# Supplementary material for: A region-resolved mucosa proteome of the human stomach
Source: Nat Commun. 2019 Jan 3;10:39. doi: 10.1038/s41467-018-07960-x (PMC6318339; doi:10.1038/s41467-018-07960-x)
Supplement: Supplementary file 4 — Supplementary Data 1 [file 41467_2018_7960_MOESM4_ESM.xlsx]

## Sheet: Sheet1
Firmiana.ID	patient ID	location	Age	Gender	H. pylori Infection	Diagnosis
Exp016944Py	Patient.27	Pylorus	48	Female	-	Superficial gastritis
Exp016945Py	Patient.17	Pylorus	47	Female	-	Superficial gastritis
Exp016946Py	Patient.29	Pylorus	53	Female	-	Bile reflux gastritis
Exp016947Py	Patient.16	Pylorus	27	Female	-	Superficial gastritis
Exp016954Py	Patient.04	Pylorus	51	Female	-	Atrophic gastritis
Exp016956Py	Patient.01	Pylorus	45	Female	-	Atrophic gastritis
Exp016957Py	Patient.30	Pylorus	57	Female	-	Atrophic gastritis
Exp016958Py	Patient.18	Pylorus	61	Female		Superficial gastritis
Exp016959Py	Patient.14	Pylorus	33	Female	-	Bile reflux gastritis
Exp025442Py	Patient.07	Pylorus	68	Female		Bile reflux gastritis
Exp016920An	Patient.25	Antrum	42	Male	-	Atrophic gastritis
Exp016921An	Patient.15	Antrum	60	Male	-	Bile reflux gastritis
Exp016932An	Patient.29	Antrum	53	Female	-	Bile reflux gastritis
Exp016937An	Patient.17	Antrum	47	Female	-	Superficial gastritis
Exp016942An	Patient.27	Antrum	48	Female	-	Superficial gastritis
Exp016953An	Patient.04	Antrum	51	Female	-	Atrophic gastritis
Exp016955An	Patient.07	Antrum	68	Female		Bile reflux gastritis
Exp016963An	Patient.19	Antrum	61	Female		Superficial gastritis
Exp016964An	Patient.30	Antrum	57	Female	-	Atrophic gastritis
Exp016965An	Patient.01	Antrum	45	Female	-	Atrophic gastritis
Exp016916AI	Patient.08	AngularIncisure	51	Female		Superficial gastritis
Exp016918AI	Patient.09	AngularIncisure	68	Female	-	Atrophic gastritis
Exp016919AI	Patient.15	AngularIncisure	60	Male	-	Bile reflux gastritis
Exp016931AI	Patient.17	AngularIncisure	47	Female	-	Superficial gastritis
Exp016936AI	Patient.13	AngularIncisure	62	Male		Superficial gastritis
Exp016948AI	Patient.29	AngularIncisure	53	Female	-	Bile reflux gastritis
Exp016949AI	Patient.21	AngularIncisure	49	Male	-	Atrophic gastritis
Exp016972AI	Patient.33	AngularIncisure	38	Female		Superficial gastritis
Exp016973AI	Patient.31	AngularIncisure	55	male		Superficial gastritis
Exp016974AI	Patient.32	AngularIncisure	35	Female		Superficial gastritis
Exp016975AI	Patient.11	AngularIncisure	55	Female		Superficial gastritis
Exp016980AI	Patient.36	AngularIncisure	45	male		Superficial gastritis
Exp016981AI	Patient.12	AngularIncisure	57	Male		Superficial gastritis
Exp025437AI	Patient.21	AngularIncisure	49	Male	-	Atrophic gastritis
Exp025434AI	Patient.16	AngularIncisure	27	Female	-	Superficial gastritis
Exp016905GC	Patient.21	GreaterCurvature	49	Male	-	Atrophic gastritis
Exp016910GC	Patient.05	GreaterCurvature	73	Male	-	Atrophic gastritis
Exp016915GC	Patient.26	GreaterCurvature	25	Male	-	Bile reflux gastritis
Exp016925GC	Patient.24	GreaterCurvature	48	Female	-	Superficial gastritis
Exp016930GC	Patient.02	GreaterCurvature	77	Female	-	Bile reflux gastritis
Exp016935GC	Patient.10	GreaterCurvature	50	Female	+	Bile reflux gastritis
Exp016940GC	Patient.28	GreaterCurvature	45	Male	+	Atrophic gastritis
Exp016943GC	Patient.03	GreaterCurvature	64	Female	-	Atrophic gastritis
Exp016962GC	Patient.01	GreaterCurvature	45	Female	-	Atrophic gastritis
Exp016979GC	Patient.34	GreaterCurvature	40	Female		Superficial gastritis
Exp025441GC	Patient.19	GreaterCurvature	61	Female		Superficial gastritis
Exp025446GC	Patient.14	GreaterCurvature	33	Female	-	Bile reflux gastritis
Exp016904LC	Patient.26	LesserCurvature	25	Male	-	Bile reflux gastritis
Exp016909LC	Patient.20	LesserCurvature	40	Female	-	Superficial gastritis
Exp016912LC	Patient.22	LesserCurvature	63	Male	-	Atrophic gastritis
Exp016924LC	Patient.02	LesserCurvature	77	Female	-	Bile reflux gastritis
Exp016926LC	Patient.24	LesserCurvature	48	Female	-	Superficial gastritis
Exp016929LC	Patient.03	LesserCurvature	64	Female	-	Atrophic gastritis
Exp016934LC	Patient.28	LesserCurvature	45	Male	+	Atrophic gastritis
Exp016952LC	Patient.14	LesserCurvature	33	Female	-	Bile reflux gastritis
Exp016976LC	Patient.23	LesserCurvature	45	Male		Superficial gastritis
Exp025435LC	Patient.06	LesserCurvature	40	Female	-	Atrophic gastritis
Exp025443LC	Patient.19	LesserCurvature	61	Female		Superficial gastritis
Exp016903Fu	Patient.26	Fundus	25	Male	-	Bile reflux gastritis
Exp016908Fu	Patient.05	Fundus	73	Male	-	Atrophic gastritis
Exp016914Fu	Patient.22	Fundus	63	Male	-	Atrophic gastritis
Exp016923Fu	Patient.28	Fundus	45	Male	+	Atrophic gastritis
Exp016928Fu	Patient.03	Fundus	64	Female	-	Atrophic gastritis
Exp016939Fu	Patient.10	Fundus	50	Female	+	Bile reflux gastritis
Exp016951Fu	Patient.30	Fundus	57	Female	-	Atrophic gastritis
Exp016961Fu	Patient.01	Fundus	45	Female	-	Atrophic gastritis
Exp016977Fu	Patient.34	Fundus	40	Female		Superficial gastritis
Exp016978Fu	Patient.35	Fundus	61	male		Superficial gastritis
Exp025440Fu	Patient.02	Fundus	77	Female	-	Bile reflux gastritis
Exp025445Fu	Patient.04	Fundus	51	Female	-	Atrophic gastritis
Exp025380Ca	Patient.26	Cardia	25	Male	-	Bile reflux gastritis
Exp016907Ca	Patient.20	Cardia	40	Female	-	Superficial gastritis
Exp016911Ca	Patient.22	Cardia	63	Male	-	Atrophic gastritis
Exp016913Ca	Patient.06	Cardia	40	Female	-	Atrophic gastritis
Exp016917Ca	Patient.24	Cardia	48	Female	-	Superficial gastritis
Exp016922Ca	Patient.02	Cardia	77	Female	-	Bile reflux gastritis
Exp016927Ca	Patient.03	Cardia	64	Female	-	Atrophic gastritis
Exp016933Ca	Patient.28	Cardia	45	Male	+	Atrophic gastritis
Exp016938Ca	Patient.10	Cardia	50	Female	+	Bile reflux gastritis
Exp016950Ca	Patient.01	Cardia	45	Female	-	Atrophic gastritis
Exp016960Ca	Patient.30	Cardia	57	Female	-	Atrophic gastritis
Exp025444Ca	Patient.04	Cardia	51	Female	-	Atrophic gastritis
