# Supplementary material for: A region-resolved mucosa proteome of the human stomach
Source: Nat Commun. 2019 Jan 3;10:39. doi: 10.1038/s41467-018-07960-x (PMC6318339; doi:10.1038/s41467-018-07960-x)
Supplement: Supplementary file 5 — Supplementary Data 2 [file 41467_2018_7960_MOESM5_ESM.xlsx]

## Sheet: Normal tissues 13401 GPs
Gene_ID	GeneSymbol	Exp016944Py	Exp016945Py	Exp016946Py	Exp016947Py	Exp016954Py	Exp016956Py	Exp016957Py	Exp016958Py	Exp016959Py	Exp025442Py	Exp016920An	Exp016921An	Exp016932An	Exp016937An	Exp016942An	Exp016953An	Exp016955An	Exp016963An	Exp016964An	Exp016965An	Exp016916AI	Exp016918AI	Exp016919AI	Exp016931AI	Exp016936AI	Exp016948AI	Exp016949AI	Exp016972AI	Exp016973AI	Exp016974AI	Exp016975AI	Exp016980AI	Exp016981AI	Exp025437AI	Exp025434AI	Exp016905GC	Exp016910GC	Exp016915GC	Exp016925GC	Exp016930GC	Exp016935GC	Exp016940GC	Exp016943GC	Exp016962GC	Exp016979GC	Exp025441GC	Exp025446GC	Exp016904LC
1	A1BG	1.205	4.341	1.321	2.27	2.327	1.493	1.423	3.377	2.137	4.804	1.582	0.974	1.207	2.577	0.904	2.981	2.407	1.753	1.075	1.199	1.191	1.302	2.059	2.282	1.291	5.048	2.883	4.194	1.31	1.759	1.099	2.293	2.643	2.506	2.423	0.537	0.867	3.881	1.642	1.421	0.766	1.936	4.618	1.305	4.111	0.937	1.028	0.933
2	A2M	5.734	18.6	4.302	15.555	6.305	7.051	11.476	7.384	10.177	20.173	2.538	5.677	6.517	3.328	3.251	7.222	9.375	4.482	13.069	9.77	2.368	8.062	6.627	5.659	1.996	3.07	4.755	8.305	4.558	4.461	7.626	5.378	11.303	4.183	6.957	2.815	10.36	13.847	2.697	6.267	1.701	4.67	2.164	4.534	10.359	2.766	6.385	5.622
9	NAT1	0.286	0.226	0.132	0.121	0.229	0.296	0.235	0.173	0.148	0.167	0.608	0.843	0.107	0.125	0.324	0.364	0.146	0.293	0.1	0.326	0.514	0.181	0.666	0.231	0.005	0.104	0.299	0.166	0.021	0.259	0.291	0.068	0.221	0.171	0.071	0.096	0.142	0.453	0.212	0.093	0.071	0.075	0.005	0.161	0.111	0.079	0.261	0.081
10	NAT2	0.97	1.415	0	0.307	0	0	0	0	0	0	0	0.311	0.01	0	0	0	0	0	0	0	0.44	0.488	0	0	0	0	0	0.106	0	0	0	0	0	0.118	0	0	0.31	0	0	0.95	0	0	0	0	0	0	0.526	0
12	SERPINA3	3.099	8.757	2.819	5.763	3.927	4.031	8.309	5.484	4.576	10.456	4.781	7.645	1.896	3.876	1.902	4.257	8.402	2.542	3.95	5.536	6.61	3.949	10.62	4.017	5.07	1.649	2.386	3.091	10.199	6.162	3.207	8.044	9.372	3.545	2.739	2.598	6.216	5.222	2.769	3.138	0.599	5.042	1.665	2.989	6.218	2.433	1.999	5.505
13	AADAC	0.096	0.703	0.294	0.102	0.059	0.059	0.053	0.589	0.177	0.843	4.726	0.584	0.721	0.071	0.074	0.061	0.125	0.208	0.077	0.019	0.791	0	0.396	0.127	0.113	0.133	0.233	0.143	0.022	0.088	0.128	2.263	0.274	0.297	0.053	0.257	1.305	0.501	0	0.086	0.07	0.064	0	0.34	0.044	0.163	0.33	0.067
14	AAMP	0	0.056	0.098	0.157	0.016	0.086	0.068	0.16	0.194	0.168	0.106	0.154	0.179	0.055	0.021	0.107	0.071	0.012	0.174	0	0	0	0.176	0.05	0.161	0.047	0.119	0.135	0.039	1.065	0.254	0.23	0.518	0.071	0	0	0.091	0.108	0	0	0.024	0.514	0	0.063	0.41	0.119	0.099	0
16	AARS	3.563	4.277	3.273	2.135	2.679	2.047	3.39	2.19	1.709	3.275	2.284	3.178	2.377	2.425	3.401	3.416	2.143	2.499	5.45	1.958	4.764	2.778	3.406	3.118	1.918	1.287	1.542	3.16	2.91	2.625	2.049	1.711	1.698	2.595	1.503	2.459	1.459	2.169	2.208	4.232	3.564	3.587	0.942	2.834	3.137	3.182	2.735	3.264
18	ABAT	0.136	1.039	0.508	0.282	0.21	2.204	0.996	0.691	0.216	0.53	0.829	0.693	0.792	0.281	0.179	0.125	0.433	0.436	0.262	2.296	0.379	0.394	0.358	1.675	0.144	1.712	0.28	0.316	0.176	0.565	0.437	0.516	0.498	0.369	0.459	0.375	0.222	0.139	0.523	1.006	0.423	0.163	0.182	0.608	0.392	0.774	1.922	0.237
19	ABCA1	0.008	0	0	0	0	0	0.002	0	0.001	0	0	0	0	0	0	0.003	0	0	0.03	0	0	0	0	0	0	0	0	0	0	0	0	0	0	0	0	0	0	0	0	0	0	0.007	0	0	0	0.001	0	0.013
20	ABCA2	0	0.007	0	0	0	0	0.002	0	0.001	0	0	0	0	0	0	0	0	0	0	0	0	0	0	0	0	0	0	0	0	0	0	0	0	0	0	0	0	0	0	0	0	0	0	0	0	0	0	0
21	ABCA3	0	0	0	0	0	0	0	0	0	0	0	0	0	0	0	0	0	0	0	0	0	0	0	0	0	0	0	0	0	0	0	0	0	0	0	0	0	0	0	0	0	0	0	0.002	0	0	0	0
22	ABCB7	0	0.07	0	0.046	0.051	0.121	0.104	0.003	0.111	0.052	0.047	0.041	0.037	0.052	0	0.088	0.01	0.047	0.05	0.264	0	0.008	0.049	0.048	0.002	0.207	0	0	0.067	0.086	0.141	0.166	0.197	0	0.048	0.209	0.01	0.013	0.16	0.03	0.132	0.088	0	0.169	0.105	0.156	0.186	0.116
23	ABCF1	1.188	1.742	1.079	1.092	1.04	1.061	1.046	1.045	0.844	0.806	1.216	1.559	0.736	0.639	1.027	1.337	0.84	1.248	1.291	1.763	0.535	1.526	1.176	0.903	1	0.134	0.087	0.784	0.96	0.913	0.861	0.571	0.887	0.659	0.412	0.876	1.298	0.338	0.466	0.919	1.544	0.962	0.762	1.663	0.96	1.02	1.305	2.717
24	ABCA4	0	0	0	0	0	0	0	0	0	0	0	0	0	0	0	0	0	0	0	0	0	0	0	0	0	0	0	0	0	0	0	0	0	0	0	0	0	0	0	0	0	0	0	0	0	0	0	0
25	ABL1	0	0	0	0	0	0.006	0.001	0	0	0.017	0	0	0	0	0	0	0	0	0.015	0.001	0	0	0	0	0	0	0	0	0	0.011	0.003	0	0	0	0	0	0	0	0	0	0	0	0	0	0.001	0	0.017	0.007
26	AOC1	0.161	2.27	0.128	0.317	0.224	0.316	1.065	0.44	0.083	0.479	0.131	0.224	0	0.012	0.263	0.697	0.164	0.443	0.518	0.046	0.082	0	0.694	0.044	0.098	0	0.09	0.029	0.028	0.034	0.508	0.092	0	0.035	0.019	0	0.325	0.026	0	0.014	0	0	0	0.008	0.514	0	0	0.025
27	ABL2	0	0	0	0	0	0.001	0	0	0	0	0	0	0	0	0	0	0	0	0.001	0.001	0	0	0	0	0	0	0	0	0	0.014	0.004	0	0	0	0	0	0	0	0	0	0	0	0	0	0.001	0	0.002	0
28	ABO	0	0.244	0	0.01	0.08	0	0.012	0	0.208	0.083	0.138	0	0	0.381	0.003	0.109	0.153	0	0.019	0	0.306	0.078	0	0.14	0	0	0.016	0	0	0	0	0.046	0.243	0.175	0	0	0.564	0.035	0	0.022	0	0	0	0	0.121	0	0.028	0
29	ABR	0.068	0.12	0.475	0.099	0.125	0.292	0.324	0.305	0.335	0.013	0.152	0.707	0.289	0.199	0.172	0.152	0.109	0.178	0.202	0.073	0.211	0.586	0.398	0.089	0.117	0	0.114	0.091	0.279	0.204	0.216	0.188	0.238	0.247	0.141	0.089	0.155	0.082	0.064	0.124	0.033	0.034	0	0.106	0.37	0.038	0.079	0.143
30	ACAA1	0.757	5.613	0.918	1.756	1.081	1.011	1.4	1.776	0.638	1.091	5.375	0.872	0.865	0.951	0.669	1.075	0.787	1.092	1.213	0.493	1.507	5.174	1.601	5.395	0.598	1.075	1.38	0.686	1.171	0.693	0.678	0.655	0.619	1.044	1.113	0.78	1.293	1.413	0.746	7.17	0.953	1.054	0.594	0.72	0.954	1.445	1.337	0.943
31	ACACA	0.01	0.096	0.067	0.049	0.144	0.11	0.067	0.156	0.206	0.172	0.102	0.136	0.043	0.04	0.032	0.101	0.067	0.055	0.038	0.156	0.015	0.013	0.046	0.061	0.057	0.016	0.039	0.037	0.016	0.015	0.03	0.095	0.023	0.04	0.011	0.033	0.031	0.106	0.006	0.04	0.015	0	0.004	0.004	0.104	0.013	0.042	0.065
32	ACACB	0.001	0.002	0.001	0.009	0.023	0	0.015	0.013	0	0.003	0.009	0	0.01	0.007	0.001	0.006	0.001	0.019	0	0.025	0	0.002	0.006	0.001	0.019	0.005	0.003	0.005	0.001	0.001	0.006	0	0.001	0.01	0	0.023	0.004	0.039	0	0.025	0.002	0	0	0.002	0.007	0.008	0.049	0.034
33	ACADL	0	0	0.306	0.238	0.013	0.051	0	0	0	0	0.002	0.004	0.399	0.265	0	0.006	0	0.008	0.01	0.229	0	0.282	0.016	0.194	0.03	0.366	0	0	0.858	0.034	0	0.108	0.3	0	0.577	1.291	0	0.084	0.438	0.016	0.075	0.455	0.024	0.543	0	0.555	0.358	0.198
34	ACADM	7.783	1.961	4.782	3.499	5.032	6.14	6.351	3.92	4.236	4.376	2.639	2.806	7.025	2.877	5.883	5.022	5.12	3.584	4.036	8.551	11.694	11.242	5.244	12.68	1.99	12.438	4.492	2.8	10.612	10.703	3.308	6.375	8.01	4.22	16.75	26.255	3.386	10.769	34.94	14.728	21.599	20.753	34.088	23.954	5.505	18.79	16.394	15.09
35	ACADS	2.574	7.244	3.983	2.785	1.839	3.019	3.261	3.575	4.466	4.009	1.467	2.347	6.475	3.526	1.664	1.865	2.38	2.849	4.049	3.442	1.964	6.738	2.736	8.809	1.43	4.647	0.959	1.551	13.04	6.064	3.328	6.191	8.912	0.93	9.33	12.81	3.675	2.704	6.28	9.158	4.826	18.607	3.972	13.421	3.896	15.155	16.844	6.241
36	ACADSB	0.168	1.737	0.533	0.755	0.468	1.241	0.625	0.203	0.524	0.607	0.022	0.096	0.808	0.126	0.089	0.166	0.889	0.263	0.268	1.187	0.073	0.877	0.255	1.307	0.083	2.04	0.084	1.24	2.446	1.192	1.702	2.424	1.811	0.931	1.481	6.355	0.137	1.689	6.204	1.909	1.446	2.074	7.465	4.208	3.016	5.594	4.404	2.417
37	ACADVL	16.211	16.413	18.332	22.037	14.862	19.154	22.005	18.165	21.307	18.367	11.404	13.867	26.716	19.611	16.156	17.438	25.961	18.562	25.4	21.244	23.675	25.155	13.022	27.974	18.67	29.416	13.838	17.344	20.848	23.952	7.568	18.471	24.141	11.535	29.469	40.079	9.416	15.744	44.375	26.873	38.49	64.447	13.314	47.476	19.115	35.844	50.252	28.381
38	ACAT1	13.929	9.457	12.318	16.317	8.294	18.301	25.815	14.474	24.851	33.123	8.025	7.82	29.375	16.034	12.316	9.894	31.493	6.35	9.749	27.963	10.988	47.435	10.98	58.825	11.027	64.797	9.658	11.173	52.763	47.513	16.985	37.04	46.642	6.154	58.82	136.271	4.233	26.203	181.619	66.297	100.383	133.329	232.895	127.896	9.141	166.437	153.22	67.414
39	ACAT2	2.875	4.029	3.033	2.869	2.897	3.464	2.287	3.482	3.33	3.931	3.77	4.423	2.929	4.374	1.625	3.297	4.747	3.033	2.944	2.31	2.098	4.351	4.396	2.126	7.29	2.168	3.866	1.962	2.065	1.309	1.653	2.287	2.593	3.395	1.885	1.656	4.75	0.431	4.996	2.279	3.285	1.581	1.158	2.503	3.987	2.878	2.588	1.846
43	ACHE	0.019	0.203	0.034	0.013	0.035	0.087	0.043	0.043	0.032	0	0.072	0.074	0	0.021	0	0.043	0.02	0.039	0.04	0.034	0.034	0	0.053	0.013	0.015	0	0	0	0	0	0.011	0.063	0	0.01	0	0	0.181	0	0	0.01	0	0	0	0	0.129	0	0	0.019
47	ACLY	2.351	3.583	2.681	3.988	3.649	2.452	2.58	2.451	2.868	4.595	3.951	3.377	2.32	2.248	6.687	3.897	2.492	1.595	3.089	2.471	1.589	2.121	3.716	2.368	1.656	1.09	0.895	2.343	1.925	1.708	2.034	1.306	1.644	1.782	1.355	1.553	2.221	1.274	0.822	1.816	1.974	0.708	0.333	1.024	3.358	1.257	1.687	3.339
48	ACO1	5.054	5.909	6.868	4.867	3.384	9.304	4.33	5.511	5.647	4.137	6.686	6.826	7.235	4.945	2.637	3.139	7.021	9.385	6.748	9.509	9.564	9.506	8.182	7.184	4.88	9.157	6.294	5.339	6.376	8.413	6.288	7.513	7.72	5.788	8.079	8.773	4.519	5.127	7.537	7.263	8.029	8.051	4.949	10.934	5.978	12.64	9.053	4.764
50	ACO2	23.737	33.787	33.678	25.964	20.845	19.868	23.455	20.588	16.621	20.378	23.062	19.782	50.086	27.414	22.57	19.386	32.674	21.278	24.685	53.886	34.657	79.651	24.813	56.711	22.849	55.873	11.032	18.122	61.084	40.455	13.414	22.291	36.949	21.941	63.617	115.63	17.616	62.95	181.449	68.51	134.905	120.169	86.963	127.298	14.149	190.199	120.134	74.819
51	ACOX1	0.052	0.895	0.166	0.101	0.214	0.443	0.218	0.649	0.362	0.239	1.285	0.743	0.096	0.225	0.024	0.314	0.189	0.265	0.587	0.347	0.383	0.328	0.528	0.267	0.276	0.02	1.176	0.578	0.761	0.628	0.631	0.449	0.561	0.234	0.068	0.581	0.775	1.336	0.133	0.129	0.034	0.007	0	0.131	0.863	0.045	0.355	0.467
52	ACP1	22.479	17.725	14.182	18.849	10.641	25.425	14.678	10.788	17.415	11.096	17.394	24.107	33.505	17.671	20.961	14.321	7.947	15.089	16.461	10.405	13.058	29.497	21.185	23.781	11.577	10.507	16.916	20.727	20.453	35.239	37.833	22.684	36.534	14.004	20.636	13.778	17.563	26.828	26.183	28.099	14.356	18.822	12.845	14.928	12.109	14.401	15.616	18.149
53	ACP2	0.14	0.051	0.025	0.048	0.201	0.149	0.111	0.047	0.017	0.064	0.03	0.093	0.112	0.064	0.088	0.254	0.219	0	0.059	0.096	0.384	0.081	0.047	0.212	0.095	0.299	0.267	0.064	0.225	0.118	0.147	0.16	0.161	0.053	0.325	0.503	0.093	0.651	0.03	0.237	0.254	0.129	0.215	0.348	0.222	0.385	0.436	0.808
54	ACP5	0.192	0	0	0	0.162	0.021	0.08	0.052	0	0.155	0.219	0	0	0.048	0.185	0.156	0.109	0	0.067	0	0	0	0	0	0.036	0	0	0.045	0	0.024	0.035	0	0.014	0	0	0	0.012	0	0	0	0.07	0	0	0	0.122	0.02	0	0
55	ACPP	0.632	0.132	0.016	0	0.338	0.022	0.128	0	0.013	0.027	0.019	0	0.004	0.009	0.037	0.238	0.012	0	0.23	0.013	0	0	0.141	0.009	0	0	0	0	0	0.003	0.005	0.01	0.013	0	0	0	0.032	0	0	0.311	0	0	0	0	0.016	0	0.012	0.019
58	ACTA1	679.869	596.967	669.812	584.209	698.992	525.402	735.408	639.363	755.179	601.438	354.369	436.153	580.587	898.632	863.179	523.483	593.898	590.366	600.182	691.999	209.09	613.064	409.876	1168.49	715.909	193.07	219.791	649.535	706.722	679.052	574.308	532.955	473.13	316.212	142.788	404.78	556.07	161.055	261.17	674.466	314.428	640.499	293.189	491.408	782.709	383.532	359.042	522.742
59	ACTA2	626.213	571.696	762.692	594.175	749.16	531.651	805.941	653.162	787.42	646.341	303.467	378.055	547.365	962.738	900.562	513.348	665.698	560.407	579.238	674.768	159.248	619.972	354.762	1307.32	753.906	165.242	185.71	616.754	699.19	654.336	548.18	579.958	403.974	298.044	97.772	369.923	506.686	102.688	232.791	657.9	282.194	633.324	269.053	450.308	793.42	358.783	336.294	480.243
60	ACTB	1807.3	1477.4	1143.11	1338.42	1466.62	1277.27	1400.06	1307.28	1436.83	1088.95	1135.75	1292.5	1267.61	1415.54	1466.81	1397.51	1197.61	1386.83	1403.23	966.56	1114.74	1588.94	1557.8	1758.19	1325.04	508.683	627.891	1342.3	1460.85	1451.39	1396.27	899.337	862.895	1240.12	478.03	870.544	1547.83	828.502	995.916	1281.34	1000.61	1391.54	1035.65	1188.19	1217.16	1171.82	917.986	1274.98
70	ACTC1	682.582	605.196	712.876	601.472	725.858	538.223	761.114	655.215	784.195	624.752	356.92	437.647	584.749	927.548	894.069	538.65	619.182	601.804	613.682	705.013	209.196	622.705	411.258	1208.38	731.215	193.813	220.685	661.831	721.656	714.371	595.885	553.781	478.646	316.598	142.827	408.04	557.571	161.362	261.746	682.549	314.807	650.662	293.189	492.263	803.832	387.467	364.595	526.852
71	ACTG1	1807.3	1477.4	1143.11	1338.42	1466.62	1277.27	1400.06	1307.28	1436.83	1087.51	1135.75	1292.5	1267.61	1415.54	1466.81	1397.51	1197.61	1386.83	1403.23	966.56	1114.74	1588.94	1557.8	1758.19	1325.04	508.683	626.886	1342.3	1460.85	1451.39	1396.26	899.337	862.895	1242.8	478.444	870.544	1547.83	828.502	995.916	1281.34	1000.61	1391.54	1035.65	1188.19	1217.16	1164.59	917.816	1274.98
72	ACTG2	650.315	594.993	766.615	619.183	775.186	553.538	834.631	677.837	821.795	678.139	318.187	397.11	574.842	1003.3	942.209	533.548	688.736	580.169	601.011	704.813	170.059	646.762	373.114	1354.37	782.712	169.834	198.5	663.73	732.578	687.491	575.126	605.635	422.805	311.385	101.81	385.632	529.755	107.842	247.279	687.153	297.466	664.308	287.703	469.563	829.452	377.9	344.982	495.503
81	ACTN4	36.765	56.241	64.958	44.054	43.229	39.038	54.506	55.493	57.173	44.633	45.251	56.584	35.023	78.004	55.876	47.287	54.233	43.591	43.623	49.898	52.512	64.344	66.118	45.267	51.694	37.726	37.959	39.354	47.84	40.951	32.069	29.583	24.763	81.754	40.186	31.851	47.581	27.977	41.215	39.105	31.44	41.613	32.449	33.704	37.255	29.837	28.616	24.14
86	ACTL6A	0.717	0.883	1.282	1.006	1.071	0.855	0.926	1.23	1	0.972	0.332	0.322	0.799	0.603	0.658	0.844	0.999	0.626	1.138	1.248	0.698	0.531	0.522	0.768	0.477	0.041	0.02	1.278	1.476	2.316	2.255	1.544	0.945	0	0.304	0.484	0.256	0.594	0.021	0.529	0.112	0.272	0	0.393	0.993	0.223	0.906	0.363
87	ACTN1	13.712	19.633	55.177	26.554	30.136	24.876	49.821	39.276	40.274	33.526	16.589	20.697	15.172	56.795	47.381	31.899	45.451	22.284	22.068	23.705	24.631	33.96	24.564	32.342	34.417	28.672	32.411	22.901	24.8	26.913	20.33	22.711	12.405	56.194	26.285	10.869	14.189	12.04	18.16	18.271	22.196	13.464	6.689	10.115	22.819	13.741	15.849	14.717
88	ACTN2	4.129	5.395	10.202	5.52	8.074	7.358	10.416	6.52	9.569	7.579	6.444	6.53	4.607	10.243	8.199	6.141	8.89	7.742	6.775	4.71	4.861	9.799	9.076	6.989	5.808	4.091	5.163	8.259	6.188	5.575	5.504	4.628	3.045	6.058	3.259	2.183	5.757	2.972	4.463	5.738	0.777	3.668	0.738	4.618	5.921	5.625	3.142	2.917
89	ACTN3	1.83	2.036	4.231	2.263	3.256	1.859	3.287	2.968	4.012	3.485	4.459	4.211	1.572	4.436	4.728	3.238	2.203	2.28	2.423	2.212	2.505	2.57	5.728	4.122	3.361	1.838	2.19	1.521	2.836	2.536	1.612	2.415	1.263	4.418	2.174	0.695	3.031	1.408	3.172	2.595	0.925	1.976	0.494	1.33	1.427	1.451	1.093	1.099
90	ACVR1	0	0	0	0	0.01	0	0	0	0	0	0.018	0	0	0	0	0	0	0	0	0	0	0	0.008	0.01	0	0	0	0	0	0	0	0	0	0	0	0.012	0	0	0	0	0	0	0	0	0	0	0	0.007
91	ACVR1B	0	0	0	0	0	0	0	0	0	0	0	0	0	0	0	0	0	0	0	0	0	0	0.053	0	0	0	0	0	0	0.016	0	0	0	0	0	0	0	0	0	0	0	0	0	0	0	0	0	0
93	ACVR2B	0	0	0	0	0	0	0	0	0	0	0	0	0	0	0	0	0	0	0	0	0	0	0.448	0	0	0	0	0	0	0	0	0	0	0	0	0	0	0	0	0	0	0	0	0	0	0	0	0
94	ACVRL1	0	0	0	0	0	0	0	0	0	0	0	0	0	0	0	0	0	0	0	0	0	0	0	0.011	0	0	0	0	0	0	0	0	0	0	0	0	0	0	0	0	0	0	0	0	0	0	0	0
95	ACY1	0.656	7.32	1.178	0.464	0.686	1.374	1.452	0.727	0.816	0.582	0.941	1.226	0.659	0.439	0.421	1.209	1.478	1.033	1.177	1.461	1.758	0.243	2.19	0.47	0.462	0.438	0.384	0.145	0.3	0.915	0.515	0.504	0.629	0.211	0	0.469	2.131	0.247	0.135	0.462	0.246	0.311	0.451	0.916	1.271	0.539	0.816	0.408
97	ACYP1	0.307	0.31	0.408	0.369	0.223	0.431	0.227	0.289	0.594	0.204	0.333	0.329	0.379	0.172	0.552	0.343	0.278	0.353	0.704	0.863	0.345	0.251	1.158	0	0.684	0.214	0	0.362	0.292	0.127	0.497	0.556	0.503	0.55	7.088	0.078	0.064	0.052	0.147	0.545	0	0.119	0	0.512	1.001	0.133	0.346	0.128
98	ACYP2	0.256	0	0.204	0	0.413	0.105	0.247	0.158	0.058	0.214	0	0.089	0.087	0	0.177	0.163	0.36	0.131	0.386	0.3	0	0	0	0.066	0.089	0.222	0	0.025	0	0.43	0.22	0.648	0.78	0	0	0.172	0	0.095	0.174	0.158	0.616	0.155	0	0.17	0.549	0.382	0.292	0.633
100	ADA	0.339	6.008	1.428	0.277	2.495	2.874	4.176	0.204	0.004	0.112	0.069	0.039	1.67	0.224	0.174	1.474	3.53	0.095	0.597	1.842	0.372	2.472	0.043	6.363	0.042	1.455	0.103	0.985	5.473	5.837	0.445	0.902	1.415	0.058	4.172	10.504	0.018	3.37	10.478	5.812	11.818	5.824	12.599	11.471	0.47	9.628	15.773	4.84
102	ADAM10	0.574	0.369	1.514	0.257	0.784	2.431	1.925	1.828	2.602	1.141	1.209	1.454	1.04	0.801	0.463	0.565	2.03	1.591	0.865	2.913	2.741	0.905	1.486	2.163	0.339	2.636	2.99	0.48	1.009	1.313	1.156	1.151	1.604	1.331	1.669	0.738	0.377	0.457	0.32	1.031	0.331	0.413	0.612	1.199	1.543	0.404	1.015	0.809
103	ADAR	1.131	0.634	0.305	0.589	0.599	0.403	0.679	0.332	0.553	0.438	0.517	0.435	0.421	0.208	0.433	0.511	0.385	0.414	0.552	0.448	0.22	0.83	0.704	0.225	0.205	0.69	0.51	0.488	0.402	0.515	0.525	1.59	1.4	0.764	0.499	0.211	0.314	0.431	0.138	0.702	0.243	0.175	0.242	0.332	1.686	0.712	0.456	0.625
104	ADARB1	0	0	0	0	0	0	0	0	0.003	0	0	0	0	0	0	0	0	0	0	0	0	0	0	0.013	0	0	0	0	0	0	0	0	0	0	0	0	0	0	0	0	0	0	0	0	0	0	0	0
105	ADARB2	0	0	0	0	0	0	0	0.001	0	0	0	0	0	0	0	0	0	0	0	0	0	0	0	0	0	0	0	0	0	0.036	0	0	0	0	0	0	0	0	0	0	0	0	0	0	0.016	0	0	0
107	ADCY1	0	0	0	0	0	0	0	0	0	0	0	0	0	0	0	0	0	0	0	0	0	0	0	0	0	0	0	0	0	0	0	0	0	0	0	0	0	0	0	0	0	0	0	0	0	0	0	0
109	ADCY3	0	0	0	0	0	0	0.002	0	0	0	0	0	0	0	0	0	0	0	0	0	0	0	0	0.003	0	0	0	0	0	0	0	0	0	0	0	0	0	0	0	0	0	0	0	0	0	0	0	0
111	ADCY5	0	0	0	0	0	0	0.001	0	0	0.001	0	0	0	0.005	0	0	0	0	0.001	0	0	0.001	0	0.086	0.001	0.005	0	0	0	0	0	0	0	0	0	0	0	0	0	0.005	0	0	0	0	0	0	0	0
112	ADCY6	0	0	0	0	0	0.002	0.006	0.03	0.004	0.003	0.005	0.004	0.004	0	0.003	0.002	0.003	0	0.003	0.004	0	0.006	0.004	0	0	0.005	0	0	0	0.003	0	0	0	0	0.011	0.004	0	0	0.003	0.01	0	0	0.102	0.001	0	0	0.006	0
113	ADCY7	0	0	0	0	0	0.001	0	0	0	0	0	0	0	0	0	0	0	0	0	0	0	0	0	0	0	0	0	0	0	0	0	0	0	0	0	0	0	0	0	0	0	0	0	0	0	0	0	0
115	ADCY9	0	0	0.001	0	0.002	0.001	0.002	0.001	0.002	0.001	0	0	0	0	0	0.002	0.001	0	0.001	0.001	0	0	0	0	0	0.009	0.019	0	0	0	0.001	0.002	0	0	0	0	0	0	0	0	0	0	0	0.001	0.005	0	0.001	0
118	ADD1	2.263	3.807	4.968	2.659	5.113	4.15	3.288	2.66	2.864	2.888	2.669	4.319	5.019	3.044	2.238	2.366	1.646	3.592	2.855	5.13	4.238	6.038	3.492	4.243	3.835	3.483	2.007	4.375	2.032	3.343	2.625	2.44	2.183	3.237	3.691	2.557	1.855	1.187	1.738	3.55	2.375	1.663	2.766	2.379	4.066	5.582	2.335	2.824
119	ADD2	0	0.13	0.114	0.033	0.042	0	0.165	0.161	0.252	0.131	0.091	0	0.122	0.141	0.017	0	0.17	0	0	0.009	0	0.19	0.141	0.147	0.075	0.011	0	0	0.068	0.057	0.012	0.02	0.145	0	0	0.104	0.134	0	0.02	0.104	0	0.087	0.055	0.12	0.017	0.087	0.223	0
120	ADD3	1.085	2.655	3.151	1.982	1.734	5.903	2.746	5.578	5.426	3.748	2.666	3.35	4.304	3.717	2.643	1.796	2.56	3.92	3.19	6.183	3.62	6.157	3.872	3.569	2.688	1.161	3.687	6.119	4.342	4.085	4.484	3.409	3.472	3.905	4.51	1.527	3.58	0.957	4.302	3.41	2.534	1.85	1.043	2.071	4.967	1.049	2.608	2.804
124	ADH1A	65.903	56.24	116.717	46.469	31.177	151.509	36.766	67.404	157.422	28.105	45.385	50.228	86.059	118.505	50.671	41.749	43.878	87.946	35.916	100.425	98.958	94.426	55.379	52.589	119.287	105.298	114.4	29.811	32.233	27.427	21.457	99.846	86.576	97.305	70.81	14.298	42.557	9.611	8.085	51.452	15.656	33.216	1.446	34.281	32.884	20.069	18.777	20.656
125	ADH1B	43.015	38.067	75.057	38.421	29.372	109.204	27.151	37.255	94.222	41.525	38.091	43.78	53.718	68.463	30.927	37.371	34.953	46.91	26.541	31.353	47.665	78.959	47.864	40.841	75.798	43.373	102.581	20.553	20.561	22.087	16.124	65.197	48.68	107.996	68.951	9.997	28.344	4.512	7.901	35.481	10.33	19.854	1.779	22.389	28.14	16.218	14.18	18.41
126	ADH1C	89.68	85.096	154.321	58.118	30.759	208.232	36.387	89.765	243.159	29.14	50.893	56.31	156.025	144.506	62.476	45.032	48.48	175.231	46.278	250.503	309.49	140.681	58.719	60.106	157.269	254.398	209.365	56.88	64.006	67.48	46.157	146.843	121.813	323.224	213.858	20.503	56.074	20.487	8.447	76.567	28.385	37.556	3.165	48.842	35.105	29.252	25.618	17.197
127	ADH4	0	4.315	0	0	0	0.05	0.057	0	0	0.114	0	0	0	0	0	0	0	0	0	0	0	0	0.098	0	0	0	0	0	0	0	0	0	0	0	0	0	0	0	0	0	1.638	0	0	0	0	0	0.002	0
128	ADH5	7.187	13.839	18.919	11.459	8.834	15.332	13.937	9.009	17.185	16.446	5.972	7.147	13.64	9.671	6.998	11.804	19.262	13.143	18.147	14.849	8.878	12.978	7.123	7.086	10.532	9.743	10.498	3.942	7.967	7.261	8.994	11.554	7.413	7.704	8.725	5.396	3.55	5.495	4.184	5.87	4.045	10.114	0.89	9.652	9.266	11.137	7.506	6.302
130	ADH6	0	0.436	0	0	0	0	0.181	0	0	0.078	0	0	0	0	0	0	0	0	0	0	0	0	0	0	0	0	0	0	0	0	0.004	0	0	0.014	0	0	0	0	0	0	0	0	0	0	0	0	0	0
131	ADH7	0	0	0.555	0	0	0.039	0.035	0.012	0.024	0	0.012	0.019	0.005	0	0	0	0.118	0.7	0.061	0.077	2.109	0.019	0.033	0.724	0	0.648	0.07	0.567	0.242	0.277	0.19	0.875	3.54	0.076	0	1.488	0.432	0.326	0.7	1.397	0	0.223	0.549	3.222	0.444	1.731	0.276	0.084
132	ADK	2.673	1.581	2.488	1.302	1.621	1.688	3.413	0.981	0.587	2.863	2.383	1.6	0.779	0.554	4.379	1.357	1.319	1.111	3.802	1.223	0.515	1.678	2.006	0.88	0.423	0.155	0.699	1.318	1.686	1.161	0.276	1.322	0.753	0.275	0.854	1.251	0.419	0.784	1.006	1.092	0.375	0.799	0.042	0.398	1.599	0.428	1.159	1.349
133	ADM	0	0	0	0	0	0	0	0	0	0	0	0	0	0	0	0	0	0	0	0	0	0	0	0	0	0	0	0	0	0	0	0	0	0	0	0	0	0	0	0	0	0	0	0	0	0	0	0
141	ADPRH	0	0	0.015	0	0.007	0.033	0.051	0.027	0.028	0.04	0.005	0	0	0.014	0	0.006	0	0.003	0	0.025	0	0	0.005	0	0	0.409	0	0	0.037	0.007	0	0.026	0	0	0	0.016	0	0	0	0	0	0	0	0	0	0	0.012	0.046
142	PARP1	6.176	3.212	3.327	2.831	5.593	1.799	5.96	3.058	5.413	2.591	2.373	2.623	3.358	2.549	6.873	6.41	2.277	2.811	4.293	2.896	2.26	3.104	2.565	3.486	1.075	1	1.11	1.995	2.07	4.271	2.805	1.551	1.52	1.541	1.714	2.076	1.162	3.056	1.373	2.419	2.528	2.474	1.464	2.644	2.445	1.051	4.697	6.038
143	PARP4	0.384	1.883	0.626	0.335	0.323	0.788	0.764	1.265	1.133	0.378	2.016	1.519	0.792	0.766	0.515	0.441	0.454	0.57	0.827	1.008	1.932	0.641	1.916	0.816	0.469	0.427	1.254	0.467	2.09	0.179	0.809	0.31	0.576	1.019	0.377	0.203	1.937	0.625	0.042	0.42	0.237	0.071	0.115	0.172	2.06	0.144	0.298	0.255
150	ADRA2A	0	0.037	0	0	0	0	0	0.224	0	0	0	0	0	0	0	0	0	0	0	0	0	0	0	0	0	0	0	0	0	0	0	0	0	0	0	0	0	0	0	0	0	0	0	0	0	0	0	0
156	ADRBK1	0.079	0.087	0.07	0.049	0.175	0.116	0.567	0.085	0.069	6.268	0.078	0.093	0.059	0.037	0.285	0.196	0.174	0.056	0.141	0.019	0.102	0.365	0.139	0.072	0.045	0.056	0.08	0.102	0.054	0.017	0.154	0.688	0.057	0.012	0.057	0.015	0.159	0.012	0.042	0.077	0.058	0.018	0.205	0.072	0.493	0.02	0.209	0.123
157	ADRBK2	0.029	0.026	0.037	0.029	0.037	0.024	0.054	0.022	0.029	0.044	0.027	0.03	0.033	0.026	0.062	0.041	0.02	0.025	0.053	0.019	0.078	0.01	0.045	0.027	0.012	0.056	0.08	0.098	0.009	0.002	0.033	0.015	0.023	0	0.057	0.015	0.011	0.012	0.017	0.018	0.04	0.003	0	0.01	0.047	0.015	0.009	0.03
158	ADSL	1.162	1.071	1.195	1.213	0.911	0.642	0.551	0.72	0.486	0.678	0.97	0.514	0.963	0.602	1.155	1.109	0.982	0.508	1.512	0.831	1.151	0.569	0.826	0.625	0.562	0.305	1.711	0.765	0.462	0.484	0.587	0.527	0.391	0.341	1.494	0.356	0.128	0.447	0.534	0.737	0.94	0.755	0.36	0.411	0.674	0.517	0.324	0.708
159	ADSS	3.431	4.387	1.615	2.385	0.937	1.226	2.899	4.965	4.11	4.53	2.781	2.202	3.223	1.388	2.551	1.306	4.246	2.2	6.51	1.864	1.607	4.308	2.502	3.83	1.563	0.62	0.687	1.448	2.419	3.801	1.483	2.499	2.462	0.966	0.955	1.47	0.75	2.894	1.853	2.752	0.89	1.939	1.713	4.172	2.209	0.529	1.949	2.877
160	AP2A1	0.875	1.053	1.296	0.994	2.448	1.229	2.151	2.537	2.392	1.246	1.168	1.341	1.03	1.013	0.679	1.304	1.055	1.909	1.285	2.01	0.831	0.956	0.932	2.371	0.666	1.154	1.635	1.918	2.051	0.744	3.752	2.419	1.569	0.736	1.523	0.981	2.198	1.05	0.468	1.23	1.403	0.92	0.212	0.372	1.69	0.452	1.182	1.821
161	AP2A2	0.742	1.169	1.143	0.956	1.381	0.961	1.681	0.975	1.237	1.397	0.523	0.517	0.679	0.753	0.904	1.23	1.344	1.044	1.433	0.877	1.016	0.925	0.745	0.866	0.385	0.769	1.819	0.655	0.613	0.997	0.63	1.068	0.889	0.818	0.929	0.6	0.723	0.957	0.52	1.02	0.728	1.031	0.352	0.353	1.279	0.654	0.536	0.735
162	AP1B1	4.127	5.891	5.517	4.092	3.639	4.073	3.771	2.946	3.864	6.55	2.42	3.494	3.417	2.291	3.817	3.434	3.682	3.462	4.507	2.355	3.65	4.924	3.734	3.567	1.687	3.882	2.666	2.797	3.552	3.692	3.082	4.057	3.311	4.235	7.619	7.922	2.575	3.519	4.723	3.478	6.019	3.406	2.133	2.597	5.958	3.985	3.696	4.92
163	AP2B1	2.823	2.792	3.11	2.601	4.168	3.645	6.507	4.105	3.688	4.524	2.939	3.038	2.105	2.932	3.076	4.111	4.197	4.024	4.053	3.831	3.749	3.486	3.621	2.537	1.553	2.932	3.463	2.679	3.438	2.954	3.149	2.828	2.308	3.442	2.651	1.625	2.408	1.935	1.384	2.656	2.495	2.975	0.63	1.601	3.695	3.974	3.373	2.506
164	AP1G1	2.107	2.837	1.657	2.714	2.02	2.204	1.974	2.851	2.107	3.174	4.186	2.687	2.775	1.749	1.269	2.313	1.961	2.106	2.113	1.104	1.743	2.84	2.817	2.454	1.649	4.111	3.992	0.918	0.764	1.384	0.935	2.159	2.091	2.239	3.315	2.587	1.705	1.829	1.386	2.4	1.988	3.208	0.307	2.04	2.312	1.588	2.703	2.327
165	AEBP1	0.128	0.135	0.463	0.518	0.261	0.244	1.414	0.387	0.692	0.88	0.213	0.232	0.317	0.375	0.72	0.198	0.471	0.619	0.447	0.23	0.071	0.379	0.359	0.428	0.867	0.067	0.149	0.64	0.118	0.428	0.456	0.733	0.31	0.325	0.134	0.089	0.053	0.159	0.086	0.14	0.046	0.089	0.037	0.036	0.527	0.113	0.191	0.148
166	AES	0.034	0.009	0.144	0	0.014	0.142	0.159	0.024	0.434	0.123	0.041	0	0.164	0.147	0.005	0.154	0.007	0.009	0.017	0.19	0	0.065	0.048	0.006	0.008	0	0	0.175	0	0	0.174	0.059	0.084	0	0	0	0.007	0	0	0	0	0	0.072	0.016	0.027	0	0.054	0.172
173	AFM	0	0.45	0.177	0.292	0.277	0.417	0.318	0.463	0.288	1.604	0.658	0.731	0.148	0.084	0.061	0.415	0.429	0.096	0.27	0.529	0.612	0.951	1.163	0.101	0.166	0.239	0.07	2.01	0.291	0.351	0.236	0.979	0.315	0.261	0.006	0.408	0.132	1.106	0.133	0.082	0.146	0.051	0.464	0.132	0.197	0.087	0.168	0.486
175	AGA	0.451	0.326	0.452	0.297	0.575	0.302	0	0.282	0.572	0.615	0	0	0.299	0.217	0.221	0.411	0.279	0.391	0.301	0.392	0	0.12	0	0.048	0.115	0.129	0.03	0.171	0.35	0.51	0.08	0.422	0.433	0	0.036	0.442	0.282	0	0	0.176	0.065	0.089	0.054	0.317	1.121	0.414	0.186	0.16
176	ACAN	0	0	0	0	0	0	0	0	0	0	0	0	0	0	0	0	0	0	0	0	0	0	0	0	0	0	0	0	0	0	0	0	0	0	0	0	0	0	0	0	0	0	0.01	0	0	0	0	0
177	AGER	0	0	0	0	0	0	0	0	0	0	0	0	0	0	0	0	0	0	0	1.195	0	0	0	0	0	0	0.17	0.394	0	0	0	0	0	0	0	0	0	0	0	0	0	0	0	0	0	0	0	0.78
178	AGL	0.163	0.299	0.348	0.201	0.286	0.536	0.424	0.426	0.556	0.397	0.572	0.372	0.421	0.322	0.264	0.376	0.554	0.308	0.358	0.474	0.962	0.587	0.733	0.592	0.175	2.809	0.452	0.502	0.56	0.694	0.543	0.726	0.794	0.562	1.121	0.473	0.379	0.638	0.565	0.712	0.32	0.326	0.095	0.701	0.521	0.376	1.006	0.324
182	JAG1	0	0	0	0	0	0	0	0	0	0.025	0	0	0	0	0	0	0	0	0	0	0	0	0	0	0	0	0	0	0	0	0.013	0	0	0	0	0	0	0	0	0	0	0	0.001	0	0	0	0	0
183	AGT	1.268	2.354	0.64	3.75	1.121	0.824	0.334	0.662	1.184	0.943	1.812	1.634	0.953	1.561	0.569	1.317	0.635	1.069	0.505	1.251	2.035	1.367	1.853	0.477	0.751	1.142	0.145	2.505	1.309	1.099	0.745	1.049	1.388	0.87	0.509	0.102	0.408	2.554	0.508	0.613	0.167	1.348	0.078	0.475	0.937	0.738	0.207	0.922
191	AHCY	28.332	31.762	24.243	29.39	21.975	39.471	25.344	27.884	33	28.506	23.443	26.267	33.528	19.49	22.766	23.254	39.219	27.927	31.766	34.197	24.956	26.124	31.151	21.106	32.577	33.751	32.701	26.929	12.124	23.669	14.721	16.889	14.868	14.293	28.35	19.344	19.522	11.724	18.057	23.681	16.374	23.973	10.58	18.382	28.132	21.226	30.24	19.148
196	AHR	0	0	0.024	0	0.006	0.02	0.029	0.047	0	0.014	0.098	0.061	0	0.023	0.019	0.061	0.012	0	0.003	0.018	0.069	0.029	0.036	0.013	0	0.009	0.011	0.017	0	0	0.02	0.009	0.024	0.037	0	0	0.005	0.025	0	0	0	0	0	0	0.127	0	0	0
197	AHSG	2.066	10.015	3.984	8.161	6.797	12.336	5.631	5.651	5.827	21.238	9.186	10.969	2.942	3.521	2.358	12.156	5.195	4.86	5.286	14.772	3.75	7.671	8.808	3.235	5.716	2.521	20.762	7.882	4.952	5.892	4.298	6.632	5.088	33.472	9.438	5.258	2.86	4.107	1.88	2.982	2.851	3.469	3.12	5.65	7.598	5.516	14.105	11.622
199	AIF1	4.077	0.264	1.609	2.984	0.101	1.117	1.748	0.279	0.74	7.804	0.584	1.132	1.584	1.113	0.452	0.214	0.136	0.146	1.921	0.56	0.862	2.046	12.562	4.49	0.905	0	0	29.837	27.679	2.018	0.872	1.027	0.472	0.077	0	0.071	2.189	3.904	0.202	0.214	19.539	0.197	0	23.933	2.836	0.59	0.408	3.076
202	AIM1	0.085	0.206	0.427	0.057	0.091	0.185	0.433	0.372	0.4	0.331	0.304	0.153	0.108	0.094	0.274	0.386	0.263	0.076	0.163	0.11	0.062	0.005	0.203	0.013	0.07	0.023	0.036	0.081	0.074	0.099	0.096	0.081	0.007	0.078	0	0	0.114	0.02	0	0.009	0	0	0	0	0.059	0	0	0.102
203	AK1	5.537	11.441	9.77	11.184	4.557	7.34	4.624	11.123	10.566	11.108	11.408	12.379	15.88	7.006	4.77	4.592	12.702	7.148	8.085	7.151	7.625	12.629	28.377	7.957	8.122	18.621	5.629	6.459	16.121	13.769	11.211	11.466	9.104	8.851	15.091	9.722	5.989	4.601	7.283	12.17	15.617	11.941	15.097	14.37	11.509	10.669	10.895	4.963
204	AK2	27.451	21.421	21.333	16.428	12.362	25.288	19.96	16.116	20.953	12.786	14.505	16.139	26.999	26.271	16.939	18.75	24.537	23.424	18.335	32.221	22.047	23.866	12.385	25.58	24.361	34.323	12.455	11.244	20.18	21.07	14.535	20.304	28.543	14.302	21.383	38.979	8.113	20.092	26.182	35.085	33.821	26.04	44.386	60.739	18.078	61.191	52.642	32.435
205	AK4	1.404	2.853	5.157	1.604	1.066	4.949	2.678	2.009	2.63	3.637	1.629	1.831	4.419	2.852	1.127	0.762	3.967	2.686	1.573	2.869	3.329	2.527	2.999	4.348	1.529	4.294	4.551	1.71	1.635	2.197	5.782	3.215	3.693	2.293	1.556	4.882	0.313	0.597	2.916	5.074	0.611	2.523	1.964	3.119	4.58	2.36	1.874	1.393
207	AKT1	0.06	0.107	0.121	0.12	0.148	0.184	0.273	0.12	0.177	0.193	0.171	0.261	0.401	0.165	0.103	0.106	0.084	0.195	0.223	0.186	0.291	0.274	0.256	0.072	0.109	0.153	0.356	0.065	0.361	0.311	0.13	0.262	0.534	0.158	0.18	0.084	0.062	0.476	0.217	0.06	0.06	0.11	0.072	0.035	0.445	0.107	0.133	0.481
208	AKT2	0.219	0.079	0.088	0.058	0.018	0.209	0.237	0.079	0.206	0.134	0.178	0.37	0.128	0.647	0.434	0.139	0.075	0.058	0.104	0.515	0.214	0.076	0.36	0.043	0.029	0.027	0.033	0.036	0.072	0.148	0.044	0.206	0.43	0	0.076	0.089	0.024	0.021	0.168	0.041	0.014	0.065	0.007	0.038	0.155	0.005	0.066	0.191
210	ALAD	0.769	0.33	1.372	1.055	0.809	1.371	0.594	0.415	1.065	1.024	1.425	1.506	0.895	0.649	0.288	0.897	0.923	0.674	1.02	0.812	1.775	2.121	1.345	1.579	0.95	2.24	3.259	1.326	2.948	3.196	1.725	2.094	2.63	2.642	4.837	3.575	0.952	1.442	3.917	2.296	0.274	1.221	1.141	2.688	2.043	2.701	2.402	2.211
211	ALAS1	0	0.003	0	0	0	0	0	0	0	0	0	0	0.003	0	0	0	0	0	0	0	0	0	0	0	0	0	0	0	0.026	0.01	0.007	0	0.001	0	0	0.004	0	0.009	0	0	0	0	0	0	0.005	0	0	0.008
213	ALB	2062.11	6498	2596.84	5878.56	3121.1	3551.27	2746.22	3318.33	3361.38	6508.99	4472.22	3830.69	3626.09	2780.08	1826.78	3357.11	2648.44	3034.07	3176.19	3129.44	3027	3476.64	4430.04	2230.49	3717.93	4787.24	6176.49	4727.78	4222.54	3243.63	3104.72	4445.98	3325.53	4688.38	6392.4	2043.87	2203.12	4871.04	3726.57	2310.58	3756.28	3327.05	2785.18	2626.75	3624.55	2557.57	2871.27	2689.15
214	ALCAM	1.71	0.151	2.621	1.71	0.786	0.445	1.598	4.276	5.227	1.764	0.748	0.122	3.173	2.275	0.98	0.823	1.523	2.737	0.26	3.979	0.398	1.311	0.366	2.217	0.239	0.784	0.497	1.218	1.596	1.511	3.046	1.285	3.328	0.996	0.017	3.055	0.074	0.277	2.547	4.166	0.976	2.189	2.455	1.856	3.04	2.835	4.236	1.636
215	ABCD1	0	0.004	0	0	0.17	0	0.029	0.01	0	0	0	0	0	0	0	0.016	0	0	0	0	0	0	0	0	0	0	0	0	0	0	0	0	0	0.021	0	0.008	0	0	0	0	0	0	0	0	0	0	0	0.019
216	ALDH1A1	74.086	188.392	212.132	115.772	32.268	202.763	67.633	120.166	146.858	102.164	103.951	140.311	269.987	156.111	52.665	51.776	138.019	191.068	101.021	242.02	246.119	341.701	221.918	244.237	99.317	356.876	202.37	193.668	345.43	547.848	221.439	284.988	343.073	242.478	359.486	442.224	110.56	211.196	534.8	310.826	216.245	397.91	526.799	554.672	109.741	550.822	445.038	240.955
217	ALDH2	76.223	96.472	96.003	61.799	62.769	135.369	70.399	87.564	89.664	53.874	37.977	124.145	93.049	115.898	59.134	86.949	110.19	99.728	104.554	121.116	30.167	71.319	102.941	44.068	29.539	69.527	30.524	33.668	56.059	19.389	65.502	62.244	17.353	18.458	73.897	19.778	107.047	50.866	28.485	57.507	62.428	20.442	26.841	115.36	65.652	66.849	57.392	57.519
218	ALDH3A1	20.806	19.399	50.864	26.026	5.729	54.537	23.253	47.834	43.271	7.951	53.346	81.051	47.725	49.844	12.813	15.359	16.22	77.683	38.017	50.006	78.894	44.43	106.24	31.592	59.355	58.315	72.843	36.468	32.428	37.423	40.504	52.836	39.367	95.659	46.701	44.002	49.549	41.216	9.882	42.03	15.453	22.597	4.171	88.18	55.931	70.391	18.693	17.694
219	ALDH1B1	5.296	7.966	7.171	6.119	5.697	7.03	7.139	8.352	8.417	7.153	5.29	9.635	10.248	7.705	5.896	5.647	9.317	6.147	6.705	12.234	6.431	13.893	12.614	6.728	5.488	10.986	4.955	2.611	2.877	1.596	3.478	5.432	6.68	3.084	15.334	5.118	3.053	3.133	14.257	12.399	1.013	6.578	4.051	12.383	6.899	13.642	7.833	7.168
220	ALDH1A3	3.723	5.516	4.733	3.986	2.345	4.875	4.206	4.667	4.906	4.156	3.356	5.814	8.343	5.752	3.299	3.623	6.085	4.026	5.019	9.32	4.788	11.303	8.489	3.621	4.467	9.032	3.387	1.017	1.023	0.85	1.046	3.195	5.686	1.985	12.43	3.412	2.6	2.332	11.68	9.61	0.943	6.358	3.454	10.742	4.032	11.787	5.828	5.086
221	ALDH3B1	0.644	0.956	0.906	0.606	0.38	1.345	0.744	1.524	1.987	0.414	1.303	0.987	0.998	2.076	0.491	0.58	0.635	1.836	0.891	0.131	1.414	0.908	1.903	0.977	3.397	1.403	1.466	2.315	1.668	1.03	1.664	1.793	1.155	1.245	0.481	1.283	1.568	0.643	0.312	1.361	0.343	0.67	0.169	3.25	3.696	1.073	0.496	0.523
222	ALDH3B2	0.689	1.024	0.965	0.649	0.406	1.379	0.796	1.632	2.128	0.443	1.395	1.057	1.068	2.187	0.525	0.621	0.68	1.954	0.954	0.12	1.514	0.972	2	1.024	3.638	1.503	1.57	2.479	1.786	1.103	1.783	1.92	1.237	1.333	0.873	1.374	1.667	0.689	0.334	1.43	0.367	0.718	0.181	3.48	3.839	1.15	0.531	0.56
223	ALDH9A1	6.226	9.902	7.716	6.703	4.756	7.718	5.021	5.227	8.587	7.452	6.698	6.781	6.626	4.362	5.466	4.938	5.655	6.806	6.366	2.756	14.647	8.989	9.862	9.811	4.355	5.037	5.453	9.601	9.8	7.074	8.144	4.001	7.022	5.15	6.997	6.689	5.296	4.009	8.887	12.532	11.337	5.965	12.912	8.56	5.966	11.922	8.729	5.424
224	ALDH3A2	5.29	14.176	9.818	6.455	2.839	9.337	5.745	10.117	10.852	4.331	10.243	17.54	8.323	12.035	3.441	5.977	7.591	11.414	7.261	9.427	10.062	11.351	13.367	7.458	14.628	7.459	20.361	15.354	10.022	6.49	11.296	14.163	6.427	17.203	5.072	8.943	8.675	4.45	2.323	9.234	2.753	4.414	0.304	7.601	14.697	3.295	3.192	4.035
225	ABCD2	0	0	0	0	0	0	0	0	0	0	0	0	0	0	0	0	0	0	0	0	0	0	0	0	0	0	0	0.014	0	0	0	0	0	0	0	0	0	0	0	0	0	0	0	0	0	0	0	0
226	ALDOA	148.304	203.846	120.075	125.561	109.816	108.69	105.343	124.349	113.486	155.625	147.365	120.488	130.394	109.735	139.864	145.668	111.669	122.965	169.794	137.813	137.376	149.487	164.839	102.512	115.91	85.441	34.136	87.625	106.57	142.607	115.169	60.23	50.511	91.795	79.005	86.41	197.023	119.578	127.829	114.496	143.29	69.43	160.452	129.398	91.078	109.698	92.758	134.583
229	ALDOB	0.295	72.629	0	0	0.179	3.297	5.83	0.033	0.063	0.088	0	0.171	0	0	0.019	0.506	0	0	0	0.172	0	0	0.879	1.208	0	0	0	0.336	0	0.07	0.571	0.041	6.327	0	0	0.179	14.789	0.65	1.192	2.098	0.123	4.047	2.043	5.896	0.116	2.776	2.317	0.184
230	ALDOC	30.687	32.316	31.761	22.347	32.925	11.23	6.516	30.494	31.723	11.204	31.276	28.089	21.685	30.444	20.235	31.514	23.749	36.88	36.207	24.108	30.69	19.905	27.178	25.62	27.7	12.37	8.499	6.931	12.619	11.003	13.014	5.528	6.35	38.662	4.476	15.598	24.208	21.468	15.54	15.262	2.231	26.981	20.173	27.593	9.347	24.044	2.865	17.407
231	AKR1B1	10.783	12.087	9.233	10.359	4.673	8.437	4.43	6.675	2.416	7.917	4.26	9.046	8.436	4.794	8.986	4.149	5.262	3.712	9.469	7.616	3.266	10.353	6.451	5.642	3.96	7.122	1.055	3.474	6.929	4.472	7.032	9.459	15.517	1.532	12.1	10.341	5.951	3.898	21.466	14.717	6.955	7.164	4.034	5.652	13.807	14.639	6.415	16.902
238	ALK	0	0	0	0	0	0	0	0	0	0	0	0	0	0	0	0	0	0	0	0	0.037	0	0	0.054	0	0	0.006	0	0	0	0	0	0	0	0	0	0	0	0	0	0	0	0	0	0	0	0	0.049
239	ALOX12	0	0	0	0	0	0	0	0	0	0	0	0	0	0	0	0	0	0	0	0	0	0	0	0	0	0	0	0	0	0	0	0	0	0	0	0	0	0	0	0	0	0	0	0	0	0	0	0.139
240	ALOX5	0.077	0	0.013	0.003	0.271	0.008	0.514	0.034	0.062	0.033	0.009	0.02	0.009	0.027	0.278	0.2	0.028	0.035	0.127	0.045	0.092	0.2	0.025	0.072	0	0.019	0	0.066	0.028	0.061	0.13	0.514	0.141	0	0.055	0.016	0	0.09	0.019	0.023	0	0	0.067	0.001	0.285	0	0.009	0.119
241	ALOX5AP	1.29	0	0	0.353	0	0	2.524	1.163	1.482	0	0	0	0	0	2.377	1.829	1.489	0	0	0	0	0	0	0.573	0	0	0.755	0	0	0.198	0	0.704	0.717	0	0	0	0	0	0.273	0	0.434	0.59	0	0	1.601	0	0	1.907
242	ALOX12B	0	0	0	0	0	0	0	0	0	0	0	0	0	0	0	0	0	0	0	0	0	0	0	0	0	0	0	0	0	0.031	0	0	0	0	0	0	0	0	0	0	0	0	0	0	0	0	0	0
244	ANXA8L2	0	0	0	0	0	0	0	0	0	0	0	0	0	0	0	0.055	0	0	0	0	0	0	0	0	0.077	0	0	0	0	0	0	0	0	0	0	0	0	0	0	0	0	0	0	0	0	0	0	0
246	ALOX15	0.642	0	0	0	0.174	0	0.268	0	0	0	0.007	0.028	0	0.009	0.185	0.137	0	0.006	0.075	0.007	0.048	0.083	0.114	0	0.041	0	0	0	0	0.144	0	0	0.023	0.046	0.031	0	0	0.017	0	0	0	0.016	0	0	0	0.009	0	0.18
247	ALOX15B	0	0	0	0	0	0	0	0	0	0	0	0	0	0	0	0	0	0	0	0	0	0	0	0	0	0	0	0	0	0	0	0	0	0	0	0	0	0	0	0	0	0	0	0	0	0	0.018	0
248	ALPI	0	0.074	0.006	0	0	0	0	0	0	0	0	0	0	0	0	0	0	0	0	0	0	0	0	0	0	0	0	0	0	0	0	0	0	0	0	0	0	0	0	0	0	0	0	0	0	0	0	0
249	ALPL	0.053	0	0	0	0.001	0	0.006	0.002	0	0	0	0	0	0	0	0.012	0	0	0.001	0	0	0	0	0	0	0	0	0	0	0	0	0	0	0	0	0	0	0	0	0	0	0	0	0	0.009	0	0	0.015
250	ALPP	0	0.009	0	0	0	0	0	0	0	0	0	0	0	0	0	0	0	0	0	0	0	0	0	0	0	0	0	0	0	0	0	0	0	0	0	0	0	0	0	0	0	0	0	0	0	0	0	0
251	ALPPL2	0	0.009	0.005	0	0	0	0	0	0	0	0	0	0	0	0	0	0	0	0	0	0	0	0	0	0	0	0	0	0	0	0	0	0	0	0	0	0	0	0	0	0	0	0	0	0	0	0	0
258	AMBN	0	0	0	0	0	0	0.124	0	0	0	0	0	0	0	0	0	0	0	0	0	0	0	0	0	0	0	0	0	0	0	0	0	0	0	0	0	0	0	0	0	0	0	0	0	0	0	0	0
259	AMBP	0.133	2.104	6.475	5.099	1.372	1.288	1.214	1.721	2.43	4.216	1.051	1.784	1.732	5.995	2.56	0.856	1.587	0.876	1.015	1.388	0.915	1.946	2.578	5.988	2.102	1.283	4.54	0.932	2.987	2.491	1.885	2.37	1.667	8.1	2.861	1.205	0.281	0.348	0.959	1.961	0.054	1.623	0.404	0.553	2.664	1.13	2.236	0.816
267	AMFR	0	0	0	0	0	0.006	0.032	0.001	0.002	0	0	0	0	0	0	0	0.002	0	0.006	0	0	0	0	0	0	0	0	0	0	0	0	0	0	0	0	0	0	0	0	0	0	0	0	0	0	0	0.002	0
270	AMPD1	0	0	0	0	0	0.015	0.016	0	0	0	0	0	0	0	0	0	0	0	0	0	0	0	0	0	0	0	0	0.027	0	0	0	0	0	0	0	0	0	0	0	0	0	0	0	0	0	0	0	0
271	AMPD2	0.416	0.204	0.338	0.149	0.514	0.717	0.614	0.464	0.617	0.437	0.232	0.165	0.317	0.42	1.308	0.418	0.744	0.334	0.927	0.323	0.578	0.244	0.541	0.436	0.23	0.338	0.525	0.109	0.12	0.495	0.271	0.637	0.172	0.258	0.695	0.148	0.087	0.482	0.093	0.248	0.248	0.187	0.123	0.193	0.259	0.154	0.808	0.233
272	AMPD3	0.137	0.004	0.164	0.01	0.144	0.057	0.062	0.081	0.031	0.053	0	0.109	0.045	0.069	0.166	0.047	0.008	0.025	0.121	0.026	0.236	0.045	0.168	0.028	0	0.048	0	0.011	0.002	0.085	0.024	0.043	0	0	0.046	0.036	0.002	0.27	0.088	0.008	0.021	0.003	0	0.005	0	0.003	0.011	0.029
273	AMPH	0.01	0.011	0.005	0.035	0	0.018	0.06	0.053	0.006	0.054	0.051	0.045	0.037	0.032	0.056	0.009	0.04	0.026	0.092	0.034	0	0	0.032	0	0.026	0	0	0.01	0	0.019	0.024	0.028	0.021	0	0	0.037	0.011	0	0.042	0	0	0	0.017	0	0.015	0.032	0.08	0.046
274	BIN1	0.21	0.416	0.965	0.792	0.751	1.211	0.508	0.634	0.453	0.76	0.511	0.588	1.004	0.335	0.28	1.072	1.023	0.651	0.786	1.085	0.466	1.39	0.63	0.373	0.481	0.169	0	0.469	0.897	1.002	0.418	1.031	0.663	1.915	0.235	0.934	0.37	0.501	0.473	0.537	0.521	0.211	1.004	0.597	0.474	0.573	1.239	0.984
275	AMT	0.04	0.213	0.282	0.094	0.036	0.553	0.083	0.102	0.195	0.205	0.188	0.45	0.169	0.087	0.07	0.054	0.234	0.065	0.189	0.844	0	1.238	0	0.121	0.018	0	0.192	0.064	0.307	0.173	0.078	0.127	0.172	0.078	0.329	0.306	0	0.117	0	0.308	0	0.24	0	0.445	0.049	0.571	0.482	0.147
276	AMY1A	0	0	0	0	0.1	0.001	0.002	0.413	0.636	0.016	0.001	0	0	0	0	0.192	0.006	0.044	0.001	0	0	0	0	0	0	0	0	0.163	0	0.019	0	0.002	0	0	0	0	0.199	0.017	0	0	0	0	0	0	0.015	0	0.119	0
277	AMY1B	0	0	0	0	0.1	0.001	0.002	0.413	0.636	0.016	0.001	0	0	0	0	0.192	0.006	0.044	0.001	0	0	0	0	0	0	0	0	0.163	0	0.019	0	0.002	0	0	0	0	0.199	0.017	0	0	0	0	0	0	0.015	0	0.119	0
278	AMY1C	0	0	0	0	0.1	0.001	0.002	0.413	0.636	0.016	0.001	0	0	0	0	0.192	0.006	0.044	0.001	0	0	0	0	0	0	0	0	0.163	0	0.019	0	0.002	0	0	0	0	0.199	0.017	0	0	0	0	0	0	0.015	0	0.119	0
279	AMY2A	0	0	0	0	0.203	0.01	0.002	0.622	1.688	0.086	0.001	0.009	0	0	0	0.275	0.006	0.058	0.001	0	0	0	0.01	0	0	0	0	0.163	0	0.044	0	0.002	0	0	0	0	0.283	0.012	0	0	0	0	0	0	0.013	0	0.632	0
280	AMY2B	0	0	0	0	0.119	0.001	0.002	0.521	0.721	0.04	0.001	0	0	0	0	0.217	0.006	0.044	0.001	0	0	0	0	0	0	0	0	0.163	0	0.019	0	0.002	0	0	0	0	0.182	0.012	0	0	0	0	0	0	0.015	0	0.196	0
283	ANG	0.073	1.074	0.14	2.021	1.089	0.724	0.088	0.073	0.155	0.475	3.549	6.294	0	0.021	0.118	0.16	0.314	0.389	0.207	0.087	0.328	0.129	0.162	0.182	0	0.048	4.629	0.163	0.046	0.511	0.06	0.277	0.124	0.588	0.157	0.371	0.306	0	0.019	3.088	1.238	0.052	1.178	0.571	0.655	0	0.421	0.16
284	ANGPT1	0	0	0	0	0	0	0	0	0	0	0	0	0	0	0	0	0	0	0	0	0	0	0	0	0	0	0	0	0	0	0	0	0	0	0	0	0	0	0	0	0	0	0	0	0	0	0	0
286	ANK1	0.016	0.06	0.017	0.094	0.18	0.046	0.108	0.12	0.069	0.75	0.014	0.021	0.017	0.034	0.013	0.137	0.37	0.035	0.024	0.111	0.016	0.001	0.002	0.041	0	0.066	0.114	0.221	0.315	0.107	0.147	0.158	0.151	0.126	0.096	0.082	0.152	0.096	0.015	0.122	0.005	0.14	0.103	0.012	0.116	0.013	0.067	0.145
287	ANK2	0.048	0.006	0.034	0.06	0.244	0.035	0.031	0.009	0.025	0.016	0.014	0.063	0.02	0.004	0.08	0.035	0.011	0.064	0.008	0.072	0.17	0.04	0.015	0.027	0	0.201	0.167	0.029	0.07	0.059	0.016	0.43	0.045	0.01	0.066	0.13	0.009	0.073	0.038	0.025	0.296	0	0.064	0.099	0.145	0.3	0.136	0.035
288	ANK3	0.08	0.084	0.166	0.16	0.154	0.242	0.193	0.134	0.244	0.16	0.018	0.035	0.356	0.08	0.057	0.095	0.195	0.13	0.089	0.254	0.131	0.19	0.061	0.202	0.037	1.055	0.855	1.883	0.302	0.22	0.237	0.298	0.253	0.172	0.302	0.355	0.019	0.069	0.163	0.237	0.078	0.189	0.259	0.198	0.299	0.408	0.366	0.15
290	ANPEP	0.142	13.018	0.159	0.257	0.297	0.747	1.484	0.228	0.413	0.299	0	0.154	0.092	0.06	0.064	0.147	0.293	0.099	0.042	0.528	0.111	0.475	0.275	0.238	0.142	0.565	0.18	0.396	0.493	0.595	1.156	0.692	1.036	0.04	0.121	0.438	1.149	0.071	0.226	0.182	0.069	0.124	0.314	0.136	0.815	0.053	0.331	0.107
291	SLC25A4	6.643	12.439	13.487	16.427	8.384	17.774	17.148	9.706	10.32	14.307	9.539	6.596	31.25	22.219	11.162	8.501	17.747	7.086	8.032	32.511	11.644	45.853	6.788	59.76	12.534	78.484	14.483	7.293	48.376	53.288	7.945	31.186	59.052	6.905	80.42	89.122	6.733	30.047	159.643	52.091	113.738	113.852	20.764	67.574	21.07	150.332	149.577	66.843
292	SLC25A5	27.885	62.969	53.94	49.809	30.61	77.041	51.644	49.706	50.866	53.909	41.066	27.541	116.786	67.863	41.625	39.707	83.268	54.168	38.336	137.22	63.338	128.011	33.117	129.217	46.22	255.343	57.214	36.202	180.537	154.979	42.593	126.783	199.529	65.081	181.431	214.7	29.196	114.85	318.151	121.585	242.283	306.704	99.403	203.215	60.352	319.691	351.145	200.204
293	SLC25A6	21.363	38.625	28.849	39.672	20.153	38.268	30.442	20.144	20.069	24.672	17.833	14.77	57.673	48.871	23.086	22.966	36.097	24.383	22.68	68.675	17.286	58.92	16.277	74.706	33.29	93.935	23.562	21.984	43.081	45.388	15.469	53.046	96.068	15.139	72.022	101.025	18.563	37.317	193.947	58.609	117.208	153.781	28.176	100.022	30.858	147.454	146.565	90.08
301	ANXA1	44.961	39.189	48.097	80.545	60.75	20.42	55.506	41.327	40.385	37.697	85.546	63.539	34.166	46.883	60.031	47.378	40.183	31.543	47.713	21.12	39.617	67.245	59.608	39.02	32.502	13.62	27.814	24.013	21.92	22.585	24.346	14.676	9.028	46.572	16.092	10.775	26.003	22.59	16.963	34.19	32.305	21.057	11.399	4.992	27.044	6.962	8.258	26.808
302	ANXA2	257.447	462.929	391.533	457.521	371.061	228.907	360.362	353.421	329.698	341.249	329.665	298.765	259.9	468.363	413.742	349.894	325.847	250.342	251.995	215.397	281.072	294.602	455.436	317.968	256.673	118.505	109.823	200.817	162.63	155.252	219.928	174.602	141.166	240.761	142.391	51.485	239.063	105.646	169.711	250.484	187.131	161.386	57.819	96.262	214.36	99.727	130.601	210.404
306	ANXA3	19.74	19.21	36.111	26.738	11.616	38.821	20.332	34.069	50.951	22.213	37.47	35.79	27.883	34.809	22.337	17.558	39.638	36.913	24.543	32.125	60.746	36.331	55.715	15.826	22.635	37.061	34.072	17.31	33.968	31.368	27.439	34.105	42.815	53.55	38.893	27.058	15.696	18.766	33.959	29.286	15.674	26.535	28.415	45.203	28.057	36.012	32.028	15.108
307	ANXA4	46.421	91.343	65.04	36.11	49.593	80.249	54.094	74.207	76.496	57.545	70.771	86.762	33.458	74.186	78.542	72.718	55.889	61.228	74.759	61.931	78.993	47.677	120.923	31.658	50.127	34.892	44.428	37.929	35.584	40.051	42.058	51.439	53.115	72.534	37.575	28.728	27.824	37.519	44.694	43.507	73.389	33.55	5.056	66.773	60.262	22.308	41.174	34.529
308	ANXA5	64.466	73.377	118.611	129.369	97.995	69.607	107.233	81.035	141.414	96.857	121.479	93.281	90.316	104.92	116.003	88.509	175.13	60.58	89.346	128.774	185.631	212.706	136.61	78.007	84.407	152.832	115.867	40.764	60.586	82.448	59.86	76.096	52.867	224.286	141.957	92.488	25.806	81.867	117.144	75.297	94.089	61.242	60.936	57.563	62.714	96.637	103.739	85.959
309	ANXA6	32.629	9.338	34.139	27.307	46.231	12.268	45.026	22.537	26.745	24.053	4.917	9.496	9.468	44.066	54.563	43.359	33.179	13.618	22.778	15.911	30.338	30.653	13.764	52.456	16.2	21.98	18.559	13.719	14.451	16.422	10.646	25.017	14.474	16.337	23.237	11.03	4.172	11.859	21.345	25.467	32.205	27.437	5.011	6.498	29.29	13.194	16.781	34.051
310	ANXA7	2.723	1.951	3.766	2.074	3.728	1.744	1.901	3.037	3.235	2.985	2.549	2.606	2.082	3.234	3.676	3.9	1.855	1.566	1.465	1.77	1.872	2.815	3.089	1.681	1.428	2.472	2.453	2.362	2.118	2.054	2.031	3.148	2.234	1.231	2.664	1.301	1.399	1.476	1.772	1.424	1.35	2.485	0.945	1.523	3.129	1.657	1.131	2.094
311	ANXA11	12.564	13.258	10.999	11.939	11.785	15.549	17.655	19.733	17.761	9.133	13.708	17.815	10.762	28.161	14.662	15.672	12.682	15.273	13.722	12.994	12.673	11.749	20.03	15.566	14.432	12.333	17.207	10.774	9.944	9.531	10.467	14.868	13.044	16.018	9.775	8.57	11.683	5.404	9.665	14.621	14.376	13.965	4.558	13.086	15.03	6.66	6.914	11.468
312	ANXA13	0.182	3.975	0.1	0.184	0.211	0.434	0.528	0.325	0.369	0.248	0.266	0.385	0.257	0.742	0.314	0.154	0.215	0.091	0	0.102	0	0.254	0.585	0.152	0.655	0.064	0	0	0.151	0	0	0.147	0.19	0	0	0.391	0.681	0.002	0.224	0.177	0.555	0.289	0	0.215	0.288	0.444	0.186	0.111
313	AOAH	0	0	0	0	0	0	0	0	0	0	0	0	0	0	0	0	0	0	0	0	0	0	0	0	0	0	0	0	0	0	0	0	0	0	0	0	0	0	0	0	0	0	0	0	0	0	0	0
314	AOC2	0.172	0.024	1.984	0.964	1.362	0.866	2.893	2.452	1.891	1.475	0	0.069	0.492	2.908	3.102	0.836	1.376	0.716	0.201	0.346	0	0.278	0.237	3.508	1.007	0.003	0.124	0.428	0.591	0.564	0.659	1.603	0.598	0.022	0	0.298	0.004	0	0.639	1.222	0.066	0.634	0.183	0.476	1.713	0.398	0.172	0.116
316	AOX1	0	0	0.133	0	0.009	0.002	0	0	0	0	0	0	0	0	0	0	0	0	0	0	0	0	0	0	0	0	0	0	0	0	0	0	0	0	0	0	0	0	0	0	0	0	0	0	0	0	0	0
317	APAF1	0.007	0.005	0.143	0.004	0.003	0.149	0.088	0.021	0.011	0.046	0.027	0.025	0.007	0.023	0.014	0.017	0.069	0.062	0.005	0.067	0.011	0.011	0.027	0.011	0.007	0.008	0.012	0.083	0	0.003	0.077	0.015	0.067	0	0.009	0	0.004	0.009	0	0.022	0.019	0	0	0.004	0.035	0.006	0.023	0.05
318	NUDT2	0.567	1.427	1.892	0.234	0.639	0.197	0.294	0.859	0.638	0.933	1.572	1.041	1.078	0.924	0.466	0.658	0.457	0.645	1.239	0.69	0.128	2.014	1.079	0.355	0.471	0	1.014	0.053	0.568	0.237	0.402	2.585	1.138	0.715	0.506	0.462	0.137	13.406	1.014	0.954	1.329	0.347	0.043	0.796	1.016	0.656	1.74	0.656
319	APOF	0	0.082	0	0	0	0	0.018	0.028	0.021	0.046	0	0	0	0	0	0	0	0.057	0	0	0	0	0	0	0	0	0	0	0	0.066	0	0.029	0.072	0	0	0	0	0.059	0	0	0	0	0.029	0	0	0	0.031	0.04
320	APBA1	0	0	0	0	0	0	0	0	0	0	0	0	0	0	0	0	0	0	0	0	0	0	0	0	0	0	0	0	0	0	0	0	0	0	0	0	0	0	0	0	0	0	0	0.01	0	0	0.002	0
321	APBA2	0	0	0	0	0	0	0	0	0	0	0	0	0	0	0	0	0	0	0	0	0	0	0	0	0	0	0	0	0	0	0	0	0	0	0	0	0	0	0	0	0	0	0	0	0	0	0.003	0
322	APBB1	0	0	0	0	0	0	0	0.004	0.003	0	0	0	0	0	0	0	0	0	0	0	0	0	0	0	0	0	0	0	0	0	0	0	0	0	0	0	0	0	0	0	0	0	0	0	0	0	0	0
323	APBB2	0	0	0	0	0	0.005	0	0.002	0.003	0.003	0	0	0	0	0	0	0	0	0	0.004	0	0	0	0	0	0	0	0	0	0	0	0	0	0	0	0	0	0	0	0	0	0	0	0	0	0	0	0.003
324	APC	0	0	0.001	0	0.001	0.005	0.001	0.001	0.001	0.003	0	0	0	0	0.001	0	0	0	0	0.002	0	0	0	0	0	0	0	0.003	0	0	0	0	0.001	0	0	0	0	0	0	0	0	0	0	0	0	0	0.002	0
325	APCS	1.369	5.668	18.09	3.128	18.675	6.726	23.045	10.073	14.032	6.853	3.91	2.803	3.237	7.319	17.971	5.251	26.308	5.369	4.259	5.022	3.566	23.503	2.647	75.273	16.385	11.002	8.798	10.248	8.905	2.326	1.074	11.207	5.794	20.106	1.066	0.849	0.498	1.433	13.159	20.137	2.665	1.263	5.222	0.191	14.014	1.87	0.665	2.157
326	AIRE	0	0	0	0	0.029	0	0	0	0	0	0	0	0	0	0	0	0	0	0	0	0	0	0	0	0	0	0	0	0	0	0	0	0	0	0	0	0	0	0	0	0	0	0	0	0	0	0	0
327	APEH	3.406	5.084	2.815	3.04	3.026	2.866	2.83	3.451	2.579	3.397	4.504	3.891	4.383	3.474	2.745	3.503	3.908	2.846	3.175	2.926	3.301	3.136	4.363	2.352	2.925	3.619	2.363	3.278	2.624	3.568	1.98	2.342	3.125	2.727	2.009	2.667	4.097	4.291	4.181	3.638	4.12	4.064	2.131	3.567	3.712	3.567	3.751	3.341
328	APEX1	19.5	13.1	13.886	11.467	12.856	7.254	5.669	8.395	8.558	13.684	7.997	7.029	20.156	14.157	19.416	15.271	9.087	9.62	10.709	8.95	10.096	16.661	8.486	15.336	12.926	9.275	8.785	6.395	6.114	6.161	5.533	3.061	3.053	11.872	11.093	7.971	3.449	4.943	13.14	14.367	30.028	17.062	4.677	13.955	5.197	25.411	9.635	12.408
329	BIRC2	0	0	0.001	0	0	0	0	0.012	0.007	0	0	0	0	0	0	0	0	0	0	0	0	0	0.068	0	0	0	0	0	0.044	0.002	0.069	0.023	0.006	0	0	0	0	0	0	0	0	0	0	0	0	0	0	0
330	BIRC3	0	0	0	0	0	0	0	0.005	0	0	0	0	0	0	0	0	0	0	0	0	0	0	0	0	0	0	0	0	0	0.003	0	0.006	0.005	0	0	0	0	0	0	0	0	0	0	0	0	0	0	0
331	XIAP	0.089	0.054	0.024	0	0.114	0.621	0.604	0.042	0.049	0.041	0.008	0	0.003	0.113	0.046	0	0.004	0.04	0.077	0.053	0.233	0	0	0.01	0.001	0	0	0.016	0.025	0.044	0.077	0.019	0.029	0	0	0.031	0	0	0	0.152	0	0	0.029	0	0.85	0.01	0.023	0.086
334	APLP2	0	0	0	0	0	0.002	0	0	0	0	0	0.002	0	0	0	0	0	0	0	0.002	0	0	0	0	0	0	0	0	0	0.009	0	0	0	0	0	0	0	0	0	0	0	0	0	0	0.028	0	0	0
335	APOA1	69.081	298.196	197.363	212.132	101.026	171.115	99.333	197.835	159.08	216.927	107.98	151.051	144.071	97.992	80.039	127.84	124.917	116.615	133.21	203.39	162.305	170.384	205.697	75.201	78.5	79.773	40.89	296.146	153.969	126.393	183.016	115.483	194.539	140.766	45.59	51.543	61.563	285.939	131.543	80.313	48.921	48.539	97.926	90.826	77.426	41.802	108.667	72.832
336	APOA2	7.255	26.699	10.034	21.48	11.352	16.574	11.784	12.581	22.392	67.089	18.505	17.449	5.639	4.757	3.793	9.075	7.282	10.133	8.441	13.367	7.851	11.91	20.226	1.556	29.921	0	9.985	22.414	20.536	4.696	7.13	15.472	11.578	39.789	19.478	9.34	11.636	12.771	18.776	4.369	31.227	3.71	79.695	10.644	11.959	10.037	10.236	7.718
337	APOA4	4.609	13.028	5.148	7.004	4.018	9.49	8.216	6.073	5.146	7.01	5.852	7.864	5.34	2.027	1.403	5.679	3.303	5.102	6.706	8.005	5.386	2.864	11.066	2.668	7.592	2.704	2.027	4.477	3.18	3.672	1.598	4.322	6.471	2.015	5.252	3.311	6.874	9.822	2.301	5.003	6.944	4.474	3.119	3.787	6.749	2.882	3.753	7.757
338	APOB	0.045	1.56	0.331	0.298	0.473	0.241	0.755	0.273	0.459	0.412	0.368	0.107	0.637	0.198	0.088	0.398	0.079	0.106	0.259	0.541	0.169	0.097	0.089	0.096	0.003	0.496	0.248	1.031	0.298	5.006	0.677	1.14	0.544	0.146	0.167	2.375	0.051	0.688	0.184	0.107	0.134	0.217	0.038	0.036	0.372	0.018	0.229	0.053
341	APOC1	2.403	9.616	4.121	4.876	4.96	2.798	3.024	4.789	6.771	3.449	10.072	2.785	4.083	7.511	5.36	4.031	1.671	1.65	3.494	5.342	2.198	2.099	2.522	2.42	2.678	1.636	1.672	4.335	4.286	2.873	1.857	4.706	4.955	2.991	2.716	1.838	0.362	3.333	2.213	3.669	0	3.296	0	3.346	3.781	0.843	2.969	2.626
344	APOC2	0.18	2.798	0.292	1.921	0.938	0.405	2.143	1.092	1.385	0.837	9.754	0.058	0.473	0.12	0.561	2.878	0	0.4	1.331	0.557	0	0.086	0.204	0.033	0.266	0	0	0.724	0.403	0.603	0	1.537	1.373	0	0	0.042	0.911	0.983	0	0.33	0	1.251	2.918	1.256	0.69	0	0.453	0.104
345	APOC3	1.816	16.357	4.607	6.956	3.731	10.31	6.593	6.797	10.733	10.288	112.193	5.967	5.528	1.881	4.619	4.334	5.307	3.632	8.345	10.277	4.283	4.059	8.419	1.204	2.625	3.646	1.191	5.431	4.801	4.684	3.037	1.77	4.16	10.188	1.085	1.962	1.497	4.022	3.073	3.203	2.444	2.767	5.389	1.393	3.365	4.127	2.801	1.86
346	APOC4	0	0	0	0	0	0	0	0	0	0	0.076	0	0	0	0.073	0	0	0	0	0	0	0	0	0	0	0	0	0	0	0	0	0	0	0	0	0	0	0	0	0	0	0	0	0	0	0	0	0
347	APOD	0.351	3.654	0.328	0.191	0.81	0.787	1.373	0.801	0.868	1.581	0.656	0.842	0	0	0.781	0.898	0.586	0.546	0.786	1.057	0	0	0.549	0	0	2.42	0.153	0.337	1.192	0.205	3.155	2.327	1.918	0	0	0.158	0.754	2.064	0.171	0	0	0	1.709	0	0.527	1.104	1.204	1.13
348	APOE	0.34	2.782	0.545	0.28	1.339	0.55	1.994	0.383	0.87	0.879	5.531	0.276	0.289	0.422	0.316	1.64	0.189	0.327	0.824	0.578	0.958	0.296	0.377	1.215	0.131	0.275	0	0.16	0.294	1.322	0.075	1.849	2.724	0.271	0	0.252	0.104	1.186	0.155	1.479	0.736	0.5	0.651	1.744	0.723	0.093	0.249	0.506
350	APOH	0.03	1.432	0.099	1.04	0.284	1.002	0.884	1.605	0.613	13.257	1.132	1.763	0.274	0.407	0.361	1.419	1.201	0.597	0.685	0.27	0.491	1.015	1.505	0.377	1.391	0.601	3.778	0.741	1.064	0.991	0.297	1.838	1.406	6.084	3.061	0.656	0	0.682	0.726	0.232	0.716	0.307	0.681	0.68	2.23	2.601	1.791	0.415
351	APP	0	0	0.012	0.028	0.017	0.025	0	0.017	0.023	0.029	0.024	0.025	0.01	0.012	0.011	0.006	0	0	0.013	0.038	0	0.032	0.025	0.021	0	0	0	0.019	0.009	0.044	0.03	0.061	0	0	0	0	0.013	0	0	0.012	0	0	0	0.023	0	0.01	0	0.015
353	APRT	24.781	14.951	22.015	17.077	9.391	18.33	13.341	22.584	18.185	17.916	22.208	21.583	32.718	20.914	13.104	7.767	18.136	19.273	22.529	24.48	109.898	33.861	27.034	33.339	18.357	39.503	34.199	31.863	14.557	20.757	17.327	23.854	21.156	57.795	63.161	20.409	13.492	28.919	30.052	27.541	30.04	9.11	8.154	6.37	21.197	9.501	28.777	22.2
355	FAS	0	0	0.029	0.022	0.03	0.045	0.021	0.052	0	0.02	0.037	0.007	0	0.003	0.04	0.009	0	0	0.016	0	0	0	0.008	0	0.003	0	0	0	0	0	0	0	0	0	0	0	0	0	0	0	0	0	0	0	0.077	0	0	0
356	FASLG	0	0	0	0	0	0	0	0	0	0	0	0	0	0	0	0	0	0	0	0	0	0	0	0	0	0	0	0	0	0	0	0	0	0	0	0	0	0	0	0	0	0	0.051	0	0	0	0	0
357	SHROOM2	0.002	0.002	0	0.001	0.001	0.002	0	0.001	0.006	0.025	0.001	0.001	0	0	0	0.001	0.004	0.003	0.001	0.002	0	0.001	0.001	0.001	0.002	0	0	0	0	0.001	0.001	0.003	0.004	0	0	0.001	0.001	0.001	0.001	0	0	0	0.001	0	0.005	0	0.016	0.001
358	AQP1	0.03	0	0.243	0.254	0.127	0	1.457	0.068	0.086	1.264	0	0	0	0.272	0.387	0.16	0	0	0.02	0.013	0.259	0.126	0	0.464	0	0	0	0.893	0.651	0.432	0.356	0.162	0.104	0.039	0	0.025	0	0.062	0.418	0.323	0	0.355	0	0	0.045	0	0.081	0.126
360	AQP3	0	0	0	0	0	0	0	0	0	0	0	0	0	0	0	0	0	0	0	0	0	0	0	0	0	0	0	0	0	0	0	0	0	0	0	0	0	0	0	0	0	0	0	0	0	0	0.157	0
361	AQP4	0	0	0	0	0	0	0	0	0	0	0	0	0	0	0	0	0	0	0	0.034	0	0.478	0	0.086	0	0	0	0	0.016	0	0	0	0.343	0	0	0.594	0	0.125	0.329	0.09	0.161	1.261	0.356	0	0	1.493	0.894	0.344
362	AQP5	0	0.146	0.106	0.213	0.041	0.051	0.075	0	0	0.812	0	0.086	0.209	0	0.078	0.026	0.049	0	0.127	0	0	0.063	0.08	0.523	0.045	0	0	0	0	0	0	0	0	0	0	0	0	0	0	0	0	0	0	0	0.004	0	0	0
364	AQP7	0	0	0	0	0	0	0	0	0	0	0	0	0	0	0	0	0	0	0	0	0	0	0.02	0	0	0	0	0	0	0	0	0	0	0	0	0	0	0	0	0	0	0	0	0	0	0	0	0
367	AR	0	0	0	0	0	0	0	0	0	0	0	0	0	0	0	0	0	0	0	0	0	0	0	0	0	0	0	0	0	0	0	0	0	0	0	0	0	0	0	0	0	0	0	0	0	0	0	0
368	ABCC6	0	0.012	0	0	0	0	0	0	0	0	0	0	0	0	0	0	0	0	0.017	0	0	0	0	0	0	0	0	0	0	0	0	0	0	0	0	0	0	0	0	0	0	0	0	0	0	0	0	0
369	ARAF	0.082	0.143	0.044	0.12	0.056	0.143	0.159	0.072	0.029	0.086	0.093	0.081	0.182	0.066	0.044	0.128	0.086	0.145	0.071	0.12	0.168	0.04	0.039	0.123	0.05	0.139	0	0.103	0.093	1.193	0.133	0.414	0.208	0.157	0.026	0.725	0.177	0.175	0.01	0.031	0.023	0.081	0	0.137	0.451	0.111	0.213	0.177
372	ARCN1	8.692	10.053	6.339	7.17	9.806	7.791	12.981	10.556	12.653	10.937	11.695	8.348	7.226	8.178	7.221	10.018	9.68	10.981	13.216	6.459	13.092	6.197	8.789	8.83	6.578	11.399	7.252	7.61	7.58	7.285	9.76	6.016	7.281	8.825	6.628	4.846	6.32	3.841	5.861	10.717	9.065	5.511	7.268	6.214	9.792	7.67	7.506	6.252
373	TRIM23	0	0	0	0	0	0	0	0	0	0	0	0	0	0	0	0	0	0	0	0	0	0	0	0	0	0	0	0	0	0	0	0	0	0	0	0	0	0	0	0	0	0	0	0	0	0	0	0
375	ARF1	69.334	93.544	97.928	70.15	73.517	93.379	75.267	94.628	88.036	70.476	55.579	57.187	90.625	90.322	75.538	75.121	92.979	71.769	95.984	90.959	76.53	57.928	54.564	69	67.961	98.044	33.161	21.519	47.468	73.971	57.992	54.33	49.027	47.47	60.576	66.247	65.332	44.5	34.279	66.641	62.865	56.983	4.958	73.137	76.972	68.376	88.869	78.97
377	ARF3	69.299	93.509	97.891	70.134	73.482	93.379	75.235	94.621	88.012	70.451	55.539	57.156	90.611	90.304	75.538	75.092	92.95	71.732	95.946	90.938	76.466	57.928	54.547	68.984	67.947	97.894	33.041	21.519	47.468	73.971	57.985	54.33	49.027	47.394	60.505	66.247	65.332	44.483	34.279	66.608	62.856	56.983	4.951	73.116	76.972	68.351	88.844	78.97
378	ARF4	64.598	79.501	61.45	66.488	68.014	69.335	73.082	68.167	78.024	84.99	59.609	55.792	53.881	84.989	88.122	66.833	83.542	62.093	89.816	62.411	59.874	56.875	44.086	58.886	70.964	32.298	25.983	24.063	38.666	48.509	41.158	58.015	62.124	39.865	38.822	60.507	44.942	45.194	27.668	62.496	47.401	77.836	2.104	34.918	76.176	35.193	65.047	67.805
381	ARF5	52.333	77.814	65.157	53.317	66.51	93.828	71.939	73.506	85.903	54.842	40.624	42.427	70.852	73.209	61.882	64.779	80.716	64.686	97.528	79.589	62.173	52.152	41.02	58.245	64.493	82.712	30.912	23.186	40.085	58.744	46.711	52.815	48.211	38.54	56.386	58.026	42.462	33.501	28.995	47.302	46.918	70.263	5.038	43.067	82.799	41.962	69.261	68.8
382	ARF6	8.518	9.028	14.299	10.438	15.616	20.788	9.697	16.552	12.765	12.814	8.133	6.014	10.923	9.454	11.598	14.224	15.629	20.123	12.538	18.006	11.898	7.775	7.588	18.876	8.018	5.369	13.222	11.398	9.47	9.631	15.126	32.268	20.025	7.642	8.547	12.986	4.636	6.672	13.22	16.3	8.77	19.656	3.567	8.52	24.332	10.403	16.546	9.097
383	ARG1	0	0	0	0	0	0	0	0	0	0	0	0	0	0	0.023	0	0	0	0	0	0	0	0.003	0	0	0	0	0.008	0	0	0	0	0.011	0	0	0.059	0	0	0	0	0	0	0	0	0	0	0	0
387	RHOA	6.649	11.513	12.888	6.838	8.355	5.035	15.817	14.471	15.947	37.629	15.858	8.925	3.901	14.407	12.495	11.784	16.142	10.601	11.806	4.865	8.433	4.867	23.732	8.111	8.066	5.248	10.688	1.485	8.484	3.001	12.473	7.518	5.61	14.19	12.036	9.994	13.472	2.856	1.982	12.596	4.247	3.056	0.764	3.127	6.465	16.207	22.806	9.018
388	RHOB	0.597	0.657	0.688	0.589	0.088	0.378	0.278	0.334	0.459	0.442	5.852	4.236	0.872	0.775	0.32	0.338	0.162	0.239	0.478	0.342	5.968	1.282	7.642	1.686	0.204	3.701	2.182	0.04	6.291	1.065	8.755	1.158	0.902	2.858	3.21	1.323	6.671	1.201	0.783	2.027	0	0.411	0	0.192	0.915	0.144	0.212	1.946
389	RHOC	6.644	11.461	12.888	6.838	8.355	5.035	15.817	14.471	15.565	21.782	10.001	8.674	3.901	14.39	12.495	11.784	16.142	10.601	11.806	4.863	8.731	4.185	11.64	8.111	6.82	5.169	12.519	1.485	8.418	3.001	12.473	7.1	5.411	14.13	11.731	9.977	11.502	2.941	1.596	12.596	1.506	3.031	0	3.119	6.363	10.322	10.693	9.018
390	RND3	0	0	0	0	0.002	0	0	0	0	0.002	0	0	0	0	0	0.003	0	0	0	0	0	0	0	0	0	0	0	0	0	0	0	0	0	0	0	0	0	0	0	0	0	0	0	0	0	0	0	0
391	RHOG	1.819	2.622	1.31	1.653	2.125	2.988	3.118	3.215	4.773	2.66	2.407	2.784	2.648	1.601	2.797	3.09	3.513	1.725	1.198	3.255	3.346	4.055	4.111	2.603	3.073	4.402	2.325	2.748	4.345	3.18	5.222	2.737	2.166	7.253	2.421	1.417	1.782	2.444	2.044	1.917	0.256	1.429	1.219	1.288	3.562	1.247	1.763	3.231
392	ARHGAP1	5.325	8.092	9.597	8.289	4.162	4.293	4.232	5.578	7.469	6.174	6.94	5.937	7.769	5.817	3.619	4.862	5.702	4.292	4.66	4.825	7.587	7.523	8.039	4.714	5.154	1.404	1.901	6.698	5.473	6.122	2.823	4.297	5.646	5.794	1.741	2.638	6.384	2.639	1.87	4.43	1.231	2.806	0.831	3.381	6.585	3.221	1.958	4.342
393	ARHGAP4	0.151	0.507	0.003	0.007	0.348	0.175	0.137	0.024	0.018	0.013	0.035	0.009	0	0.027	0.091	0.13	0.017	0	0.863	0.007	0	0.006	0.148	0.007	0	0	0	0.094	0.005	0.059	0.044	0.035	0.584	0	0.02	0.026	0	0.415	0	0	0.01	0	0	0	0.084	0	0.023	0.09
394	ARHGAP5	0.003	0.003	0.008	0	0.022	0.059	0.026	0.046	0.023	0.018	0.015	0.009	0.013	0.628	0.005	0.467	0.003	0.029	0.025	0.039	0.014	0.011	0.039	0.02	0	0.009	0.009	0.004	0.004	0.032	0.042	0.022	0.044	0.007	0	0.004	0.016	0	0.004	0.039	0	0.004	0	0.005	0.045	0.002	0.026	0.005
395	ARHGAP6	0	0	0.023	0	0.01	0.008	0	0.013	0.055	0.008	0.004	0.002	0.001	0	0	0.004	0.003	0.062	0	0.016	0.026	0.004	0.006	0	0.017	0	0	0	0.051	0	0.025	0.002	0.008	0	0	0.001	0	0.057	0	0	0	0	0	0	0.025	0	0.014	0
396	ARHGDIA	55.46	76.75	78.564	50.286	32.007	38.557	30.531	48.171	34.978	36.306	94.872	74.307	40.601	58.514	89.104	37.298	39.221	47.314	59.058	44.155	68.603	64.731	109.737	32.558	59.785	24.197	5.81	52.133	33.533	34.264	53.683	22.896	26.908	63.683	31.048	40.275	49.487	73.738	72.742	44.171	81.985	30.084	42.563	38.224	51.826	47.264	36.901	43.32
397	ARHGDIB	84.421	16.176	6.72	10.688	50.128	15.31	27.094	7.45	10.695	11.736	7.437	21.48	10.773	6.049	75.623	60.685	9.804	10.283	81.691	13.348	6.412	16.674	16.344	4.831	8.323	3.891	2	16.183	3.772	4.41	1.894	8.751	6.27	3.783	0.218	6.211	11.917	8.478	4.248	4.082	6.616	7.965	3.581	11.308	13.874	11.597	6.505	56.225
399	RHOH	0	0	0	0	0	0	0	0	0	0	0	0	0	0	0	0	0	0	0	0	0	0	0	0	0	0	0	0	0	0	0	0	0	0	0	0	0	0	0	0	0	0	0	0	0	0	0	0
400	ARL1	7.459	10.235	13.013	10.549	11.308	12.13	9.377	10.553	12.522	9.568	6.37	5.52	7.817	8.039	16.628	10.594	18.217	10.425	14.497	17.824	5.446	4.435	8.73	5.192	8.066	11.538	4.573	3.936	6.234	6.387	7.686	3.2	5.129	2.625	3.366	2.786	3.669	2.218	11.786	9.331	13.27	6.68	0.076	6.999	4.334	5.66	5.738	4.062
402	ARL2	0.139	0.149	0.116	0.2	0.287	0.736	0.745	0.457	0.664	0.475	0.541	0.569	0.44	0.119	0.542	0.752	0.568	0.209	0.532	0.663	1.263	0.278	0.846	0.074	0.379	0.762	0	0.072	0.027	0.397	0.52	0.967	0	0.935	0	0.307	0	0.766	0.252	0.361	0.163	0.201	0	0.259	0.323	0	0.569	0.339
403	ARL3	0.959	0.823	1.035	1.557	1.127	1.563	1.667	1.931	0.95	1.337	2.09	1.637	1.535	0.747	0.954	0.802	0.425	1.531	1.522	2.089	1.6	2.118	2.245	1.283	1.021	4.919	3.055	1.195	1.519	1.264	1.41	2.197	1.061	1.683	1.611	0.682	0.276	0.453	0.966	1.999	0.322	0.9	0.982	1.585	1.267	0.34	1.592	0.531
405	ARNT	0	0.004	0	0	0	0.006	0	0	0.013	0.016	0	0.004	0	0	0	0	0.01	0	0	0	0	0	0	0	0	0	0	0	0.105	0	0	0	0.007	0	0	0.037	0	0	0	0	0	0	0	0	0.02	0	0.013	0
406	ARNTL	0	0	0	0	0.041	0	0	0	0	0	0	0	0	0	0	0	0	0	0	0.056	0	0	0	0	0	0	0	0	0	0	0	0	0	0	0	0	0	0	0	0	0	0	0	0	0.064	0	0.03	0
408	ARRB1	0.235	0.374	0.609	0.288	0.194	0.952	0.304	0.416	0.502	0.554	0.631	0.802	0.601	0.413	0.038	1.341	0.514	0.883	0.412	0.859	1.024	1.09	1.079	2.272	0.215	0.394	0.685	0.871	2.566	2.352	0.862	2.164	0.672	0.609	0.118	0.414	0.218	0.644	0.058	0.406	0	0.28	0.311	0.606	2.748	0.504	0.787	0.263
409	ARRB2	0.009	0	0.002	0	0.044	0.057	0.014	0.01	0.013	0.003	0.014	0.02	0.232	0.049	1.304	0.003	0.056	0.005	0.014	0.091	0.145	0.065	0.013	0	0	0	0.033	0.846	0.521	0.586	0.5	0.008	0.064	0.043	0.014	0.008	0.003	0.033	0.027	0	0	1.599	0	0.004	0.055	0	0.326	0.028
410	ARSA	0.909	0.397	0.556	0	0.476	0.376	0.697	0.679	0.282	0.318	0.439	0.773	0.145	0.107	0.318	0.178	0.779	0.525	0.756	0.466	2.343	0.561	3.834	0	0	0.094	0.278	0.735	0.864	0.851	0.569	0.066	0.232	1.217	0.052	0.148	0.176	0.232	0.035	0.147	0.186	0.077	0.08	0.079	1.098	0.159	0.327	0.213
411	ARSB	0.036	0	0.018	0	0.151	0.029	0.004	0.017	0	0.017	0.007	0.009	0.008	0	0.051	0.042	0.038	0	0.029	0.05	0	0.07	0.046	0	0	0	0	0	0.01	0	0	0.069	0.014	0	0	0.003	0.012	0.208	0	0.029	0.011	0	0.029	0	0.03	0	0.026	0
412	STS	0	0	0.245	0	0.023	0.136	0.176	0.194	0.163	0.03	0	0.097	0.121	0.007	0.154	0.012	0.015	0.072	0.129	0.254	0	0	0.114	0.05	0.023	0	0	0.019	0	0.061	0.135	0.054	0.243	0	0	0.048	0.118	0	0	0.166	0	0	0	0	0.379	0	0	0.054
414	ARSD	0	0.033	0.109	0	0.034	1.963	0.124	0.015	1.205	0.039	0.054	0.17	0.166	0.05	0.026	0.038	0.056	0	0.141	0.156	0.202	0.356	0.229	0.276	0	0.123	0	0	0.049	0.062	0.021	0.001	0.053	0.053	0.073	0.223	0	0	1.206	0.169	1.02	0.048	1.155	0.495	0.028	0.497	0.869	0.012
415	ARSE	0	0	0	0	0	0	0	0	0	0	0	0	0.006	0	0	0	0	0	0	0	0	0	0	0	0	0	0	0	0	0	0	0	0	0	0	0	0	0	0	0	0	0	0	0.009	0.006	0	0	0
416	ARSF	0	0	0	0	0	0	0	0	0	0	0	0	0.006	0	0	0	0	0	0	0	0	0	0	0	0	0	0	0	0	0	0	0	0	0	0	0	0	0	0	0	0	0	0	0.009	0.005	0	0	0
421	ARVCF	0	0	0	0	0	0.004	0.005	0.001	0.003	0.003	0.019	0	0.013	0.001	0.001	0.001	0.347	0	0.002	0.002	0	0	0	0.004	0	0.006	0	0.55	0	0.079	0.001	0	0.006	0	0	0.015	0	0	0.002	0.005	0.005	0.002	0.003	0.001	0	0	0.033	0
427	ASAH1	5.054	2.915	4.457	1.925	4.074	5.999	3.474	3.83	4.31	3.196	2.497	2.31	4.393	1.819	5.644	4.285	6.229	6.109	6.317	3.64	2.961	12.003	3.218	4.601	1.854	4.987	0.984	3.29	5.534	5.717	4.795	3.609	4.822	1.434	3.155	5.95	1.092	4.421	10.23	5.539	5.939	4.747	5.993	8.738	3.774	7.38	10.075	6.324
435	ASL	2.863	15.601	5.768	2.155	7.758	5.219	4.884	3.758	3.052	2.598	4.479	4.962	5.576	4.478	1.645	1.896	4.475	7.279	18.213	6.111	4.26	5.126	24.671	12.052	1.679	4.923	1.723	10.56	6.368	6.683	5.877	1.904	5.171	2.726	1.497	3.199	3.206	1.826	6.935	7.678	5.175	4.594	2.019	5.488	4.834	4.195	3.927	3.282
439	ASNA1	4.904	3.376	3.668	2.612	3.584	2.508	3.472	2.602	2.729	2.842	1.964	4.89	3.246	5.297	2.928	2.892	2.55	3.919	4.576	1.698	3.522	5.4	7.373	2.898	2.965	4.7	3.689	2.259	1.183	1.93	1.374	2.332	2.113	1.995	2.463	2.707	1.501	4.351	1.611	3.635	3.21	3.527	1.61	2.575	2.406	5.319	1.942	2.589
440	ASNS	0.231	0.084	0.242	0.083	0.474	7.026	0.266	0.585	0.238	0.421	0.215	0.263	0.129	0.101	0.413	0.407	0.097	0.898	0.452	0.253	0.258	0.248	0.354	0.684	0	0.199	0.058	0.274	0.195	0.67	0.019	0.327	0.238	0.086	0.07	3.152	0.087	0.287	0.468	1.056	0.808	0.789	0.306	0.652	0.351	1.886	1.136	1.341
443	ASPA	0	0.021	0.043	0.126	0	0.112	0.025	0.021	0.295	0.016	0.2	0	0.03	0	0	0	0.09	0	0	0.07	0	0.027	0.214	0.116	0	0.326	0	0.339	0.051	0	0.282	0	0	0.095	0	0.038	0	0	0	0	0	0	0	0	0.041	0	0	0
444	ASPH	1.589	1.755	2.709	2.716	3.928	4.604	4.286	3.088	2.501	1.931	8.58	2.808	3.19	4.107	4.088	2.262	2.887	2.969	2.48	2.266	17.711	4.624	7.358	3.027	2.057	1.382	0.433	2.52	4.943	2.105	2.177	2.233	2.209	18.788	2.492	5.526	0.964	8.422	15.898	4.248	16.06	7.385	2.815	4.213	1.55	1.811	5.054	3.51
445	ASS1	0.191	0.512	0.83	1.557	1.102	0.98	1.752	0.585	0.667	1.014	0.452	0.849	0.391	0.635	0.976	0.936	0.508	0.682	0.786	1.138	1.067	1.181	1.932	0.663	0.266	1.896	1.017	0.433	0.76	0.685	0.526	1.087	0.962	1.075	0.5	1.732	0.333	1.004	1.005	0.652	1.435	0.506	0.923	0.836	0.796	1.191	2.855	1.453
462	SERPINC1	11.351	17.29	10.053	19.482	13.673	24.096	8.166	11.334	11.746	17.099	13.094	12.122	7.314	10.083	5.075	19.248	12.645	10.431	9.953	15.693	21.305	6.206	19.18	7.784	14	7.406	7.327	11.525	9.759	5.847	8.237	14.944	9.714	8.53	10.45	4.683	14.498	7.815	3.851	8.621	2.885	5.822	3.737	6.235	11.733	6.478	4.986	10.011
463	ZFHX3	0	0	0	0	0	0	0	0	0	0	0	0	0	0	0.008	0	0	0	0	0	0	0	0	0	0	0	0	0	0	0.001	0	0	0	0	0	0	0	0	0	0	0	0	0	0	0	0	0	0
466	ATF1	0.285	0.218	0.192	0.211	0.167	0.094	0.096	0.181	0.152	0.246	0.219	0.192	0.196	0.185	0.356	0.326	0.133	0.12	0.331	0.16	0.23	0.159	0.144	0.089	0.333	0	0	0	0	0.043	0	0	0.164	0.193	0.168	0.062	0.087	0.111	0.116	0.151	0.206	0.082	0.215	0.191	0.259	0.156	0.095	0.157
471	ATIC	6.429	5.15	5.93	5.725	6.11	6.48	4.618	7.369	6.529	6.427	8.089	4.853	5.98	5.621	3.628	4.088	6.985	7.809	7.061	5.902	11.936	14.184	6.114	4.673	4.557	6.809	4.529	4.57	6.909	6.14	5.163	5.963	5	9.226	4.098	3.853	4.733	7.626	5.61	5.837	2.962	3.291	2.573	2.609	7.035	3.231	4.54	5.377
472	ATM	0.019	0.003	0.003	0.001	0.04	0.032	0.152	0.034	0.003	0.08	0.001	0.001	0.012	0.004	0.09	0.11	0.007	0.004	0.027	0.006	0.011	0.005	0	0.014	0.002	0.001	0	0.003	0	0.045	0.047	0.007	0.055	0.002	0.004	0.002	0	0.006	0.002	0.016	0.008	0.008	0.022	0	0.038	0	0.021	0.021
473	RERE	0.237	0	0	0	0	0	0	0	0	0	0	0	0	0	0	0	0	0	0	0	0	0	0	0	0	0	0	0	0	0	0	0	0	0	0	0	0	0	0	0	0	0	0	0	0.16	0	0	0
475	ATOX1	2.832	4.24	1.141	2.455	1.972	2.505	1.976	0.915	0.95	9.573	1.22	3.818	1.009	0.904	2.945	1.832	2.392	1.623	2.735	1.583	4.592	2.017	3.53	0.305	2.164	1.609	0.94	2.135	2.731	4.594	1.33	1.097	1.871	4.326	1.659	0.863	0.211	4.343	1.799	2.774	2.438	1.346	1.499	2.316	3.929	4.015	4.312	3.364
476	ATP1A1	9.299	32.147	16.418	14.059	7.401	19.177	17.078	16.168	19.834	11.613	18.92	14.601	18.15	14.912	8.449	7.874	13.706	16.019	9.609	18.873	17.476	17.326	21.55	14.618	9.674	32.591	17.054	12.257	16.108	14.732	15.441	12.954	13.902	21.065	15.926	16.866	10.261	8.587	18.921	16.921	21.191	24.427	15.292	19.748	13.961	12.602	16.608	11.525
477	ATP1A2	0.734	2.158	1.616	1.484	0.824	1.188	1.072	2.178	1.129	1.444	1.723	1.164	2.954	2.205	0.661	0.767	1.301	1.334	0.927	2.165	1.623	2.584	1.315	2.869	1.357	3.962	0.561	0.992	1.801	2.44	0.873	2.278	1.81	1.246	4.195	7.923	0.757	1.289	6.232	3.317	9.205	13.074	3.147	8.962	1.175	4.875	6.738	4.229
478	ATP1A3	2.712	8.551	3.818	5.479	1.902	2.428	2.472	3.074	3	2.176	2.829	2.6	4.504	2.907	1.43	1.366	2.143	2.458	2.254	3.766	2.85	7.443	2.663	5.652	1.958	6.025	2.532	3.843	3.943	6.016	3.15	4.369	4.076	2.114	6.053	19.627	1.909	1.819	24.829	5.495	10.281	16.752	6.201	10.295	3.98	5.817	8.156	12.253
479	ATP12A	0.263	0.601	0.44	0.605	0.268	0.41	0.404	0.269	0.406	0.438	0.208	0.17	0.891	0.426	0.214	0.284	0.654	0.365	0.342	0.659	0.234	0.873	0.15	1.183	0.379	2.95	0.282	0.206	0.832	1.124	0.394	1.413	1.121	0.078	3.372	3.606	0.301	0.417	1.391	1.639	2.002	9.363	0.371	3.92	0.489	3.492	3.673	1.566
480	ATP1A4	0.386	0.867	0.618	0.794	0.377	0.602	0.586	0.438	0.635	0.919	0.425	0.338	1.051	0.549	0.268	0.395	0.86	0.524	0.438	0.721	0.282	1.114	0.36	1.387	0.47	3.213	0.346	0.316	1.076	1.302	0.419	1.766	1.402	0.159	3.657	4.139	0.446	0.47	1.506	1.876	2.174	10.167	0.4	4.39	0.729	4.068	4.194	1.936
481	ATP1B1	8.984	26.212	11.447	10.145	11.132	26.157	21.739	15.19	16.056	19.776	11.407	10	7.266	15.179	6.436	6.915	19.754	13.952	13.294	27.857	10.337	5.39	8.503	11.817	14.328	25.078	40.275	10.483	8.134	10.406	7.447	8.336	9.141	9.972	32.807	8.04	5.406	4.932	7.92	16.588	15.966	13.304	15.664	12.396	10.895	19.435	15.895	6.075
483	ATP1B3	0.613	0.771	0.473	0.311	0.893	0.211	1.124	0.491	0.607	0.53	0.022	0.071	0.764	0.551	1.023	0.666	0.402	2.403	0.114	0.195	0.089	0	0.093	2.11	0.155	0.647	0.518	0.153	0.113	1.005	0.496	1.095	0.78	0.243	0.126	0.569	0.095	0.58	2.174	0.825	2.049	8.136	0	0.86	1.107	1.806	1.693	1.041
487	ATP2A1	0.998	1.015	1.276	0.941	1.535	1.614	2.434	2.157	2.951	1.122	0.968	1.276	0.749	1.602	1.376	1.131	0.943	1.184	1.224	1.885	0.62	0.542	1.511	1.189	0.904	0.685	0.87	0.934	1.128	1.194	1.063	1.294	0.832	1.256	0.549	0.647	0.729	0.499	0.532	0.542	1.007	0.91	0.02	0.724	2.181	0.69	1.187	1.735
488	ATP2A2	3.052	4.223	3.594	3.421	3.326	4.685	6.889	6.418	4.793	4.987	4.615	4.528	3.281	4.13	4.005	3.955	4.749	2.796	3.698	4.455	2.429	2.662	4.771	4.119	3.202	1.91	1.712	2.213	3.361	3.883	3.616	2.534	2.075	4.767	1.857	1.591	3.341	1.204	1.771	1.965	2.829	2.393	0.458	1.891	4.933	1.716	2.859	2.936
489	ATP2A3	3.017	2.386	1.94	0.825	2.662	3.093	4.024	4.1	4.233	1.781	2.107	2.533	1.08	2.492	2.186	2.325	1.574	2.99	2.372	3.447	2.409	0.766	2.303	1.294	1.033	1.425	1.05	1.274	2.234	3.71	3.587	1.502	2.884	4.429	1.594	0.889	2.383	0.509	0.25	1.406	0.096	1.798	0.028	2.048	3.126	0.575	0.929	1.544
490	ATP2B1	0.349	0.536	0.479	0.31	0.323	0.735	0.639	0.778	0.639	0.45	0.734	0.958	0.559	0.878	0.556	0.298	0.543	0.279	0.379	0.482	0.332	0.512	0.794	0.433	0.399	0.164	0.112	0.687	0.589	0.577	0.76	1.985	0.447	0.33	0.366	0.175	0.193	0.181	0.175	0.351	0.337	0.151	0.162	0.241	0.539	0.201	0.332	0.34
491	ATP2B2	0.048	0.057	0.051	0.041	0.048	0.071	0.096	0.102	0.083	0.054	0.122	0.112	0.042	0.027	0.042	0.034	0.052	0.056	0.026	0.087	0.079	0.06	0.09	0.066	0.033	0.186	0.022	0.362	0.201	0.099	0.147	0.088	0.08	0.036	0.021	0.025	0.024	0.011	0.032	0.064	0	0.022	0.004	0.016	0.165	0.016	0.024	0.109
492	ATP2B3	0.045	0.043	0.055	0.037	0.057	0.055	0.102	0.127	0.106	0.059	0.048	0.086	0.083	0.029	0.042	0.047	0.031	0.044	0.019	0.077	0.025	0.076	0.067	0.082	0.036	0.065	0.053	0.401	0.101	0.05	0.118	0.092	0.068	0.067	0.023	0.031	0.028	0.02	0.042	0.063	0	0.024	0.005	0.015	0.144	0.018	0.031	0.045
493	ATP2B4	0.269	0.111	0.449	0.252	0.341	0.319	0.477	0.537	0.58	0.306	0.501	0.499	0.119	0.839	0.413	0.368	0.302	0.262	0.271	0.278	0.409	0.447	0.334	0.303	0.332	0.118	0.194	0.48	0.28	1.82	0.489	0.313	0.15	0.301	0.412	0.132	0.182	0.362	0.126	0.322	0.147	0.137	0.008	0.077	0.508	0.118	0.179	0.22
495	ATP4A	0.461	0.911	11.406	12.678	0.474	3.441	0.677	0.504	0.578	1.079	1.858	0.303	37.666	5.908	0.218	0.38	10.405	0.781	0.786	25.83	8.209	37.377	0.283	44.325	3.554	50.109	0.622	6.599	58.791	63.03	3.432	28.363	20.513	0.648	116.342	138.505	0.369	40.154	132.006	58.125	160.761	160.102	39.892	154.297	4.476	161.255	136.647	52.733
496	ATP4B	0.017	0	7.665	10.005	0	1.532	0.177	0	0.118	0.374	0.521	0	24.802	4.869	0	0	5.41	0.231	0.116	23.515	4.942	27.483	0	29.09	3.782	22.692	1.298	1.829	33.239	28.74	2.307	15.001	18.164	0.526	169.122	107.337	0	16.29	115.597	39.162	39.378	98.581	170.117	173.17	2.584	189.43	145.202	43.014
498	ATP5A1	75.431	123.849	111.462	114.617	84.575	117.923	130.24	98.599	124.882	100.676	79.596	61.519	183.209	127.253	93.915	90.434	137.432	74.404	102.171	115.605	159.017	253.827	78.5	273.941	95.538	286.401	99.979	102.566	321.216	299.374	78.334	145.636	208.574	122.373	276.483	530.074	58.604	234.495	549.892	242.216	341.959	577.481	451.999	515.975	101.765	565.858	411.541	378.636
501	ALDH7A1	2.695	3.813	8.396	6.506	3.59	11.287	6.277	5.12	10.568	6.606	4.886	7.414	9.465	3.794	3.328	3.516	6.181	6.473	5.537	7.306	5.633	10.208	6.981	8.772	3.387	11.172	5.764	7.901	9.493	13.549	5.74	7.167	7.151	3.84	7.585	17.297	2.277	3.921	7.57	11.731	7.243	9.268	9.451	7.636	6.079	10.051	11.991	7.908
506	ATP5B	183.077	249.396	203.029	258.926	168.792	264.63	266.686	180.981	229.82	180.439	120.033	112.467	326.307	236.822	180.12	193.567	266.614	173.666	177.791	382.589	274.509	376.769	119.548	451.553	171.009	498.06	174.719	103.235	475.826	631.091	181.082	267.384	377.61	158.188	402.876	698.118	94.348	362.587	526.154	436.993	461.315	1147.29	432.107	732.272	160.39	850.422	871.723	545.735
509	ATP5C1	10.478	19.313	21.655	13.308	12.028	28.809	15.613	13.943	17.974	19.65	8.382	7.465	20.895	19.078	13.273	15.394	24.763	11.151	11.174	23.951	17.816	25.478	10.265	42.983	10.549	41.385	20.296	10.776	65.337	49.271	15.669	43.348	52.753	14.265	58.98	71.346	5.223	39.496	69.421	42.026	62.911	94.52	16.743	75.514	18.454	84.794	97.982	54.053
513	ATP5D	16.682	21.576	29.851	15.44	13.42	32.425	22.917	24.418	11.441	26.024	33.37	42.993	50.143	21.917	18.854	15.766	28.548	16.383	25.287	56.882	25.734	66.739	30.872	34.652	20.509	25.5	0	5.788	35.717	35.706	14.438	18.276	31.148	1.234	68.78	142.509	37.182	72.042	132.507	35.962	192.735	56.723	160.868	128.605	18.772	104.369	125.28	137.498
514	ATP5E	3.732	7.792	4.695	3.281	3.242	7.852	4.989	7.176	4.444	4.075	5.454	1.876	2.604	4.064	2.665	4.252	5.376	3.115	2.916	5.728	9.247	7	3.538	3.733	7.838	21.603	0	2.359	0.576	7	1.514	10.847	17.907	2.37	0.51	8.264	2.553	8.727	24.646	8.561	10.009	12.185	16.443	0.535	14.073	47.978	12.102	12.323
515	ATP5F1	5.149	10.48	6.052	5.016	5.511	7.899	8.78	6.171	11.008	12.862	6.399	6.255	10.469	7.972	4.07	5.875	10.449	4.875	5.595	8.22	5.405	20.708	5.469	10.294	4.194	11.794	4.305	6.058	23.756	20.331	5.803	15.811	19.645	5.663	18.255	26.827	4.289	10.524	28.318	14.71	56.176	33.714	6.307	28.956	15.959	36.407	23.236	18.551
521	ATP5I	32.896	42.324	40.387	58.142	48.817	98.966	94.615	57.992	43.083	77.944	32.685	77.462	60.166	79.744	49.11	55.361	81.659	45.087	56.249	124.732	4.334	197.371	62.052	94.12	42.75	46.579	4.577	44.672	124.095	128.696	29.237	101.272	171.455	2.273	31.863	190.27	37.006	43.487	303.02	142.035	453.563	241.2	253.268	245.196	66.775	275.657	356.377	156.054
522	ATP5J	17.031	25.639	57.86	43.639	12.414	27.562	20.349	24.983	18.647	39.633	23.092	22.185	52.073	23.839	38.232	26.384	46.471	12.277	42.037	52.981	23.63	58.898	28.293	43.041	55.356	28.693	5.233	23.586	44.131	41.517	16.737	29.752	26.011	21.948	66.023	194.956	13.232	64.139	163.858	68.969	338.309	96.333	216.79	231.16	16.333	197.021	178.604	165.332
523	ATP6V1A	3.363	2.117	1.525	1.683	1.929	2.18	2.567	2.942	5.054	1.47	1.771	2.273	2.258	1.585	2.126	2.281	2.116	2.027	4.309	2.167	2.609	2.595	2.459	1.654	1.286	1.889	1.988	1.346	2.617	3.259	2.914	3.407	3.895	1.698	1.826	2.439	2.049	2.045	1.691	2.967	1.649	1.911	1.415	1.473	3.859	1.683	2.609	4.131
525	ATP6V1B1	0.3	0.3	0.269	0.244	0.19	0.292	0.237	0.327	0.245	0.398	0.22	0.185	0.171	0.091	0.144	0.291	0.191	0.215	0.194	0.298	0.476	0.192	0.104	0.172	0.178	0.739	0.393	0.205	0.284	0.407	0.55	0.199	0.53	0.506	0.495	0.536	0.28	0.203	0.091	0.369	0.167	0.406	0.931	0.191	0.589	0.207	0.422	0.67
526	ATP6V1B2	2.145	2.298	1.225	1.402	1.598	1.901	1.307	1.438	2.161	2.084	1.053	1.296	1.537	1.383	2.745	2.521	1.909	1.09	1.961	1.36	2.104	2.078	1.192	1.272	0.765	2.797	2.675	1.197	1.592	5.532	1.909	1.212	1.53	1.04	0.918	5.136	1.632	1.842	7.712	1.663	4.137	2.027	3.537	0.918	1.772	2.2	3.073	2.917
527	ATP6V0C	0	0	0	0	0	0	0	0	0	0	0	0	0	0	0	0	0	0	0	0	0	0	0	0	0	0	0	0	0	0	0	0.226	0.231	0	0	0.16	0	0	0	0	0	0	0	0	0.023	0	0	0
528	ATP6V1C1	0.332	0.28	0.196	0.113	0.277	0.286	0.677	0.581	0.409	0.378	0.443	0.553	0.232	0.172	0.201	0.348	0.522	0.401	0.318	0.328	0.578	0.669	1.006	0.596	0.062	0.42	0.289	0.315	0.807	2.36	0.567	2.143	3.196	0.586	3.554	0.196	0.109	0.657	0.275	0.226	0.133	0.247	0.602	0.261	0.457	0.203	0.276	0.232
529	ATP6V1E1	2.793	3.314	2.543	1.742	2.151	8.662	6.355	4.371	3.602	4.579	1.712	1.87	3.323	3.616	11.911	2.697	4.018	3.442	3.27	3.489	1.736	4.438	2.625	0.848	1.027	0.853	1.5	1.406	3.625	3.26	1.523	1.617	1.639	1.506	0.422	2.629	2.348	2.326	3.402	1.438	5.031	13.067	29.95	14.183	4.174	6.503	3.643	2.844
534	ATP6V1G2	0.551	0.949	0.495	0.481	0	0.652	0.486	0.911	0.948	0.726	0.997	0.791	0.869	0.377	0.341	0	0.767	0.144	0.158	0.873	1.514	1.256	0.977	1.12	0.734	0	0	1.959	2.756	2.112	1.226	0.381	0.345	1.439	0.34	1.016	0.837	0.435	1.764	1.337	0.62	0	4.433	0.257	0.4	0.294	0.895	0.927
535	ATP6V0A1	0.018	0.124	0.094	0.017	0.082	0.262	0.183	0.167	0.288	0.108	0.041	0.171	0.147	0.025	0.082	0.111	0.109	0.121	0.036	0.152	0.209	0.246	0.227	0.144	0.022	0.202	0.196	0.114	0.015	0.23	1.035	0.268	0.265	0.261	0	0.148	0.072	0.053	0.087	0.06	0	0.11	0.151	0.007	0.31	0.053	0.222	0.068
537	ATP6AP1	0.068	0.051	0.05	0.046	0.103	0.151	0.21	0.109	0.166	0.08	1.16	0.135	0.064	0.444	0.14	0.133	0.189	0.105	0.129	0.174	0.248	0	1.094	0.124	0.085	0.191	0.094	0.022	0.034	0.108	0.126	0.279	0.158	0.062	0	0.17	0.046	0.287	0.144	0.048	0.146	0.036	0.013	0.07	0.207	0.018	0.153	0.057
538	ATP7A	0	0	0.011	0	0	0.027	0.002	0	0.086	0.002	0.009	0.033	0.001	0.008	0	0	0	0	0	0.013	0	0.003	0.027	0.003	0	0.02	0	0.298	0.004	0.119	0.013	0.001	0.025	0	0	0.014	0	0.191	0	0.041	0.006	0.017	0	0.016	0.01	0.001	0.03	0.015
539	ATP5O	24.445	31.634	27.756	36.781	32.956	36.398	42.183	30.484	39.587	34.505	14.041	20.426	42.584	35.416	23.193	32.848	40.127	25.214	29.063	21.865	23.738	52.876	19.009	52.432	27.66	153.8	36.157	22.443	63.336	57.016	23.754	61.298	87.809	13.495	123.565	130.721	15.538	40.137	98.532	84.66	97.23	171.018	105.294	111.431	41.016	171.05	137.676	82.532
540	ATP7B	0	0	0	0	0	0.001	0	0	0.004	0.002	0	0	0	0	0	0	0	0	0	0	0	0	0	0	0	0	0	0	0	0.006	0	0.051	0	0	0	0	0	0	0	0	0	0	0	0	0.001	0	0.002	0
545	ATR	0	0	0	0	0	0	0	0	0	0	0	0	0	0	0	0	0	0	0	0	0	0	0	0	0	0	0	0	0	0	0	0.038	0	0	0	0.001	0	0	0	0	0	0	0	0	0	0	0.034	0
546	ATRX	0.007	0.002	0.01	0.081	0.046	0.022	0.03	0.011	0.04	0.031	0.001	0.319	0.002	0.012	0.014	0.023	0.008	0.047	0.03	0.015	0	0.013	0.004	0.271	0	0	0	0.001	0.005	0.016	0.019	0.006	0.002	0	0	0.003	0	0	0.018	0	0.02	0.015	0.001	0.007	0.004	0	0.003	0.008
547	KIF1A	0	0.005	0.013	0.077	0.063	0.025	0.024	0.041	0.019	0.011	0.019	0.019	0.017	0.019	0.009	0.006	0.011	0.009	0.019	0.017	0.039	0.019	0.04	0.079	0.057	0.022	0.027	0.045	0.015	0.017	0.022	0	0.019	0.016	0.005	0.008	0.016	0.02	0.022	0.01	0	0.012	0.02	0.017	0.022	0.01	0.016	0
549	AUH	0.334	0.129	2.204	0.276	0.657	1.413	1.444	0.272	0.647	1.264	0.207	0	2.673	0.738	0.087	0.249	0.783	0.509	0.449	1.119	0.485	8.141	0.073	2.116	0.149	5.605	0.58	0.096	2.576	1.737	3.478	1.804	2.659	0	5.508	7.02	0	1.733	5.702	2.506	3.05	11.039	1.62	6.456	1.115	9.304	9.143	2.462
550	AUP1	0.242	0.153	0.318	0.148	0.487	0.331	0.413	0.172	0.558	0.346	0.266	0.084	0.113	0.18	0.129	0.378	0.17	0.111	1.106	0.541	0.995	0.112	0.066	0.916	0.116	0.009	0.021	0	0.106	0.259	0.107	0.108	0.318	0.085	0.663	0.561	0.025	0.019	0.087	0.164	0.022	0.326	0.343	0.385	0.279	0.116	0.579	0.708
558	AXL	0	0	0	0	0	0	0.013	0	0	0	0	0	0	0	0	0	0	0	0	0	0	0	0	0	0	0	0	0	0	0	0	0	0	0	0	0	0	0	0	0	0	0	0	0	0	0	0	0
563	AZGP1	1.008	6.389	5.875	4.686	2.891	4.883	2.733	3.914	2.955	6.058	8.02	4.71	4.709	2.811	1.293	2.782	2.855	3.149	2.349	10.919	4.596	4.489	6.437	5.632	4.513	1.913	1.48	5.622	9.786	8.647	4.4	4.157	6.198	4.076	4.424	15.731	2.735	4.085	10.964	6.158	13.42	2.72	11.15	8.532	3.904	10.701	9.859	5.6
566	AZU1	2.161	0	0	0	1.14	0	0	0	0	0	0	0	0	0	2.581	0.543	0	0	0	0	0	0	0	0	0	0	0	0	0	0	0	0	0	0	0	0	0	0.285	0	0	0	0	0	0	0.282	0	0	0
567	B2M	114.925	46.344	48.14	25.402	54.996	51.255	53.935	52.607	63.085	19.757	50.673	45.093	26.147	54.76	82.929	88.229	28.633	46.686	46.657	42.708	25.216	42.598	100.929	28.349	34.565	2.584	19.191	9.279	29.031	42.6	20.06	32.724	68.259	21.507	34.954	28.394	189.839	11.59	15.305	25.128	20.41	28.35	14.913	96.569	91.67	38.615	19.196	47.394
571	BACH1	0.006	0	0	0	0	0	0	0	0	0	0	0	0	0	0	0	0	0	0	0	0	0	0	0	0	0	0	0	0	0	0.049	0	0	0	0	0.016	0	0	0	0	0	0	0	0	0.002	0	0	0.002
572	BAD	0.027	0.121	0.143	0	0.036	0.366	0.033	0.092	0.051	0.046	0.249	1.087	0.247	0.258	0.038	0.04	0.015	0.071	0.482	0.24	0.227	0.111	0.107	0	0.023	0	0	0.046	0	0.135	0.077	0.366	0.38	0.241	0.315	0.324	0.373	2.556	0.203	0.123	0.126	0.012	0.541	0.675	0.344	0.054	0.362	0.264
573	BAG1	0.018	0.093	0.134	0	0	0.466	0.25	0.293	0.343	0.169	0.333	0.259	3.12	0.146	0	0.04	0.313	0.035	0.148	0.187	0.861	0.428	0.479	0	0.172	0.295	0.138	0.258	0.095	0.202	0	0.092	0.102	2.339	0	0.047	0	0.195	0.135	0.196	0	0.052	0.163	0.104	0	0.298	0.496	0.036
578	BAK1	0	0.009	0.024	0.073	0.021	0.037	0.1	0.136	0.049	0.841	0.215	0.095	0.134	0	0.132	0.066	0.04	0.016	0.021	0.685	0	0.314	0.442	0.047	0	0.509	0	0.294	0.171	0.884	0.239	0.415	0.392	0	0	0.266	0.512	0.222	0	0.082	0.249	0.212	0	0.131	0.607	0.177	0.342	0.299
579	NKX3-2	0	0	0	0	0	0	0	0	0	0	0	0	0	0	0	0	0	0	0	0	0	0	0	0	0	0	0	0	0	0	0	0	0	0	0	0	0	0	0	0	0	0	0	0	0	0	0	0
580	BARD1	0	0.581	0	0	0	0	0	0	0.769	0	0	0	0	1.523	0.655	0.068	0	0	0.139	0	0	0	0	0	0	0	0	0	0	0	0	0	0	0	0	0	0	0	0	0	0	0.173	0.238	0	0	0	0	0
581	BAX	4.129	5.75	3.967	3.546	3.775	3.09	1.228	4.993	2.853	5.081	4.716	6.191	2.224	3.762	3.64	4.762	2.122	3.748	5.575	2.438	4.186	2.432	3.007	2.278	2.114	0.062	1.03	1.812	2.061	2.56	3.221	1.5	1.976	1.223	0.95	1.116	1.702	1.835	0.352	2.056	0	1.721	0.101	3.036	3.421	1.219	1.134	2.652
582	BBS1	0	0	0	0	0	0	0	0	0	0.001	0	0	0	0	0	0	0	0	0	0	0	0	0	0	0	0	0	0	0	0.001	0.006	0	0	0	0	0	0	0.043	0	0	0	0	0	0	0	0	0	0
583	BBS2	0	0	0.005	0.004	0	0	0	0	0	0	0	0.004	0.002	0	0.002	0	0	0	0	0	0	0	0.004	0	0	0	0	0	0	0	0.002	0	0	0	0	0	0	0	0	0	0	0	0	0	0	0	0	0
586	BCAT1	0	0	0	0	0	0	0	0	0	0	0	0	0	0	0	0	0.009	0	0	0	0	0	0	0	0	0	0	0	0	0	0	0	0	0	0	0	0	0	0	0	0	0	0	0	0	0	0	0
587	BCAT2	1.622	1.103	2.672	2.746	1.411	4.519	2.416	2.939	3.746	3.212	2.255	1.114	7.278	1.879	1.85	1.287	4.304	2.364	1.781	8.204	2.191	6.125	1.679	14.89	0.977	7.121	2.661	2.219	7.647	13.387	2.537	3.3	6.156	1.962	10.002	18.731	0.494	3.32	9.083	9.942	5.168	18.062	2.177	16.487	2.125	27.433	23.521	9.225
590	BCHE	0	0	0	0	0	0	0.005	0	0	0.003	0.003	0	0	0.014	0	0	0	0	0.021	0	0	0	0	0	0	0	0	0	0	0	0	0	0	0	0	0	0	0.006	0	0	0	0.005	0	0.009	0	0	0	0
593	BCKDHA	0.655	0.508	0.73	0.492	0.468	0.807	0.938	0.609	1.06	0.329	1.228	0.214	1.184	0.296	0.181	0.512	1.604	0.419	0.5	1.639	0.206	1.107	1.184	1.656	0.862	0.361	0.031	0.293	3.393	3.29	1.766	0.841	1.998	0.023	0.242	7.236	0.865	0.972	2.842	3.089	4.24	4.251	4.262	8.91	0.704	9.44	7.721	4.104
594	BCKDHB	0.063	0.118	0.18	0.155	0.05	0.093	0.142	0.153	0.168	0.487	0.164	0.145	0.232	0.09	0.023	0.097	0.139	0.097	0.071	0.877	0	0.83	0.321	0.425	0.067	0.193	1.738	0.099	0.515	2.498	0.021	0.632	0.506	1.794	2.896	0.11	0	0.271	0.403	0.616	0.317	0.171	0	0.499	0.049	3.938	7.006	0.043
595	CCND1	0	0	0	0	0	0	0	0	0	0	0	0	0	0	0	0	0	0	0	0	0	0	0	0	0	0	0	0	0	0	0	0	0	0	0	0	0	0	0	0	0	0	0	0	0	0	0	0
596	BCL2	0.019	0	0	0	0.036	0	0	0	0	0	0	0	0	0	0.026	0.023	0	0.01	0.01	0.009	0	0	0	0.051	0	0	0	0	0	0.017	0.045	0.028	0	0	0.088	0	0	0	0	0.018	0	0	0	0	0	0	0	0.014
598	BCL2L1	0.481	0.026	0.949	0	0.774	0.427	0.599	0.132	0	0	0.135	0.137	0.601	0	0.198	0	0.025	0.483	0.102	0.634	0	0.062	0.126	0.033	0.483	0	0	0.073	0.995	0.517	0.19	0.155	0.239	0.085	0	0.108	0.047	0.065	0.091	0	0.237	0	0.112	0.089	0.506	0	0.587	0.262
599	BCL2L2	0	0	0	0	0	0	0	0	0	0	0	0	0	0.096	0.007	0.007	0	0	0.025	0.003	0	0	0	0	0	0	0	0	0	0.011	0.009	0.009	0	0	0	0.004	0	0	0	0	0	0	0.154	0.02	0	0	0.006	0
602	BCL3	0	0	0	0	0	0	0	0	0	0	0	0	0	0	0	0	0	0	0	0	0	0	0	0	0	0	0	0	0	0	0	0	0	0	0	0	0	0	0	0	0	0	0	0	0	0	0	0.014
604	BCL6	0	0	0	0	0	0	0	0.001	0	0	0	0	0	0	0	0	0	0	0	0	0	0	0	0	0	0	0	0	0	0	0	0	0	0	0	0	0	0	0	0	0	0	0	0	0	0	0	0
605	BCL7A	0	0	0	0	0.057	0	0	0	0	0	0	0	0.011	0	0	0	0	0	0	0	0	0	0	0	0	0	0	0	0	0	0	0.075	0	0	0	0	0	0	0	0	0	0	0	0	0	0	0	0
613	BCR	0.019	0.024	0.037	0.021	0.014	0.059	0.1	0.049	0.088	0.027	0.074	0.029	0.091	0.028	0	0.009	0.04	0.019	0.018	0.034	0.015	0.032	0.054	0.024	0.001	0	0.022	0.046	0.052	0.046	0.048	0.027	0.016	0.059	0.031	0.012	0.02	0.029	0.042	0.022	0.038	0.01	0.015	0.031	0.109	0.019	0.122	0.018
617	BCS1L	0.246	0.165	0.337	0.331	0.393	0.656	0.414	0.467	1.359	0.286	0.778	1.493	0.519	0.285	0.186	0.424	0.243	0.647	0.303	0.546	0.043	2.232	0.261	1.012	0.208	0.87	0.388	0.308	1.351	1.379	0.597	0.446	0.893	0.341	1.046	1.313	0.072	2.044	1.242	0.917	0.337	0.548	0	0.731	0.809	0.511	1.4	1.21
622	BDH1	0.42	1.229	1.005	0.322	0.159	1.487	0.642	2.346	1.798	2.552	0.527	1.035	1.89	1.719	0.158	0.563	0.856	0.948	0.724	4.077	0.483	1.892	0.5	2.487	0.332	1.038	0.408	0.674	0.045	2.792	3.021	3.579	2.954	0.745	1.128	3.222	0.386	1.069	1.948	2.244	1.596	3.683	0.274	5.228	3.69	3.359	8.407	1.27
627	BDNF	0	0	0	0	0	0	0	0	0	0	0	0	0	0	0	0	0	0	0	0	0.085	0	0	0	0	1.936	0.028	0	0	0	0	0	0	0.018	3.816	0	0	0.098	0	0	0.078	0	0	0	0	0	0	0
629	CFB	1.17	5.178	1.922	4.092	2.125	1.718	2.351	2.376	2.657	7.123	1.576	2.84	1.387	2.269	1.857	2.466	2.315	1.401	1.878	1.381	4.686	1.28	3.765	0.724	1.615	1.662	1.096	1.441	1.106	1.507	1.083	2.047	1.563	2.167	2.99	1.044	3.384	3.286	1.463	1.169	0.973	0.917	3.381	0.788	3.055	1.145	1.524	1.399
633	BGN	4.737	0.327	8.89	11.935	8.104	4.252	18.825	4.555	8.531	6.308	0.104	0.632	0.322	4.539	17.57	4.456	2.523	1.341	2.291	2.404	1.89	2.727	0.575	39.743	2.504	2.166	7.115	3.458	3.15	3.126	1.25	11.758	3.078	7.148	4.905	3.469	0.032	0.373	3.543	4.018	0.957	6.841	1.06	0.093	10.109	1.083	1.58	9.467
634	CEACAM1	0.206	0.248	0.084	0	0.366	0.195	0.158	0.098	0.096	0.069	0.184	0.012	0.033	0.099	0.13	0.381	0.067	0.115	0.123	0.139	0.453	0	0.043	0.056	0.108	0.24	0.329	0	0	0.058	0.051	0.112	0.126	0.156	0.105	0	0.65	0.127	0	0.053	0.079	0	0	0	0.159	0	0	0.075
635	BHMT	0	0	0	0.234	0	0.032	0	0.009	0.016	0.083	1.384	0	0	0	0	0	0	0.021	0	0.011	0.815	0	0	0	0	0	0	0.224	0.115	0.046	0.073	0.092	0.033	0.586	0.072	0.154	0	0	1.783	0.04	0	0	0	0.061	0.036	0.018	0.026	0
636	BICD1	0	0.013	0	0	0	0	0	0	0	0	0	0	0	0	0	0	0	0	0	0	0	0	0	0	0	0	0	0	0	0	0	0.012	0	0	0	0	0	0	0	0	0	0	0	0	0	0	0	0
637	BID	3.989	2.725	1.857	0.96	2.887	1.338	1.233	1.274	0.959	1.173	1.159	1.092	1.194	0.89	2.045	2.558	1.039	1.24	2.353	1.337	1.872	1.385	1.976	1.893	12.165	3.251	0.494	0.348	0.046	0.476	0.686	0.243	0.446	1.655	0.269	0.837	1.322	1.945	0.601	0.52	2.249	0.618	0.21	1.08	0.589	1.021	2.28	2.797
639	PRDM1	0.004	0	0	0	0.001	0	0.003	0	0	0	0	0	0	0	0.004	0.003	0	0	0	0	0.028	0	0	0	0	0	0	0	0	0	0	0	0	0	0	0	0	0	0	0	0	0	0	0	0	0	0.006	0
640	BLK	0.099	0.307	0.184	0.395	0.159	0.483	0.353	0.427	0.268	0.022	0	0	0.209	0.015	0.051	0.044	0.174	0.012	0.273	0	0.102	0.145	0.284	0.027	0.009	0.022	0.102	0.006	0.038	0.011	0	0.109	0.071	0.231	0.036	0.096	0	0.043	0	0.009	0.032	0.022	0	0.219	0.214	0.009	0.103	0.023
641	BLM	0	0	0	0	0	0	0	0	0	0	0	0	0	0	0	0	0	0	0	0	0	0	0	0	0	0	0	0	0	0.001	0	0	0	0	0	0	0	0	0	0	0	0	0	0	0	0	0	0
642	BLMH	0.482	0.419	0.539	0.42	0.63	0.42	0.137	0.624	0.39	0.24	0.275	0.511	0.731	0.283	0.4	0.31	0.216	0.797	0.559	0.339	0.32	0.512	1.062	0.758	0.386	0.305	0.463	1.569	0.727	0.483	0.409	0.594	0.472	0.465	0.605	0.23	0.306	0.259	0.39	0.499	0.373	0.52	0.616	0.043	0.894	0.324	0.27	0.254
644	BLVRA	1.932	1.035	0.95	1.258	2.741	1.246	2.077	1.397	1.466	3.6	1.572	1.678	1.709	0.813	2.022	2.406	1.618	1.043	2.87	0.854	1.703	2.753	1.791	1.12	0.777	1.254	0.741	1.271	1.045	1.56	6.142	2.219	1.428	0.893	2.995	1.322	0.563	1.299	2.045	0.94	2.259	1.045	0.45	0.53	1.405	0.729	1.525	2.753
645	BLVRB	45.664	42.435	55.956	57.067	30.673	65.758	22.044	47.593	60.773	33.364	42.421	46.307	46.679	57.395	27.365	42.552	49.734	106.147	58.623	69.529	84.164	35.115	52.236	57.409	51.325	70.558	89.544	79.036	63.935	96.814	73.982	71.666	66.343	64.202	43.252	82.359	73.257	43.188	21.567	47.551	31.153	34.601	7.08	74.063	62.896	40.957	52.805	58.757
646	BNC1	0	0	0	0	0	0	0	0	0	0	0	0	0	0	0	0	0	0	0	0	0	0	0	0	0	0	0	0	0	0	0	0	0	0	0	0	0	0	0	0	0	0	0	0	0	0	0	0
648	BMI1	0	0	0.273	0	0	0	0.02	0	0	0	0	0	0	0	0	0	0.025	0	0	0	0	0.013	0	0	0	0	0.031	0	0	0.013	0	0	0	0	0	0	0	0	0	0	0	0	0	0	0.062	0	0	0
649	BMP1	0	0	0	0	0	0	0	0	0	0	0	0	0	0	0	0	0	0	0	0	0	0	0	0	0	0	0	0	0	0	0	0	0	0	0	0	0	0	0	0	0	0	0	0	0.017	0	0	0
650	BMP2	0	0	0	0	0	0.004	0	0	0	0	0	0	0	0	0	0	0	0	0	0	0	0	0	0	0	0	0	0	0	0	0	0	0	0	0	0	0	0	0	0	0	0	0	0	0	0	0	0
652	BMP4	0	0	0	0	0	0	0	0	0	0	0	0	0	0	0	0	0	0	0	0	0	0	0	0	0	0	0	0	0	0	0	0	0	0	0	0	0	0	0	0	0	0	0	0	0	0	0	0
657	BMPR1A	0	0	0	0	0	0	0	0	0	0	0	0	0	0	0	0	0	0	0	0	0	0	0	0	0	0	0	0	0	0.006	0	0	0	0	0	0	0	0	0	0	0	0	0	0	0	0	0	0
659	BMPR2	0	0	0	0	0	0	0.034	0	0	0	0	0.026	0	0	0	0	0	0	0.009	0	0	0	0	0	0	0	0	0	0	0	0	0	0	0	0	0	0	0	0	0	0	0	0	0	0	0	0	0
661	POLR3D	0	0	0.006	0.006	0.048	0.006	0.01	0.007	0.004	0	0	0	0.013	0.014	0.016	0.009	0.012	0.005	0.008	0	0	0	0.026	0	0.009	0	0	0	0	0.009	0	0.007	0	0	0	0	0	0.009	0	0.008	0.013	0.005	0	0	0	0	0.042	0.009
662	BNIP1	0.041	0.21	0.4	0.078	0.113	0.239	0.192	0.117	0.13	0.221	0.508	0.132	0.216	0.341	0.142	0.351	0.434	0.283	0.164	0.257	0.266	0	0.082	0.243	0	0.134	0	0.112	0.222	0.083	0.467	0.307	0.32	0.379	0	0.127	0	0.422	0	0.171	0.268	0.367	0	0.178	1.296	0.123	0.309	0.194
663	BNIP2	0.052	0	0.008	0.022	0.036	0.015	0.031	0.017	0.015	0.019	0.004	0.011	0.011	0.016	0.045	0.032	0.013	0.018	0.041	0.02	0	0.022	0	0.021	0	0	0	0	0	0	0.058	0	0	0	0	0	0	0	0	0.048	0	0	0	0.013	0	0.009	0.018	0.021
664	BNIP3	0	0	0	0	0	0	0	0	0	0	0	0	0	0	0	0	0.173	0	0	0	0	0	0	0	0	0	0	0	0	0	0	0	0	0	0	0	0	0	0	0	0	0	0	0	0	0	0	0
665	BNIP3L	0	0	0	0	0	0	0.045	0.04	0.052	0	0	0	0	0	0	0.014	0.051	0	0.01	0	0	0	0	0	0	0	0	0	0	0.161	0.051	0	0	0	0	0	0	0	0	0	0	0	0	0.002	0	0	0	0
666	BOK	0	0	0	0	0	0	0.016	0	0	0	0	0	0	0	0	0	0	0	0	0	0	0	0	0.1	0	0	0.141	0	0	0	0.039	0.04	0	0	0	0	0	0	0	0	0	0	0	0	0.143	0	0	0
667	DST	0	0.008	0.037	0.039	0.203	0.053	0.056	0.023	0.069	0.028	0.019	0.009	0.041	0.068	0.027	0.009	0.097	0.01	0.021	0.015	0.005	0.011	0.021	0.016	0.003	0.062	0.001	0.004	0.048	0.07	0.019	0.029	0.275	0.009	0.005	0.048	0.002	0.098	0.051	0.024	0.078	0.045	0.014	0.035	0.021	0.027	0.062	0.025
669	BPGM	0.129	0.132	0.166	0.043	0.346	0.195	0.599	0.251	0.15	0.705	0.161	0.112	0.155	0.038	0.112	0.172	0.142	0.202	0.214	0.63	0	0	0.099	0.016	0	0.018	0.3	0.122	0.147	0.574	0.41	0.509	0.585	0.253	0	0.158	0.132	0.415	0.254	0.065	0	0.264	0.359	0.168	0.013	0.109	0.534	0.142
670	BPHL	0.186	0.324	0.151	0.293	0.187	0.981	0.331	0.497	0.928	0.191	0.462	0.673	0.676	0.356	0.39	0.165	0.533	0.522	0.302	0.672	0.88	1.2	0.988	0.581	0.14	0.916	0.694	0.244	0.342	0.21	0.344	2.175	2.208	0.652	1.334	0.586	0.231	0.46	0.579	0.689	0.212	1.067	0.402	0.318	1.676	0.936	0.636	0.551
671	BPI	0.165	0	0	0	0.038	0	0	0	0	0	0	0	0	0	0.521	0	0	0	0	0	0	0	0	0	0	0	0	0	0.029	0.103	0.083	0	0	0	0	0	0	0.174	0	0	0	0	0	0	0	0	0	0.034
672	BRCA1	0	0	0	0	0	0	0	0	0	0	0	0	0	0	0	0	0	0	0	0	0	0	0	0	0	0	0	0	0	0	0	0	0	0	0	0	0	0	0	0	0	0	0	0	0	0	0	0
673	BRAF	0.069	0.003	0.015	0.105	0.016	0.035	0.028	0.048	0.015	0.002	0.014	0.017	0.016	0.018	0.025	0.04	0.024	0.055	0.04	0.006	0	0	0	0.048	0.012	0.038	0	0.006	0.032	0.127	0.017	0.114	0.005	0	0.026	0.001	0	0.019	0	0.005	0.049	0.048	0	0.042	0.169	0.05	0.02	0.005
675	BRCA2	0	0	0	0	0	0	0	0	0	0	0	0	0	0	0	0	0	0	0	0	0	0	0	0	0	0	0	0.012	0	0	0	0	0	0	0	0	0	0	0	0	0	0	0	0	0	0	0	0.002
676	BRDT	0.016	0.011	0.013	0.014	0.021	0.021	0.016	0.013	0.111	0.006	0.004	0.009	0.002	0.013	0.014	0.025	0.017	0.029	0.022	0	0.01	0.023	0.014	0.011	0.008	0	0.019	0	0	0.012	0	0.017	0.008	0	0.032	0.017	0.008	0.005	0.008	0.019	0.007	0.006	0.017	0.014	0.027	0.012	0.013	0.021
677	ZFP36L1	0	0	0	0	0	0	0	0	0	0	0	0	0	0	0	0	0	0	0	0	0	0	0	0	0	0	0	0	0	0	0	0.041	0	0	0	0	0	0	0	0	0	0	0	0	0	0	0	0
678	ZFP36L2	0.012	0.05	0.075	0.057	0.034	0.074	0.026	0.007	0.025	0.046	0.03	0.013	0.02	0.017	0.018	0.046	0.005	0.04	0.056	0	0.007	0.051	0.051	0.005	0	0.065	0	0	0.025	0.016	0.02	0.051	0.018	0	0	0.009	0	0.028	0	0.025	0	0.032	0.05	0.011	0.055	0	0.004	0.032
682	BSG	5.693	5.241	6.153	5.946	6.847	7.284	5.693	7.196	7.955	7.344	6.078	7.517	9.007	9.369	5.312	5.658	8.65	5.17	8.215	8.526	6.074	6.541	6.474	10.104	5.022	7.365	5.261	2.866	7.088	7.297	1.926	4.676	5.239	4.282	11.966	12.37	5.702	5.674	7.949	15.292	10.474	14.763	12.347	13.618	4.859	16.883	13.14	6.623
683	BST1	0	0	0.13	0	0.068	0	1.635	0.056	0.079	0.08	0	0	0.071	0	0.228	0.072	0	0	0	0	0	0	0	0	0	0	0	0.072	0	0.02	0.155	0.263	0.307	0	0	0	0	0	0.054	0.032	0	0	0	0.052	0.465	0.029	0.546	0.03
684	BST2	0.936	0	0.143	0.889	0.465	0.133	0.919	0.292	0.133	0.145	0	0.273	0.366	0.63	0.4	0.311	0.208	0.38	0.387	0.126	0	0.022	0	0.286	0	0	0	0	0	0.28	0.296	0.014	0.162	0	0	0.039	0.305	0.027	0.259	0.355	0.472	0	0.231	0.158	0.284	0.202	0.383	0.252
685	BTC	0	0	0	0	0	0	0	0	0	0	0	0	0	0	0	0	0	0	0	0	0	0	0	0	0	0	0	0	0	0	0	0	0	0	0	0	0	0	0	0	0	0	0	0	0.028	0	0	0
686	BTD	0	0.278	0.347	0.251	0.048	0.55	0.237	0.222	0.145	0.143	0.175	0.427	0.414	0.292	0.043	0.167	0.354	0.285	0.227	0.435	0.274	0.448	0.512	0.488	0.203	0.125	0.173	0.38	0.273	0.527	0.664	0.271	0.169	0.2	0.203	0.412	0.355	0.192	0.147	0.422	0.212	0.094	0.172	0.266	0.212	0.139	0.711	0.228
688	KLF5	0.026	0	0.01	0.007	0.013	0.085	0.003	0.027	0.007	0.03	0	0.019	0.006	0.011	0.006	0.034	0.009	0.038	0.011	0.036	0	0	0.021	0.005	0.01	0	0.032	0.002	0	0.021	0.018	0.011	0	0	0	0	0.011	0	0	0.006	0	0	0.005	0.006	0.008	0	0	0.006
689	BTF3	5.767	4.913	4.413	4.488	6.685	2.284	1.101	2.57	2.639	3.041	5.229	4.734	1.72	1.747	3.208	5.489	1.436	1.851	6.228	2.52	2.589	2.413	3.17	2.099	1.76	1.198	0.717	1.672	0.971	0.487	0.182	0.586	0.36	2.217	0.815	1.508	1.991	1.207	1.091	2.177	0.582	0.703	7.037	1.826	0.636	1.75	1.186	2.73
695	BTK	0.117	0	0	0.012	0.013	0	0.012	0	0	0	0.005	0	0.006	0	0.054	0.059	0	0	0.134	0	0	0	0	0	0	0	0.037	0	0	0	0	0.001	0	0	0.011	0	0	0.037	0.001	0	0	0	0	0	0	0	0	0.122
696	BTN1A1	0	0	0	0	0	0	0	0	0.011	0	0	0	0	0	0	0	0	0	0	0	0	0	0	0	0	0	0	0	0	0	0	0	0	0	0	0	0	0	0	0	0	0	0	0	0	0	0	0.034
705	BYSL	0.075	0.481	0.052	0.051	0.068	0.021	0.077	0.042	0.049	0.212	0.055	0.009	0.018	0.02	0.177	0.17	0.016	0.021	0.059	0.066	0	0.014	0.018	0	0.011	0	0.065	0.019	0.065	0	0	0.078	0.027	0.024	0.04	0	0.001	0.01	0.011	0.028	0.175	0.002	0	0.013	0.028	0.013	0.028	0.065
706	TSPO	10.107	10.946	8.035	10.553	6.157	17.646	8.876	11.613	24.549	3.901	15.887	8.133	13.434	13.258	12.389	9.41	3.835	13.959	14.106	19.074	0	21.811	24.186	6.065	10.933	0	0.535	1.604	2.193	11.167	2.965	8.24	24.903	0.48	1.382	4.521	6.412	0.003	30.694	8.158	28.874	4.413	0.766	23.466	23.737	13.512	6.282	8.115
708	C1QBP	7.529	14.564	15.874	13.57	6.868	4.244	6.262	6.318	7.428	6.356	27.749	19.215	13.884	10.974	9.997	5.327	4.484	6.757	12.246	7.769	17.504	35.343	24.958	9.882	6.012	12.626	14.895	3.538	23.31	15.983	17.931	8.352	7.703	20.043	13.244	36.659	10.17	19.527	34.486	10.298	37.823	2.832	7.939	12.146	9.091	10.026	9.125	31.63
710	SERPING1	1.309	8.05	2.824	6.918	2.689	3.189	3.376	2.703	1.909	4.421	2.163	1.909	2.6	3.234	1.018	2.736	2.129	3.065	3.838	5.162	2.203	1.338	1.63	1.422	2.968	2.351	0.701	5.218	2.906	3.541	2.783	3.323	3.479	1.774	2.017	1.361	1.919	2.816	0.613	1.045	0.771	2.289	2.014	1.309	3.02	1.134	1.438	1.427
712	C1QA	0	0	0	0	0	0	0	0	0	0	0	0	0	0	0.008	0	0	0	0	0	0	0	0	0	0	0	0	0.039	0	0	0	0	0	0	0	0	0	0	0	0	0	0	0	0	0	0	0	0
713	C1QB	0.255	0.752	0.158	1.669	0.277	0.225	0.304	0.401	0.525	0.274	0.222	0.218	0.286	0.449	0.357	0.175	0.146	0.21	0.047	0.689	0.468	0.346	0.463	0.045	0.148	1.113	0.756	0.433	0.733	0.187	0.464	0.972	1.039	0.826	1.228	0.222	0.14	0.324	0.362	0.223	0	0.015	0.174	0.137	0.361	0.049	0.074	0.099
714	C1QC	0.352	0.859	0.257	1.533	0.383	0.127	0.353	0.342	0.485	0.558	0	0	0.138	0.247	0.286	0.49	0.26	0.216	0.101	0.407	0	0.325	0.339	0.41	0.222	0	3.459	0.791	1.244	1.015	0.518	0.467	0.179	1.399	1.084	0.097	0.093	0.389	3.434	0.217	0.036	0.258	0.288	0.272	0.223	0.03	0.13	0.375
715	C1R	0.155	0.162	1.327	0.022	0.032	0.029	0.031	1.278	1.215	0.264	0	0.009	0.031	0.013	2.426	1.76	0.017	0.036	0.012	0.371	0.112	0.12	0	0	0.063	0.045	0.149	0.232	0.02	0.143	0.391	0.097	0.179	0.378	0.079	0.028	0.013	0.127	0	0.012	0	0.067	0	0	0	0.027	0.283	0.019
716	C1S	0.278	1.468	0.061	0.332	0.27	0.27	0.011	0.321	0.095	0.551	0.007	0.194	0.311	0.017	0.173	0.341	0.147	0.199	0.094	0.134	0.092	0.339	0.312	0.023	0.195	0	0.052	1.017	0.281	0.028	0.115	0.261	0.317	0.281	0	0.036	0.025	0.281	0	0	0	0.194	0.123	0	0.272	0	0.067	0.451
717	C2	0	0.09	0.033	0.055	0.557	0.069	0.067	0.111	0.036	0.08	0.007	0.258	0	0.234	0	0.613	0.203	0.555	0.023	0.36	0.067	0.242	0.267	0.053	0	0.023	0	0.174	0	0.008	0.026	0.27	0.044	0.039	0.019	0.001	0.395	0	0	0.01	0	0.047	0	0.148	1.519	0.013	0.004	0.843
718	C3	3.922	21.054	9.68	18.431	9.961	5.66	9.81	9.41	7.801	18.59	12.284	13.148	6.803	8.409	3.263	7.812	7.393	5.346	7.581	9.242	15.531	9.929	17.071	6.498	5.62	9.02	7.229	11.401	6.972	6.053	6.441	10.019	8.81	12.506	9.647	5.424	6.758	16.477	6.572	5.072	5.002	5.783	4.836	4.952	6.169	2.251	4.133	8.755
720	C4A	0.247	1.379	0.369	0.58	0.718	0.613	1.125	0.348	0.427	0.709	0.585	0.754	0.518	0.389	0.36	0.588	0.425	0.322	0.717	0.71	0.875	0.396	0.855	0.337	0.368	0.586	0.87	0.407	0.544	0.399	0.56	0.97	0.515	0.793	0.443	0.375	0.427	0.728	0.169	0.247	0.167	0.457	0.202	0.18	0.701	0.052	0.247	0.341
721	C4B	0.243	1.36	0.363	0.585	0.704	0.621	1.114	0.364	0.425	0.703	0.63	0.762	0.509	0.407	0.36	0.525	0.418	0.317	0.667	0.698	0.89	0.402	0.84	0.331	0.393	0.58	0.855	0.403	0.535	0.393	0.573	0.969	0.541	0.792	0.593	0.379	0.42	0.732	0.166	0.245	0.189	0.474	0.194	0.186	0.61	0.051	0.245	0.349
722	C4BPA	0.331	1.673	0.042	0.598	1.293	0.439	0.855	1.339	1.259	2.189	0.484	0.458	0.737	0.349	0.127	0.876	0.524	0.228	0.909	1.578	1.001	0.563	0.761	0.915	0.306	0	0.384	0.643	0.449	0.512	0.898	0.692	1.017	0.365	0.594	0.033	0.256	1.601	0.332	0.09	0	0.03	0	0.062	0.871	0.012	0.353	0.519
725	C4BPB	0	0.17	0	0.071	0	0	0	0.022	0.041	0.163	0	0	0.02	0	0	0.042	0	0	0	0	0	0	0	0	0	0	0	0	0	0	0	0	0.021	0	0	0	0	0.065	0	0	0	0	0	0	0.036	0	0.003	0.115
726	CAPN5	0.31	1.435	1.782	0.745	0.307	1.028	2.281	0.961	1.253	0.162	1.503	4.477	0.843	1.788	0.13	0.456	0.335	2.909	0.44	2.477	8.139	1.252	2.175	2.415	0.577	3.143	7.655	2.194	0.89	1.096	1.955	2.307	3.285	1.329	2.676	0.69	1.274	0.561	0.313	1.941	0.07	0.946	0.069	0.658	2.419	0.275	0.71	0.868
727	C5	0.008	0.247	0.051	0.058	0.064	0.074	0.14	0.108	0.097	0.221	0.032	0.481	0.023	0.131	0.023	0.102	0.099	0.047	0.088	0.104	0.173	0.059	0.07	0.027	0.059	0.061	0.074	0.099	0.052	0.091	0.144	0.336	0.239	0.054	0.032	0.011	0.034	0.161	0.106	0.032	0.062	0.015	0	0.02	0.191	0.024	0.035	0.08
728	C5AR1	0	0	0	0	0	0	0	0	0	0	0	0	0	0	0	0	0	0	0	0	0	0	0	0	0	0	0	0	0	0	0	0.023	0	0	0	0	0	0	0	0	0	0	0	0	0	0	0	0
729	C6	0	0.261	0.025	0.092	0.04	0.097	0.03	0.04	0.069	0.174	0.435	0.346	0.035	0.023	0.006	0.022	0.04	0.004	0.139	0.024	0.006	0.066	0.247	0.007	0	0	0.091	0.482	0.021	0.079	0.012	0.061	0.015	0.086	0.02	0.02	0.04	0.155	0.024	0.264	0	0	0	0.023	0.801	0.004	0.024	0.005
730	C7	0.009	0.171	0.063	0.069	0.027	0.151	0.125	0.151	0.21	0.274	0.046	0.536	0.141	0.088	0.023	0.059	0.066	0.112	0.126	0.079	0.072	0.171	0.156	0.046	0.012	0.051	0	0.081	0.207	0.201	0.125	0.388	0.138	0.017	0.009	0.016	0.083	0.048	0.007	0.029	0.019	0.009	0	0.005	0.112	0.002	0.117	0.01
731	C8A	0	0.281	0.126	0.285	0.047	0.298	0.221	0.224	0.041	0.514	0.033	0.052	0.075	0	0.027	0.005	0	0.092	0.196	0.341	0.053	0.046	0.041	0.164	0.097	0	0	0.213	0.145	0.183	0.053	0.075	0.096	0.124	0	0.053	0.028	0.06	0	0.008	0	0	0	0	0.116	0.038	0.062	0.061
732	C8B	0.028	1.229	0.123	0.388	0.305	0.374	0.43	0.386	0.131	0.262	2.695	1.517	0.096	0.124	0.038	0.177	0.077	0.231	0.182	0.578	0.139	0.71	0.146	0.136	0.042	0	0.098	0.055	0.074	0.078	0.083	0.353	0.3	0.197	0	0.025	0.111	0.078	0.094	0.069	0	0.022	0.015	0.106	0.272	0.011	0.049	0.056
733	C8G	0.004	0.223	0	0.299	0.005	0.211	0.683	0.473	0.41	0.571	0.189	0.172	0.256	0.048	0.023	0.108	0.152	0.004	0.075	0.048	0.314	0	0.398	0.2	0.116	0.229	0.287	0.245	0.053	0.075	0.037	0.381	0.382	0.884	0.239	0.179	0.061	0.206	0.163	0.889	0	0.042	0	0.004	0.408	0.033	0.019	0.149
735	C9	0.366	4.588	0.416	1.528	0.65	0.759	0.572	0.215	0.299	1.929	0.583	0.094	0.332	0.78	0.507	0.233	1.132	0.259	0.651	0.793	0.847	1.36	0	1.759	0.543	0.969	0.782	0.511	0.544	1.244	1.225	2.187	1.233	0.542	0.054	0.287	0.353	0.234	0.643	1.194	0.214	0.059	0.956	0.302	0.621	0	0.163	0.475
738	VPS51	0.106	0.218	0.177	0.074	0.178	0.247	0.392	0.206	0.446	0.228	0.349	0.526	0.153	0.129	0.138	0.154	0.235	0.224	0.29	0.284	0.79	1.318	0.607	0.234	0.041	0.329	1.09	0.046	0.155	0.394	0.202	0.251	0.175	0.549	0.178	0.285	0.17	0.481	0.13	0.166	0.085	0.112	0.165	0.08	0.182	0.044	0.431	0.269
740	MRPL49	0.264	0.563	0.239	0.272	0.25	1.286	0.386	0.414	0.303	0.326	0.206	0.155	0.164	0.586	0.202	0.226	0.301	0.183	0.303	0.597	0.729	0.439	0.383	0.258	0.051	1.539	0.924	1.281	0.575	1.932	1.891	0.484	0.731	1.405	0	0.237	0.068	0.501	0.148	0.294	0.348	0.393	0.193	0.258	1.102	0.298	0.962	0.519
741	ZNHIT2	0	0.044	0	0	0.019	0	0	0	0	0.005	0.007	0	0	0	0	0	0	0	0	0	0	0	0	0	0	0	0	0	0	0	0	0	0	0	0	0	0	0	0	0	0	0	0	0	0	0	0	0
745	MYRF	0	0.004	0.008	0	0	0.01	0.01	0.005	0.023	0.013	0.015	0	0.004	0	0.015	0	0.006	0	0.004	0.007	0	0	0	0	0	0	0	0	0.027	0.016	0.02	0.006	0	0	0	0.135	0	0.1	0	0.004	0	0	0	0	0.002	0	0.003	0.003
746	TMEM258	2.695	0.27	2.41	2.144	0	1.723	4.385	2.155	1.862	0.795	0.126	0.107	0	0.299	0.742	0.146	0.883	0.523	2.385	2.529	0.111	0	0	0.51	0	0	0	1.148	3.018	2.047	2.793	3.092	4.036	0	0	5.183	1.741	0.129	0.094	0.388	0	0.312	0	1.327	5.556	2.166	4.194	3.896
747	DAGLA	0	0	0	0	0	0	0	0	0	0	0	0	0	0	0	0	0	0	0	0	0	0	0	0	0	0	0	0	0	0	0	0	0	0	0	0	0	0	0	0	0	0	0	0	0	0	0	0
752	FMNL1	0.261	0.042	0.006	0.011	0.186	0.021	0.258	0.03	0.088	0.118	0	0.039	0.012	0.021	0.239	0.259	0.083	0.004	0.167	0.063	0.037	0.049	0.144	0.021	0.013	0	0	0.149	0.106	0.206	0.071	0.081	0	0	0.003	0.003	0.009	0.037	0	0.034	0.731	0.004	0.009	0	0.037	0	0.006	0.162
754	PTTG1IP	0	0	0	0	0	0	0	0	0	0	0	0	0	0	0	0	0	0	0	0	0	0	0	0	0	0	0	0	0	0	0	0	0	0.62	0.572	0	0	0	0	0	0	0	0.059	0	0	0.501	0.013	0
755	C21orf2	0.037	0	0.016	0.014	0.012	0.016	0.016	0.008	0	0.006	0.01	0.01	0	0.097	0	0.047	0	0.009	0.085	0.013	0	0.011	0.011	0	0.083	0.024	0	0	0	0	0	0	0	0	0	0	0	0	0.013	0	0	0	0.055	0.13	0	0.004	0.026	0
757	TMEM50B	0.469	0.193	0.128	0.244	0.045	0	0	0	0.067	0	0.105	0.094	0.257	0.134	0	0.053	0	0.048	0.062	0	0.281	0.085	0.118	0.215	0.122	0.169	0.348	0.189	0.078	0.117	0.175	0.077	0.122	0.156	0	0.114	0.03	0.026	0.24	0.224	0.199	0	0	0	0.234	0.039	0	0.159
759	CA1	25.505	28.714	21.374	42.429	49.127	31.946	16.928	34.292	25.638	37.665	28.428	25.782	34.434	20.623	27.354	38.627	42.703	31.476	22.721	41.512	16.56	14.514	24.596	16.206	38.365	20.935	18.458	41.512	69.999	27.455	50.656	55.754	40.272	12.686	21.906	35.832	43.564	76.133	31.488	17.439	29.013	56.367	16.017	23.899	27.375	19.038	46.92	23.942
760	CA2	392.403	429.641	863.988	271.998	150.906	857.48	391.762	686.498	944.421	344.707	382.456	780.352	536.876	727.668	225.842	207.553	695.158	962.95	467.355	879.564	1358.22	572.94	1022.92	462.971	482.763	1252.15	530.045	587.334	602.437	757.56	763.361	573.954	1391.38	729.808	519.454	537.875	1678.99	413.139	655.401	767.162	360.679	538.691	565.895	1758.98	407.39	1077.11	835.695	314.498
761	CA3	0	0	0	0	0	0.033	0	0	0	0	0	0	0	0	0	0	0	0	0	0.005	0	0.141	0	0	0	0	0	0	0.023	0	0	0.027	0	0	0.017	0.085	0	0.13	0	0	0	0.005	0.104	0	1.288	0	0	0
762	CA4	0	0	0.101	0.086	0	0.155	1.075	1.888	0.245	1.079	0	0	0.065	0.389	0	0	0.064	0.18	0	1.287	1.003	0.01	0	0.995	0.026	2.07	0.95	0.059	0.563	0.67	0.686	0.84	4.746	0.528	0.702	1.437	0.027	0.057	0.439	0.569	0.25	0.285	0.17	0.269	1.279	0.548	2.422	0.038
765	CA6	0	0	0	0	0	0	0	0	0	0	0	0	0	0	0	0.449	0	0	0	0	0	0	0	0	0	0	0	0	0	0	0	0	0	0	0	0	0	0	0	0	0	0	0	0	0	0	0	0
767	CA8	3.097	0	0.163	0.315	0	0.032	0	0.044	0.08	0.025	0.023	0	0.006	0	0	0	0.002	0.035	0.286	0	0.462	0.066	0.027	0.257	0.024	0.164	0.22	0.015	0.341	0.525	0.654	0.054	0.002	0.109	0	0	0	0.031	0.159	0	0.156	0	0	0.038	0.253	0.039	0.171	0.079
768	CA9	1.378	1.359	12.075	12.1	0.519	12.772	2.662	11.387	12.158	4.678	6.791	7.32	26.081	9.489	1.629	0.744	12.724	8.325	3.627	13.481	17.446	21.063	9.542	11.572	11.599	35.813	4.937	7.082	18.875	21.692	5.224	5.553	8.288	7.055	26.415	34.795	0.858	12.296	51.528	22.535	28.795	29.107	75.806	45.778	4.674	40.527	45.255	14.923
771	CA12	0	0	0	0	0.032	0.046	0	0	0	0.03	0	0	0	0	0.001	0.019	0	0.012	0	0.026	0	0	0	0.01	0	0	0	0	0.316	0.039	0	0	0.009	0	0	0.03	0	0.03	0.056	0	0	0.091	0	0.898	0	0.511	0.854	0.376
773	CACNA1A	0	0	0	0	0	0	0	0	0	0	0	0	0	0	0	0	0	0	0	0	0	0	0	0	0	0	0	0	0	0	0	0	0	0	0	0	0	0	0	0	0	0	0	0	0	0	0	0
775	CACNA1C	0	0	0	0	0	0	0	0	0	0	0	0	0	0	0	0	0	0	0	0	0	0	0	0	0	0	0	0	0	0	0	0.056	0	0	0	0	0	0	0	0	0	0	0	0	0	0	0	0
776	CACNA1D	0	0	0	0	0	0	0	0	0.084	0	0	0	0	0	0	0	0	0.08	0	0	0	0	0	0	0	0	0	0	0	0	0	0	0	0	0	0	0	0	0	0	0	0	0	0	0	0	0	0
777	CACNA1E	0	0	0	0	0	0	0	0	0.001	0	0	0	0	0	0	0	0	0	0	0	0	0	0	0	0	0	0.104	0	0	0	0	0	0	0	0	0	0	0	0	0	0	0	0.124	0	0	0	0	0
779	CACNA1S	0	0	0	0	0	0	0	0	0	0	0	0	0	0	0	0.008	0	0	0.044	0	0	0	0	0	0	0	0	0	0	0	0	0	0	0	0	0	0	0	0	0	0	0	0	0	0	0	0	0
780	DDR1	0	0.036	0.174	0	0.004	0.067	0.028	0.171	0.127	0	0.251	0.162	0.112	0	0.093	0.004	0.053	0.167	0.16	0.063	0	0.105	0.202	0	0	0.009	0	0	0	0	0.017	0.17	0.013	0.03	0	0.054	0	0.007	0.056	0.001	0	0	0.003	0.016	0.041	0	0.033	0
781	CACNA2D1	0.009	0	0.097	0.074	0.175	0.127	0.63	0.074	0.366	0.087	0.002	0.006	0.099	0.431	0.074	0.123	0.163	0.104	0.322	0.268	0	0.426	0.004	0.296	0.023	0.632	0.067	0.035	0.288	0.84	0.163	0.265	0.282	0.027	0.07	0.072	0	0.676	0.042	0.058	0.01	0.047	0.058	0.017	0.28	0.011	0.113	0.1
782	CACNB1	0	0	0	0	0	0	0	0	0	0	0	0	0	0	0	0	0	0	0	0	0	0	0	0	0	0	0	0	0	0	0	0	0	0	0	0	0	0	0	0	0	0	0	0	0	0	0	0
783	CACNB2	0	0	0	0	0	0	0	0	0	0	0	0	0	0	0	0	0	0.02	0	0	0	0	0	0	0	0	0	0	0	0	0	0	0	0	0	0	0	0	0	0	0	0	0	0	0	0	0	0
788	SLC25A20	0.092	1.168	0.948	0.483	0.436	2.062	2.539	0.67	1.47	1.822	0.214	1.441	0.981	0.964	1.403	0.298	0.605	0.588	0.645	0.847	1.887	0.685	1.123	0.562	0.815	2.391	0	0.43	1.769	1.083	0.255	2.481	2.569	1.782	2.558	1.219	0.606	0.268	2.12	1.174	0.943	4.506	0.251	1.601	4.593	3.866	1.889	1.647
790	CAD	0.234	0.423	0.151	0.275	0.289	0.317	0.475	0.157	0.178	0.61	0.805	0.369	0.159	0.252	0.272	0.481	0.271	0.31	0.531	0.207	0.312	0.212	0.572	0.178	0.146	0.135	0.512	0.13	0.057	0.36	0.279	0.192	0.18	0.229	0.385	0.036	0.12	0.248	0.048	0.167	0.127	0.101	0.01	0.079	0.51	0.047	0.08	0.188
793	CALB1	0	0	0	0.022	0	0	0.014	0.013	0	0.004	0	0	0	0	0	0	0	0.012	0.011	0.02	0	0	0	0	0	0	0	0	0.017	0.024	0.008	0	0	0	0	0	0	0	0	0	0	0	0	0.013	0	0.009	0.026	0
794	CALB2	0	0	0	0.018	0	0	0.057	0.021	0	0.003	0	0	0	0	0.007	0	0	0.01	0.009	0.016	0	0.068	0	0	0	0	0	0	0.117	0.02	0.04	0.127	0.056	0	0.076	0	0	0.019	0	0	0	0	0	0.01	0	0.008	0.022	0
800	CALD1	8.129	11.649	22.181	22.273	18.804	19.619	12.281	14.479	11.632	52.736	19.422	27.121	12.198	12.574	16.036	16.312	20.982	13.436	25.363	17.735	27.514	65.605	27.65	8.067	33.407	6.294	21.612	9.811	9.003	13.313	6.022	9.246	2.317	24.17	3.561	8.854	5.705	6.128	7.126	9.632	12.023	4.542	11.776	3.342	9.003	7.416	5.686	15.414
801	CALM1	94.796	102.033	120.94	102.695	77.343	89.205	75.457	105.833	103.007	97.063	109.262	99.769	81.596	69.417	87.273	86.22	96.927	105.37	112.587	94.389	134.388	88.144	99.818	56.252	93.714	66.544	47.668	19.318	23.243	41.76	60.655	28.27	27.012	123.583	138.012	59.359	82.546	36.285	92.653	69.635	58.225	26.972	131.374	88.236	36.151	69.325	48.818	64.622
805	CALM2	94.796	102.033	120.94	102.695	77.343	89.205	75.457	105.833	103.007	97.063	109.262	99.769	81.596	69.417	87.273	86.22	96.927	105.37	112.587	94.389	134.388	88.144	99.818	56.252	93.714	66.544	47.668	19.318	23.243	41.76	60.655	28.27	27.012	123.583	138.012	59.359	82.546	36.285	92.653	69.635	58.225	26.972	131.374	88.236	36.151	69.325	48.818	64.622
808	CALM3	94.796	102.033	120.94	102.695	77.343	89.205	75.457	105.833	103.007	97.063	109.262	99.769	81.596	69.417	87.273	86.22	96.927	105.37	112.587	94.389	134.388	88.144	99.818	56.252	93.714	66.544	47.668	19.318	23.243	41.76	60.655	28.27	27.012	123.583	138.012	59.359	82.546	36.285	92.653	69.635	58.225	26.972	131.374	88.236	36.151	69.325	48.818	64.622
810	CALML3	16.397	15.789	14.478	28.037	8.848	21.126	17.538	25.25	23.588	23.211	4.334	6.253	25.881	20.32	22.046	19.306	24.933	11.489	28.185	21.794	10.603	4.886	4.275	7.264	24.498	3.893	4.871	2.166	10.338	11.276	4.181	9.986	8.063	17.626	1.625	8.083	9.233	1.971	11.934	6.801	3.221	6.502	5.36	20.881	16.212	12.722	10.876	11.524
811	CALR	267.955	184.875	147.09	122.606	171.39	66.938	108.563	91.129	63.157	93.174	224.963	179.067	107.646	118.09	183.609	211.154	108.391	115.504	235.869	98.52	193.681	213.847	292.438	94.823	103.355	58.158	37.534	32.672	41.509	44.523	33.276	43.888	47.488	146.876	64.205	143.244	174.513	184.465	180.549	117.485	298.635	79.963	176.231	95.568	69.291	87.973	108.514	301.149
813	CALU	14.987	9.772	22.559	21.495	15.599	9.689	11.775	11.795	8.216	23.435	15.736	10.739	15.597	14.293	23.164	20.883	12.349	9.296	34.473	12.732	12.059	12.346	16.053	7.21	15.231	4.381	0.699	4.013	6.987	6.892	5.376	5.608	4.373	8.555	3.904	18.587	9.579	10.76	13.237	11.579	30.343	7.433	16.47	12.272	7.743	10.055	9.098	28.68
814	CAMK4	0	0	0.049	0	0.007	0	0	0.008	0.072	0	0.003	0.01	0.09	0	0	0.083	0	0.059	0.003	0.002	0	0.006	0.004	0	0	0	0	0	0.086	0.235	0	0.008	0.002	0	0	0.041	0	0	0	0	0	0	0.001	0	0	0	0	0.006
815	CAMK2A	0.343	0.3	0.322	0.311	0.119	0.198	0.564	0.41	0.599	0.22	0.527	0.677	0.152	0.449	0.13	0.204	0.313	0.727	0.614	0.362	0.194	0.678	0.535	0.426	0.274	0.199	0.424	0.759	0.664	0.634	0.9	0.619	0.316	0.221	0.156	0.522	0.414	0.258	0.371	0.383	0.119	0.217	0.214	0.278	0.41	0.271	0.574	0.424
816	CAMK2B	0.338	0.333	0.404	0.337	0.188	0.312	0.625	0.459	0.679	0.249	0.512	0.646	0.181	0.428	0.137	0.227	0.396	0.784	0.663	0.511	0.185	0.647	0.511	0.482	0.281	0.19	0.405	0.779	0.733	0.71	0.923	0.675	0.388	0.22	0.149	0.588	0.436	0.246	0.354	0.426	0.113	0.232	0.126	0.332	0.582	0.267	0.575	0.493
817	CAMK2D	1.824	2.886	2.991	2.256	1.243	4.809	3.229	3.353	4.517	1.872	1.951	3.304	2.813	3.137	1.797	1.805	3.557	3.965	3.072	2.868	1.866	3.34	2.573	2.039	2.348	2.508	1.318	1.883	2.405	2.629	3.519	3.624	2.9	1.723	1.3	3.322	2.391	2.097	1.902	2.452	1.136	2.445	1.091	5.413	4.515	2.586	4.126	2.691
818	CAMK2G	0.171	0.238	0.33	0.228	0.251	0.415	0.38	0.338	0.736	0.273	0.291	0.354	0.252	0.345	0.14	0.245	0.397	0.483	0.352	0.306	0.43	0.438	0.25	0.382	0.171	0.242	0.413	0.537	0.536	0.459	0.577	0.528	0.401	0.309	0.152	0.422	0.225	0.309	0.39	0.326	0.134	0.258	0.21	0.364	0.627	0.225	0.321	0.358
819	CAMLG	0	0	0.031	0	0	0	0	0.028	0	0	0	0	0	0	0	0.034	0	0	0	0	0	0	0.047	0	0	0	0	0	0	0	0.038	0	0	0	0	0	0	0	0	0	0	0	0	0	0	0	0.054	0.048
820	CAMP	0.551	0	0	0	0.137	0	0.014	0	0	0	0.005	0	0	0	1.495	0.304	0	0	0.014	0.02	0	0	0	0	0	0	0	0.017	0	0	0	0	0	0	0	0	0	0.117	0	0	0.046	0.004	0	0	0	0	0	0.036
821	CANX	21.829	30.57	29.913	33.015	26.845	17.935	26.093	21.754	19.246	27.119	50.533	36.972	23.344	44.275	43.541	32.723	25.815	20.599	24.746	25.357	61.134	54.418	43.642	40.115	26.793	16.07	9.714	17.588	20.852	18.409	15.115	16.38	13.644	33.825	18.061	54.225	22.836	48.22	46.23	30.322	66.696	29.73	19.33	25.33	20.889	21.804	30.654	56.587
822	CAPG	31.593	35.733	27.076	16.029	11.655	25.067	9.042	18.167	24.752	9.578	31.576	29.834	23.953	17.237	19.921	18.02	16.808	19.267	16.329	17.973	61.507	17.268	22.74	17.169	16.381	25.434	24.819	18.163	17.27	37.102	42.671	11.47	15.782	28.322	15.393	8.399	30.046	10.366	5.07	15.483	5.281	8.304	10.607	10.765	14.698	12.733	12.636	19.266
823	CAPN1	9.952	15.241	13.606	12.602	13.159	16.071	9.92	13.706	11.577	11.022	10.494	9.385	10.705	16.385	10.553	11.156	16.661	14.489	14.214	15.521	13.784	9.239	11.368	8.899	11.987	10.556	12.162	12.79	11.208	14.184	13.359	12.893	11.208	11.07	9.047	7.062	4.953	6.016	4.869	10.384	8.616	8.129	1.611	6.012	15.383	8.292	9.429	9.031
824	CAPN2	9.674	7.937	9.281	5.971	6.121	10.966	5.337	7.811	8.714	9.317	6.471	6.346	10.514	11.516	10.077	5.983	9.864	8.205	8.417	9.456	9.837	8.4	8.563	9.815	7.268	9.586	7.759	6.603	6.358	6.976	5.387	6.665	7.953	6.419	8.845	2.744	4.085	4.834	5.209	9.638	6.822	10.152	4.117	6.336	8.729	8.32	9.212	5.153
825	CAPN3	0	0	0	0	0	0	0.056	0	0	0	0	0	0	0	0	0	0	0	0	0	0	0	0	0	0	0	0	0	0	0	0	0	0	0	0	0	0	0.4	0	0	0	0	0	0	0	0	0	0
826	CAPNS1	16.651	23.982	24.139	16.266	13.945	23.954	18.32	29.057	27.852	31.896	24.911	37.958	22.411	29.086	25.003	21.595	22.534	19.305	32.979	23.382	38.905	25.541	27.219	31.734	17.804	23.135	25.705	5.343	8.179	12.488	13.043	10.265	10.782	29.932	13.726	4.987	12.608	17.265	13.166	25.058	5.428	7.752	17.216	21.734	13.5	16.921	11.139	7.147
827	CAPN6	0	1.296	0.027	0.018	0.009	3.755	0.109	2.425	2.841	0.095	0.003	0.017	0.008	0.066	0.02	0	0.465	0	0.016	0.021	9.856	0	0	0.004	0	0.094	0.079	0	0.102	0.007	0.021	0.711	0.004	0.028	0	0	0	0	0	0	0	0	0	0	0.019	0	0	0
828	CAPS	2.473	1.477	5.832	3.999	2.427	6.835	2.307	3.487	5.346	2.84	2.4	4.599	7.213	4.891	1.807	1.836	3.896	5.985	2.782	6.046	6.72	4.651	6.457	4.205	6.42	1.813	1.074	3.035	1.627	1.988	5.176	4.365	3.459	4.374	2.741	6.131	0.409	0.446	3.975	5.313	1.936	1.947	4.965	8.138	2.667	3.889	2.716	2.074
829	CAPZA1	27.843	21.929	16.23	19.739	22.346	26.525	19.527	27.359	22.069	20.392	18.932	23.015	20.991	24.911	31.85	32.815	24.11	26.891	30.904	27.157	19.899	19.437	27.05	18.866	21.336	12.798	14.995	24.348	21.372	30.654	19.312	11.685	10.768	11.016	9.941	8.035	14.91	11.318	9.442	13.185	28.879	28.689	27.407	14.327	15.058	11.018	14.187	10.587
830	CAPZA2	7.695	9.602	21.393	9.624	8.015	20.786	13.332	19.066	15.284	14.433	15.97	14.601	19.527	20.64	12.448	17.378	20.138	15.41	19.76	17.919	16.713	13.305	23.892	12.2	15.761	9.49	10.474	16.803	15.445	21.349	12.227	13.582	10.31	15.858	7.75	8.61	7.24	4.134	11.059	11.448	21.174	14.577	24.762	8.403	14.748	6.93	10.857	9.589
831	CAST	4.394	9.149	7.512	3.186	2.504	5.09	3.438	4.915	4.382	6.449	6.922	8.468	2.787	3.811	2.109	3.654	3.312	5.614	4.726	6.537	5.603	4.85	5.686	1.664	6.579	1.167	6.428	0.942	4.558	1.9	2.446	1.656	1.347	3.341	2.378	1.302	4.234	1.296	1.693	2.087	2.291	1.2	1.186	2.26	2.629	3.126	1.849	2.311
832	CAPZB	29.549	34.574	34.801	18.269	24.174	26.755	21.813	23.069	21.409	24.447	19.396	20.462	19.338	24.584	47.893	27.659	15.256	25.019	32.055	22.241	18.896	19.424	26.065	24.3	19.632	5.644	6.979	21.434	22.063	14.077	13.526	14.482	15.82	10.429	12.151	17.406	32.214	6.758	13.561	15.69	16.014	13.273	21.506	21.736	33.664	11.46	15.586	23.659
833	CARS	2.102	1.65	1.1	1.078	1.241	1.148	1.96	1.711	1.355	0.807	1.411	1.389	1.002	1.22	1.056	1.857	0.935	1.541	2.761	1.794	0.941	0.757	1.75	1.533	0.703	1.047	0.597	0.785	0.95	1.102	0.645	0.917	1.128	0.533	0.509	1.896	1.278	0.669	1.437	1.918	1.912	2.385	1.326	1.678	1.088	1.625	2.656	2.352
834	CASP1	1.278	0.888	0.636	0.242	1.042	0.644	0.737	0.921	0.761	0.791	0.552	0.589	0.62	0.142	1.001	1.257	1.45	1.3	0.564	0.799	0.474	1.618	1.2	0.774	0.419	0.431	0.666	1.383	1.309	0.235	0.215	0.608	0.779	0.663	0.475	0.115	3.63	0.303	0	0.922	0.068	0.346	0.201	0.079	1.596	0.227	0.223	0.855
835	CASP2	0	0	0	0	0.023	0	0	0	0	0	0	0	0	0	0	0.032	0	0	0.019	0.007	0	0	0	0	0	0	0	0.055	0	0.004	0.01	0	0	0	0	0	0	0	0	0	0	0	0	0	0.033	0	0.003	0.006
836	CASP3	1.464	1.671	1.99	0.367	0.948	1.878	1.664	2.324	1.027	1.673	1.997	2.259	1.251	1.762	1.156	1.12	1.254	1.165	2.832	0.744	1.372	0.49	1.141	0.712	2.153	0.06	0.037	0.977	1.601	0.909	1.589	1.15	1.403	0.025	0	0.548	2.122	0.754	0	1.573	1.366	0.552	0.18	0.804	2.168	0.171	0.945	1.128
837	CASP4	0	0.109	0	0	0	0.018	0.019	0.08	0.023	0.09	0	0	0.052	0.032	0.008	0	0.134	0.035	0.098	0.014	0.016	0.128	0.374	0	0	0.032	0.087	0.014	0.015	0.005	0.032	0.054	0.112	0.038	0.078	0	0.037	0.017	0	0	0.026	0	0	0.042	0	0	0.014	0.199
838	CASP5	0	0	0	0	0	0	0.007	0.041	0	0.033	0	0	0	0	0	0	0	0	0	0.012	0.014	0	0	0	0	0.028	0.068	0	0	0	0	0	0	0.007	0.068	0	0.003	0.015	0	0	0	0	0	0	0	0	0.012	0
839	CASP6	0.227	1.089	0.663	0.24	0.276	0.844	0.577	0.749	0.78	0.535	0.821	0.72	0.939	0.548	0.264	0.371	0.618	1.091	0.477	0.764	0.661	0.446	1.105	0.38	0.628	0.147	0.973	0.516	0.512	0.412	0.659	0.269	0.839	2.347	0.818	0.138	0.39	0.232	0.132	0.382	0.131	0.078	0.023	0.48	0.573	0.146	0.718	0.143
840	CASP7	0.337	0.646	0.655	0.321	0.021	0.767	0.335	0.531	0.224	0.226	0.572	1.331	0.637	0.331	0.181	0.155	0.146	0.355	0.333	0.573	0.463	0.301	1.416	0.233	0.163	0.37	0.273	0.704	0.152	0.825	0.341	0.302	1.223	1.405	0.069	0.136	1.854	0.143	0.09	0.238	0.299	0.047	0.337	0.232	1.243	0.407	0.144	0.106
841	CASP8	0.108	0	0.076	0	0.148	0.421	0.131	0.282	0.46	0.043	0.071	0.175	0	0.041	0.325	0.072	0.046	0.304	0.198	0.165	0.093	0.083	0.104	0.046	0	0.105	0.239	0	0	0.076	0.042	0	0.178	0.099	0.084	0.012	0.159	0.19	0.038	0.017	0	0	0.007	0.075	0.016	0.031	0	0.027
842	CASP9	0	0	0.83	0	0	0.014	0.025	0.017	0.009	0	0.021	0	0	0	0	0.022	0.004	0	0	0.023	0	0.016	0.061	0.007	0	0	0	0	0	0	0.179	0	0	0	0	0	0	0	0	0	0	0	0	0	0	0	0.564	0
843	CASP10	0.489	0.255	0.032	0.011	0.071	0.04	0.291	0.12	0.087	0.05	0.247	0.133	0.018	0.029	0.433	0.099	0.044	0.482	0.382	0.144	0.103	0.134	0.364	0.019	0.008	0	0	0.052	0.127	0.153	0.055	0.084	0.031	0.048	0	0.128	0.067	0.026	0	0	0.198	0.636	0	0	0.122	0.02	0.087	1.153
844	CASQ1	0	0	0	0	0	0	0	0	0	0	0	0	0	0	0	0	0	0	0	0	0	0	0	0	0	0	0	0	0	0	0	0	0	0	0	0	0	0	0.023	0	0	0	0	0	0	0	0	0
845	CASQ2	0	0	0	0	0	0	0	0	0	0	0	0	0	0	0	0	0	0	0	0	0	0	0	0	0	0	0	0	0	0	0	0	0	0	0	0	0	0	0	0	0	0	0	0	0	0	0	0
847	CAT	8.886	11.367	7.126	7.252	10.404	10.639	8.9	12.354	10.373	10.107	8.114	10.072	8.453	6.467	8.871	9.305	9.125	11.552	11.174	12.078	10.788	8.826	13.443	6.451	13.995	6.302	7.474	11.576	8.088	10.728	8.68	18.189	9.847	6.328	10.489	7.798	5.555	12.231	7.403	7.666	5.824	6.017	5.9	6.852	8.381	8.682	9.285	9.661
857	CAV1	3.551	1.229	13.699	13.528	6.491	5.82	21.365	18.982	16.197	10.475	0.87	2.573	2.652	42.529	12.754	9.29	13.254	5.085	6.48	3.436	5.173	7.913	3.286	48.547	9.829	4.123	11.074	8.621	4	5.517	10.24	10.852	5.738	14.232	4.11	2.799	1.255	0.468	4.395	17.604	5.827	9.321	1.932	0.513	10.269	3.607	1.352	4.309
858	CAV2	0	0	0.25	0.261	0.082	0.238	0.207	0.571	0.328	0.292	0.033	0.088	0	0.701	0.248	0.272	0.291	0	0.098	0	0.415	0.881	0.165	0.391	0.075	0	0	0.096	0.969	0.469	0.495	0.582	0.335	0.91	0	0.042	0.123	0.07	0.595	0.229	0.395	0.15	0	0.021	0.376	0	0.203	0.506
859	CAV3	0.391	0.228	4.266	1.89	2.238	1.683	5.27	4.014	2.57	2.263	0	0.664	1.28	8.752	2.143	1.509	5.25	2.094	1.104	1.784	1.01	1.273	0.582	19.135	3.806	0	0	1.081	0.546	0.766	1.614	2.466	2.075	0	0.486	1.787	0.474	0.218	2.254	4.898	2.207	1.769	0.126	0.319	3.394	1.346	1.227	1.82
860	RUNX2	0	0	0	0	0.063	0	0	0	0	0	0	0	0	0	0	0.016	0	0	0	0	0	0	0	0	0	0	0	0	0	0	0	0	0	0	0	0	0	0	0	0	0	0.004	0	0	0	0	0	0
861	RUNX1	0.112	0	0.015	0	0.021	0	0.052	0.075	0.005	0.01	0	0	0	0	0.007	0.014	0.005	0.018	0	0.061	0	0	0	0	0	0	0	0	0	0.001	0	0	0	0	0	0	0	0	0	0	0	0	0	0	0	0	0.005	0.302
862	RUNX1T1	0	0	0	0	0	0	0	1.199	1.441	0	0	0	0	0	0	0	0	0	0	0	0	0	0	0	0	0	0	0	0	0	0	0	0	0	0	0	0	0	0	0	0	0	0	0	0	0	0	0
864	RUNX3	0.004	0	0	0	0	0	0	0	0	0	0	0	0	0	0	0	0	0	0	0	0	0	0	0	0	0	0	0	0	0	0	0	0	0	0	0	0	0	0	0	0	0	0	0	0	0	0	0.058
865	CBFB	1.614	0.229	1.711	0.275	0.717	1.218	2.545	2.231	1.362	1.962	0.845	0.962	0.366	1.216	1.83	1.571	1.615	0.64	0.745	1.038	0.98	0.802	1.069	2.447	0	0	0.079	0.602	0.267	0.258	1.563	0.358	0.251	0.689	0	0.295	0.171	0.574	0.2	0.948	0.971	0.127	0.147	0.115	0.535	0.381	0.663	1.221
866	SERPINA6	0	1.729	0.221	0.258	0.182	0.225	0.517	0.359	0.349	0.264	0.318	0.424	0.243	0.123	0.049	0.153	0.08	0.228	0.216	0.424	0.44	0.418	0.597	0	0.046	0.138	0	1.676	0.807	0.725	1.251	0.243	0.778	0	0.12	0.161	0.142	0.295	0.832	0.191	0	0.049	0	0.155	0.145	0.024	0.338	0.104
867	CBL	0.039	0.025	0.025	0.004	0.027	0.024	0.063	0.029	0.052	0.004	0.005	0.002	0.003	0.003	0.06	0.022	0	0.019	0.066	0.008	0.041	0.003	0.01	0.004	0	0	0	0.007	0.023	0.027	0	0.025	0.026	0	0	0	0.004	0.012	0	0	0	0.027	0	0	0.022	0	0	0.026
868	CBLB	0.017	0.031	0.706	0.003	0.019	0.029	0.84	0.387	1.016	0.001	0.022	0.034	0.008	0.145	0.016	0.302	0.021	0.014	0.02	0.069	0.058	0.019	0.038	0.205	0.006	0.003	0	0.029	0	0.003	0.015	0.121	0.015	0	0.003	0.012	0.012	0.002	0	0.012	0	0.003	0	0.002	0	0	0.005	0.007
871	SERPINH1	7.363	4.77	7.529	15.964	13.425	3.866	13.59	14.042	16.044	8.327	2.005	2.317	5.272	6.714	7.39	13.049	8.067	6.241	3.206	4.738	2.918	3.664	1.499	6.028	3.418	3.905	4.913	9.58	4.992	4.661	4.297	3.742	4.783	4.865	3.507	1.739	3.592	1.2	2.002	5.764	1.635	4.943	2.264	1.946	6.137	2.599	3.725	5.509
873	CBR1	29.885	103.241	74.704	40.739	22.488	149.331	54.303	90.306	132.733	28.296	54.67	42.32	49.811	66.394	11.741	19.776	71.925	133.911	45.957	121.796	132.513	27.629	54.145	58.333	43.356	138.589	66.998	53.156	44.911	73.893	82.799	102.983	74.481	38.588	68.943	52.466	41.095	28.628	31.967	53.237	19.537	27.326	16.534	105.291	90.887	56.873	86.022	31.579
874	CBR3	3.626	20.484	15.9	5.871	3.708	21.259	6.116	18.794	30.677	4.549	9.678	7.921	9.014	18.586	3.013	1.77	18.722	21.887	4.909	27.897	21.515	4.889	9.025	9.776	12.734	21.738	15.946	6.611	8.036	5.38	6.406	6.579	5.306	7.705	12.336	6.537	3.874	3.4	8.804	8.839	5.724	5.853	4.925	23.734	9.611	13.732	14.694	2.499
875	CBS	0.045	0	0	0.092	0	0	0	0	0	0	0	0	0	0	0	0	0	0	0	0	0	0	0	0	0	0	0	0	0	0	0	0	0	0	0	0	0	0	0	0	0	0	0	0	0	0	0	0
881	CCIN	0	0	0	0	0	0	0	0	0	0	0	0	0	0.125	0	0	0	0	0	0	0	0	0	0	0	0	0	0	0	0	0	0	0	0	0	0	0	0	0	0	0	0	0	0	0	0	0	0
883	CCBL1	0.003	0	0.036	0	0.02	0	0	0	0.029	0	0.009	0.004	0	0	0	0.005	0.007	0.005	0.032	0	0.101	0	0	0.025	0	0	0	0	0	0.031	0.026	0.015	0.038	0	0	0.045	0	0	0	0	0	0	0.008	0	0	0	0.065	0.011
885	CCK	0	0	0	0	0	0	0	0	0	0	0	0	0	0	0	0	0	0	0	0	0	0	0	0	0	0	2.433	0	0	0	0	0	0	0	0	0	0	0	0	0	0	0	0	0	0	0	0	0
886	CCKAR	0	0	0	0	0	0	0	0	0	0	0	0	0	0	0	0	0	0	0	0	0	0	0	0	0	0	0	0	0	0	0	0	0	0	0	0	0	0	0	0	0	0.027	0.02	0	0	0.031	0.046	0
889	KRIT1	0	0	0	0	0	0	0	0	0	0	0	0	0	0	0	0	0	0	0	0	0	0	0	0	0	0	0	0	0	0	0	0	0	0	0	0	0	0	0	0	0	0	0	0	0	0	0	0
891	CCNB1	0	0	0	0	0	0	0	0	0	0.031	0	0	0	0	0	0	0	0	0	0	0	0	0	0	0	0	0	0	0	0	0	0	0	0	0	0	0	0	0	0	0	0	0	0	0	0	0	0
892	CCNC	0	0	0	0	0.025	0	0	0	0	0.021	0	0	0.025	0.015	0	0.027	0	0	0	0	0	0	0	0.016	0	0	0.331	0	0	0	0	0	0	0	0	0	0	0.05	0	0	0	0	0	0.008	0	0	0	0
894	CCND2	0	0	0	0	0	0.075	0	0	0	0	0	0	0	0	0	0	0	0	0	0	0	0	0	0	0	0	0	0	0	0	0	0	0	0	0	0	0	0	0	0	0	0	0	0	0	0	0	0
898	CCNE1	0	0	0	0	0	0	0	0	0	0	0	0	0	0	0	0	0	0	0	0	0	0	0	0	0	0	0	0	0	0	0	0	0	0	0	0	0	0	0	0	0	0	0	0	0	0.307	0	0
902	CCNH	0	0.046	0	0	0	0	0	0	0	0.01	0	0	0	0	0	0	0	0	0.001	0	0	0	0	0	0	0	0	0	0	0.04	0.022	0	0	0	0	0	0	0	0	0	0	0	0	0	0	0	0	0
904	CCNT1	0	0	0	0	0	0	0	0.037	0.015	0	0	0	0	0	0	0	0	0	0	0	0	0	0	0	0	0	0	0	0	0	0	0	0	0	0	0	0	0	0	0	0	0	0	0	0	0	0	0
905	CCNT2	0	0	0	0	0	0	0	0	0	0	0	0	0	0	0	0	0	0	0	0	0	0	0	0	0	0	0	0	0	0	0	0	0	0	0	0	0	0	0	0	0	0	0	0	0	0	0	0
908	CCT6A	8.051	10.453	10.036	8.978	7.628	9.92	8.061	13.17	12.399	10.352	6.717	5.594	10.65	8	7.608	10.309	9.459	5.56	7.607	9.466	7.256	6.949	6.345	6.572	6.949	3.688	3.947	4.473	6.976	10.742	3.723	7.348	6.441	5.138	7.044	4.579	4.97	6.109	6.353	8.407	5.688	6.195	2.746	7.178	9.047	5.722	4.868	6.711
909	CD1A	0	0	0	0	0.01	0	0.011	0	0.005	0.009	0	0	0	0	0.014	0.022	0	0	0	0	0	0	0	0	0	0	0	0	0	0	0	0	0	0	0	0	0	0	0	0	0	0	0	0	0	0	0	0
914	CD2	0.104	0.044	0.006	0.025	0.041	0	0.005	0.125	0.023	0.048	0.018	0	0	0.028	0.089	0.124	0.002	0.013	0.098	0.001	0	0.005	0	0.013	0.019	0	0.006	0	0	0	0	0	0	0	0	0	0.063	0	0.079	0	0	0	0.091	0.013	0.491	0.026	0	0
915	CD3D	0.1	0	0.071	0	0.078	0.027	0.143	0.065	0.069	0	0.021	0	0.056	0	0.14	0.074	0.03	0.02	0.064	0.06	0	0.055	0.034	0.137	0	0	0.083	0	0	0.044	0	0.089	0	0	0	0.018	0	0	0	0.109	0.049	0	0	0.02	0.138	0	0.05	0.078
916	CD3E	0	0	0.047	0	0.18	0	0.113	0.051	0.029	0.021	0	0	0	0	0.099	0.068	0	0	0	0.036	0	0	0	0	0	0	0	0	0	0.025	0	0	0	0	0	0.021	0	0	0	0	0	0.011	0	0	0	0	0	0.061
917	CD3G	0	0	0	0	0.455	0	0.444	0	0	0	0	0	0	0	0	0	0	0	0	0	0	0	0	0	0	0	0	0	0	0	0	0	0	0	0	0	0	0	0	0	0	0	0	0	0	0	0	0.204
919	CD247	0.756	0	0	0	0	0	0.199	0	2.861	0	0	0	0	0	0.071	0	0	0	1.373	0	0	0	0	0	0	0	0	0.024	0.01	0	0	0	0	0	0	0	0	0	0	0	0	0	0	0	0	0	0	0
920	CD4	0.947	0	0.381	0	0.081	0.028	0.082	0	0	0.063	0	0	0	0.095	0.072	1.195	0.047	0	0.034	0	0	0	0	0	0	0	0	0	0	0	0	0	0	0	0	0	0	0	0	2.336	0	0	0	0	0.126	0	0	0.684
921	CD5	0	0.012	0	0	0	0	0.095	0	0	0.018	0	0	0	0.023	0	0.026	0	0	0.059	0	0	0	0	0.067	0	0	0	0	0	0	0	0	0	0	0	0	0	0	0	0	0	0	0	0	0	0	0.044	0.021
922	CD5L	0.014	0.235	0	0.035	0.06	0.062	0	0	0.393	0.525	0.655	0	0	0	0	0	0.041	0.092	0.061	0	0	0.376	0	0	0	0.265	0	0.254	0	0.277	0.113	0	1.187	0.215	0.232	0.078	0	0.514	0	0.157	0	0	0	0.27	0.238	0.267	0.348	0
923	CD6	0	0	0	0	0	0	0	0	0	0	0	0	0	0	0	0	0	0	0	0	0	0	0	0	0	0	0	0	0	0	0	0	0	0	0	0	0	0	0	0	0	0	0	0	0	0	0.001	0
924	CD7	0	0	0	0	0	0	0	0	0	0	0	0	0	0	0	0	0	0	0	0	0.036	0	0	0	0	0	0	0	0	0.051	0	0	0	0	0	0	0	0	0	0	0	0	0	0	0	0	0	0.018
925	CD8A	0	0	0	0	0	0	0.037	0.078	0	0	0	0	0	0	0	0	0	0	0	0.058	0.82	0	0	0	0.011	0.083	0	0.228	0.172	0.154	0.097	0.806	0.582	0	0	0	0	0	0	0	0	0	0.02	0	0	0	0.1	0
928	CD9	3.519	11.281	17.477	7.735	13.221	17.139	31.08	16.313	9.225	20.689	8.538	3.66	2.923	9.853	5.805	4.976	9.298	16.492	13.777	1.941	2.878	6.146	4.829	17.091	4.04	4.798	8.15	1.065	4.84	5.999	13.976	7.702	5.347	10.109	3.768	4.062	3.116	0	8.21	3.943	4.194	4.763	2.665	2.556	9.359	3.201	2.914	3.193
929	CD14	0.391	0.145	0.256	0.198	0.832	0.122	0.516	0.123	0.297	0.577	0.078	0.33	0.116	0.344	0.469	0.848	0.155	0.36	0.339	0.354	0.94	0.646	0.425	0.63	0.046	0.276	0.393	0.289	0.239	0.157	0.187	0.19	0.244	0.536	0.567	0.107	0.21	0.711	0.076	0.386	0.728	0.168	0.021	0.033	0.313	0.052	0.198	0.87
930	CD19	0.037	0	0	0	0.047	0	0.029	0	0	0	0	0	0	0	0.017	0	0	0	0.029	0	0	0	0	0	0	0	0	0	0	0	0	0	0	0	0	0	0	0	0	0	0	0	0	0	0	0	0	0.012
931	MS4A1	1.097	0	0	0	1.119	0	0	0	0	0	0	0	0	0	3.953	0.848	0	0	1.872	0	0	0	0	0	0	0	0	0	0	0	0	0.081	0	0	0	0	0	0.033	0	0	0	0	0	0	0	0	0	1.029
933	CD22	0.055	0	0	0	0.002	0	0	0	0	0	0.061	0.015	0	0	0.021	0	0	0	0.004	0	1.571	0	0	0	0	8.934	11.917	0	0	0	0	0	0	0.951	28.738	0	0	0.705	3.412	0	0.058	0	0	0	0	0	0	0.002
939	CD27	0	0.025	0	0	0.078	0	0.104	0	0	0	0	0	0	0	0.168	0	0	0	0	0	0	0	0	0	0	0	0	0	0	0	0.006	0	0	0	0	0	0	0	0	0	0	0	0	0	0.025	0	0	0
942	CD86	0	0	0	0	0	0	0	0	0	0	0	0	0	0	0	0	0	0	0	0	0	0.337	0	0	0	0	0	0	0	0	0	0	0	0	0	0	0	0	0	0	0	0	0	0	0	0	0	0
945	CD33	0	0	0	0	0	0	0	0	0	0	0	0	0	0	0	0.002	0	0	0	0	0	0	0	0	0	0	0	0	0	0	0	0	0	0	0	0	0	0	0	0	0	0	0	0	0	0	0	0
946	SIGLEC6	0	0	0	0	0	0	0	0	0	0	0	0	0	0	0	0.012	0	0	0	0	0	0	0	0	0	0	0	0	0	0	0	0	0	0	0	0	0	0	0	0	0	0	0	0	0	0	0	0
947	CD34	0	0	0	0	0	0.188	0.11	0	0.015	0	0	0	0	0.157	0.101	0	0	0.066	0	0	0	0.762	0	0.219	0	0	0	0.188	0.251	0.061	0.06	0.194	0	0	0	0.009	0	0	0.379	0	0.131	0.118	0	0.068	0.053	0.125	0.24	0.081
948	CD36	0.048	0	0.333	0.081	0.123	0.204	0.995	0.585	1.373	0.143	0	0	0.103	0.086	0.104	0.074	0.443	0.335	0.081	0.404	0.866	0.144	0	0.647	0.041	0.956	0.49	0.525	0.295	0.772	0.34	0.601	0.101	0.651	0.297	0.633	0.056	0	0.879	0.422	0	2.118	0	0.351	0.899	0.657	0.231	0.308
950	SCARB2	0.72	2.11	1.144	1.089	1.456	2.686	1.642	2.114	1.234	1.156	0.768	1.164	1.909	0.965	0.968	1.811	2.863	1.503	2.348	2.174	1.436	4.043	3.784	2.399	0.508	1.293	0.555	0.763	2.287	2.967	1.046	1.158	1.503	1.775	3.85	4.301	1.467	2.031	2.572	2.136	4.589	2.439	2.517	4.796	1.58	5.09	4.856	1.643
951	CD37	0.278	0	0	0	0.302	0	0.088	0	0	0	0	0	0	0	0.295	0.084	0	0	0.152	0	0	0	0	0	0	0	0	0	0	0	0	0.135	0	0	0	0	0	0	0	0	0	0	0	0	0	0	0	0.264
952	CD38	1.045	0.033	0	0	0.766	0.004	0.928	0.053	0.013	0.527	0	0.003	0	0.145	1.458	1.307	0.185	0.044	0.401	0	0.308	0	0.005	0.215	0	0.081	0	0.167	0.072	0.105	0.05	0.107	0.254	0	0.092	0.014	0.042	0.259	0	0.145	0.568	1.296	0	0.006	0.548	0	0.262	1.329
953	ENTPD1	0.658	0.027	0.495	5.33	0.967	0.22	8.487	18.874	14.934	1.228	0	0	16.519	2.768	12.905	5.025	0.652	0.423	18.217	0.119	0	0.172	0.383	2.759	7.952	0	0.296	0.33	0.383	0.756	0.791	1.496	5.745	0	0.33	0.11	0.531	0	6.913	5.648	0	6.655	0	0.111	12.39	0.486	3.458	0.309
955	ENTPD6	0	0	0	0	0	0	0	0	0	0	0	0	0	0	0	0	0	0	0	0	0	0	0	0	0	0	0	0	0	0.041	0.052	0	0.007	0	0	0	0	0	0	0	0	0	0	0	0	0	0.006	0
956	ENTPD3	0	0	0	0	0.006	0.001	0.006	0	0	0	0	0	0	0	0	0.001	0	0	0	0	0	0	0	0	0	0	0	0	0	0.066	0	0	0	0	0	0	0	0	0	0	0	0	0	0	0.006	0	0	0
957	ENTPD5	2.578	4.996	5.608	4.023	1.476	2.894	0.832	3.263	3.472	1.103	3.947	4.175	2.448	4.401	1.354	5.456	5.015	7.648	3.415	2.397	17.522	1.109	8.061	7.311	1.593	8.842	16.194	5.937	1.633	4.068	7.177	3.034	2.565	3.755	1.565	0.474	2.677	3.83	1.02	5.094	0.374	0.488	0.017	9.024	3.674	0.768	0.501	0.606
958	CD40	0	0	0	0	0	0	0	0	0	0	0	0	0	0	0	0	0	0	0	0	0	0	0	0	0	0	0	0	0	0	0	0	0	0	0	0	0	0	0	0	0	0	0	0	0	0	0	0
960	CD44	14.511	1.74	3.347	14.574	22.779	4.69	15.228	5.787	4.143	8.611	1.184	2.588	2.807	4.82	12.006	17.056	7.63	3.232	9.081	2.801	5.074	4.042	1.883	4.997	3.052	4.668	7.165	2.638	2.874	2.675	3.351	4.767	2.84	3.484	7.034	2.002	1.347	0.963	1.195	3.125	2.384	2.463	1.733	0.965	8.586	2.895	2.349	8.279
961	CD47	4.848	2.984	3.066	4.626	4.153	8.028	11.289	9.571	12.282	2.252	2.146	2.228	1.573	1.544	5.488	3.437	7.746	2.917	6.399	9.156	1.95	3.073	2.212	9.568	2.342	4.951	3.836	2.294	2.117	2.411	2.92	4.115	5.256	3.147	0.798	11.679	0.769	2.576	3.024	20.38	5.447	11.194	3.695	17.315	4.342	6.386	10.023	10.569
962	CD48	0.531	0.014	0	0	0.257	0	0.678	0	0	0	0	0	0	0.385	0.581	0.175	0.302	0	0	0	0	0	0	0	0	0	0	0	0	0.121	0	0.148	0	0	0	0	0	0	0	0	0.303	0	0	0	0.666	0	0	0.218
963	CD53	0.488	0	0	0	0.823	0	0.785	0.152	0.167	0	0	0	0.172	0	0	0.604	0.159	0	0.328	0.247	0	0	0	0	0	0	0	0	0	0.106	0	0	0	0	0	0	0.082	0	0	0	0	0.107	0	0	0.539	0	0	0.023
965	CD58	0	0.894	0	0.063	0	0	0	0.133	0.078	0.213	0	0	0	0.29	0.183	0	0.067	0	0.429	0.038	0	3.196	0	0	0	0	0	2.503	0	0.049	0	0	0	0.48	0	0	0	0	0	0	0.714	1.848	0.127	0	0	0	0	0
966	CD59	2.499	2.376	2.89	2.3	2.123	2.128	2.944	2.126	2.676	5.216	1.297	1.11	0.839	0.85	1.527	2.403	1.441	1.88	2.768	0.714	0	0	1.241	0.484	0	0	2.872	0	0	0.909	0	1.856	2.235	5.215	2.47	0	1.951	0	1.345	0.646	0	0.523	5.539	1.228	3.705	1.927	1.099	0.697
967	CD63	4.691	3.568	5.571	2.149	1.673	8.931	3.408	6.857	7.798	4.074	3.127	1.17	5.476	5.853	7.852	2.913	8.559	6.725	2.645	0.395	0.91	6.712	4.095	2.383	16.198	0	0.705	11.068	7.105	8.866	11.922	6.127	5.625	0.312	0	2.957	4.585	0.522	0.262	3.474	0	6.043	0	2.922	12.017	3.077	2.442	2.466
968	CD68	0	0	0	0	0	0	0	0	0	0	0	0	0	0	0	0	0	0	0	0	0	0	0	0	0	0	0	0	0	0	0	0	0	0	0	0	0	0	0	0	0	0	0	0	0	0	0	0
971	CD72	0	0	0	0	0	0	0	0	0	0	0	0	0	0	0	0	0	0	0	0	0	0	0	0	0	0	0	0	0	0	0	0	0	0	0	0	0	0	0	0	0	0	0	0	0.331	0	0	0
972	CD74	23.501	4.407	6.742	36.34	22.502	3.376	21.456	8.497	5.124	5.565	1.352	8.858	2.011	12.777	36.323	33.755	7.718	7.975	21.573	2.355	4.663	31.26	8.282	3.479	0.677	0.568	0.841	5.788	2.269	3.648	0.907	4.091	1.932	1.504	0.599	1.872	3.226	4.648	0.86	2.845	28.11	6.386	0	0.229	6.228	0.239	1.017	24.829
973	CD79A	0	0	0	0	0	0	0.169	0	0	0	0	0	0	0	0.079	0	0	0	0.015	0	0	0	0	0	0	0	0	0	0	0	0	0	0	0	0	0	0	0	0	0	0	0	0	0	0	0	0	0.031
974	CD79B	0	0	0	0	0	0	0.038	0	0	0	0	0	0	0	0	0	0	0	0	0	0	0	0	0	0	0	0	0	0	0	0	0	0	0	0	0	0	0	0	0	0	0	0	0	0	0	0	0
975	CD81	0.233	0.143	1.294	1.112	0.389	0	0.359	0.726	0.85	2.231	0	0.128	0.476	1.242	1.031	0.38	0.2	0.168	0.227	0.229	0.711	0.806	0.264	0.204	0.478	0.748	4.196	0.043	1.27	1.161	1.155	1.372	0.536	7.998	4.602	0.638	0.081	0.336	0.385	0.106	0	0.577	0	0.159	0.539	0.679	1.308	0.625
976	CD97	0.267	0.078	0.097	0.291	1.048	0.088	0.353	0.071	0.348	0.36	0.357	0.114	0.097	0.086	0.205	0.136	0.34	0.056	0.508	0.076	0.012	0.164	0.198	0.606	0.03	0.012	0.066	0.061	0.121	0.076	0.088	0.024	0.032	0.065	0	0.057	0	0.02	0.005	0.08	0.034	0.053	0.059	0.012	0.169	0.031	0.417	0.459
977	CD151	0.701	0.641	0.415	0.838	0.235	0.434	0.627	0.378	0.745	0.658	0.168	0.903	0.152	0.721	0.454	0.184	0.1	0.315	0.38	0	0	0.797	0.173	0.415	0.111	0.442	2.639	0.438	0.469	0.193	0.45	0.724	0.362	0	0	0.232	0.083	0	0.2	0.485	0	0.307	0	0.088	0.962	0.06	0.063	0.129
978	CDA	0	0	0	0	0	0	0	0	0	0.023	0	0	0	0	0	0	0	0	0	0	0	0	0	0	0	0	0	0	0	0	0	0	0	0	0	0	0	0	0	0	0	0	0	0	0	0	0	0
983	CDK1	0.031	0.628	0.167	0.053	0.19	0.018	0.076	0.233	0.273	0.373	0.363	0.211	0.1	0.023	0.051	0.311	0	0.026	0.12	0.058	0.251	0.005	0.464	0.03	0.101	0	0	0.066	0.25	0.102	0.005	0.016	0	0	0	0	0	0	0	0.02	0.088	0	0	0	0.038	0	0.009	0.097
984	CDK11B	0.202	0.029	0.676	0.295	0.24	0.275	0.553	0.574	0.415	0.128	0.06	0.198	0.215	0.79	0.724	0.328	0.051	0.192	0.189	0.181	0.098	0.167	0.115	0.56	0.34	0.17	0.127	0.055	0.075	0.208	0.089	0.069	0.144	0.063	0.083	0.098	0.032	0.107	0.291	0.096	0.409	0.049	0.027	0.111	0.185	0.123	0.086	0.22
987	LRBA	0.909	0.795	1.038	0.35	0.317	0.9	0.608	0.79	0.636	0.758	0.446	0.637	0.704	0.81	0.579	0.939	0.608	0.703	0.567	0.758	0.789	2.252	0.534	0.63	0.664	0.658	0.542	1.961	0.477	0.561	0.46	0.604	0.612	0.738	0.447	1.169	0.301	0.383	1.044	0.631	0.415	0.517	0.413	0.868	0.881	0.601	0.831	0.999
988	CDC5L	0.647	0.736	1.16	0.63	0.656	1.372	0.956	1.432	1.329	1.658	2.01	1.864	1.191	1	1.041	1.047	1.021	0.811	1.408	0.958	1.736	1.485	1.938	1.227	0.917	1.358	0.54	0.269	0.749	0.64	0.495	0.218	0.213	1.201	0.369	1.081	2.063	0.656	0.977	0.842	2.432	1.845	1.117	0.908	0.727	0.599	0.711	1.35
989	SEPT7	5.426	5.88	7.775	4.894	8.397	3.645	7.458	4.023	4.059	4.469	4.341	10.582	7.615	8.937	7.966	4.941	3.133	5.281	4.722	9.235	5.441	11.44	10.218	7.106	3.291	1.359	1.626	4.28	4.444	5.807	3.755	2.32	2.632	2.351	2.74	4.914	3.413	1.537	3.901	6.842	6.294	3.508	1.997	5.329	3.57	2.988	3.914	7.069
991	CDC20	0	0	0	0	0	0	0	0	0	0.013	0	0	0	0	0	0	0	0	0	0	0	0	0	0	0	0	0	0	0	0	0	0	0	0	0	0	0	0	0	0	0	0	0	0	0	0	0	0
994	CDC25B	0	0	0	0	0	0	0	0	0	0	0	0	0	0	0	0	0	0	0	0	0	0	0	0	0	0	0	0	0	0	0	0	0	0	0	0	0	0	0	0	0	0	0	0	0	0	0	0
996	CDC27	0.015	0.062	0.019	0.015	0.03	0.014	0.055	0.024	0.023	0.033	0.015	0	0.017	0	0.004	0.034	0.02	0.016	0.054	0	0	0.014	0.016	0.003	0	0.019	0.002	0.036	0	0.196	0	0.03	0.005	0.004	0	0	0	0.009	0.013	0.034	0	0.007	0	0.011	0.031	0	0	0.26
997	CDC34	0	0.073	0	0	0	0	0	0.06	0.064	0	0	0.047	0	0	0	0.055	0	0.054	0	0	0	0	0	0.023	0	0	0	0	0	0	0	0	0	0	0	0	0	0	0	0	0	0	0	0.048	0.13	0.045	0	0
998	CDC42	5.396	8.724	5.208	5.687	3.339	6.229	7.876	1.995	3.824	15.807	63.937	54.764	4.955	3.261	1.391	6.577	6.25	4.932	5.727	7.993	86.306	82.225	69.083	5.84	6.12	15.507	27.425	9.613	10.142	5.195	5.198	11.03	13.355	94.374	36.567	4.672	6.494	44.444	4.791	7.353	11.485	0.484	13.911	1.352	11.49	11.304	14.041	4.26
999	CDH1	3.455	8.326	10.441	5.509	3.501	5.164	5.218	6.988	7.409	4.182	9.079	9.224	6.569	10.003	5.111	3.339	7.83	8.112	6.184	5.851	10.274	8.317	10.034	3.724	6.801	7.839	8.927	4.076	4.501	3.365	4.583	4.36	4.522	7.835	4.363	5.778	6.579	3.367	4.9	4.006	5.034	6.931	3.646	5.94	5.111	4.291	5.558	4.311
1000	CDH2	0	0	0.009	0	0.001	0.001	0	0.002	0.001	0	0	0	0.013	0	0	0	0.005	0	0	0.001	0	0.005	0	0.118	0	0.009	0	0	0	0.058	0	0	0.005	0	0	0.34	0	0	0.106	0.006	0.086	0.084	0.237	0.036	0.001	0.124	0.211	0.479
1001	CDH3	0	0	0	0	0.373	0	0	0	0	0	0	0	0	0	0	0	0	0	0	0.009	0	0	0	0	0	0	0	0	0	0	0	0	0	0	0	0	0	0	0	0	0	0	0	0	0.026	0	0	0
1002	CDH4	0	0	0.004	0	0.001	0.001	0	0.001	0.001	0	0	0	0.006	0	0	0	0.004	0	0	0.002	0	0.006	0	0.008	0	0	0	0	0	0.008	0	0	0.005	0	0	0.017	0	0	0.031	0	0.017	0.01	0	0.01	0.001	0.012	0.027	0.008
1003	CDH5	0	0	0	0.119	0	0.005	0.966	0.097	0.124	0.135	0	0	0	0	0	0.044	0	0.014	0	0	0	0	0.033	0	0	0	0	0	0.105	0	0	5.042	2.333	0.212	0	0	0	0.277	0.037	0	0	0.034	0	0	0	0	0.011	0
1004	CDH6	0	0	0	0	0	0	0	0.003	0	0	0	0	0	0	0	0	0	0	0	0	0	0	0	0	0	0	0	0	0	0	0	0.006	0	0	0	0	0	0	0	0.001	0	0	0	0	0.006	0	0	0
1006	CDH8	0	0	0	0	0	0	0	0	0	0	0	0	0	0	0	0	0	0.003	0	0	0	0	0	0	0	0	0	0	0	0	0	0	0	0	0	0	0	0	0	0	0	0	0	0	0	0	0	0
1007	CDH9	0	0	0	0.026	0	0	0	0	0	0	0	0	0	0	0	0	0	0	0	0	0	0	0	0	0	0	0	0	0	0	0	0	0	0	0	0	0	0	0	0	0	0	0	0	0	0	0	0
1008	CDH10	0	0	0	0.188	0	0	0	0	0	0	0	0	0	0	0	0	0	0	0	0	0	0	0	0	0	0	0	0	0	0	0	0	0	0	0	0	0	0	0	0	0	0	0	0	0	0	0	0
1009	CDH11	0.004	0	14.235	0	0.016	0.016	0.013	0.017	0.027	0.015	0	0	0	0.021	0.029	0.016	0	0.015	0.008	0.022	0.032	0.035	0	0.027	0.008	0.052	0.032	0.024	0.017	0.035	0.031	0	0	0.031	0	0	0	0	0	0.008	0.002	0	0	0	0.018	0	0	0.005
1010	CDH12	0	0	0	0	0	0	0	0	0	0	0	0	0	0	0	0	0	0	0	0	0	0	0	0	0	0	0	0	0	0	0	0	0	0	0	0	0	0	0	0	0	0	0	0	0	0	0	0
1012	CDH13	0	0	0.021	0.091	0.026	0.123	0.231	0.297	0.372	0.074	0	0.077	0.064	0.14	0.021	0.042	0	0.012	0.059	0.078	0	0.035	0.086	0.061	0	0.143	0.259	0	0.23	0.093	0.126	0.04	0	0.093	0.027	0.013	0	0.012	0	0.049	0.112	0.111	0.126	0	0.103	0.037	0.089	0
1015	CDH17	0	16.96	0	0	0.026	0.828	1.068	0	0.011	0.06	0	0.092	0	0	0.045	0.061	0	0	0	0	0	0	0.374	0	0	0	0	0	0	0	0	0	0	0	0	0	0.581	0	0	0	0	0	0	0	0	0	0	0
1017	CDK2	0	0	0	0	0.046	0.069	0.103	0.064	0.1	0.105	0.152	0.164	0.032	0	0	0.117	0.056	0.057	0.125	0.513	0	0.092	0.093	0	0	0	0.041	0.065	0.163	0.105	0.085	0	0	0.068	0	0	0	0	0	0.056	8.645	0	0	0	0.036	0.013	0.091	0.071
1018	CDK3	0	0	0	0	0	0	0.025	0.019	0.012	0	0.136	0.164	0	0	0	0	0	0	0	0	0	0	0.074	0	0	0	0.041	0.065	0.162	0.056	0.015	0	0	0.067	0	0	0	0	0	0	0	0	0	0	0	0	0	0
1019	CDK4	0	0.015	0.012	0.032	0	0	0.019	0.044	0.035	0	0	0	0.109	0.015	0.036	0.022	0	0.032	0.023	0	0	0	0	0	0	0	0	0	0	0	0	0	0	0	0	0	0	0	0	0	0	0	0	0	0.016	0	0	0
1020	CDK5	0.751	0.709	0.736	0.618	0.371	0.419	0.92	0.825	0.473	1.18	1.864	2.605	0.273	0.55	0.753	0.606	0.174	0.832	2.308	0.829	0.106	1.166	1.682	0.255	0.638	0.453	0.252	0.309	0.043	0.225	0.704	0.109	0.48	0.197	0.175	0.566	0.023	0.104	0.156	0.337	0.761	0.843	0.071	1.405	0.195	0.16	0.249	0.637
1021	CDK6	0.051	0.054	0.222	0.136	0.027	0.059	0.056	0.163	0.055	0.055	0	0.41	0.111	0.061	0.019	0.051	0.071	0	0.095	0.098	0	0.04	0.047	0.078	0	0.088	0.08	0	0.196	0.777	0.459	0.038	0.017	0.086	0.065	0.058	0	0.09	0.003	0.066	0	0.028	0.167	0.037	0.088	0.092	0.091	0
1022	CDK7	0	0.008	0.139	0.045	0	0.186	0.059	0.037	0.025	0.215	1.145	0	0.237	0.013	0.025	0.143	0	0.128	0	0.026	0.025	0	0	0.119	0	0	0	0	0	0	0	0.118	0	0	0	0.023	0	0.023	0	0.071	0.158	0.012	0	0.011	0.222	0	0	0.044
1024	CDK8	0	0	0.012	0	0	0	0	0	0	0	0	0	0	0	0	0	0	0	0.01	0	0	0	0	0	0	0	0	0	0	0	0	0	0	0	0	0	0	0	0	0.01	0	0	0	0	0	0	0	0
1025	CDK9	0.081	0.022	0.071	0.128	0.084	0.103	0.201	0.162	0.209	0.143	0.044	0.024	0.057	0.053	0.093	0.098	0.141	0.333	0.112	0.111	0.037	0.026	0	0.014	0.072	0	0	0.017	0.097	0.019	0.03	0	0.156	0	0	0.05	0.015	0	0.041	0.034	0.042	0.043	0.019	0	0.054	0.027	0.088	0.119
1026	CDKN1A	0	0.009	0	0	0	0	0	0	0	0	0	0	0	0	0	0	0	0	0	0	0	0	0	0	0	0	0	0	0	0	0	0	0	0	0	0	0	0	0	0	0	0	0	0	0	0	0	0
1027	CDKN1B	0.215	0.185	0.294	0.08	0.254	0.161	0.477	0.384	0.088	0.282	0.101	0.155	0	0.098	0.3	0.449	0.096	0.06	0.204	0.116	0.227	0.195	0.128	0	0.127	0.073	0	0.107	0.172	0.276	0.039	0	0.041	0.178	0	0.171	0	0	0.11	0	0.324	0	0.227	0.142	0.176	0.089	0.177	0.386
1029	CDKN2A	0	0	0	0	0	0	0	0	0	0	0	0	0	0	0	0	0	0	0	0	0	0	0	0	0	0	0	0	0	0	0	0	0	0	0	0	0	0	0	0	0	0	0	0	0	0	0	0
1031	CDKN2C	0.476	0.123	0.127	0	0.16	0.097	0.097	0	0	1.191	0	0.35	0	0	0	0.098	0	0	0.053	0.116	0	0	0.035	0	0	0	0.098	0	0.087	0	0.022	0	0	0	0	0	0	0.394	0	1.303	0	0.045	0.146	0	0.133	0.139	0	0.3
1039	CDR2	0	0	0	0	0	0	0	0	0	0	0	0	0	0	0	0	0	0	0	0.015	0	0	0	0	0	0	0	0.34	0	0.071	0	0	0	0	0	0	0	0	0	0	0	0	0	0	0	0	0	0
1040	CDS1	0	0.034	0.062	0.017	0.037	0.019	0	0.028	0.077	0.005	0.053	0.031	0	0.014	0	0.009	0.01	0.013	0	0	0.037	0	0.04	0	0	0	0	0.019	0	0.019	0.064	0.092	0.02	0.994	0	0	0.051	0	0	0.018	0	0	0	0.006	0.102	0	0.027	0
1047	CLGN	0	0	0	0	0	0	0	0	0	0	0	0	0	0	0	0	0	0	0	0	0	0	0	0	0	0	0	0	0	0.046	0	0	0	0	0	0	0	0	0	0	0	0	0	0	0	0	0	0
1048	CEACAM5	0.262	0.407	0.112	0	0.456	0.239	0.174	0.091	0.151	0.072	0.717	0.229	0.019	0.057	0.211	1.138	0.056	0.1	0.11	0.166	0.42	0.13	0.352	0.032	0.062	0.216	0.201	0.424	0	0.046	0.035	0.108	0.094	0.156	0.061	0	1.991	0.098	0	0.035	0.045	0	0	0	0.187	0	0	0.048
1050	CEBPA	0	0	0	0	0	0	0	0	0	0	0	0	0	0	0	0	0	0.013	0.006	0	0	0	0	0	0	0	0	0	0	0	0	0	0	0	0	0	0	0	0	0	0	0	0	0	0	0	0	0
1051	CEBPB	0	0	0	0	0	0	0	0	0	0.007	0	0	0	0	0	0	0	0	0	0	0	0	0	0	0	0	0	0	0	0	0	0	0	0	0	0	0	0	0	0	0	0	0	0	0	0	0	0
1053	CEBPE	0	0	0	0	0	0	0	0	0	0	0	0	0	0	0	0	0	0	0	0	0	0	0	0	0	0	0	0	0	0	0	0	0	0.457	0	0	0	0	0	0	0	0	0	0	0	0	0	0
1056	CEL	0	0	0	0	0.024	0	0	0.203	1.927	0.012	0	0	0	0	0.142	0.107	0.014	0	0	0	0	0	0	0	0	0	0	0	0	0	0	0	0	0.066	0	0	0	0	0	0	0	0	0	0	0	0	0.592	0
1058	CENPA	0	0	0	0	0	0	0	0	0	0	0	0	0	0	0	0	0	0	0	0	0	0	0	0	0	0	0	0	0	0	0	0	0	0	0	0	0.002	0	0	0	0	0	0	0	0	0	0	0
1059	CENPB	0.028	0	0	0.018	0.023	0.005	0.042	0	0	0	0.128	0	0.019	0.019	0.053	0.01	0	0	0	0	0	0	0	0	0	0	0.039	0	0	0.033	0	0	0	0.049	0	0	0	0	0	0	0	0	0.687	0	0	0	0.002	0
1060	CENPC1	0.005	0	0.03	0	0.012	0.017	0.028	0.022	0.025	0.01	0.007	0	0	0	0.019	0.004	0.013	0	0.012	0.016	0	0.065	0.005	0	0	0	0	0	0	0	0.034	0	0.216	0	0	0	0	0	0	0	0.292	0	0.006	0.001	0.225	0	0.021	0
1062	CENPE	0	0	0	0	0	0	0.003	0	0	0	0	0	0	0	0	0	0	0	0	0	0	0.148	0	0	0	0	0	0	0	0.034	0	0	0	0	0	0	0	0	0	0	0	0	0	0	0	0	0	0
1063	CENPF	0.001	0	0.001	0	0.013	0.004	0.003	0.003	0.005	0.004	0	0	0.005	0	0.007	0.005	0.005	0.003	0.001	0	0	0	0	0	0.051	0	0	0	0	0	0	0.001	0.001	0	0	0.003	0.002	0.001	0	0.006	0	0.016	0	0	0.001	0.004	0	0.001
1066	CES1	2.117	4.964	6.65	1.911	5.32	8.15	2.395	2.986	3.441	3.361	0.752	0.955	2.88	1.037	1.518	6.029	5.946	2.138	2.21	0.334	4.485	0.802	1.595	2.631	3.329	0.489	4.247	0.811	2.978	2.145	2.632	1.766	0.459	3.849	0.121	0.695	0.024	0.01	0	2.139	0.103	0.03	0	0	1.341	0	0.086	0.008
1068	CETN1	0	0	0	0	0	0.124	0.084	0	0	0	0	0	0	0	0	0.102	0.109	0.087	0.103	0.087	0	0	0.103	0	0	0	0	0	0	0.033	0.041	0	0	0	0	0	0	0	0	0.053	0	0	0.048	0	0	0	0.051	0
1069	CETN2	0.894	0.719	0.968	0.507	0.318	0.481	0.222	0.448	0.292	0.772	0.524	0.659	0.318	1.476	0.5	0.524	0.874	0.322	0.753	0.613	0	0.459	0.974	0.218	0.257	0	0	0.121	0.315	0.186	0.58	0.243	0.063	0	0	0.051	0	0	0.147	0.513	0.363	0.074	0.195	0.055	0.143	0.072	0.232	0.156
1070	CETN3	0.014	0	0	0	0.044	0	0	0	0	0	0	0	0	0	0.026	0	0	0	0	0	0	0	0	0	0	0	0	0	0	0	0.016	0	0.063	0	0	0	0	0.017	0	0	0	0	0	0	0.38	0	0	0.017
1072	CFL1	490.007	629.005	553.202	321.255	351.173	417.957	254.794	390.491	346.409	275.301	614.327	561.946	310.216	328.572	327.899	346.855	359.61	410.522	509.806	372.777	809.121	395.985	688.875	275.043	403.884	518.108	574.422	292.155	312.66	341.2	364.381	304.935	243.19	769.236	561.93	306.252	536.345	483.955	310.514	322.731	477.561	135.607	296.966	214.015	362.745	222.826	196.844	515.095
1073	CFL2	38.029	66.174	31.393	22.286	31.77	51.458	15.077	18.961	26.044	24.13	47.54	54.579	20.545	39.582	30.298	35.025	27.974	32.022	46.222	15.594	169.718	40.018	86.98	15.825	49.449	59.39	28.972	36.053	24.792	28.236	51.594	26.824	29.136	108.691	46.845	14.923	79.732	109.033	20.655	17.995	22.478	8.631	6.026	30.497	56.754	7.414	19.875	27.067
1075	CTSC	0.894	0.83	0.424	0.42	1.838	0.761	1.201	0.317	1.081	0.584	0.375	1.809	0.226	0.091	0.228	1.049	0.489	0.846	1.272	0.625	1.18	1.26	0.803	0.224	0.146	1.263	0.942	0.202	0.49	0.825	0.543	1.068	0.698	0.605	1.682	0.33	0.994	1.135	0.064	0.667	0.218	0.53	0.123	0.08	2.046	0.21	0.512	2.065
1080	CFTR	0	0	0	0	0	0	0	0	0	0	0	0	0	0	0	0	0	0	0	0	0	0	0	0	0	0	0	0	0	0	0	0	0	0	0	0	0	0	0	0	0.003	0	0	0	0	0	0	0
1084	CEACAM3	0.042	0.055	0	0	0	0	0	0	0	0.076	0.114	0.029	0	0	0	0	0	0	0	0	0	0.011	0.101	0	0	0	0	0	0	0	0	0	0.004	0	0	0	0.08	0	0	0	0	0	0	0	0	0	0	0
1088	CEACAM8	0.223	0.269	0.091	0	0.376	0.212	0.16	0.106	0.104	0.075	0.2	0.013	0.036	0.107	0.357	0.411	0.072	0.125	0.167	0.15	0.491	0.007	0.046	0.061	0.117	0.26	0.357	0	0	0.063	0.056	0.122	0.137	0.169	0.114	0	0.705	0.293	0	0.058	0.135	0	0.017	0	0.172	0	0	0.082
1101	CHAD	0	0	0	0	0	0	0	0	0	0	0	0	0	0	0	0	0	0	0	0	0	0	0	0	0	0	0	0	0	0	0	0	0	0	0	0	0	0	0	0	0	0	0	0	0	0	0.007	0
1102	RCBTB2	0	0	0	0	0	0	0	0	0	0	0	0	0	0	0	0	0	0	0	0	0	0	0	0	0	0	0	0	0	0	0	0	0	0	0	0	0	0	0	0	0	0	0	0	0	0	0	0
1103	CHAT	0	0	0	0	0	0.069	0	0	0	0.054	0	0	0	0	0	0	0	0.034	0	0	0	0	0	0	0	0	0	0	0	0	0	0	0	0	0	0	0	0	0	0	0	0	0	0	0	0	0.03	0
1104	RCC1	1.716	1.765	1.815	2.168	1.135	1.135	1.888	1.243	1.093	1.162	1.075	0.952	1.238	1.259	0.862	1.915	1.083	1.532	1.335	1.295	1.056	0.54	0.786	0.682	0.34	0.797	0.58	0.533	0.557	0.732	0.594	1.329	1.498	0.774	1.275	0.489	0.268	0.111	0.575	0.79	0.195	0.634	0.201	1.092	2.65	0.471	0.563	1.193
1105	CHD1	0	0	0.012	0	0.005	0.004	0.003	0.001	0.012	0.002	0	0	0	0.003	0.005	0.005	0.003	0.003	0.004	0.001	0	0	0	0	0	0	0	0.002	0	0.004	0	0	0	0	0	0	0	0	0	0.001	0	0	0	0.001	0.002	0	0	0.003
1106	CHD2	0.002	0.007	0.018	0	0.007	0.018	0.024	0.007	0.031	0.011	0.005	0.026	0.012	0.001	0.02	0.013	0.007	0.006	0.009	0.007	0	0.004	0.002	0	0	0	0	0.049	0	0.006	0	0	0	0	0	0.019	0	0.02	0	0.001	0	0.001	0	0.003	0.003	0.209	0.004	0.011
1107	CHD3	0.022	0.028	0.076	0.014	0.066	0.091	0.05	0.034	0.115	0.021	0.009	0.013	0.009	0.038	0.044	0.071	0.011	0.015	0.024	0.107	0.021	0.019	0.01	0.036	0.009	0.004	0.01	0.026	0.019	0.008	0.014	0.039	0.023	0.011	0	0.008	0.001	0.078	0.008	0.008	0.006	0.013	0.017	0.025	0.05	0.005	0.018	0.018
1108	CHD4	0.099	0.243	0.482	0.204	0.223	0.391	0.408	0.472	0.495	0.239	0.248	0.203	0.194	0.196	0.208	0.387	0.186	0.173	0.371	0.478	0.118	0.308	0.337	0.231	0.087	0.066	0.039	0.212	0.174	0.208	0.383	0.195	0.287	0.108	0.058	0.19	0.03	0.158	0.025	0.082	0.096	0.117	0.055	0.135	0.216	0.033	0.267	0.286
1109	AKR1C4	5.221	10.472	5.683	2.857	2.057	13.983	5.406	10.97	10.735	2.742	3.413	7.632	4.28	8.667	2.656	3.813	14.633	9.652	6.298	9.815	17.444	3.508	8.001	7.333	6.422	14.091	17.353	5.023	4.758	4.956	3.381	14.655	22.587	7.082	10.447	5.994	15.499	7.384	2.138	8.618	2.514	2.752	0.72	12.186	11.48	4.662	2.828	4.291
1111	CHEK1	0	0	0	0	0	0.009	0	0	0	0	0	0	0	0	0	0	0	0	0	0	0	0.022	0	0	0	0	0	0	0	0	0	0	0	0	0	0	0	0	0	0	0	0	0	0	0	0	0	0
1113	CHGA	5.36	14.639	5.833	3.013	1.418	6.076	2.415	3.079	6.168	6.638	6.149	6.866	3.774	3.502	6.136	2.833	5.089	7.706	8.077	6.361	9.271	12.568	10.07	3.88	6.405	2.401	3.585	1.709	1.745	0.388	2.579	0.868	2.169	7.214	1.915	3.741	0.173	1.337	10.688	5.869	4.079	1.251	4.395	10.629	1.505	1.436	2.71	3.313
1114	CHGB	0.329	0.871	1.915	1.478	0.095	3.678	0.308	3.369	2.907	1.38	0.584	7.525	0	3.581	0.759	0.562	0.959	2.382	1.161	0.773	0.678	0.088	9.501	0.162	11.24	0	1.209	5.608	0.059	0.126	2.031	0.098	0.169	4.179	0	0.004	0.034	0	0.024	0.382	0.01	0	0	0.031	0.258	0	0	0
1116	CHI3L1	0.006	0	0	0	0	0	0	0	0	0	0	0	0	0	0	0	0	0	0	0	0	0	0	0	0	0	0	0	0	0	0	0	0	0	0	0	0	0	0	0	0	0	0	0	0	0	0	0
1118	CHIT1	0	0	0	0	0	0	0	0	0	0	0	0	0	0	0	0	0	0	0	0	0	0	0	0	0	0	0	0	0	0	0	0	0	0	0.161	0	0	0	0	0	0	0	0	0	0	0	0	0
1119	CHKA	0	0	0	0	1.072	0	0.025	0	0.003	0.023	0	0	0	0	0	1.222	0	1.118	0	0	0	0	0	0	0	0	0	0	0	0.044	0	0	0	0	0.349	0	0	0	0	0	0	0.017	0	1.262	0.015	0	0	0
1120	CHKB	0.113	0.088	0.129	0.078	0.057	0.101	0.028	0.501	0.149	0.061	0.148	0.158	0.79	0.028	0	0.162	0.046	0.047	0.126	0.142	0.139	0.261	0.16	0.027	0	0.374	0.366	0.168	0	0.204	0.094	0.14	0.078	0.398	0.156	0.206	0.263	0	0.625	0	0	0.025	0.171	0.162	0.487	0.024	0.383	0.164
1121	CHM	0	0	0.013	0	0	0.01	0.029	0.031	0.046	0.001	0.03	0	0	0	0.015	0	0	0	0.048	0.008	0	0	0	0.054	0.01	0.016	0	0	0	0.001	0	0	0	0	0	0	0.025	0.005	0	0.012	0	0	0	0	0.01	0	0.003	0
1122	CHML	0	0	0	0	0	0.008	0.014	0.005	0.018	0	0.018	0	0	0	0	0	0	0.002	0	0	0	0	0	0.027	0	0	0	0.054	0	0	0	0	0	0	0	0	0	0	0	0	0	0	0	0	0	0	0	0
1123	CHN1	0	0	0	0	0	0.015	0.043	0	0.026	0	0	0	0	0	0	0	0	0	0	0	0	0.01	0	0	0	0	0	0	0	0	0	0	0	0	0	0	0	0	0	0	0	0	0	0	0	0	0	0
1124	CHN2	0	0	0	0	0	0.002	0	0	0.002	0	0	0	0	0	0	0	0	0	0	0	0	0	0	0	0	0	0	0	0	0	0	0	0	0	0	0	0	0	0	0	0	0	0	0	0	0	0	0
1130	LYST	0	0	0	0	0	0.008	0.001	0.008	0.006	0.001	0.015	0	0	0	0	0	0.001	0.001	0.001	0.155	0	0	0	0.001	0	0	0.065	0	0	0.001	0.145	0	0.001	0	0	0	0	0	0	0.001	0	0	0	0	0.001	0	0.001	0
1131	CHRM3	0	0	0	0	0	0	0	0	0	0	0	0	0	0	0	0	0	0	0	0	0	0	0	0	0	0	0	0	0	0	0	0	0	0	0	0.022	0	0	0	0	0	0	0	0.032	0.009	0.007	0.022	0
1137	CHRNA4	0	0	0	0	0	0	0	0.004	0	0	0	0	0	0	0	0	0	0	0	0	0	0	0	0	0	0	0	0	0	0	0	0	0	0	0	0	0	0	0	0	0	0	0	0	0	1.33	0	0
1138	CHRNA5	0	0	0	0	0	0	0	0	0	0	0	0	0	0	0	0	0	0	0	0	0	0	0	0	0	0	0	0	0	0	0	0	0	0	0	0	0	0	0	0	0	0	0	0	0	0	0	0.093
1143	CHRNB4	0	0	0	0	0	0	0	0	0	0	0	0	0	0	0	0	0	0	0	0	0	0	0	0.047	0	0	0	0	0	0	0	0	0	0	0	0	0	0	0	0	0	0	0	0	0	0	0	0
1145	CHRNE	0.038	0	0.1	0	0.048	0.125	0.093	0	0.032	0.032	0.323	0.309	0.136	0	0.504	0.199	0.022	0.064	0.213	0.33	0.105	0.184	0.705	0.076	0.058	0	0	0	0.015	0.048	0.058	0.351	0.411	0	0	0.024	0.062	0	0.389	0.087	0	0.06	0	0.3	0.264	0.217	0.07	0.032
1147	CHUK	0.033	0.023	0.029	0.007	0.256	0.073	0.231	0.038	0.208	0.019	0.017	0.007	0.029	0.179	0.022	0.23	0.05	0.021	0.397	0.07	0.033	0	0.025	0.021	0.008	0.037	0.036	0	0.022	0.031	0.017	0.017	0.062	0	0.023	0.009	0.402	0	0.002	0.01	0.011	0.014	0	0.019	0.09	0.018	0.061	0.055
1152	CKB	4.753	22.964	114.447	105.021	17.943	52.863	20.7	37.509	53.238	66.05	30.04	14.457	298.979	82.047	20.575	11.218	129.022	30.281	21.544	268.94	110.827	673.803	11.979	357.808	71.599	295.099	15.804	37.821	631.208	532.265	39.529	119.89	254.376	43.527	567.762	687.268	5.436	611.054	1460.99	383.185	567.097	949.723	970.189	693.959	21.33	1231.42	998.973	545.852
1153	CIRBP	12.219	6.133	6.208	4.805	3.526	5.516	4.483	7.934	6.339	7.888	4.849	8.412	8.079	2.823	9.071	5.153	1.697	8.821	10.507	6.706	8.005	8.275	7.059	2.779	2.683	5.804	7.109	2.609	9.249	13.83	6.941	3.517	2.662	3.11	3.249	4.169	2.55	5.309	4.491	4.469	2.455	7.252	10.031	6.023	3.599	2.03	4.139	8.315
1155	TBCB	5.655	11.036	4.093	8.108	3.927	5.609	4.87	4.269	3.286	6.28	5.948	6.565	9.603	5.094	5.823	5.427	5.109	2.452	3.534	3.061	1.307	0.887	6.363	2.496	12.54	0.152	0.035	1.451	0.137	1.259	1.92	2.225	0.492	1.839	0.662	4.408	8.765	2.951	8.941	0.264	15.387	0.344	11.573	4.069	3.492	7.046	6.496	2.004
1158	CKM	0	0.019	1.27	1.766	0	0.423	0.005	0	0	0.041	0.026	0	5.885	0.171	0	0	0.856	0	0	2.812	0.826	10.017	0	13.205	1.421	14.341	0	1.552	19.253	14.003	0.626	6.653	2.506	0	12.286	49.893	0.021	10.158	27.513	23.655	5.95	33.712	21.959	28.701	0.235	14.201	8.716	4.828
1159	CKMT1B	24.86	41.438	14.035	35.867	16.763	37.412	6.818	28.3	30.501	20.985	30.476	18.504	28.308	16.445	24.576	24.784	25.136	21.306	20.098	24.398	13.367	38.722	19.38	13.169	28.525	9.412	24.4	24.596	21.19	13.07	19.832	22.08	13.553	25.613	15.834	13.924	22.652	7.7	9.513	16.024	13.001	9.121	6.931	24.154	18.327	24.135	18.407	8.368
1160	CKMT2	0.646	0.455	1.304	0.37	0.485	1.735	0.036	0.582	0.654	0.464	0.225	0.148	1.524	0.336	0.715	0.747	0.825	0.833	0.683	2.504	0.361	15.323	0.108	2.526	0.39	2.122	1.528	0.215	6.594	2.695	0.223	1.499	10.605	1.342	6.265	20.928	0.372	9.004	16.508	3.279	10.433	22.331	20.69	17.325	0.656	15.391	14.648	22.663
1161	ERCC8	0	0	0	0	0	0	0	0	0	0	0	0	0	0	0	0	0	0	0	0	0	0	0	0	0	0	0	0	0	0	0	0	0	0.3	0	0	0	0	0	0	0	0	0	0	0	0	0	0
1163	CKS1B	0	0	0	0	0	0	0	0	0	0	0	0	0	0	0	0	0	0	0	0	0	0	0	0	0	0	0	0	0	0	0	0	0	0	0	0	0	0	0	0	0	0	0	0	0	0	0	0
1164	CKS2	0	0	0.031	0	0	0	0	0	0	0	0	0	0	0	0	0	0	0	0	0	0	0	0	0	0	0	0	0	0	0	0	0	0	0	0	0	0	0	0	0	0	0	0	0	0	0	0	0
1173	AP2M1	2.259	2.957	2.614	2.638	1.892	2.362	4.421	2.47	4.005	2.44	1.201	2.124	2.217	1.453	2.213	2.259	2.946	2.811	1.81	1.923	1.204	3.765	3.102	3.609	1.98	2.153	1.276	1.028	2.495	2.628	1.542	1.577	2.488	0.576	1.883	4.487	2.527	0.772	1.354	2.054	0.779	1.639	0.088	1.171	2.757	2.172	3.667	5.223
1174	AP1S1	1.414	1.619	1.066	1.362	0.644	1.164	1.178	1.301	1.137	1.277	1.673	1.536	2.165	2.487	1.032	1.883	0.388	0.74	1.158	1.478	1.875	2.065	1.637	1.947	1.237	0.117	0.368	0.69	0.614	0.236	0.459	1.522	0.983	0.144	0.121	1.53	1.817	1.605	1.239	1.223	2.363	0.679	1.543	1.957	1.204	2.124	1.268	1.499
1175	AP2S1	2.917	2.838	2.558	2.085	5.179	5.092	5.114	6.472	6.13	3.125	2.532	3.077	3.427	4.824	7.354	3.07	2.335	4.677	5.225	3.733	0.675	2.789	4.85	4.743	1.707	2.87	2.779	2.481	3.135	4.738	4.051	5.555	5.094	3.233	0	2.474	1.682	2.449	1.579	3.039	1.952	3.555	0.409	0.994	5.412	0.944	3.374	3.372
1176	AP3S1	0.958	2.586	4.967	0.863	6.095	1.923	2.117	2.973	1.979	2.262	7.356	6.928	4.487	4.859	3.184	2.2	1.549	3.471	4.417	0.978	6.698	2.61	7.097	6.446	1.335	4.072	1.763	1.158	1.478	1.027	0.814	1.312	0.89	0.718	4.88	2.366	0.628	0.316	9.55	7.57	0.657	4.594	1.404	2.049	1.736	2.15	4.535	3.161
1178	CLC	26.017	14.438	0	3.662	26.408	2.473	30.448	2.421	3.047	20.534	3.412	26.147	0	4.871	32.237	33.471	1.572	4.462	25.2	4.413	14.487	68.061	72.116	4.572	32.144	0.591	9.954	6.429	32.002	81.673	1.522	19.434	9.995	4.23	3.268	1.504	3.854	57.531	9.38	5.645	17.377	7.099	1.213	1.127	14.641	4.321	2.49	14.238
1179	CLCA1	0	30.705	0	0	0.074	0.323	4.9	0.005	0.021	0.022	0	0.992	0	0	0	0	0	0	0	0	0	0	0.845	0	0	0	0	0	0	0	0.019	0	0	0	0	0	0.185	0	0	0	0	0	0	0	0	0	0	0
1182	CLCN3	0	0.013	0	0	0	0.014	0.008	0	0	0	0	0	0	0	0	0	0.001	0	0	0	0	0	0	0	0	0	0	0	0.007	0	0.008	0	0.003	0	0	0.008	0	0	0	0	0	0	0	0	0	0	0	0
1183	CLCN4	0	0	0	0	0	0	0	0	0	0	0	0	0	0	0	0	0	0	0	0	0	0	0	0	0	0	0	0	0	0	0.001	0	0.004	0	0	0	0	0	0	0	0	0	0	0	0	0	0.001	0
1184	CLCN5	0	0	0	0	0	0	0	0	0	0	0	0	0	0	0	0	0	0	0	0	0	0	0	0	0	0	0	0	0	0	0.001	0	0.003	0	0	0	0	0	0	0	0	0	0	0	0	0	0	0
1186	CLCN7	0.009	0	0.016	0	0.052	0.024	0	0.019	0.096	0.003	0	0	0.01	0	0.002	0.038	0.014	0.013	0.02	0.015	0	0	0.004	0	0	0	0.011	0	0	0.009	0.012	0.025	0.126	0	0	0	0.048	0	0	0	0	0.002	0	0	0.071	0.013	0.024	0.002
1187	CLCNKA	0	0	0	0	0	0	0	0	0	0	0	0	0	0	0	0	0	0	0	0	0	0	0	0	0	0	0	0	0	0.023	0	0	0	0	0	0	0	0	0	0	0	0	0	0	0	0	0	0
1188	CLCNKB	0	0	0	0	0	0	0	0	0	0	0	0	0	0	0	0.035	0	0.038	0	0	0	0	0	0	0	0	0	0	0	0	0	0.034	0	0	0	0	0	0	0	0	0	0	0	0	0	0	0	0
1191	CLU	28.272	19.352	86.324	44	17.111	89.608	21.453	21.975	24.998	26.066	45.739	27.589	62.681	42.41	30.456	22.064	44.716	43.543	35.014	69.276	95.823	77.857	22.965	29.343	68.908	24.586	16.515	26.154	24.965	28.899	34.817	14.89	12.911	60.391	30.703	6.482	2.306	5.423	8.27	23.126	13.246	7.754	9.878	20.631	16.649	5.389	5.426	8.371
1192	CLIC1	52.711	64.582	59.027	50.57	41.702	69.98	31.554	38.072	50.421	69.573	94.56	78.671	62.126	79.602	44.848	53.731	50.613	49.103	59.435	55.647	55.437	43.982	85.231	46.704	66.241	94.376	113.593	52.363	19.501	45.33	39.313	33.622	19.071	103.068	86.777	18.606	59.988	25.474	38.345	64.098	38.814	34.044	33.193	20.138	51.342	28.083	42.181	30.375
1193	CLIC2	0.345	0.17	0.287	0.206	0.742	0.406	0.88	0.547	0.592	1.502	0.376	0.189	0.377	0.219	0.45	0.587	0.902	0.06	0.49	0.21	0.861	1.058	0.24	0.258	0	0	0	0.452	0.757	0.815	0.421	0.922	0.381	0.739	0.022	0.523	0.14	0.218	0.353	0.127	0.217	0.082	0.152	0	1.177	0.293	0.838	0.647
1195	CLK1	0	0	0	0	0	0	0	0	0	0	0	0	0	0	0	0	0	0	0.008	0	0	0	0	0	0	0	0	0	0	0	0	0	0	0	0	0	0	0	0	0	0	0	0	0	0	0	0	0
1200	TPP1	10.558	6.611	8.819	5.798	7.583	6.723	6.079	5.309	5.611	5.715	4.612	6.408	4.055	2.926	6.186	9.138	6.757	3.937	7.575	4.533	10.783	2.46	6.766	5.236	2.403	10.251	8.712	1.558	1.463	3.623	3.12	4.682	2.786	10.412	9.853	4.001	3.089	6.923	4.487	5.17	6.75	1.676	7.646	5.02	4.182	2.138	5.018	6.298
1201	CLN3	0	0	0	0	0	0	0	0.002	0	0	0	0	0	0	0	0	0	0	0	0	0	0	0	0	0	0	0	0	0	0	0	0	0	0	0	0	0	0	0	0	0	0	0	0	0	0	0	0
1203	CLN5	0.011	0.05	0.134	0.002	0.037	0.361	0.067	0.332	0.184	0.327	0	0.181	0.186	0.109	0.097	0.22	0.149	0.101	0.077	0.118	0.114	0	0	0.01	0	0	0.418	0	0.058	0.038	0.01	0	0.538	0.102	0.113	0.211	0.065	0.01	0.08	0	0.069	0.304	0.062	0.227	0.588	0.224	0.084	0.324
1207	CLNS1A	0.542	0.273	0.206	0.204	0.257	0.14	0.198	0.445	0.678	0.683	0.017	0.048	0.12	0.073	0.142	0.275	0.198	0.018	0.248	0.018	0	0	0	0	0.034	0	0	0	0.024	0.231	0.124	0.252	0.229	0	0	0.005	0	0	0	0	0	0.038	0.061	0.113	0.324	0.126	0.071	0
1208	CLPS	0	0	0	0	0	0.104	0.149	0.289	2.457	0.529	0	0	0	0	0	0	0.151	0.298	0	0	0	0	0	0	0	0	0	0.481	0	0	0	0	0.039	0	0	0	0	0	0	0	0	0.081	0	0	0	0	0.665	0
1209	CLPTM1	0.112	0.237	0.129	0.114	0.155	0.077	0.258	1.343	0.153	0.875	0.145	0.134	0.159	0.185	0.349	0.284	0.097	0.099	0.157	0.196	0.072	0.129	0.321	0.096	0.086	0	0.01	0.072	0.064	0.136	0.115	0.772	2.325	0	0	0.168	0.06	0.035	0.018	0.089	0.106	0.153	0	0.122	0.158	0.111	0.224	0.216
1211	CLTA	15.879	15.248	14.195	20.695	14.658	14.985	16.787	11.225	8.158	16.11	10.25	14.271	19.116	11.628	12.903	12.921	14.945	14.285	21.067	14.893	9.794	17.377	29.425	5.249	16.528	7.631	0.281	3.12	6.974	5.461	8.557	4.073	9.141	7.136	5.394	19.635	12.943	4.18	14.441	8.871	59.758	6.332	17.865	15.576	18.12	8.199	10.847	26.305
1212	CLTB	14.448	28.636	11.63	16.464	7.106	18.792	12.925	14.327	4.276	14.528	19.689	31.425	21.185	23.54	13.172	12.651	14.649	15.724	22.397	11.628	5.601	17.466	17.361	3.799	26.232	0	4.36	3.599	6.697	5.238	5.667	7.049	8.181	2.28	4.687	9.173	19.813	2.043	15.131	8.215	39.917	7.239	9.137	23.177	10.789	9.111	10.649	17.408
1213	CLTC	16.203	22.604	16.263	17.175	17.475	17.484	19.228	19.276	20.171	15.502	20.341	17.13	15.942	22.178	18.652	16.51	20.442	17.41	23.351	20.383	33.234	17.264	18.035	20.314	13.005	19.4	20.386	17.81	13.516	15.96	11.799	12.94	13.626	23.937	17.416	15.154	12.467	16.743	16.656	16.708	23.277	22.398	5.877	14.373	15.829	13.79	19.544	15.658
1215	CMA1	0	2.187	3.734	1.357	0	1.569	0.687	1.825	0.474	0.706	0.298	0.009	1.654	1.931	0	0.107	0.087	0.568	0.396	2.492	0.395	2.132	0	1.708	0	4.189	0.655	1.482	0	0	1.205	0.284	0	0.426	0.554	0.433	0.029	0.045	3.829	3.881	0	0.275	11.801	1.23	1.613	1.506	0.087	0.066
1230	CCR1	0	0	0	0	0	0	0.011	0.002	0	0	0	0	0	0	0	0.008	0	0	0	0	0	0	0	0	0	0	0	0	0	0	0	0	0	0	0	0	0	0	0	0	0	0	0	0	0	0	0	0
1234	CCR5	0	0	0	0	0	0	0	0	0	0	0	0	0	0	0	0	0	0	0	0	0	0	0	0	0	0	0	0	0	0	0	0	0	0	0	0	0	0	0	0	0	0	0	0	0.009	0	0	0
1235	CCR6	0	0	0	0	0	0	0	0	0	0	0	0	0	0	0.013	0	0	0	0	0	0	0	0	0	0	0	0	0	0	0	0	0	0	0	0	0	0	0	0	0	0	0	0	0	0	0	0	0
1244	ABCC2	0	0	0	0	0	0	0	0	0	0.002	0	0	0	0	0	0	0	0	0	0	0	0	0	0	0	0	0	0	0	0	0	0	0	0	0	0	0	0	0	0	0	0	0	0	0	0	0.006	0
1259	CNGA1	0	0	0	0	0	0	0	0	0	0	0	0	0	0	0	0	0	0	0	0	0	0	0	0	0	0	0	0	0	0	0	0	0	0	0	0	0	0	0	0	0	0	0	0	0	0	0	0
1264	CNN1	5.228	40.213	109.921	36.054	60.981	31.866	40.736	37.59	65.885	114.018	8.9	19.413	12.212	42.566	28.037	26.272	99.699	29.649	34.273	21.354	0.734	65.75	6.834	8.239	114.439	20.585	11.884	27.331	8.104	11.657	7.061	20.553	3.347	37.965	3.415	3.534	0.996	0.449	0.719	10.133	1.445	2.123	7.087	0.428	23.909	1.82	8.705	11.683
1265	CNN2	6.435	3.823	3.7	2.152	3.925	2.831	3.061	2.932	2.909	6.115	1.755	1.897	3.146	1.004	7.093	3.998	2.522	2.228	4.482	4.964	1.759	4.976	2.363	1.889	0.956	4.296	3.523	1.862	1.799	2.43	1.886	5.868	1.565	3.135	2.301	3.862	1.41	2.51	3.017	2.463	1.827	1.897	2.057	4.581	4.292	3.598	6.346	6.592
1266	CNN3	4.936	4.722	2.831	3.159	5.697	3.41	3.048	3.439	3.088	3.962	1.229	2	2.299	1.023	2.707	4.13	4.579	3.173	3.965	2.686	1.26	5.077	1.667	0.876	1.269	1.061	1.171	4.649	1.434	2.911	2.151	2.106	1.788	1.251	1.042	3.502	1.788	0.629	2.091	2.446	2.549	1.845	1.564	2.296	3.589	3.034	3.152	5.758
1267	CNP	1.624	1.536	1.635	1.41	0.954	1.997	1.651	1.825	2.836	1.271	1.834	2.004	2.899	1.472	1.233	2.292	1.827	1.58	1.566	2.006	2.58	2.039	2.646	1.163	0.942	0.503	2.247	0.944	1.237	1.456	1.309	0.781	1.219	2.122	1.232	1.078	0.819	1.289	1.017	1.303	0.587	1.059	0.809	1.198	2.025	0.771	1.232	1.75
1271	CNTFR	0	0	0	0	0	0	0	0	0	0	0	0	0	0	0	0	0	0	0	0	0	0	0	0.014	0	0	0	0	0.029	0.046	0.04	0	0	0	0	0	0	0	0	0	0	0	0	0	0	0	0	0
1272	CNTN1	0	0	0	0	0.009	0	0	0	0	0	0	0	0	0	0	0	0	0	0	0	0	0	0	0.065	0	0	0	0	0	0.015	0	0	0.009	0	0	0	0	0	0	0	0	0	0	0	0	0	0	0
1277	COL1A1	41.279	2.039	239.415	357.124	125.451	150.657	294.161	281.558	371.522	91.985	5.229	34.097	60.989	235.318	364.367	122.692	135.288	117.478	59.24	123.996	95.177	86.072	23.72	230.554	202.771	68.942	172.72	47.43	115.65	62.315	179.047	94.198	30.224	109.213	346.074	51.939	8.31	1.309	193.721	136.149	149.004	103.458	122.833	37.987	56.098	87.458	83.508	110.388
1278	COL1A2	29.88	4.265	127.154	239.573	62.823	79.537	129.549	126.227	195.207	70.903	13.832	39.623	26.62	149.197	170.432	62.645	56.816	67.117	39.465	84.119	43.563	132.054	29.21	110.898	163.125	53.528	90.013	55.112	74.392	47.479	128.726	60.047	34.611	67.693	162.805	37.94	6.571	3.011	102.696	76.74	102.177	49.621	58.542	17.202	49.363	47.594	47.324	70.045
1280	COL2A1	0	0	0	0.018	0	0	0	0	0	0.07	0	0	0	0.007	0	0	0.014	0	0	0.001	0	0	0	0.04	0	0	0	0	0.047	0.052	0.016	0.011	0.005	0	0	0.321	0	0	0	0.039	0	0.02	0	0	0	0.089	0.148	0.026
1281	COL3A1	1.193	0.637	1.38	33.88	0.651	0.655	1.302	23.783	30.923	15.42	0.395	3.218	9.732	25.712	22.614	6.236	0.273	2.08	0.908	1.37	0	7.353	1.46	0.595	16.091	0.085	1.515	0.694	1.012	1.093	0.467	9.38	3.115	0.07	0.434	5.293	0.855	0	15.465	0.762	18.451	16.79	4.028	1.238	13.728	8.723	0.168	2.944
1282	COL4A1	0	0	0.704	0.051	0.148	1.159	2.093	1.334	0.871	1.247	0.057	0.139	0.03	0.554	0.903	0.387	0.798	0.028	0.222	0.534	0	0.322	0.075	0.165	1.061	0.085	0.403	0	0.001	0.064	0.027	0.397	0.383	0.461	0.411	0.829	0	0	0.364	0.036	0	0.374	0.115	0.012	0.965	0.371	0.941	0.615
1284	COL4A2	0.214	0.03	4.158	2.41	1.84	1.592	5.889	1.795	3.246	1.623	0.097	0.214	0.428	3.605	1.304	0.996	1.679	1.152	0.599	2.423	1.234	1.946	0.333	7.515	1.816	1.788	3.809	0.588	1.711	1.055	1.231	1.915	1.216	3.633	3.047	1.359	0.039	0.073	1.792	1.718	1.233	2.824	0.821	0.515	2.054	1.161	3.618	1.117
1285	COL4A3	0	0	0	0	0	0	0	0	0	0.081	0	0	0	0	0	0	0	0	0	0	0	0	0	0	0	0	0	0	0	0	0	0	0	0	0	0	0	0	0	0	0	0	0	0	0	0	0	0
1286	COL4A4	0	0	0	0	0	0	0	0	0	0	0	0	0	0	0	0	0	0	0	0	0	0	0	0	0	0	0	0	0	0.005	0	0	0	0	0	0	0	0	0	0	0	0	0	0	0	0	0.101	0
1287	COL4A5	0	0	0	0	0	0	0	0	0	0.226	0	0	0	0	0	0	0	0	0	0	0	0	0	0	0	0	0.381	0	0	0	0	0	0	0.478	0.422	0	0	0	0	0	0	0	0	0	0	0.148	0.26	0
1288	COL4A6	0	0	0.094	0.131	0.035	0	0	0	0.009	0.038	0	0	0	0.009	0	0	0	0	0	0	0	0.014	0	0.11	0	0.003	0.115	0	0	0.028	0.008	0.026	0.019	0.073	0.019	0	0	0	0	0	0	0	0	0	0.05	0.01	0.006	0
1289	COL5A1	0.012	0	0.029	0.074	0.016	0.015	0.031	0.143	0.06	0.06	0.002	0.003	0.019	0.046	0.006	0.011	0.045	0.044	0.023	0.035	0	1.983	0.002	0.036	0.014	0.013	0	0.006	0.018	0.03	0.041	0.019	0.02	0.06	0	0.013	0	0	0	0.038	0	0.023	0.018	0.012	0.036	0.004	0.015	0.024
1290	COL5A2	0.078	0	0.287	0.521	0.244	0.258	0.242	0.194	0.442	0.495	0.03	0.192	0.06	0.136	0.14	0.111	0.688	0.172	0.086	0.11	0	0.081	0.04	0.464	0.134	0.011	0.009	0.203	0.299	0.135	0.349	0.176	0.099	0	0	0.078	0.012	0	0.018	0.16	0.011	0.094	0	0	0.13	0.057	0.342	0.133
1291	COL6A1	8.41	0.853	74.146	41.83	62.508	18.539	119.8	66.333	73.728	38.814	1.058	4.574	3.797	91.953	133.072	30.994	50.278	17.373	11.133	11.669	10.287	9.92	3.087	165.926	44.601	23.872	95.981	8.079	17.899	12.272	13.73	29.714	8.915	98.193	25.206	5.87	0.772	0.894	9.051	25.401	24.605	38.305	3.898	1.483	45.747	5.857	6.435	18.187
1292	COL6A2	7.068	2.346	58.099	47.08	41.839	21.879	122.243	69.207	78.925	46.277	0.748	4.368	5.104	63.945	115.333	26.889	39.292	17.438	13.856	14.514	10.355	12.856	1.944	122.394	32.342	31.958	111.297	22.331	41.646	26.443	25.612	40.774	12.362	74.443	41.975	6.924	1.275	1.272	11.087	22.574	15.583	23.697	3.849	2.069	57.048	7.226	9.828	19.01
1293	COL6A3	9.251	0.738	72.855	45.966	63.412	20.704	127.043	65.977	77.306	38.896	0.586	5.545	5.403	76.446	123.835	35.377	44.957	22.809	10.966	14.005	15.706	8.666	5.4	133.989	34.18	34.427	116.442	14.083	29.321	20.305	20.984	33.803	14.091	138.176	45.924	5.753	0.852	1.213	10.789	30.772	20.917	33.159	2.634	1.555	49.987	5.796	7.233	22.447
1294	COL7A1	0.004	0.006	0.019	0.264	0.044	0.022	0.117	0.312	0.064	0.691	0.013	0	0.014	0.131	0.008	1.015	0.069	0.33	1.244	0.007	0	0	0.001	0.248	0.003	0	0.446	0.003	0.006	0	0.009	0.121	0.127	0.274	0	0	0	0	0	0	0	0.01	0	0	0.232	0	0	0.199
1295	COL8A1	0	0	0.037	0	0.009	0	0.065	0	0	0.018	0	0	0	0.016	0.182	0	0.017	0	0	0	0	0	0	0.025	0.012	0.016	0.067	0	0.013	0	0	0.021	0.012	0.021	0.028	0	0	0	0	0.005	0	0	0	0	0.043	0	0	0.009
1296	COL8A2	0	0	0	0	0	0	0	0	0	0	0	0	0	0	0	0	0	0	0	0	0	0	0	0	0	0	0	0	0	0	0	0	0	0	0.134	0	0	0	0	0	0	0	0	0	0	0	0	0
1298	COL9A2	0	0	0	0	0	0	0	0	0	0	0	0	0	0	0	0	0	0	0	0	0	0	0	0	0	0	0	0	0	0	0	0	0	0	0	0	0	0	0	0	0	0	0	0	0	0	0	0
1301	COL11A1	0	0	0	0	0	0	0	0	0	0	0	0	0	0	0	0.001	0	0	0	0	0	0	0	0	0.051	0	0	0	0	0	0	0	0	0	0	0	0	0	0	0	0.061	0	0	0	0	0	0	0
1302	COL11A2	0	0	0	0	0	0	0	0.006	0.001	0	0	0	0	0	0	0	0	0	0.002	0	0	0	0	0	0	0	0	0	0	0	0	0	0	0	0	0	0	0	0	0	0	0	0	0	0	0	0	0
1303	COL12A1	0.464	0.292	2.283	2.894	0.632	1.198	2.825	2.925	3.083	1.18	0.173	0.319	0.337	2.702	2.232	1.052	0.932	0.755	0.648	0.82	0.143	0.657	0.296	2.735	0.648	0.869	2.225	0.521	0.607	0.641	1.034	1.333	0.763	2.316	0.934	0.443	0.05	0.064	0.45	0.468	0.331	0.446	0.112	0.002	1.25	0.352	0.216	0.48
1305	COL13A1	0	0	0	0	0	0	0	0	0	0	0	0	0	0	0	0	0	0	0	0	0	0	0	0	0.103	0	0	0	0	0.015	0	0	0	0	0	0	0	0.286	0	0	0	0	0	0	0	0	0	0
1306	COL15A1	0.119	0.036	1.317	1.258	0.967	1.096	2.147	1.654	1.875	1.418	0.001	0.201	0.231	1.761	0.988	0.694	1.84	0.683	0.575	1.147	1.895	0.978	0.201	3.676	0.577	3.15	4.051	1.078	1.421	1.402	1.399	2.557	1.081	3.379	4.44	1.237	0.001	0.03	0.895	1.225	0.849	1.092	0.57	0.748	2.165	1.092	1.151	0.845
1307	COL16A1	0	0	0.001	0	0	0	0.083	0	0	0.004	0	0	0	0	0.002	0	0	0	0	0	0	0.001	0	0	0	0	0	0	0	0	0.001	0	0	0	0	0.029	0	0	0	0	0	0	0	0	0	0	0.033	0.033
1308	COL17A1	0.076	0.168	0.001	0.016	0.006	0.003	0	0.019	0.02	0	0.163	0.217	0	0.156	0.046	0.086	0	0.001	0.062	0	0	0	0.127	0.028	0.127	0	0	0	0	0.005	0.003	0	0	0	0	0	0.128	0	0	0.075	0	0	0	0	0.032	0	0	0
1311	COMP	0	0	0	0	0	0	0	0	0	0	0	0	0	0	0	0	0	0	0	0	0	0	0	0	0	0	0	0	0	0	0	0	0	0	0.094	0	0	0	0	0	0	0	0	0	0	0	0	0
1312	COMT	0.561	2.317	4.262	1.548	3.25	5.291	1.896	8.699	5.397	3.579	1.467	2.047	1.382	4.448	0.714	3.087	9.22	5.921	2.527	4.879	1.996	3.203	3.51	13.17	5.241	1.843	13.429	4.389	5.009	3.964	4.529	3.906	2.428	24.506	6.667	6.864	0.276	1.471	0.915	6.356	0.064	4.376	0	5.179	5.077	3.796	11.452	4.37
1314	COPA	10.817	13.182	8.646	10.487	10.207	10.484	13.661	10.994	10.194	13.342	9.298	10.549	9.617	10.166	10.244	9.474	11.963	9.066	13.352	8.66	10.283	8.955	11.084	7.55	6.302	10.473	9.665	6.52	9.648	5.458	5.787	6.656	6.463	6.99	12.17	7.386	6.8	4.435	7.659	8.536	11.476	10.684	2.915	7.004	8.436	8.135	11.918	10.122
1315	COPB1	6.681	9.363	4.624	6.601	5.626	6.684	6.636	5.518	5.568	5.54	7.316	5.966	5.339	7.333	5.419	4.747	6.009	4.484	6.73	7.026	7.655	5.815	6.568	6.388	3.553	5.797	4.73	8.671	7.092	6.741	3.804	5.066	4.664	4.92	5.291	4.225	4.79	3.995	4.432	7.453	3.865	4.935	1.425	3.65	8.542	4.353	5.784	6.131
1316	KLF6	0.008	0	0	0	0	0.013	0	0	0	0.011	0	0	0	0	0	0.007	0	0	0	0	0	0	0	0	0	0	0	0	0	0	0	0	0	0	0	0	0	0	0	0	0	0	0	0	0	0	0	0
1317	SLC31A1	0	0	0	0	0	0	0	0	0	0	0	0	0	0	0	0	0	0	0	0	0	0	0	0	0	0	0	0	0	0	0	0	0	0	0	0	0	0	0	0	0	0	0	0	0	0	0	0
1326	MAP3K8	0	0	0	0	0	0	0	0	0	0	0	0	0	0	0	0	0	0	0	0	0	0	0	0	0	0	0	0	0	0.081	0	0	0	0	0	0	0	0.111	0	0	0	0	0	0	0	0	0	0
1327	COX4I1	24.577	59.929	79.52	33.703	66.411	73.733	84.468	31.853	77.014	47.556	29.555	21.653	89.52	59.666	36.97	29.267	82.237	46.249	40.898	30.137	21.966	62.028	45.025	76.982	42.473	73.651	15.99	37.067	166.223	104.161	38.007	150.208	44.635	12.664	52.387	244.957	30.815	58.255	235.688	135.306	98.404	460.301	162.913	148.763	27.486	334.702	145.42	148.866
1329	COX5B	91.114	89.014	119.653	87.866	60.709	76.176	67.677	69.191	88.67	58.996	54.419	34.288	167.293	111.778	77.787	60.558	138.931	43.174	81.901	138.825	69.807	138.595	59.95	195.871	119.759	228.875	66.989	39.604	116.729	80.369	33.607	75.771	92.738	25.054	167.934	400.161	35.471	95.013	464.046	221.071	372.821	474.152	684.067	505.36	53.807	565.189	333.425	277.828
1337	COX6A1	0.242	0.373	0.499	0	0.54	0.403	0.178	0.249	0	0	0	0	0.141	0	0	0	0.205	0.935	0.868	0	0.044	0	0	0.643	0	0.449	0	0	2.444	2.381	0.655	0.925	0.963	0	0	13.172	0.708	2.447	0.686	0.215	0	0.116	9.931	1.798	1.021	1.451	0.312	2.37
1340	COX6B1	6.141	28.002	4.426	11.202	0.199	0	0	0.236	5.243	52.72	7.307	4.05	2.949	8.104	4.523	9.231	0	1.391	0	0	0	64.967	2.821	0.27	23.539	0.227	18.292	0	1.362	0	0	0	7.399	50.413	47.913	4.979	11.1	0.294	52.994	0	159.853	23.418	583.663	2.831	14.721	241.703	113.57	0.021
1345	COX6C	37.651	52.244	40.027	76.706	18.943	57.12	98.716	24.076	35.383	86.122	72.25	80.989	115.826	54.24	16.581	31.518	59.769	28.158	22.153	105.122	29.858	137.1	95.111	110.594	42.573	66.827	93.669	7.919	34.58	55.468	12.774	116.02	142.788	9.567	119.949	236.216	30.223	43.545	421.692	114.844	112.821	371.291	186.706	317.534	86.822	347.379	305.048	206.093
1346	COX7A1	0.017	0	0.2	0	0.091	0	0.409	0.292	0.419	0.301	0	0	0.068	0.205	0.19	0	0.169	0	0	0.128	0	0	0	0.122	0	0	0	0.185	0	0	0	0.186	0	0	0	0.065	0	0	0	0	0	0	0	0	0	0	0.068	0.06
1347	COX7A2	23.782	37.123	43.243	43.835	11.43	15.316	14.156	21.898	20.884	19.792	26.388	25.745	18.566	53.087	34.694	6.639	40.217	8.264	7.784	25.064	52.277	123.65	25.645	37.54	24.05	41.01	34.829	15.574	99.694	40.926	20.377	37.176	71.876	30.612	6.728	110.292	10.229	50.44	220.84	32.585	151.733	124.436	52.765	68.481	15.38	187.905	100.667	58.048
1349	COX7B	0	0	0	0	0	0	0	0	0	0	0	0	0	0	0	0	0.044	0	0	0	0	0	0	0	0	0	0	0	0	0	0	0	0	0	0	2.686	0	0	0	0	0	0	0	0.098	0	0.371	0.207	0.093
1350	COX7C	4.756	10.45	7.104	5.173	3.3	7.554	13.29	12.273	12.834	11.804	5.408	4.587	8.313	12.197	4.878	3.906	0	4.696	4.648	8.502	6.486	10.103	4.681	10.832	6.047	33.024	6.334	6.315	21.429	16.229	1.45	7.736	11.201	6.767	22.168	12.513	2.889	8.177	59.941	15.153	29.487	74.641	38.531	45.618	6.199	59.892	22.835	17.081
1351	COX8A	6.092	13.249	5.114	7.834	0.275	3.441	4.32	3.975	5.373	12.736	7.765	12.248	24.469	6.378	6.796	13.157	0.871	1.399	14.177	6.049	0	11.986	6.475	1.997	4.641	0	0	0	1.08	5.306	0	0.941	24.034	0	0	3.5	3.276	0.058	68.804	1.818	18.785	28.761	41.852	66.161	14.306	63.381	8.601	2.435
1352	COX10	0	0	0	0	0	0	0	0	0	0	0	0	0	0	0	0	0	0	0	0	0	0	0	0	0	0	0	0	0	0	0	0	0	0	0	0	0	0	0	0	0	0	0	0	0	0	0	0
1353	COX11	0	0	0	0	0	0	0	0	0	0.038	0	0	0	0	0.004	0	0	0	0	0	0	0	0	0	0	0	0	0	0	0	0	0	0	0	0.248	0	0	0	0	0	0	0	0	0	0	0	0.014	0
1355	COX15	0	0.024	0.012	0	0.053	0	0.012	0	0.026	0	0	0	0.086	0	0.025	0.034	0	0.02	0.087	0.026	0	0	0	0.012	0	0	0	0.024	0.039	0	0.018	0.057	0	0	0	0	0	0	0	0.022	0	0.06	0	0.038	0.086	0.013	0.032	0.025
1356	CP	0.952	7.946	2.068	3.303	2.501	1.246	2.134	2.552	1.845	4.924	2.307	2.1	1.956	2.438	2.29	2.464	1.948	2.302	2.463	2.07	1.502	1.855	3.244	1.446	1.336	1.249	1.634	1.661	1.46	1.749	1.829	2.063	2.134	0.984	1.019	0.493	1.226	2.502	1.271	1.384	0.559	0.838	2.042	0.479	2.084	0.811	1.21	1.128
1357	CPA1	0	0	0	0	0.753	0.101	0.049	0.772	3.088	0.22	0.077	0.039	0	0	0.628	0.747	0.107	0.403	0.034	0.007	0	0	0.035	0	0	0	0.004	0.609	0	0.535	0	0	0	0	0	0	0.15	0	0	0	0	0	0	0	0	0.017	0.929	0.025
1358	CPA2	0	0	0	0	0	0	0	0.085	0.35	0.006	0	0	0.052	0	0.016	0.002	0.027	0.019	0	0	0	0.038	0	0.464	0	0.024	0	0.005	0.102	0.171	0	0	0	0	0.026	0.343	0	0.082	0.235	0.101	0.046	0.146	0	0.232	0	0.113	0.6	0.122
1359	CPA3	0	8.759	9.839	1.597	0.17	4.249	3.665	5.114	1.256	0.637	3.628	0.027	6.205	7.421	0.023	0.163	0.364	0.993	0.464	6.213	0.535	4.111	0.103	9.433	0.178	3.855	1.468	2.403	0	0.511	3.717	1.489	0.064	0.589	0.878	0.326	0.222	0.021	11.934	9.49	0.837	0.546	4.809	3.273	4.035	2.563	0.102	0.244
1360	CPB1	0	0	0	0	0.579	0.017	0	0.582	2.511	0.098	0	0	0	0	0.104	0.526	0.025	0.269	0	0.006	0	0	0	0	0	0	0.028	1.243	0	0.586	0	0.01	0.007	0.025	0	0	0.259	0	0.055	0	0	0	0	0.063	0.012	0.025	0.765	0
1361	CPB2	0	0.125	0.977	0	0	0.035	0.084	0.673	0.585	0.121	0.996	0.15	0	0	0	0	0.119	0.035	0.032	0	0	0.03	0.698	0	0	0	0.095	0	0	0.004	0	0.002	0	0	0	0	0	0	0	0	0	0	0	0	0	0	0	0
1362	CPD	0.148	0.232	0.325	0.284	0.325	0.966	0.304	0.377	0.517	0.443	0.44	0.216	0.44	0.165	0.124	0.207	0.314	0.245	0.273	0.48	0.272	0.104	0.306	0.159	0.101	0.484	0.58	0.165	0.183	0.312	1.033	0.342	0.433	0.468	0.146	0.295	0.23	0.102	0.123	0.18	0.167	0.097	0.226	0.223	0.694	0.045	0.149	0.151
1363	CPE	0.472	0.338	1.927	0.804	0.316	6.326	0.824	3.304	7.149	0.591	0.882	2.819	1.281	0.886	0.375	0.529	1.588	3.822	1.966	1.165	2.281	0.433	1.966	0.794	2.596	0.133	3.192	3.298	0.156	0.535	3.113	1.302	1.098	4.569	0.037	0.103	0	0	0.025	0.621	0.022	0	0.072	0.05	3.166	0	0	0.02
1364	CLDN4	0	0	0	0	0	0	0	0	0	0	0	0	0	0	0	0	0	0	0	0	0	0	0	0	0	0	0	0	0	0	0	0	0	0	0	0	0	0	0	0	0	0	0	0	0.012	0	0	0
1365	CLDN3	0	2.742	0	0	0	0.033	0.047	0	0	0	0	0	0	0	0	0	0	0	0	0	0	0	0	0	0	0	0	0	0	0	0	0	0	0	0	0	0	0	0	0	0	0	0	0	0.011	0	0	0
1366	CLDN7	0	0	0	0	0	0	0	0	0	0.012	0	0	0	0	0	0	0	0	0	0	0	0	0	0	0	0	0	0	0	0	0	0.468	0	0	0	0	0	0	0	0	0	0	0	0	0	0	0	0
1368	CPM	0.008	0	0.177	0.036	0.1	0.008	0.397	0.126	0.21	0.132	0	0.021	0.037	0.009	0.134	0.04	0.134	0.017	0.021	0.025	0	0.011	0.006	0.115	0	0.208	0	0	0.065	0.077	0.111	0.168	0.224	0	0.097	0.18	0	0	0.142	0	0.116	0.155	0.022	0	0.278	0.059	0.068	0.112
1369	CPN1	0	0.023	0	0.002	0.001	0.009	0.026	0	0	0	0	0	0	0.011	0	0	0	0	0	0.014	0	0	0	0	0	0.025	0	0	0.206	0.047	0.355	0	0.018	0	0	0	0	0.003	0	0	0	0	0	0	0	0	0.005	0
1370	CPN2	0	0.086	0	0.033	0.029	0.04	0.049	0.049	0.043	0.061	0	0	0.007	0.04	0.011	0.05	0.054	0.029	0.073	0.137	0	0	0.01	0.009	0	0	0	0.071	0.005	0.005	0.022	0	0.245	0	0.02	0.01	0	0.013	0	0.007	0.009	0.008	0	0.015	0.062	0	0.024	0
1371	CPOX	0.217	0.292	0.169	0.208	0.288	0.349	0.206	0.156	0.158	0.257	0.218	0.273	0.34	0.237	0.22	0.237	0.532	0.198	0.258	0.351	0.302	0.947	0.295	0.152	0.093	0.317	0.375	0.155	0.355	1.022	1.221	0.333	0.453	0.241	0.238	0.27	0.31	0.213	0.11	0.133	0.072	0.075	0	0.158	0.29	0.025	0.189	0.296
1373	CPS1	0	13.574	0	0.022	0.254	0.508	1.798	0.004	0.003	0.163	0	3.914	0	0.011	0	0	0	0	0	0	0.013	0	7.999	0	0	0	0	0.003	0	0.005	0.011	0.023	0.017	0	0	0.686	0.505	0	0	0	1.424	0	0	0	0.013	0.003	0	0.035
1374	CPT1A	0.71	1.779	1.617	2.321	0.909	2.637	1.653	1.947	1.65	1.648	2.367	1.907	1.819	0.949	1.158	1.269	1.508	1.247	1.517	1.914	2.336	3.729	2.19	1.515	2.167	1.35	1.427	1.148	1.643	1.405	1.79	1.44	1.454	0.738	2.063	1.088	0.618	0.479	0.822	1.972	0.498	2.029	0.435	1.449	1.894	1.323	2.837	1.502
1375	CPT1B	0	0	0	0	0	0	0.027	0	0	0.01	0	0	0	0	0	0	0	0	0	0	0	0	0	0	0	0	0	0	0	0	0	0	0	0	0	0	0	0	0	0	0	0	0	0	0	0	0	0
1376	CPT2	0.883	5.633	1.88	4.201	0.768	3.603	1.81	3.094	3.526	1.726	1.536	2.546	3.689	2.74	1.185	1.439	1.466	2.162	1.334	2.568	1.067	3.357	2.482	3.874	1.244	3.205	0.5	1.962	3.331	4.654	2.019	1.857	3.392	1.163	2.327	3.808	0.663	1.38	2.897	3.333	2.111	4.195	0.736	5.841	3.121	5.735	8.052	1.772
1378	CR1	0	0	0	0	0.003	0	0	0	0	0	0	0	0	0	0.03	0	0	0	0	0	0	0	0	0	0	0	0	0	0	0	0	0	0	0	0	0	0	0	0	0	0	0	0	0	0	0	0	0.008
1379	CR1L	0	0	0	0	0	0	0	0	0	0	0	0	0	0	0	0	0	0	0	0	0	0	0	0	0	0	0	0	0	0	0	0	0	0	0	0	0	0	0	0	0	0	0	0	0	0	0	0
1380	CR2	0	0	0	0	0	0	0.006	0	0	0	0	0	0	0	0	0	0	0	0.028	0	0	0	0	0	0	0	0	0	0	0	0	0	0	0	0	0	0	0.007	0	0	0	0	0	0	0	0	0	0.032
1381	CRABP1	0	0	0	0.04	0	0.01	0	0	0	0	0	0	0.265	0	0	0	0	0.12	0	0.224	0	0	0.032	0	0	0	0	0	0.094	0.38	0	0	0	0	0	0	0	0	1.528	0	0	0	0	0	0	0	0.043	0
1382	CRABP2	0	0	0.024	0.225	0	0.085	0	0.105	0.063	0.089	0.179	0	0	0	0	0	0	0.04	0.065	0	0	0	0	0	0	0	0	0	0	0	0	0.031	0.233	0	0	0	0	0	0	0	0	0	0	0	0.023	0	0	0
1384	CRAT	0.321	0.834	0.574	0.316	0.45	0.579	0.579	0.39	0.606	0.289	0.229	0.196	0.842	0.35	0.275	0.436	1.203	0.273	0.587	0.636	0.101	0.594	0.479	2.785	0.091	1.908	0.223	0.298	2.25	1.188	0.182	0.906	2.806	0.173	0.977	4.517	0.181	0.861	1.622	2.585	0.963	5.774	2.741	4.221	2.424	3.75	6.061	1.265
1385	CREB1	0.63	0.27	0.415	0.261	0.206	0.244	0.196	0.636	0.188	0.305	0.396	0.346	0.242	0.196	0.528	0.546	0.692	0.308	0.687	0.379	0.284	0.32	0.288	0.215	0.713	0.413	0	0.424	0.282	0.053	0.461	0.193	0.375	0.549	0.208	0.162	0.48	0.138	0.144	0.187	0.255	0.102	0.267	0.411	0.54	0.299	0.118	0.476
1386	ATF2	0.007	0	0.003	0.004	0.011	0.026	0.003	0.01	0.004	0.033	0	0	0.024	0	0	0.009	0.006	0.01	0.03	0.006	0	0	0	0	0	0	0	0.006	0	0	0.03	0	0.004	0	0	0.008	0	0	0	0	0	0	0	0	0.009	0	0.002	0
1387	CREBBP	0.009	0.012	0.003	0.003	0.021	0.011	0.01	0.007	0.008	0.012	0.009	0	0.007	0.02	0.012	0.015	0.006	0.001	0.018	0.007	0	0.005	0	0.009	0	0.003	0	0.007	0	0.006	0.023	0.006	0.004	0	0.006	0	0	0.006	0	0.006	0	0	0.001	0	0.011	0.004	0.004	0.003
1388	ATF6B	0	0	0	0	0	0	0	0	0	0	0.005	0.004	0	0	0	0	0	0	0	0	0	0	0.004	0	0	0	0	0	0	0	0	0	0	0	0	0	0	0	0	0	0	0	0	0	0	0	0	0
1390	CREM	0.36	0.356	0.314	0.344	0.272	0.154	0.157	0.257	0.248	0.402	0.358	0.314	0.32	0.259	0.581	0.427	0.208	0.195	0.541	0.262	0.375	0.26	0.235	0.145	0.457	0	0	0	0	0.07	0	0	0.267	0.315	0.274	0.101	0.143	0.182	0.189	0.246	0.336	0.135	0.351	0.313	0.423	0.254	0.155	0.257
1392	CRH	0	0	0	0	0.033	0	0	0	0	0	0	0	0	0	0	0	0	0	0	0	0	0	0	0	0	0	0	0	0	0	0	0	0	0	0	0	0	0	0	0	0	0	0	0	0	0	0	0.197
1394	CRHR1	0	0	0	0	0	0	0	0	0	0	0	0	0	0	0	0	0	0	0	0	0	0	0	0	0	0	0.087	0	0	0	0	0	0	0	0	0	0	0	0	0	0	0	11.183	0	0	0	0	0
1395	CRHR2	0	0	0	0	0	0	0	0	0	0	0	0	0	0	0	0	0	0	0	0	0	0	0	0	0	0	0.081	0	0	0	0	0	0	0	0	0	0	0	0	0	0	0	10.397	0	0	0	0	0
1396	CRIP1	57.87	142.633	129.728	47.497	177.296	199.93	186.594	117.855	49.519	97.53	171.114	140.109	101.571	218.741	100.392	154.752	201.371	194.998	319.386	103.213	27.96	16.169	147.191	28.899	148.931	0	0.081	10.238	8.41	6.939	19.812	14.651	11.634	0.033	0	6.389	101.865	4.368	5.901	53.462	22.051	2.556	5.678	7.097	182.723	6.696	14.362	79.606
1397	CRIP2	5.107	4.302	9.947	22.617	15.633	5.13	3.684	10.179	14.772	16.348	9.286	8.074	5.94	17.508	12.328	15.71	9.523	7.405	14.14	6.153	2.189	10.762	7.47	2.752	17.861	0.726	12.513	2.303	7.36	2.122	3.57	15.959	5.101	13.499	2.459	1.462	3.63	1.1	0.845	1.553	1.623	4.958	5.576	0.867	18.107	0.612	0.771	1.324
1398	CRK	1.653	2.379	2.432	1.482	1.678	2.418	2.134	2.479	3.269	2.093	3.082	2.472	1.683	1.54	1.23	1.757	2.98	2.016	1.488	3.058	2.24	1.668	2.398	1.971	0.856	0.697	0.781	2.62	4.094	2.494	1.974	1.976	2.195	2.028	1.267	0.75	1.926	0.944	0.274	1.533	0.912	1.22	0.914	1.626	3.9	1.057	1.256	1.465
1399	CRKL	1.691	1.409	1.433	1.65	1.475	3.737	1.669	2.429	3.32	1.483	8.011	2.112	1.113	1.258	0.678	1.142	2.601	1.881	2.107	1.465	1.944	2.319	9.306	1.117	0.134	0.579	0.755	1.416	1.915	2.566	1.144	1.888	1.454	1.592	0.989	0.974	1.091	0.996	0.605	0.585	1.1	0.091	0.652	0.704	1.878	0.207	1.215	1.55
1400	CRMP1	0.805	0.957	2.337	0.919	1.222	0.934	1.224	0.662	1.7	1.598	0.388	0.517	0.628	0.781	0.725	1.086	1.129	0.969	0.851	0.544	0.725	1.582	0.448	0.707	1.041	1.132	1.578	0.707	0.841	0.842	1.112	1.082	0.533	0.773	0.695	0.227	0.165	0.27	0.266	0.645	0.091	0.374	0.308	0.224	1.53	0.188	0.237	0.467
1401	CRP	0	0.135	0	0	0	0	0	0	0	0	0	0	0	0	0	0	0	0	0	0	0	0	0	0	0	0	0	0	0	0	0	0	0	0	0	0	0	0	0	0	0	0	0	0	0	0	0	0
1404	HAPLN1	0	0.019	0.264	0.428	0.056	0.434	1.465	2.622	2.428	0.469	0	0.11	0.051	1.029	0.164	0.209	0.352	0.554	0	0.106	0.048	0.114	0.173	1.291	0.041	0.353	1.162	0.392	0.3	0.632	0.076	0.895	0.855	2.572	0.034	0.281	0	0.005	0.124	0.523	0.031	0.045	0.015	0.09	1.271	0.534	0.48	0.071
1407	CRY1	0	0	0	0	0	0	0	0	0	0	0	0	0	0	0	0	0	0	0	0	0	0	0	0	0	0	0	0	0	0	0	0	0	0	0	0	0	0	0	0	0	0	0	0	0	0	0	0
1408	CRY2	0	0	0	0	0	0	0	0	0	0	0	0	0	0	0	0	0	0	0	0	0	0	0	0	0	0	0	0	0	0	0	0	0	0	0	0	0	0	0	0	0	0	0	0	0	0	0	0
1409	CRYAA	0	0	0	0	0	0	0	0	0	0	0	0	0	0	0	0	0	0	0	0	0	0	0	0	0	0	0	0	0	0	0	0	0	0	0	0	0	0	0	0	0	0	0	0	0	0	0	0
1410	CRYAB	1.127	2.917	8.148	9.776	4.217	5.56	5.318	3.953	3.955	5.27	2.11	0.719	5.63	3.263	1.831	2.896	8.496	4.36	2.672	5.837	0.997	7.031	1.14	3.068	3.969	1.867	1.193	4.194	3.03	5.529	4.595	5.085	2.445	3.43	1.671	1.801	0.595	0.197	1.161	2.208	0.977	1.279	1.366	0.911	4.234	1.71	2.334	1.124
1415	CRYBB2	0	0	0	0	0	0	0	0	0	0	0	0	0	0	0	0	0	0	0	0	0	0	0	0	0	0	0	0	0	0	0	0	0	0	0	0	0.069	0	0	0	0	0	0	0	0	0	0	0
1420	CRYGC	0	0	0	0	0	0	0	0	0	0	0	0	0	0	0	0	0	0	0	0	0	0	0	0.073	0	0	0	0	0	0	0	0	0	0	0	0	0	0	0	0	0	0	0	0	0	0	0	0
1421	CRYGD	0	0	0	0	0	0	0	0	0	0	0	0	0	0	0	0	0	0	0	0	0	0	0	0	0	0	0	0	0	0	0	0	0	0	0	0	0	0	0	0	0	0	0	0	0	0	0	0
1428	CRYM	0	0	0.103	0.093	0	0.245	0.017	0.161	0.207	0	0	0.023	0	0	0	0	0	0.237	0	0.073	0	0	0.165	0	0	0	0	0	0.02	0.082	0.05	0	0.016	0	0.142	0	0	0	0	0	0	0	0.05	0	0.074	0	0	0
1429	CRYZ	5.949	82.768	5.674	4.278	3.264	9.733	7.203	5.096	25.377	56.289	80.71	5.217	55.34	7.265	3.091	3.169	9.368	4.751	53.973	9.689	5.415	87.807	5.681	5.45	36.698	4.829	4.272	3.138	78.038	9.66	7.174	4.713	4.201	4.123	4.046	7.951	2.038	3.308	141.4	4.943	124.899	4.699	2.048	33.958	112.13	55.471	7.19	4.35
1431	CS	15.793	20.429	15.904	17.243	11.88	9.736	8.373	7.76	11.729	8.198	6.965	6.957	26.589	18.688	8.068	8.417	12.567	15.749	16.089	8.698	17.662	27.073	8.734	24.939	13.119	17.945	12.806	12.158	37.656	40.727	15.139	15.399	26.484	13.535	18.755	59.583	8.865	29.408	65.89	28.304	49.362	39.704	15.139	35.345	15.323	39.671	28.847	46.759
1432	MAPK14	0.726	0.48	0.47	0.21	0.56	1.1	0.999	0.623	0.497	0.57	0.636	0.564	0.491	0.463	0.59	0.517	0.496	0.932	0.97	0.56	0.254	0.512	0.429	0.362	0.149	0.224	0.504	0.409	0.365	0.16	0.412	0.93	0.808	0.379	0.13	0.259	0.584	0.37	0.093	0.277	0.095	0.087	0.037	0.285	0.727	0.714	0.575	0.546
1434	CSE1L	1.954	1.794	1.625	5.957	1.779	3.048	2.557	1.99	2.106	2.476	2.151	1.581	1.943	1.577	2.516	1.906	2.09	1.337	1.468	1.895	0.956	1.85	2.837	1.313	2.163	1.526	1.331	2.046	0.987	1.669	1.355	3.248	1.807	0.705	1.301	1.016	0.744	0.777	0.916	1.513	1.491	0.701	0.269	0.664	2.667	1.533	1.812	1.664
1435	CSF1	0	0	0	0	0	0	0	0	0	0	0	0	0	0	0	0	0	0	0	0	0	0	0	0	0	0	0	0	0	0	0	0	0	0	0	0	0	0	0	0	0	0	0	0	0	0	0	0
1436	CSF1R	0	0	0	0	0	0	0	0	0	0	0	0	0	0	0	0.022	0	0	0	0	0	0	0	0	0	0	0	0	0	0	0	0	0	0	0	0	0	0	0	0	0	0	0	0	0	0	0	0
1445	CSK	1.693	0.455	0.106	0.067	0.957	0.333	0.769	0.405	0.353	0.596	0.565	0.604	0.126	0.043	0.99	0.715	0.207	0.482	1.279	0.607	1.317	0.09	0.474	0.388	0.051	0.522	0.258	0.25	0.488	0.426	0.35	0.559	0.616	0.948	0.69	0.038	0.445	0.688	0.301	0.365	0.174	0.276	0.091	0.073	0.915	0.075	0.224	0.359
1452	CSNK1A1	1.322	3.675	19.312	1.065	1.522	2.214	1.604	2.234	2.898	1.051	1.507	1.096	0.869	1.068	0.661	1.628	1.5	2.149	1.545	1.949	2.943	0.315	1.074	0.727	0.563	1.374	1.088	1.314	1.321	3.312	0.704	1.097	1.285	0.583	0.223	1.079	0.992	0.677	1.123	0.925	0.374	0.402	0.562	0.871	5.919	0.429	1.101	3.701
1453	CSNK1D	0.018	0.048	0.026	0	0.05	0.054	0.003	0.015	0	0.186	0	0.008	0.028	0.025	0.161	0.221	0.051	0.041	0.065	0.028	0	0.012	0.011	0.05	0.111	0	0	0.054	0	0	0	0.066	0.037	0.298	0	0.002	0.059	0.036	0	0.013	0.011	0	0	0.016	0.077	0	0.006	0.006
1454	CSNK1E	0.019	0.049	0.008	0	0.051	0.055	0.003	0.016	0.072	0.044	0	0.009	0.029	0.026	0.05	0.173	0.053	0.042	0.152	0.029	0	0.012	0.011	0.051	0	0	0	0.055	0	0	0	0.034	0.038	0	0	0.002	0.019	0.037	0	0.014	0.011	0	0	0.017	0.079	0	0	0.018
1455	CSNK1G2	0.008	0.006	0.016	0	0.015	0.023	0.033	0.018	0.024	0.058	0.008	0	0.016	0.015	0.026	0.031	0.024	0.008	0.019	0.017	0.012	0	0	0	0.014	0	0	0	0	0.003	0	0	0.004	0	0	0	0.001	0.001	0.016	0.002	0.014	0	0	0.01	0.014	0	0.008	0
1456	CSNK1G3	0.007	0.005	0.015	0	0.015	0.027	0.034	0.037	0.043	0.066	0.008	0	0.015	0.015	0.025	0.03	0.029	0.008	0.018	0.03	0.012	0	0	0	0.014	0	0	0	0	0.043	0.027	0.007	0.004	0	0	0	0.001	0.001	0.016	0.002	0.014	0	0	0.01	0.014	0	0.032	0
1457	CSNK2A1	1.059	0.895	0.87	0.54	1.058	1.788	1.055	1.321	1.754	0.89	1.766	1.224	1.266	0.828	1.011	0.852	0.691	1.448	0.88	1.374	1.37	1.605	1.77	1.149	1.245	1.455	0.977	0.753	2.015	1.154	0.892	1.756	1.62	2.066	1.112	1.007	1.469	0.826	0.909	0.773	0.687	0.257	0.148	0.782	2.395	0.548	1.197	1.062
1459	CSNK2A2	0.386	0.213	0.304	0.3	0.378	0.406	0.515	0.445	0.691	0.537	0.383	0.322	0.292	0.264	0.442	0.454	0.449	0.445	0.403	0.502	1.516	0.267	0.2	0.41	1.314	0.202	0.225	0.882	0.504	1.079	0.685	0.205	0.366	1.813	0.038	0.879	0.552	0.267	0.262	0.407	0.094	0.247	0.098	0.332	0.954	0.241	0.936	1.307
1460	CSNK2B	1.925	1.49	2.079	1.187	3.08	1.879	1.436	1.297	2.821	1.487	0.978	1.499	0.69	0.525	1.407	1.204	1.696	2.689	2.352	2.684	1.772	1.756	1.445	1.591	0	1.635	2.132	0.242	1.234	1.306	0.513	1.658	1.371	0.329	0.761	1.565	1.815	0.83	0.572	0.754	0.328	0.687	0.382	1.412	2.808	1.162	1.93	2.225
1462	VCAN	0.172	0.104	1.855	2.955	0.905	2.058	1.314	3.298	3.822	3.609	0.321	0.64	0.679	1.298	0.781	0.867	1.547	1.267	0.379	1.314	0.625	1.028	0.985	3.744	0.435	3.251	3.58	0.555	1.603	1.373	1.552	1.966	1.26	1.921	3.031	1.031	0.302	0.103	1.032	2.125	0.327	0.396	0.917	0.495	2.091	1.531	1.874	0.44
1463	NCAN	0	0	0	0	0	0	0	0	0	0	0	0	0	0	0	0	0	0	0	0	0	0	0	0	0	0	0	0	0	0	0	0	0.011	0	0	0	0	0	0	0	0	0	0	0	0	0	0	0
1464	CSPG4	0	0	0.008	0.058	0.08	0.066	0.333	0.193	0.201	0.101	0	0.014	0.001	0.037	0.041	0.03	0.152	0.012	0.05	0.017	0.103	0.011	0.019	0.091	0.003	0.013	0.043	0.088	0.026	0.058	0.266	0.248	0.333	0.031	0.009	0.024	0	0	0.002	0.047	0	0.01	0.03	0.002	0.323	0.014	0.088	0.001
1465	CSRP1	12.045	30.362	62.686	29.521	31.494	42.143	31.701	39.931	49.479	138.936	51.198	41.004	28.193	32.8	31.177	19.627	66.31	22.446	51.636	41.666	17.878	110.576	26.699	13.897	85.781	35.056	34.22	7.588	19.85	13.702	13.79	36.086	13.421	38.768	6.35	10.653	6.307	6.641	9.516	19.366	17.88	10.41	21.539	4.717	29.678	7.848	21.358	7.872
1466	CSRP2	0.538	0.95	1.913	0.817	2.469	2.139	2.389	0.859	1.577	4.493	0.507	1.032	1.3	0.721	1.249	1.705	3.483	0.504	1.634	0.568	0.343	5.443	0.546	0.714	1.508	0.547	0.389	0.133	1.793	2.531	0.908	1.909	1.041	0.268	0.057	1.198	0.118	0.282	0.492	0.995	4.007	0.613	2.055	0.708	1.36	1.547	1.275	1.869
1468	SLC25A10	3.135	0.524	0.333	0.289	1.416	1.297	0.775	1.077	1.025	0.683	0.56	0.88	2.573	0.004	0.904	0.625	0.418	3.891	0.525	0.746	0.257	1.348	2.759	0.414	2.674	0.799	0.731	0.492	2.249	1.011	0.4	1.71	2.758	0.262	0.372	1.154	0.848	0.177	0.55	0.312	1.606	0.894	1.113	0.634	0.996	2.075	1.153	0.462
1471	CST3	23.95	18.651	66.641	17.236	4.161	56.109	19.19	31.876	51.181	14.062	30.212	39.138	36.825	63.515	16.521	10.676	47.978	77.434	51.858	31.242	55.938	45.123	43.099	57.834	49.581	34.448	35.599	23.549	25.404	30.271	80.006	35.196	23.399	97.297	19.189	23.133	15.689	6.119	16.994	54.227	1.515	22.639	6.171	44.203	21.016	24.188	11.951	9.729
1472	CST4	0	0	0	0	0	0	0	0	0	0	0	0	0	0	0	0	0	0	0	0	0	0	0	0	0	0	0	0	0	0	0	0	0	0	0	0	0.11	0	0	0	0	0	0	0	0	0	0	0
1474	CST6	0	0	0	0	0	0	0	0	0	0	0	0	0	0	0	0	0	0	0	0	0	0	0	0	0	0	0	0	0	0	0	0	0	0	0	0	0	0	0	0	0	0	0	0.112	0	0	0	0
1475	CSTA	0.357	0.809	9.619	0	1.009	0.172	0.668	0.349	0.128	0.174	0.302	0.331	2.14	0	0.271	0.426	0.654	0.955	0.681	0.423	4.284	0.158	2.354	0.315	1.796	2.543	2.555	1.282	0	0	0	0.07	0.092	2.419	0.501	0.591	12.506	0.106	0	0.452	6.165	1.296	0.128	0.739	0.039	5.459	0.028	0.486
1476	CSTB	95.207	89.729	110.564	74.22	65.783	166.011	46.957	70.31	88.14	40.262	53.564	48.809	123.451	85.285	68.323	75.811	80.439	104.681	81.474	120.374	54.319	68.544	39.858	30.829	78.826	38.738	22.038	57.809	44.867	44.516	67.189	47.826	41.124	29.291	25.345	16.521	45.239	24.72	32.965	57.398	16.43	26.297	43.99	69.367	62.985	62.679	69.106	36.268
1477	CSTF1	0.216	0.141	0.168	0.065	0.193	0.036	0.059	0.166	0.202	0.252	0.124	5.089	0.13	0.055	0.196	0.206	0.055	0.097	0.121	0.371	0	0.083	4.819	0.065	0.197	0	0	0.21	0.029	0.05	0.019	0.284	0.193	0.012	0	0.333	0.046	0.021	0.036	0.107	0.265	0.343	0.016	0	0.406	0	0.079	0.071
1478	CSTF2	0.786	0.809	0.309	0.433	0.34	0.193	0.092	0.375	0.452	0.218	0.832	0.629	0.444	0.454	0.187	0.515	0.29	0.147	0.263	0.484	0.194	0.311	0.852	0.372	0.297	0	0.288	0.199	0.33	0.644	0.519	0.333	0.234	0.067	0.06	0.167	0.46	0.23	0.033	0.511	0.286	0.018	0.271	0.153	0.429	0.145	0.135	0.467
1479	CSTF3	0.102	0.038	0.032	0.018	0.216	0.186	3.38	0.112	0.16	16.885	0.635	0.16	0.154	0.457	29.518	0.202	0.116	0.16	0.169	0.414	21.38	0.703	0.122	0.094	0.082	0.097	0.05	0.021	0.023	1.161	0.044	0.02	0.083	0	0.078	0.186	0.019	0.103	1.019	0.071	0.353	0.187	0.126	0.046	0.078	0.022	0.132	0.342
1482	NKX2-5	0	0	0	0	0	0	0	0	0.556	0	0	0	0	0	0	0	0.639	0	0	0	0	0	0	0	0	0	0	0	0	0	0	0	0	0	0	0	0	0	0	0	0	0	0	0	0	0	0	0
1486	CTBS	0.123	0	0.093	0	0.355	0.093	0.074	0.145	0.194	0.172	0.102	0.053	0.057	0.066	0.198	0.15	0.115	0.118	0.299	0.178	0	0.261	0.067	0.121	0	0.166	0	1.486	0.514	0.363	0.111	0.192	0.044	0.079	0.049	0.212	0.308	0.128	0.051	0.048	0	0.149	0	0.047	0.24	0.115	0.107	0.262
1487	CTBP1	1.077	1.644	0.643	1.523	1.118	1.403	0.92	2.439	1.924	2.055	0.935	0.721	1.227	0.803	0.646	1.214	1.511	1.622	0.58	0.882	0.409	0.624	0.848	2.259	0.396	1.104	2.35	1.226	0.606	0.883	1.009	1.304	1.108	1.317	1.273	1.031	0.643	0.284	1.397	0.543	0.303	2.446	0.14	1.721	2.706	0.748	1.023	1.149
1488	CTBP2	0.427	0.72	0.568	0.84	4.878	0.282	0.232	0.362	0.491	1.267	0.181	0.092	2.986	2.308	0.174	3.273	0.316	2.104	3.07	0.263	0	0.324	0.205	3.46	0.134	5.271	0.33	0.211	0.331	0.086	0.143	0.552	0.563	0.379	0.79	0.205	0.077	0.147	0.089	1.071	0.149	0	0	0.044	0.135	0.377	0.299	0.952
1489	CTF1	0	0	0.01	0	0	0	0	0	0	0	0	0	0	0	0	0	0	0	0	0	0	0	0	0	0	0	0	0	0	0	0	0	0	0	0	0	0	0	0	0	0	0	0	0	0	0	0	0
1491	CTH	0	0	0	0.04	0.024	0.287	0.079	0.127	0.056	0.123	0.071	0.024	0.313	0	0	0.038	0.073	0.233	0	0.409	0.055	0.306	0.165	0.853	0	0.15	0.017	0.477	0.513	0.693	0.042	0.179	0.382	0	0.173	1.223	0.046	0.285	0.619	0.378	0.392	0.534	1.497	1.657	0	1.855	1.858	0.022
1495	CTNNA1	10.143	12.307	10.044	10.39	6.508	17.995	8.67	12.622	15.47	9.088	13.476	14.089	12.731	13.708	6.663	9.002	15.409	14.419	11.804	16.356	12.812	13.163	18.532	11.871	13.186	14.117	10.432	9.44	7.85	7.898	8.509	7.866	11.496	10.982	10.841	17.038	13.244	7.724	8.726	13.844	12.193	12.908	13.113	11.442	14.209	10.857	14.701	8.395
1496	CTNNA2	0.729	1.546	1.555	1.143	1.07	2.409	2.171	1.812	1.914	1.179	3.382	2.713	1.528	1.895	0.963	1.077	2.786	1.909	1.456	2.788	3.058	2.254	4.815	1.073	1.889	1.373	1.981	0.884	1.712	1.359	1.132	3.272	1.39	0.805	1.245	1.27	1.397	1.467	1.875	1.895	1.678	1.303	1.19	1.316	1.601	0.977	1.426	0.975
1499	CTNNB1	2.906	5.644	7.052	4.603	3.515	7.934	5.659	7.268	6.856	5.168	4.962	5.554	7.311	6.187	4.114	4.332	5.773	7.747	6.941	7.673	10.09	5.817	8.481	6.883	3.715	8.881	8.817	2.985	4.589	6.025	7.064	6.509	8.956	10.941	10.149	8.77	5.157	5.052	4.908	7.423	3.244	6.505	3.094	5.417	9.244	6.241	8.79	7.047
1500	CTNND1	6.015	10.213	13.792	6.762	4.103	7.525	5.453	9.874	10.68	5.621	11.468	9.278	6.576	12.292	6.534	5.959	9.471	12.064	9.902	12.42	9.661	8.78	11.862	6.614	8.47	5.137	11.286	7.558	5.199	7.792	7.995	5.302	7.358	12.662	8.692	8.946	7.373	3.906	6.473	8.507	6.917	5.419	7.427	6.962	8.878	6.133	9.06	7.717
1501	CTNND2	0.003	0.004	0.006	0.006	0.004	0.005	0.004	0.005	0.009	0.005	0.004	0.005	0.005	0.004	0.005	0.004	0.006	0.005	0.004	0.005	0.003	0.006	0.006	0.007	0.019	0.012	0.007	0.005	0.003	0.001	0.004	0	0	0	0.004	0.001	0	0.001	0.005	0.006	0	0.002	0	0.001	0	0.003	0.006	0.002
1503	CTPS1	0.191	0.442	0.204	0.669	0.22	0.203	0.519	0.173	0.149	0.434	0.466	0.654	0.883	0.196	0.263	0.228	0.277	0.199	0.335	0.159	0.159	0.087	0.357	0.157	0.093	0.073	0.316	0.126	0.133	0.139	0.041	0.165	0.198	0.261	0	0.166	0.073	0.482	0.05	0.247	0.026	0.151	0.005	0.051	0.319	0.565	0.148	0.317
1504	CTRB1	0	0	0	0	0.227	0	0	0.215	0.65	0.186	0	0	0	0	0.298	0.425	0.016	0.103	0.042	0.058	0	0.013	0	0.12	0.035	0	0.152	0.029	0	0.128	0	0	0	0	0	0	0.096	0	0.033	0.058	0.016	0	0	0	0	0	0.975	0
1508	CTSB	5.772	4.231	4.357	3.069	3.243	1.063	1.019	0.623	1.062	6.192	2.679	2.134	2.397	3.672	4.811	0.391	6.03	1.2	1.094	0.413	0	0.976	2.388	0.979	2.882	0	2.672	0.28	0.701	0.643	1.202	0.547	0.749	4.123	2.294	1.757	1.628	0.072	0.982	5.872	0.067	4.479	1.442	0.656	1.409	3.291	1.008	20.716
1509	CTSD	62.277	46.501	37.907	32.879	32.36	55.487	36.644	31.024	32.796	43.626	27.047	39.995	36.586	35.732	50.11	49.216	72.331	39.445	63.321	33.397	15.144	36.937	38.374	37.63	28.728	14.437	15.861	17.339	19.837	13.831	11.503	25.747	23.225	13.289	21.225	33.932	42.175	22.129	38.349	40.359	41.127	42.371	22.701	39.726	41.287	64.312	59.034	53.637
1510	CTSE	48.952	52.046	90.945	72.604	14.662	82.892	33.079	221.705	276.472	63.541	119.541	142.291	144.323	164.912	44.251	11.686	197.473	156.865	57.57	125.428	265.639	93.963	142.249	123.859	107.439	453.649	456.84	161.753	125.314	36.82	193.023	99.677	79.119	153.449	298.559	50.341	205.359	22.305	41.323	158.334	30.116	34.611	21.78	125.798	92.296	118.538	68.962	31.889
1511	CTSG	2.86	2.246	10.032	6.206	2.313	3.105	2.898	5.558	1.185	3.212	1.805	0.347	9.679	5.603	4.855	1.681	1.897	0.401	0.932	5.081	1.728	3.744	0.28	17.053	2.87	8.669	9.361	0.14	0	0.111	0.724	0.857	0.017	4.751	8.016	0.742	0.697	0.9	3.63	5.977	1.586	1.416	3.436	1.551	1.16	0.567	0.536	1.067
1512	CTSH	2.733	2.38	1.433	2.175	2.722	2.073	2.111	1.388	1.711	1.208	3.249	3.732	2.98	2.587	2.303	2.983	1.395	2.225	5.698	1.953	0.349	4.109	3.366	1.097	2.335	0.805	0.594	2.982	10.114	3.31	3.817	1.088	2.103	0.224	0.638	1.743	3.611	0.167	0.438	1.528	0.146	1.221	0.029	1.279	3.534	1.154	0.46	3.646
1514	CTSL	0	0	0.666	0	0	0.008	0.175	0.296	0	0.472	0	0	1.388	0	0	0	0	0	0.121	0.366	0	0	0	0	0	0	0	0.1	0.425	0	0.127	0	0	0	0	0	0.231	0	0	0	0	0	0	0	0	0	0	0.155
1515	CTSV	0	0	0	0	0	0	0	0	0	0	0	0	0	0	0	0	0	0	0	0	0	0	0	0	0	0	0	0	0	0	0	0	0	0	0	0	0	0	0	0	0	0	0	0	0	0	0	0
1519	CTSO	0	0	0	0	0	0	0	0	0	0	0	0.013	0	0.003	0.015	0.038	0	0.013	0	0	0	0	0	0	0	0	0	0	0	0.008	0.009	0	0	0	0	0.003	0.007	0	0	0	0	0.018	0	0	0	0	0	0.01
1520	CTSS	1.86	3.022	0.65	0.869	2.184	1.774	2.359	1.982	1.135	0.864	3.654	3.106	1.253	0.533	2.488	4.562	0.938	2.036	1.741	1.657	1.989	2.85	5.072	0.537	1.476	0.403	0.908	1.365	0.72	0.738	0.359	1.28	2.203	0.796	0.684	0.261	4.733	3.348	0.274	0.816	1.476	0.696	0.43	1.005	2.299	1.155	0.416	4.161
1521	CTSW	0	0	0	0	0	0	0	0	0	0.001	0	0	0	0	0.003	0	0	0	0	0	0	0	0	0	0	0	0	0	0	0	0	0	0	0	0	0	0	0	0	0	0	0	0	0	0	0	0	0
1522	CTSZ	2.738	3.257	1.135	1.501	1.937	0.926	1.84	0.555	0.989	2.701	2.584	2.388	1.637	0.96	1.511	2.882	0.917	0.656	0.944	0.467	1.745	1.701	3.022	0.088	1.13	0	0.547	0.516	1.196	1.412	0.786	0.641	1.183	1.434	1.89	0.394	1.704	0.702	0	0.566	0.818	0.301	0.692	0.976	1.885	0.311	0.109	1.772
1523	CUX1	0.067	0.069	0.214	0.375	0.122	0.195	0.298	0.664	0.773	0.209	0.301	0.171	0.264	0.177	0.132	0.12	0.169	0.168	0.409	0.201	0.046	0.019	0.21	1.762	0.012	0.033	0.044	0.062	0.209	0.37	0.397	0.119	0.087	0.105	0.005	0.164	1.627	0.07	0.056	0.138	0	0.183	0.034	0.209	0.196	0.041	0.197	0.092
1525	CXADR	0.079	0.171	0.24	0.172	0.145	0.945	0.349	0.526	0.751	0.518	0.842	1.005	0.294	0.379	0.12	0.104	0.658	0.499	0.338	0.67	1.707	0.598	1.553	0.217	0	4.301	0.265	0.603	0.3	0.366	0.529	0.321	1.945	0.293	0	0.534	0.437	8.661	0.272	0.357	0.149	0.172	0.458	0.388	1.866	0.13	0.639	0.318
1528	CYB5A	24.516	33.979	41.486	19.784	8.025	33.154	17.227	27.709	33.789	17.012	26.597	44.251	27.511	35.996	14.832	10.862	23.782	42.465	20.95	50.763	42.926	36.911	48.414	28.609	34.556	21.639	16.559	14.904	18.046	11.551	12.24	16.044	12.952	19.576	18.066	56.459	14.172	23.265	29.676	44.184	35.799	21.756	55.865	58.525	17.329	36.877	29.731	30.218
1534	CYB561	0.162	0.214	0.461	0.044	0	0.284	0.218	0.238	0.687	0.454	0.348	2.076	0.449	0	0	0	0.133	0.374	0.287	0.338	0.214	2.094	0.762	0	0	0	0.139	0.223	0.702	0.644	0.518	0.603	0.84	0	0	0.054	0	0	0	0.16	0	0	0	0.468	0.704	0	0.146	0.057
1535	CYBA	1.769	0	0.083	1.487	1.059	0.183	3.067	0.591	0.565	0.336	0	0.255	0.095	0.2	1.551	2.123	0.346	0.337	1.195	0.242	0	0.582	0.574	0.192	0	0	0	0	0	0	0	0.355	0.532	0	0	0.104	0.15	0.487	0	0.529	0.452	0.156	0.328	0	0.525	0.132	0.118	1.16
1536	CYBB	0.369	0	0.049	0.009	0.51	0.025	0.601	0.082	0.054	0.135	0.008	0.069	0.021	0.08	0.462	0.614	0.141	0.089	0.157	0.048	0.049	0.176	0.138	0.168	0.024	0	0.258	0	0.011	0.095	0.014	0.201	0.127	0.198	0.261	0.032	0.065	0.106	0.04	0.093	0.227	0.069	0.029	0.01	1.022	0.036	0.042	0.439
1537	CYC1	1.999	7.182	4.056	2.407	2.077	4.486	2.41	10.073	3.969	4.694	2.345	1.906	4.039	3.76	1.857	2.136	2.685	3.918	2.204	0.364	2.584	3.402	1.33	10.076	1.935	3.11	2.19	1.393	8.478	6.448	1.614	2.824	4.428	4.635	4.011	10.179	1.541	3.042	6.008	4.947	17.384	23.292	30.175	8.122	3.78	6.398	13.587	7.46
1540	CYLD	0.006	0	0	0	0.047	0.007	0.008	0.004	0.009	0.005	0	0.004	0	0	0.002	0.009	0.006	0.002	0.01	0	0	0	0	0.006	0	0	0	0	0	0.001	0	0	0.002	0	0	0	0	0	0	0	0	0	0	0	0	0	0.004	0.057
1543	CYP1A1	0	0	0	0	0	0	0	0	0	0	0	0	0	0	0	0	0	0	0	0	0	0	0	0	0	0	0	0	0	0.017	0.154	0	0	0	0	0	0	0	0	0	0	0	0	0	0	0	0	0
1544	CYP1A2	0	0	0	0	0	0	0	0	0	0	0	0	0	0	0	0	0	0	0	0	0	0	0	0	0	0	0	0	0	0	0	0	0	0	0	0	0	0	0	0	0	0	0	0	0	0	0	0
1545	CYP1B1	0	0	0	0	0	0	0	0	0	0	0	0	0	0	0	0	0	0	0	0	0	0	0	0	0	0	0	0	0	0.022	0	0	0	0	0	0	0	0	0	0	0	0	0	0	0	0	0	0
1548	CYP2A6	0	0	0	0	0	0	0	0	0	0	0	0	0	0	0	0	0	0	0	0	0	0	0	0	0	0	0	0	0	0	0	0	0	0	0	0	0	0	0	0	0	0	0	0	0	0	0	0
1551	CYP3A7	0.046	0	0.044	0	0.033	0	0.044	0	0	0.007	0.031	0	0.025	0.012	0.037	0.017	0	0.126	0.053	0	0.129	0	0	0.023	0	0.115	0	0.009	0	0	0.014	0.053	0.055	0.008	0	0.045	0	0	0	0.008	0	0	0	0	0.216	0.027	0	0.028
1553	CYP2A13	0	0	0	0	0	0	0	0	0	0	0	0	0	0	0	0	0	0	0	0	0	0	0	0	0	0	0	0	0	0	0	0	0	0	0	0	0	0	0	0	0	0	0	0	0	0	0	0
1555	CYP2B6	0	0	0	0	0	0	0	0	0	0	0	0	0	0	0	0	0.095	0	0	0	0	0	0	0	0	0	0	0	0	0	0	0	0	0	0	0.138	0	0	0	0	0	0	0	0	0	0	0	0
1557	CYP2C19	0	0.002	0	0	0.027	0	0	0	0	0.007	0	0	0	0	0	0	0	0	0	0	0	0	0	0	0	0	0	0	0	0	0.014	0	0	0.029	0	0	0	0	0	0	0	0	0	0	0	0	0	0
1558	CYP2C8	0.005	0.015	0.006	0	0.01	0.005	0	0.005	0.005	0.015	0.01	0	0.004	0	0.006	0.034	0.006	0.004	0.01	0.006	0.013	0	0	0.006	0	0	0.006	0	0.049	0.001	0	0	0.008	0	0.002	0	0	0	0.004	0	0	0	0	0	0	0.002	0.002	0
1559	CYP2C9	0	0.002	0	0	0	0	0	0	0	0.008	0	0	0	0	0	0	0	0	0	0	0	0	0	0	0	0	0	0	0	0	0	0	0	0.034	0	0	0	0	0	0	0	0	0	0	0	0	0	0
1562	CYP2C18	0.023	0.186	0.013	0.127	0.197	0.1	0.071	0.038	0.004	3.5	0.146	0	0.053	0	0.379	0.18	0.237	0.052	0.295	0.071	0.011	0	0	0.05	0.018	0	0.005	0	0.062	0.063	0	0	0.192	0.031	0.002	0.039	0	0	0.003	0.082	0	0	0	0	0	0.002	0.073	0
1565	CYP2D6	0	0.002	0	0	0	0	0	0	0	0	0	0	0	0	0	0	0	0	0	0	0	0	0	0	0	0	0	0	0	0	0	0	0	0	0	0	0	0	0	0	0	0	0	0	0	0	0	0
1571	CYP2E1	0	0	0	0	0	0	0	0	0	0	0	0	0	0	0	0	0	0	0	0	0	0	0	0	0	0	0	0	0	0	0	0	0	0	0	0	0	0	0	0	0	0	0	0	0	0	0	0
1572	CYP2F1	0	0	0	0	0	0	0	0	0	0	0	0	0	0	0	0	0	0	0	0	0	0	0	0	0	0	0	0	0	0	0	0	0	0	0	0	0	0	0	0	0	0	0	0	0	0	0.007	0
1573	CYP2J2	0.003	0.006	0	0	0	0	0	0	0	0	0	0	0	0	0	0	0	0	0	0	0	0	0	0	0	0.015	0	0	0.031	0	0	0	0.002	0	0	0	0	0	0	0	0	0	0	0	0.007	0.003	0	0
1576	CYP3A4	0.108	0	0.212	0	0.049	0.063	0.213	0.179	0.059	0.096	1.368	0.062	0.266	0.012	0.122	0.216	0.041	0.755	0.381	0.101	0.129	0.026	0.124	1.67	0	0.408	0	0.009	0.028	0.012	0.087	0.18	0.268	0.696	0	0.067	0.03	2.447	0	1.508	0.012	0	0	0	1.082	0.146	0	0.075
1577	CYP3A5	4.07	0	2.254	0	1.294	0.407	1.117	2.575	0.823	2.455	4.047	0.176	1.487	0.089	0.723	3.194	1.86	3.542	4.479	0.254	2.756	0.016	0.135	0.296	0	2.053	2.039	0.287	0.218	0.019	0.325	3.697	5.299	1.853	0.105	1.36	0.009	1.836	0	0.253	0	0.008	0	0.305	9.369	1.305	0.081	5.242
1579	CYP4A11	0	0	0	0	0	0	0.016	0	0	0	0	0	0	0	0	0	0	0	0	0	0	0	0	0	0	0	0	0	0	0	0	0	0	0	0	0	0	0	0	0	0	0	0	0	0	0	0	0
1583	CYP11A1	0	0	0	0	0	0	0	0.029	0	0	0	0	0	0	0	0	0	0	0	0	0	0	0	0	0	0	0	0	0	0	0	0	0	0	0	0	0	0	0	0	0	0	0	0	0	0	0	0
1585	CYP11B2	0	0	0	0.385	0	0	0	0	0	0	0	0	0	0	0	0	0	0	0	0	0	0	0	0	0	0	0	0	0	0	0	0	0	0	0	0	0	0	0	0	0	0	0	0	0	0	0	0
1593	CYP27A1	0	0.64	0.033	0.021	0.086	0.113	0.23	0.09	0.169	0.143	0	0	0.406	0.104	0.112	0.211	0	0.206	0.076	0.372	0	0.072	0.064	0.148	0.154	0.085	0	0	0.016	0	0.116	0.038	0.14	0	0.044	0.075	0.082	0	0	0.122	0	0	0	0.133	0.123	0.109	0.145	0.001
1594	CYP27B1	0	0	0	0	0	0	0	0	0	0	0	0	0	0	0	0	0	0	0	0	0	0	0	0	0	0	0	0	0	0	0	0	0	0	0	0	0	0	0.386	0	0	0	0	0	0	0	0	0
1595	CYP51A1	0.62	0.614	0.417	0.728	1.816	1.44	0.969	0.841	1.336	0.657	0.546	0.583	0.95	0.57	0.728	1.197	0.499	0.42	0.64	0.66	1.137	0.607	0.654	0.349	0.445	0.038	0.194	0.14	0.266	0.605	0.388	0.426	0.133	0.088	0	0.361	0.309	0	0.039	0.405	0.345	0.093	0.045	0.051	0.694	0.157	0.413	0.293
1600	DAB1	0	0	0	0	0	0	0	0	0	0	0	0	0	0	0	0	0	0	0	0	0	0	0	0	0	0	0	0	0	0	0	0	0	0	0	0	0	0	0	0	0	0	0	0	0	0	0	0
1601	DAB2	0.208	0.138	0.189	0.12	0.095	0.057	0.577	0.196	0.175	0.244	0.124	0.43	0.124	0.24	0.155	0.309	0.165	0.122	0.395	0.125	0.467	0.401	0.502	0.057	0.101	0	0	0.031	0.108	0.148	0.071	0.142	0.158	0	0	0.054	0.063	0.247	0.027	0.01	0.2	0.076	0.229	0.046	0.281	0	0.06	0.298
1603	DAD1	17.16	11.18	6.442	17.943	25.308	10.53	28.689	22.16	24.266	19.072	12.916	11.967	16.49	26.393	28.323	14.513	23.982	11.959	19.148	26.457	18.764	6.715	10.516	24.846	14.848	52.209	41.442	21.913	29.147	15.39	29.766	21.234	14.182	7.796	59.608	23.817	10.938	9.807	32.94	19.013	57.207	67.27	0	6.466	37.299	27.406	45.938	21.951
1604	CD55	0	0	0.42	0	0.161	0.165	0.684	0.026	0.61	0.67	0	0	0	0.194	0.544	0.069	0	0	0	0	0	0	0	0.032	0	0.034	0.202	0	0.125	0.136	0	0.138	0	0.028	0	0.005	0	0	0	0	0	0	0	0	0.129	0	0	0
1605	DAG1	0.16	0.004	0.79	0.383	0.343	0.648	0.533	0.708	0.495	0.984	0.21	0.444	0.748	0.469	1.013	0.505	0.993	0.732	0.632	0.867	0.066	1.14	0.418	0.663	0.504	0.463	0.924	0.605	0.435	0.893	0.877	1.143	0.624	0.125	0.386	0.364	0.118	0.04	0.55	0.602	0.406	0.247	1.241	0.786	0.779	0.671	0.623	0.242
1606	DGKA	0.054	0.188	0.006	0.01	0.292	0.061	0.216	0.039	0.023	0.024	0.006	0.023	0	0.023	0.093	0.103	0.009	0	0.048	0.033	0.085	0	0	0.046	0	0	0	0.045	0.016	0	0.25	0.042	0.048	0	0	0.002	0.004	0.023	0	0.006	0.025	0.018	0	0	0.185	0	0.133	0.154
1609	DGKQ	0.016	0.031	1.825	0.894	0.259	0.046	2.045	0.295	1.616	0	0	0.01	0	0	0	0.55	0.573	0.244	0.169	0.32	0.022	0.006	0.004	0.991	0	0.003	0.116	0.013	0.006	0	0.01	0.003	0	0.029	0	0.003	0	0	0	0.662	0	0.35	0	0.002	0.005	0	0.002	0
1611	DAP	0	0.008	0	0	0	1.051	0	0	0.004	0	0	0	0	0	0	0	0	0	0.007	0	0	0	0	0	0	0.017	0.087	0	0	0	0	0	0	0	0	0.355	0	0	0	0	0	0	0.051	0	0	0.032	0	0
1612	DAPK1	0	0.003	0.009	0.007	0.017	0.022	0.045	0.012	0.014	0.028	0.004	0.003	0.013	0.015	0.024	0.032	0.016	0.01	0.015	0.017	0	0	0	0.014	0	0.003	0	0	0	0.013	0.003	0	0.005	0	0	0.005	0	0	0	0	0.009	0	0	0	0.012	0	0.006	0
1613	DAPK3	0.02	0.237	0.09	0.028	0.252	0.399	0.132	0.159	0.222	0.235	0.088	0.066	0.024	0.224	0.34	0.046	0.044	0.07	0.034	0.355	0	0.164	0.047	0.186	0	0	0	0.061	0.004	0.004	0.147	0.821	0	0.072	0	0	0	0	0	0.315	0	0.26	0.032	0.05	0.035	0.156	0	0
1615	DARS	4.994	5.008	5.403	2.726	4.621	5.412	8.107	4.632	6.724	6.398	7.403	4.91	5.419	4.35	6.123	5.177	6.432	4.762	5.963	3.54	7.675	8.578	8.042	4.954	3.536	3.175	5.158	2.282	2.61	3.427	1.876	3.737	4.362	5.985	4.618	3.887	3.826	3.378	6.226	4.017	4.595	3.504	2.118	4.136	7.467	4.468	6.79	6.718
1616	DAXX	0.005	0	0.003	0	0.072	0.003	0.031	0.004	0.007	0.047	0.008	0.006	0.006	0.004	0.042	0.064	0.049	0.004	0.037	0	0	0	0	0	0	0	0	0	0.101	0	0	0	0.012	0	0	0.007	0	0	0	0	0.02	0	0	0	0	0	0.003	0.026
1622	DBI	103.505	114.911	110.83	107.969	35.19	40.981	25.719	48.573	75.205	54.097	29.853	41.081	84.434	92.488	43.434	27.133	108.14	101.864	85.098	151.643	39.871	146.894	44.071	44.241	133.984	30.747	18.615	46.386	250.223	141.487	66.876	109.284	57.24	31.521	28.377	71.042	80.708	17.596	94.514	56.118	59.897	51.745	48.05	73.04	74.158	64.49	42.647	95.71
1627	DBN1	0.314	0.118	1.337	0.701	0.596	0.669	0.748	0.162	0.276	0.619	0.211	0.219	0.822	0.205	0.345	0.363	0.601	0.178	0.356	0.616	0.522	1.515	0.369	0.447	0.173	0.947	0.068	0.022	0.752	1.285	0.237	0.351	0.884	0.197	0.766	2.279	0.008	3.065	2.582	0.475	1.714	1.319	2.725	1.012	0.387	1.755	0.971	2.157
1629	DBT	0.412	0.448	1.304	1.108	0.455	1.454	0.859	0.693	0.976	0.523	0.484	0.473	2.531	0.718	0.398	0.28	1.317	0.439	0.825	2.836	0.386	3.3	0.677	6.768	0.629	2.815	0.117	0.906	6.249	4.103	0.541	1.189	4.277	0.341	4.615	13.193	0.17	1.301	10.371	5.58	2.67	9.786	12.647	13.748	1.562	17.689	10.003	5.682
1630	DCC	0	0	0	0	0	0	0	0	0.008	0	0	0	0	0	0	0	0	0	0	0	0.114	0	0	0	0	0	0	0	0	0	0	0	0	0	0	0	0	0.056	0	0	0	0	0	0	0	0	0	0.02
1632	ECI1	7.929	7.799	7.036	7.781	3.372	5.731	2.865	8.645	7.297	6.401	4.433	6.237	7.969	5.102	6.035	4.107	5.499	6.816	8.098	6.618	5.425	11.44	7.028	13.42	6.468	3.59	2.369	8.157	14.786	15.38	11.479	8.595	8.054	2.775	4.185	21.627	3.551	6.753	10.159	9.987	8.607	15.52	1.075	16.549	8.555	15.313	12.11	17.081
1633	DCK	0.182	0.195	0.049	0	0.599	0.128	0.371	0.221	0.167	0.134	0.387	0.203	0.086	0.118	0.745	0.619	0.207	0.195	0.266	0.118	0.433	0	0	0	0	0	0	0.053	0.428	0.179	0.265	0.04	0.106	0	0	0	0.041	0.129	0	0.402	0.063	0	0	0.031	0.077	0	0.014	0.069
1634	DCN	8.632	5.759	57.061	109.006	35.775	13.809	30.901	32.361	35.226	46.438	2.009	7.596	13.521	48.608	41.334	30.979	21.681	30.705	9.142	13.165	18.907	25.305	7.284	50.741	25.767	31.709	74.055	85.159	55.682	38.494	34.734	93.187	23.98	116.773	122.901	24.098	2.422	2.26	35.255	23.59	12.049	27.045	28.305	5.627	20.427	41.255	16.45	18.278
1635	DCTD	0.221	0	0.253	1.38	1.233	0.272	0.193	10.504	15.806	0.175	0.285	0	0.153	0.081	0	13.391	3.771	0.19	20.116	0.179	0	0	0	0	0.11	0	0	0.505	2.913	0.26	4.335	1.325	0.905	0	0	0	0	0	0.193	0.299	0	0	0.309	0.074	0.696	0.209	0.015	0
1636	ACE	0	0.008	0.154	0.061	0.027	0.01	0.128	0.142	0.227	0.199	0.086	0.046	0.073	0.146	0.165	0.166	0.124	0.025	0	0.131	0.011	0.052	0.042	0.548	0.01	0.163	0.833	0.574	0.086	0.141	0.154	0.183	0.158	0.16	0.434	0.349	0.082	0	0.045	0.154	0.028	0.019	0.009	0.005	0.074	0.097	0.102	0.018
1638	DCT	0	0	0	0	0	0	0	0	0	0	0	0	0	0	0	0	0.04	0	0	0	0	0	0	0	0	0	0	0	0	0	0	0	0	0	0	0	0	0	0	0	0	0	0	0	0	0	0	0
1639	DCTN1	1.178	1.987	1.728	1.051	1.458	1.228	1.752	1.7	1.82	1.654	1.89	1.64	0.894	0.746	1.194	1.536	1.296	1.448	1.624	1.103	2.208	2.14	2.531	1.729	0.853	1.665	0.928	1.472	1.98	1.965	2.003	1.072	1.394	1.426	2.314	1.58	0.732	0.91	0.879	1.645	1.096	0.89	1.376	0.93	2.16	1.394	1.834	1.596
1641	DCX	0	0	0	0	0	0	0	0	0.005	0	0	0	0	0	0	0	0	0	0	0	0	0	0	0	0	0	0	0	0	0	0	0	0	0	0	0	0	0	0	0	0	0	0	0	0	0	0	0
1642	DDB1	1.799	1.575	1.072	1.494	1.96	1.816	1.702	1.87	2.036	1.494	1.251	1.205	1.621	1.371	1.457	2.263	1.936	1.596	3.007	1.217	1.427	2.364	1.181	1.118	1.278	1.504	1.924	0.681	1.064	1.936	1.215	1.819	2.199	1.21	1.426	0.852	0.569	0.864	0.968	1.545	1.342	1.356	0.563	0.88	2.683	1.078	1.495	0.988
1643	DDB2	1.146	0	0.129	0.031	0.204	0.133	0.192	0.495	0.341	0.635	0.044	0.151	0.03	0.065	0.121	0.201	0.103	0.204	0.098	0.061	1.987	0.091	0.173	0.271	0.008	0	0.348	0	0	0.118	0.127	0.009	0	0.023	0.021	0.032	0.053	0	0	0.091	0	0	0.083	0.02	0.646	1.01	0.311	0.063
1644	DDC	0.635	0.417	0.169	0.305	0.231	3.186	0.996	0.468	1.473	0.714	0.181	0.563	0.128	0.062	0.533	0.672	0.877	1.069	1.357	0.892	0.498	0	0.144	0.738	0	0	0.152	0.561	0.148	0	0.62	0.075	0.438	3.429	0.474	0	0	0	0	0.02	0	0	0	0	1.033	0	0	0
1645	AKR1C1	11.329	26.507	13.88	6.218	4.818	21.187	8.553	17.669	16.673	5.025	10.556	23.163	15.468	12.021	4.212	7.229	18.877	20.083	13.712	22.594	28.319	8.201	24.283	12.468	13.026	21.016	31.55	9.837	9.663	9.239	7.962	19.696	27.715	15.701	21.388	9.721	36.506	11.676	4.958	14.393	2.567	5.062	1.896	22.836	20.142	11.182	5.304	6.999
1646	AKR1C2	4.94	10.037	8.456	2.125	2.508	12.349	5.739	9.359	7.253	2.302	3.545	9.682	3.657	7.814	3.258	3.958	14.975	16.087	8.885	11.649	11.391	3.605	9.769	5.918	6.466	4.72	9.204	9.427	7.306	6.087	6.891	9.276	13.645	3.612	5.817	6.737	18.005	4.56	2.221	9.355	3.593	2.594	0.709	16.695	8.973	3.933	2.662	5.384
1650	DDOST	13.746	10.137	11.485	10.94	23.077	13.267	24.713	14.56	13.781	10.2	10.304	8.394	14.773	14.883	17.797	23.202	15.895	11.555	14.465	11.571	39.45	9.698	10.542	26.196	8.289	18.443	23.721	10.705	17.394	16.584	11.1	11.817	12.735	31.523	20.202	22.811	4.274	11.858	28.242	17.549	35.197	26.714	8.342	10.435	16.166	15.106	26.482	20.14
1652	DDT	6.319	16.196	11.472	11.187	7.397	34.366	14.869	15.203	9.164	20.943	17.796	20.237	15.938	13.784	11.703	15.607	29.004	16.645	18.309	29.626	11.931	12.134	15.527	25.785	24.379	35.241	11.955	11.224	33.709	16.336	10.828	17.491	21.878	9.621	32.34	43.927	8.613	21.307	133.864	31.883	78.19	35.712	110.572	53.07	14.968	37.032	89.574	34.247
1653	DDX1	4.357	4.748	5.366	5.35	4.456	4.983	6.285	5.244	5.598	5.446	3.404	4.891	4.37	5.466	4.362	5.385	4.159	3.787	5.401	5.35	4.817	4.283	4.246	3.429	2.41	2.445	3.473	3.106	2.429	4.47	3.691	4.356	3.862	2.741	3.453	3.818	2.423	2.084	2.689	3.084	3.64	2.932	1.562	2.263	7.104	2.819	3.263	4.966
1654	DDX3X	2.236	3.042	2.349	2.456	2.951	2.072	1.703	2.046	2.365	2.818	1.503	1.491	2.432	1.354	1.804	2.572	1.506	1.687	2.861	2.166	2.305	1.957	1.374	1.725	1.196	1.721	1.699	2.025	2.046	2.769	1.705	1.743	2.158	1.498	1.573	1.014	1.338	2.282	1.004	1.457	1.91	0.963	0.961	1.361	2.836	0.924	1.434	2.824
1655	DDX5	2.878	3.689	2.417	5.197	7.194	2.328	4.094	3.318	3.591	5.821	2.06	2.345	3.815	2.66	3.605	4.344	3.947	3.055	3.121	1.723	2.061	2.602	2.69	2.584	2.41	3.27	4.363	2.695	2.448	2.591	1.826	3.055	3.406	2.491	3.77	1.976	1.786	2.162	1.843	2.52	2.948	2.697	2.493	1.154	4.538	1.469	1.868	3.195
1656	DDX6	1.858	2.236	0.96	1.544	1.763	2.063	2.508	3.028	3.148	1.543	1.206	1.928	1.148	0.977	2.322	2.754	2.338	1.726	3.397	2.175	0.795	1.029	0.966	1.212	0.815	1.389	1.238	1.449	1.278	1.594	1.915	1.001	0.804	0.802	0.436	1.06	1.467	0.958	0.575	1.068	0.605	1.874	0.155	1.102	1.895	1.344	0.945	1.775
1657	DMXL1	0.001	0.001	0.001	0	0.007	0.01	0.007	0	0	0.002	0.046	0.002	0.005	0.004	0.005	0.003	0.001	0.002	0.005	0.005	0	0.007	0	0.002	0	0	0.051	0	0.013	0.002	0.001	0.003	0.016	0	0	0.024	0	0	0.001	0.002	0.018	0.011	0	0.004	0.031	0	0.008	0.002
1659	DHX8	0.045	0.022	0.029	0.013	0.07	0.121	0.194	0.111	0.193	0.047	0.027	0.025	0.104	0.155	0.036	0.162	0.04	0.044	0.052	0.019	0	0.024	0.036	0.001	0.002	0	0	0.019	0.002	0.031	0.038	0.035	0.013	0.004	0	0.021	0.026	0.006	0	0.019	0	0.021	0	0.001	0.057	0	0.029	0.111
1660	DHX9	4.756	7.006	4.07	5.443	4.638	3.63	5.307	4.822	5.571	4.622	5.543	4.793	3.84	4.321	4.43	5.045	2.898	2.948	3.885	4.522	8.108	6.443	4.393	3.067	3.058	3.567	3.537	3.048	2.631	3.121	3.394	2.708	2.881	4.667	3.953	2.619	2.498	3.898	4.318	3.452	3.166	2.557	0.905	1.47	4.768	2.119	4.33	3.881
1662	DDX10	0	0	0	0	0.004	0.019	0.017	0.006	0.014	0.022	0	0	0	0.011	0	0.004	0.001	0	0.005	0	0	0	0	0.006	0	0	0	0	0	0	0	0	0	0	0	0	0	0	0	0	0.015	0	0	0	0	0	0.008	0
1663	DDX11	0	0	0	0	0	0	0	0	0	0.001	0	0	0	0	0	0	0	0	0	0	0	0	0	0	0	0	0	0	0	0	0	0	0	0	0	0	0	0	0	0	0	0	0	0	0.066	0	0	0
1665	DHX15	4.81	5.208	3.887	4.999	5.112	4.186	4.205	4.4	4.199	4.987	4.57	3.401	4.532	3.529	4.651	4.901	3.506	3.437	5.535	3.818	4.382	5.054	4.482	4.039	2.85	3.609	5.006	2.526	2.961	2.322	2.303	2.675	2.658	3.872	6.238	2.38	2.329	1.862	2.718	2.341	2.518	1.424	0.948	2.071	5.277	1.726	3.02	3.008
1666	DECR1	11.158	18.199	12.894	11.361	13.143	12.654	14.594	10.76	11.39	10.98	12.877	11.965	20.009	13.383	14.09	8.776	16.3	18.126	14.175	17.376	10.114	26.932	15.332	19.879	9.037	17.592	10.829	5.791	21.251	19.212	11.847	18.456	24.654	6.636	27.323	66.788	12.29	25.039	48.267	38.667	29.968	54.031	28.159	42.186	15.98	42.777	56.794	53.178
1667	DEFA1	0	0	0	0	0	0	0	0	0	2.911	0	0	0	0	0	0.006	0	0	0	0	0	0	0	0	0	0	5.792	0	0	0	0	0	0	8.604	4.287	0	0	0	0	0	0	0	0	0	0	1.067	2.275	0
1668	DEFA3	0	0	0	0	0	0	0	0	0	2.911	0	0	0	0	0	0.006	0	0	0	0	0	0	0	0	0	0	5.792	0	0	0	0	0	0	8.604	4.287	0	0	0	0	0	0	0	0	0	0	1.067	2.275	0
1670	DEFA5	0	0	0	0	0	0	0	0	0	0	0	0	0	0	0	0	0	0	0	0	0	0	0	0	0	0	0	0	0	0	0	0	0	0	0	0	0	0	0	0	0	0	0	0	0	0	0	0
1671	DEFA6	0	0.554	0	0	0	0	0.319	0	0	0	0	0.868	0	0	0	0	0	0	0	0	0	0	0	0	0	0	0	0	0	0	0	0	0	0	0	0	0	0	0	0	0	0	0	0	0	0	0	0
1673	DEFB4A	0	0	0	0	0	0	0	0	0	0	0	0	0	0	0	0	0	0	0	0	0	0	0	0	0	0	0	0	0	0	0	0	0	0	0	0	0	0	0	0	0	0	0	0	0	0	0	0
1674	DES	35.223	78.184	227.362	113.853	103.157	80.486	115.677	63.215	57.587	223.113	105.823	107.72	78.62	107.261	231.446	84.236	243.002	61.105	110.049	117.95	49.363	251.711	83.888	105.645	199.825	72.272	45.532	52.297	57.359	56.017	32.521	65.228	30.352	126.189	45.525	34.72	15.462	24.012	62.709	71.89	94.963	35.372	58.7	15.232	71.752	25.052	30.63	48.444
1675	CFD	0.024	0	0.377	0.455	0.283	0.454	0.38	0.276	0.275	0.644	0.017	0.007	0.182	0.027	0.181	0.231	0.323	0.37	0.162	0.384	0	0.304	0.165	0.183	0	0.082	0.052	0.17	0.052	0.248	0.134	0.292	0	0.309	0.232	0.013	0	0.088	0.009	0	0	0.056	0.036	0.001	0.147	0.031	0.219	0.114
1676	DFFA	0.552	0.552	0.81	0.482	0.709	0.799	0.956	0.641	0.658	0.729	0.675	1.398	0.72	0.152	0.593	0.741	0.374	0.551	0.846	0.938	1.405	1.197	1.308	0.68	0.188	0.647	0.93	0.23	0.443	0.715	0.57	0.768	0.509	0.921	0.771	0.472	0.502	0.278	0.513	0.413	0.973	0.153	1.975	0.612	0.695	0.677	0.609	0.747
1677	DFFB	0.005	0.027	0	0.018	0	0.04	0.028	0.047	0.042	0.028	0.035	0.015	0	0	0.015	0	0	0.029	0.032	0.017	0	0.042	0.17	0.016	0	0	0.069	0	0	0.111	0.01	0	0.017	0	0	0	0	0	0.018	0.015	0	0	0.03	0	0	0	0.017	0
1678	TIMM8A	1.385	0	1.123	0	0.892	1.37	1.015	1.147	0.37	0.867	0	1.421	1.159	0.528	0.84	1.066	1.237	0.984	1.152	1.666	2.044	2.04	1.921	0.813	0.691	5.344	6.238	0.644	1.498	2.579	1.271	1.704	1.907	2.801	4.61	1.659	0	0.939	2.353	1.868	6.586	1.041	5.269	1.928	1.667	2.8	2.704	1.089
1687	DFNA5	0	0	0	0	0	0.004	0	0	0	0.002	0	0	0.008	0	0	0	0	0	0	0.086	0	0	0	0	0	0	0	0	0.09	0	0	0	0.013	0	0	0	0	0.006	0.011	0	0	0	0	0	0	0	0.004	0
1716	DGUOK	0.42	0	0	0.119	0.223	1.892	0.059	1.162	1.424	0.156	0	0.53	0.686	0.042	0.053	0.39	0.027	0.594	0.327	1.798	0	0.502	0.918	0.055	0.195	0.234	0	0.082	0.037	0.185	0.151	1.521	1.423	0	0	0.062	0.415	0.395	0.081	0.805	0.045	0.111	0	0.202	0.127	0	0.203	1.444
1717	DHCR7	0.062	1.007	0.58	0.163	0.3	0.239	0.112	0.365	0.159	0.199	0.346	0.174	0.41	0.348	0.112	0.396	0.172	0.405	2.653	0.507	0.068	0.246	0.35	0.314	0.371	0.105	0.292	0.679	0.254	0.205	0.367	0.515	0.312	0.167	0	0.058	0.328	0.048	0.014	0.15	0.297	0.19	0	0.41	0.906	0.032	0.413	0.186
1718	DHCR24	0.267	0.795	0.648	0.557	0.291	0.304	0.173	0.712	0.495	0.375	1.21	1.084	0.723	1.053	0.87	0.616	0.39	0.598	0.405	0.545	0.42	0.549	0.837	0.394	0.862	0.177	0.596	0.341	0.291	0.763	0.653	0.357	0.445	0.94	0	0.171	0.78	0.241	0.42	0.562	0.241	0.229	0	0.465	0.384	1.382	0.396	0.069
1719	DHFR	0.123	0.23	0.058	0.313	0.084	0.034	0.049	0.266	0.185	0.414	0.252	0.106	0.318	0.097	0.07	0	0.089	0	0	0.076	0	0	0.146	0.259	0.026	0	0	0	0.402	0	0.017	0.022	0	0	0	0.023	0.081	0.088	0	0.048	0	0	0	0	0.028	0	0	0.035
1723	DHODH	0.594	0.062	0.166	0.184	0.265	1.12	0.813	0.05	0.81	0.649	0.176	0.949	0.517	0.44	0.125	0.439	0.59	0.602	0.214	1.017	0.12	0.891	0.915	1.024	0	1.026	0.974	0.358	0.08	0.559	0.364	0.622	0.708	1.063	0.858	0.352	0.252	0.677	0.021	0.453	0.134	0.24	0.017	0.666	1.101	0.017	0.603	0.461
1725	DHPS	0	0	0	0	0	0	0	0	0.039	0.016	0.009	0	0	0.143	0	0	0	0	0	0.007	0	0	0.002	0	0	0	0	0	0	0	0	0.01	0.002	0	0	0	0	0.014	0	0	0	0	0	0	0.012	0	0.003	0
1727	CYB5R3	5.492	8.022	11.126	16.044	8.589	6.845	11.715	13.109	13.089	10.541	4.493	6.062	12.367	19.296	14.324	7.095	5.524	9.884	5.112	4.524	9.835	13.728	6.705	24.338	9.979	12.523	9.356	8.001	19.088	16.118	9.259	11.827	10.17	6.938	10.387	12.552	1.972	5.376	13.138	15.016	7.349	19.579	2.09	5.503	12.634	14.818	8.105	8.249
1728	NQO1	115.774	171.015	155.469	61.18	19.601	299.383	0.302	95.826	141.02	32.937	54.888	223.518	144.278	266.013	89.247	28.535	105.881	132.147	0.082	294.15	47.807	51.437	269.197	105.847	241.381	107.488	0	55.155	67.818	83.324	80.662	0.729	52.361	0	42.291	0.033	87.629	23.719	24.902	122.818	24.561	119.103	24.605	233.548	0.304	78.619	66.01	16.207
1729	DIAPH1	1.7	3.976	1.707	2.504	2.505	1.841	2.395	2.057	2.566	1.46	1.618	2.808	1.273	2.48	2.176	1.598	2.32	1.868	2.108	2.162	0.852	1.21	1.407	0.822	1.752	1.148	0.739	1.405	2.105	3.007	0.964	2.893	0.77	0.963	0.395	0.884	1.163	0.853	2.203	1.276	1.16	0.662	0.45	0.963	3.885	0.825	1.672	1.976
1730	DIAPH2	0.096	0.125	0.335	0.141	0.159	0.326	0.24	0.185	0.242	0.135	0.189	0.199	0.525	0.319	0.099	0.041	0.18	0.155	0.12	0.379	0.349	0.726	0.208	0.147	0.083	0.404	0.244	0.363	0.227	0.19	0.262	0.224	0.165	0.385	0.597	0.25	0.03	0.163	0.152	0.259	0.051	0.671	0.221	0.159	0.255	0.065	0.219	0.219
1731	SEPT1	1.232	0.083	0.044	0.025	0.504	0.035	0.128	0.093	0.072	0.005	0	0	0.02	0.046	2.525	0.866	0.012	0.033	0.368	0.047	0.047	0.163	0	0.046	0	0.082	0	0.389	0.067	0.029	0.024	0.201	0.008	0	0.01	0.003	0.011	0.203	0	0.038	0	0	0.008	0.014	0.204	0	0.13	0.213
1733	DIO1	0	0	0	0	0	0	0	0	0	0	0	0	0	0	0	0	0	0	0	0	0	0	0	0	0	0	0	0	0	0	0	0	0	0	0	0	0	0	0	0	0	0	0	0	0	0	0	0
1736	DKC1	1.697	0.92	1.056	0.797	1.763	2.147	1.311	0.964	0.951	1.521	1.18	1.875	1.018	0.81	1.189	1.169	1.092	0.88	1.301	1.526	1.572	1.251	0.794	1.238	0.733	1.79	1.701	0.521	0.42	0.531	0.853	0.097	0.214	1.17	1.505	0.835	0.679	0.767	0.694	1.259	1.381	0.662	0.701	1.407	0.8	1.133	1.387	1.319
1737	DLAT	2.245	2.244	2.646	3.206	2.212	2.199	2.386	1.771	2.606	1.444	1.089	1.136	4.511	1.875	1.664	2.685	2.011	1.682	1.35	2.784	1.481	4	1.662	6.939	1.237	3.877	1.445	1.55	3.486	4.559	2.222	4.798	5.495	1.007	4.28	11.132	0.835	1.958	6.68	6.788	2.163	9.543	5.191	5.965	3.201	8.245	7.467	7.07
1738	DLD	3.615	7.448	6.485	5.177	2.922	9.251	6.172	5.119	4.122	7.605	4.602	7.307	11.129	6.699	4.051	3.694	7.011	5.373	4.432	9.923	7.645	21.225	8.949	9.133	4.446	10.742	6.785	5.163	18.856	26.5	5.669	13.463	27.603	9.855	18.07	50.978	3.13	19.526	34.734	16.174	39.973	18.954	41.46	32.474	8.846	72.34	47.036	33.193
1739	DLG1	0.19	0.375	0.621	0.347	0.253	0.882	0.334	0.69	0.786	0.466	0.378	0.661	0.6	0.487	0.438	0.261	0.718	0.329	0.44	0.782	0.442	0.625	0.539	0.358	0.253	0.539	0.109	0.287	0.409	0.425	0.377	0.511	0.549	0.234	0.274	0.831	0.225	0.242	0.538	0.335	0.472	0.52	1	0.613	0.758	0.66	0.698	0.316
1740	DLG2	0	0.044	0.054	0.021	0	0.05	0.039	0.064	0.075	0.041	0.063	0.039	0.045	0.024	0.063	0.028	0.052	0.035	0.034	0.293	0.117	0	0	0	0.036	0	0	0.027	0	0.041	0.001	0.019	0.03	0.126	0	0.031	0.016	0.041	0.068	0	0.028	0.027	0.14	0.028	0.007	0.032	0.069	0.028
1741	DLG3	0.049	0.284	0.612	0.189	0.056	0.85	0.192	0.872	0.053	0.424	0.504	0.578	0.515	0.184	0.159	0.64	0.174	0.584	0.178	0.394	0.256	1.076	0.868	0.534	0.358	0.017	0.208	0.28	0.349	0.52	0.178	0.273	0.468	0.675	0.006	0.42	0.372	0.218	1.1	0.364	0.199	0.412	0.394	0.641	0.851	0.295	0.344	0.426
1742	DLG4	0	0	0	0.005	0	0.02	0	0.02	0.023	0	0	0	0	0.007	0.01	0.013	0	0	0	0.006	0	0	0	0	0.013	0	0	0	0.007	0.007	0.012	0.02	0.048	0.003	0	0.009	0	0	0	0	0	0	0.11	0	0.061	0	0.024	0
1743	DLST	8.332	24.782	10.254	21.364	4.419	6.204	3.596	4.271	8.336	3.609	5.769	6.015	10.618	6.785	6.702	4.849	5.803	4.577	4.309	7.131	10.839	78.52	8.665	11.966	16.385	35.332	9.309	7.775	12.195	7.149	5.633	10.195	10.654	8.418	14.092	28.564	5.376	15.567	25.937	13.103	22.018	15.816	13.67	16.717	5.529	15.541	24.047	19.205
1755	DMBT1	1.114	2.541	0	0	0.375	0.089	0.147	0	0.071	0.069	0.048	0.096	0	0	0.649	0.774	0.046	0.032	0.141	0.059	0	0	0.224	0	0	0.051	0	0.139	0	0.006	0.015	0	0	0	0	0	0.231	0	0	0	0	0	0	0	0.066	0	0.001	0
1756	DMD	0.014	0.012	0.595	0.05	0.243	0.346	0.592	0.451	0.348	0.326	0.018	0	0.07	0.394	0.351	0.091	0.273	0.062	0.055	0.195	0.022	0.126	0.061	0.436	0.036	0.391	0.327	0.071	0.506	0.494	0.422	0.47	0.057	0.24	0.074	0.316	0	0.008	0.2	0.089	0.041	0.105	0.262	0.024	0.185	0.194	0.611	0.09
1757	SARDH	0.025	0	0.001	0.045	0.043	0.256	0.055	0.031	0.073	0.093	0	0.048	0	0	0.022	0.004	0.022	0.004	0.006	0.251	0	0.121	0.02	0.193	0	0	0	0.063	0.325	0.129	0.105	0.04	0.036	0.01	0.037	0.198	0	0.008	0.006	0.165	0.258	0.098	0	0.362	0.079	0.452	0.793	0.039
1759	DNM1	0.781	0.705	0.797	0.404	0.541	1.007	1.066	1.684	1.159	0.479	0.887	1.088	0.465	0.801	0.595	0.354	1.437	0.753	0.774	0.533	0.459	0.807	1.191	0.437	0.559	1.037	1.237	0.847	0.588	0.669	0.726	0.902	0.902	0.339	0.397	0.6	1.161	0.286	0.076	0.611	0.298	0.665	0.26	0.535	1.108	0.449	0.555	0.769
1760	DMPK	0	0	0.002	0	0	0	0	0.003	0	0.002	0	0	0	0.004	0.004	0	0	0.003	0	0	0	0	0	0	0	0	0	0	0	0	0	0	0	0	0	0	0	0	0	0	0.005	0	0	0	0	0	0.003	0.001
1761	DMRT1	0	0	0	0	0	0	0	0	0	0	0.06	0	0	0	0	0	0	0	0	0	0	0	0	0	0	0	0	0	0.015	0	0	0	0	0	0	0	0	0.032	0	0	0	0	0	0	0	0	0	0
1763	DNA2	0	0	0	0	0	0.001	0.003	0	0	0	0	0	0	0	0	0	0	0	0	0	0.022	0	0	0	0	0	0	0	0	0	0	0.053	0	0	0	0	0	0	0	0	0	0	0	0	0	0	0	0
1767	DNAH5	0	0.001	0	0	0	0	0	0	0	0	0	0	0	0	0	0	0	0	0	0	0	0	0	0	0	0	0	0	0	0	0	0	0	0	0	0	0	0	0	0	0	0	0	0	0	0	0	0
1768	DNAH6	0	0	0.005	0	0	0	0	0	0	0	0	0	0	0	0	0	0	0	0	0	0	0.035	0	0	0	0	0	0	0	0	0	0	0	0	0	0	0.002	0	0	0	0	0	0	0.001	0	0	0	0
1769	DNAH8	0	0	0	0	0	0	0	0	0	0	0	0	0	0	0	0	0	0	0	0	0	0	0	0	0	0	0	0	0	0	0	0	0.019	0	0	0	0	0	0	0	0	0	0	0	0	0	0	0
1770	DNAH9	0	0	0.01	0	0.005	0	0	0.011	0	0	0	0	0.001	0	0	0.016	0	0.006	0.013	0	0	0	0	0.004	0.001	0	0.008	0	0	0	0	0	0	0	0	0	0	0.006	0	0	0	0	0.007	0	0.003	0	0	0.005
1774	DNASE1L1	0	0	0	0	0	0	0	0	0	0	0	0	0	0	0	0	0	0	0	0	0	0	0	0	0	0	0	0	0.274	0	0	0	0	0	0	0	0	0	0	0	0	0	0	0	0.007	0	0	0
1776	DNASE1L3	0	0	0	0	0	0	0	0	0	0	0	0	0	0	0	0	0	0	0	0	0	0	0	0.006	0	0	0	0	0	0	0	0	0	0	0	0	0	0	0	0	0	0	0	0	0	0	0	0
1777	DNASE2	0.443	0.063	0.126	0.059	0.108	0.068	0	0	0	0.239	0	0.296	0	0.362	0.191	0.237	0.165	0.33	0.635	0.232	0	0.308	0.123	0.026	0.085	0.286	0.255	0.088	0.075	0.056	0	0.106	0.166	0	0.103	0.194	0.237	0.079	0	0	0	0.091	0.605	0.301	0.438	0.209	0.329	0.33
1778	DYNC1H1	3.051	4.442	4.435	3.891	3.42	5.423	4.721	4.678	5.849	3.789	5.24	4.71	4.491	4.832	3.004	3.95	4.68	4.872	4.901	5.269	6.704	5.081	5.498	5.329	3.435	5.478	4.458	3.776	3.916	4.069	4.537	4.306	4.171	4.936	3.947	4.412	3.222	2.601	3.57	4.231	3.618	4.526	0.961	5.65	5.332	3.693	5.838	4.02
1780	DYNC1I1	0	0	0	0	0	0	0	0	0	0	0	0	0	0	0	0	0	0	0	0	0	0	0	0	0	0	0	0	0	0.001	0.004	0	0	0	0	0	0	0	0	0	0	0	0	0	0	0	0	0
1781	DYNC1I2	3.478	6.381	5.226	5.201	2.365	5.635	5.243	4.462	3.861	3.971	6.547	6.176	5.828	3.815	3.26	4.837	5.249	4.625	5.733	6.333	1.394	8.493	6.933	2.281	4.201	1.221	0.43	0.954	1.069	1.796	1.433	1.12	1.793	0.752	0.116	3.643	2.954	0.378	2.394	2.608	7.294	2.241	4.876	6.893	3.53	3.982	4.382	3.924
1783	DYNC1LI2	0.93	1.754	1.979	1.381	1.371	2.99	1.005	3.736	3.803	1.319	2.737	2.552	3.816	2.214	1.389	1.751	1.032	1.637	3.126	2.011	3.402	3.443	3.052	1.864	3.609	0.286	1.859	4.403	2.172	3.653	1.68	1.458	3.569	0.523	0.13	1.135	1.115	0.38	1.349	1.837	1.148	1.383	0.988	0.982	2.328	1.965	1.742	0.864
1785	DNM2	3.316	4.475	5.282	1.638	2.255	4.619	3.247	5.798	4.653	2.21	4.645	4.659	2.642	4.373	3.008	3.124	5.247	3.57	3.693	4.375	5.535	2.511	5.666	2.769	2.241	3.06	2.606	2.68	3.016	2.653	3.28	3.015	3.926	3.756	1.847	2.189	3.148	2.291	1.827	2.545	1.876	2.519	1.349	2.957	4.008	1.774	2.875	2.893
1786	DNMT1	0.022	0.041	0.019	0.051	0.097	0.148	0.135	0.233	0.096	0.115	0.022	0.007	0.167	0.001	0.045	0.11	0.071	0.032	0.213	0.145	0	0.02	0.005	0.015	0	0.008	0	0	0	0.021	0.006	0.002	0.114	0.004	0	0.002	0	0.012	0.003	0.005	0	0.001	0	0.002	0.044	0.003	0.013	0.138
1788	DNMT3A	0	0	0	0	0	0	0	0	0	0	0	0	0	0	0	0	0	0	0	0	0	0.011	0	0	0	0	0	0	0	0	0	0	0	0	0	0	0	0	0	0	0	0	0	0	0	0	0	0
1791	DNTT	0	0	0	0	0	0	0	0	0	0	0	0	0	0	0	0	0	0	0	0	0	0	0	0	0	0	0	0	0	0	0	0	0	0	0	0	0	0	0	0	0	0	0	0	0	0	0	0
1793	DOCK1	0.003	0.014	0.395	0.006	0.027	0.084	0.077	0.06	0.102	0.026	0.003	0.027	0.02	0.042	0.034	0.035	0.035	0.068	0.037	0.049	0.012	0.054	0.155	0.031	0.001	0.033	0.006	0.036	0.015	0.052	0.094	0.042	0.024	0.012	0.007	0.021	0.002	0	0.006	0.014	0.038	0.015	0.006	0.016	0.144	0.004	0.021	0.012
1794	DOCK2	1.603	0.066	0.055	0.021	0.436	0.036	0.584	0.051	0.192	0.089	0	0.009	0.032	0.083	0.647	0.596	0.032	0.041	0.375	0.025	0.08	0.101	0.009	0.12	0.003	0.044	0.014	0.114	0.066	0.088	0.065	0.111	0.217	0.01	0.005	0.003	0.002	0.308	0.005	0.164	0.037	0.102	0	0.002	0.239	0.002	0.017	0.468
1796	DOK1	0	0	0.002	0	0	0.011	0.006	0	0	0	0	0	0	0.123	0	0	0.007	0	0	0	0	0	0	0	0	0	0	0	0	0.01	0.014	0	0	0	0	0	0	0	0	0	0	0	0.021	0	0	0	0.001	0
1797	DOM3Z	0	0	0	0	0.006	0	0	0	0	0	0	0	0	0	0	0.006	0	0	0.003	0	0	0	0	0	0	0.012	0.014	0	0	0	0	0	0	0	0.012	0	0	0.003	0	0.003	0	0	0	0.004	0.005	0	0	0
1798	DPAGT1	0.076	0.068	0.044	0	0	0.096	0.138	0	0	0	0	0.073	0.068	0.029	0	0.11	0.064	0.056	0.126	0.075	0	0	0	0.02	0	0	0	0	0.004	0.216	0.009	0.144	0.256	0	0	0.058	0	0	0	0	0	0.063	0	0.091	0.358	0.106	0	0
1800	DPEP1	0	0	0	0	0	0	0	0	0	0	0	0	0	0	0	0	0	0	0	0	0	0	0	0	0	0	0	0	0	0	0	0	0	0	0	0	0	0	0	0	0	0	0	0	0	0	0	0
1801	DPH1	0.004	0	0.013	0.013	0.027	0.015	0.015	0.008	0	0.014	0.011	0.01	0.013	0.024	0	0.062	0.019	0.008	0.044	0.026	0	0	0	0	0	0.156	0.157	0	0.111	0	0.019	0	0.004	0.056	0.032	0	0	0	0	0	0	0	0	0.01	0.007	0.016	0.013	0.005
1802	DPH2	0.006	0	0.012	0	0.319	0.009	0	0.02	0.123	0.006	0.017	0.02	0	0	0.148	0.003	0	0	0	0.003	0.08	0.017	0	0	0	0	0.021	0	0	0.012	0	0.007	0.006	0.068	0.037	0	0	0.046	0.014	0	0	0.004	0.086	0	0.031	0	0.006	0
1803	DPP4	0.066	0.069	0.123	0.043	0.296	0.095	0.08	0.139	0.056	0.065	0	0	0	0	0.279	0.376	0.006	0	0.083	0.004	0.031	0	0.009	0.462	0	0.047	0.015	0	0.061	0.058	0.034	0.023	0.097	0	0	0.004	0.052	0.008	0.044	0.293	0	0.21	0	0.011	0.105	0	0.071	0.015
1805	DPT	3.497	0.167	8.739	4.496	5.869	8.156	16.03	11.526	10.29	7.782	0	0.817	1.656	10.01	8.184	3.282	4.757	1.871	1.891	2.392	3.625	3.177	0.599	11.729	2.778	3.843	24.153	3.404	9.874	7.969	19.988	7.392	3.957	25.641	34.846	2.716	2.922	0.146	5.285	3.483	3.392	2.253	0	3.148	5.795	3.807	1.113	5.82
1806	DPYD	0.084	0.164	0.132	0.009	0.013	0.052	0.133	0.144	0.02	0.072	0.003	0.008	0.02	0.023	0.025	0.037	0.029	0.043	0.171	0.062	0	0.351	0.05	0.013	0.004	0	0	0.012	0.434	0.092	0.057	0.474	0.384	0	0	0.672	0.008	0.048	0.005	0.029	0	0	0.005	0.128	0.559	0.067	0.471	0.047
1807	DPYS	0.137	0.199	0.311	0.261	0.414	0.258	0.204	0.165	0.172	0.244	0.184	0.207	0.235	0.183	0.153	0.183	0.246	0.193	0.347	0.239	0.434	0.783	0.164	0.204	0.28	0.851	0.437	0.023	0.003	0.103	0.108	0.759	0.341	0.46	0.341	0.068	0	0.084	0.114	0.159	0.125	0.018	0.165	0.041	0.32	0	0.129	0.121
1808	DPYSL2	7.834	26.317	11.089	17.761	10.731	13.599	19.582	8.575	14.439	15.406	3.081	6.924	11.604	10.108	15.163	20.028	15.956	7.223	8.292	4.132	7.682	16.25	3.768	6.39	5.114	4.563	12.148	8.863	6.703	11.915	8.44	9.017	4.794	13.903	5.768	3.907	4.689	3.622	6.467	6.512	8.851	7.162	3.147	3.882	8.249	4.511	4.285	5.577
1809	DPYSL3	2.561	5.141	6.247	8.145	6.425	11.327	9.55	6.888	7.523	11.675	2.567	2.661	3.056	2.961	6.221	4.677	8.564	3.917	9.983	6.161	0.774	16.38	2.1	5.052	3.222	3.382	4.526	4.505	5.377	4.612	6.265	5.699	2.752	5.293	2.57	2.573	0.854	0.785	0.718	2.419	0.139	0.869	0.933	0.298	7.141	1.354	1.938	4.406
1810	DR1	0.256	0.172	0.546	0.546	0.228	0.202	0.177	0.183	0.091	0.708	1.075	0.903	0.551	0.522	0.358	0.359	0	0.464	0.708	0.267	0.872	0.772	1.48	0.661	0.265	0.349	0.556	0.246	0.283	0.501	0.269	0.337	0.148	0.814	0.588	0.37	0.216	1.622	0.282	0.731	0	0.197	0.629	0.131	0.77	0.12	0	0.567
1811	SLC26A3	0	1.334	0	0	0	0.028	0.026	0	0	0	0	0	0	0	0	0	0	0	0	0	0	0	0	0	0	0	0	0	0	0	0	0	0	0	0	0	0	0	0	0	0	0	0	0	0	0	0	0
1819	DRG2	1.016	0.278	1.128	0.325	1.256	0.275	0.467	0.769	0.674	0.969	0.52	0.676	0.337	0.442	0.65	0.843	1.055	0.672	0.43	0.353	0.805	0.444	0.658	0.483	0.94	0.665	1.068	0.29	0.262	0.296	0.318	0.422	0.417	0.332	1.227	0.171	0.489	0.414	0.335	0.986	0.336	0.165	0	0.221	0.369	0.755	1.11	0.614
1820	ARID3A	0	0	0	0	0	0	0.002	0	0	0	0	0	0	0	0	0	0	0	0	0	0	0	0	0	0	0	0	0	0	0	0	0	0	0.296	0	0	0	0	0	0	0	0	0	0	0	0	0	0
1821	DRP2	0.011	0.003	0.044	0.004	0.015	0.094	0.319	0.02	0	0.016	0.005	0	0	0.138	0.078	0.032	0	0.018	0	0.035	0	0.016	0.025	0.029	0	0	0	0	0	0	0.37	0	0.008	0	0	0.022	0	0	0	0.015	0	0.069	0	0.012	0.013	0	0.035	0.07
1822	ATN1	0	0	0	0	0.003	0.003	0.003	0	0.003	0.002	0	0.002	0.002	0	0	0.001	0.01	0.002	0.002	0.002	0	0	0	0	0	0	0	0.001	0.005	0.002	0.006	0	0	0	0	0.006	0	0.001	0	0	0	0	0	0	0	0	0	0.003
1823	DSC1	0	0	0	0	0	0.002	0	0	0	0	0	0	0	0	0	0	0	0	0	0	0	0	0	0	0	0	0	0	0	0	0	0.179	0.266	0	0	0	0	0.001	0	0	0	0	0	0.001	0	0	0	0
1824	DSC2	0.228	1.207	0.621	0.158	0.225	0.634	0.427	0.391	0.744	0.167	1.159	0.727	0.389	0.765	1.789	0.377	0.36	0.983	1.61	0.39	0.736	0.201	0.996	0.407	0.055	0.44	0.14	0.366	0.103	0.465	1.002	0.578	1.568	0.815	0.04	0.024	0.693	0.12	0.601	0.531	0.064	0.048	0.014	1.051	0.823	0.741	0.608	0.097
1825	DSC3	0.013	0.02	0.012	0	0.014	0.015	0.004	0.034	0.039	0.014	0.041	0.052	0.006	0.004	0.003	0.027	0.023	0.009	0.034	0.031	0.115	0.009	0.045	0.005	0.006	0.04	0.049	0.029	0.004	0.008	0.024	0.204	0.294	0.043	0	0.009	0.041	0.142	0	0.017	0	0	0.001	0.004	0.043	0.001	0.015	0.006
1826	DSCAM	0	0	0	0	0	0	0	0	0	0	0	0	0	0	0	0	0	0	0	0	0	0	0	0	0	0	0	0	0	0	0	0	0	0.063	0	0	0	0	0	0	0	0	0	0	0	0	0	0
1828	DSG1	0	0	0.001	0	0	0.001	0.001	0	0	0	0	0	0	0	0	0.002	0	0	0.001	0.008	0	0	0	0.003	0	0	0	0	0	0	0	0	0.003	0	0	0	0.004	0.002	0	0	0	0	0	0.001	0	0	0	0
1829	DSG2	2.699	13.703	2.863	1.683	1.846	4.12	2.36	4.763	4.318	2.81	15.401	17.377	2.208	2.711	1.61	1.837	1.679	3.054	2.555	8.195	4.527	26.813	19.941	4.155	2.038	3.825	3.688	2.057	4.34	27.722	17.282	40.004	36.371	3.806	18.613	4.3	22.993	1.706	1.094	2.718	0.866	1.827	1.825	1.394	6.772	1.542	1.422	8.789
1830	DSG3	0	0	0	0	0	0	0	0	0	0	0	0	0	0	0	0	0	0	0	0	0	0	0	0	0	0	0	0	0	0	0	0	0	0	0	0	0	0	0	0	0	0	0	0	0	0	0	0
1831	TSC22D3	0.1	0	0.062	0	0.058	0.263	0	0.064	0.087	0.109	0	0	0.094	0	0	0.066	0	0.053	0.339	0.11	0	0	0	0	0	0	0	0	0	0	0.037	0.037	0.101	0	0	0.179	0	0	0	0.051	0	0.143	0	0	0	0	0.209	0.061
1832	DSP	2.776	6.158	4.704	3.195	1.814	5.637	4.774	5.722	5.739	3.052	7.991	5.018	4.832	5.411	2.134	2.567	4.051	4.117	4.296	5.851	5.231	2.706	5.401	2.897	3.317	3.83	2.534	3.491	2.831	3.266	4.312	5.952	4.316	3.187	1.755	2.446	3.314	1.342	1.599	4.14	1.478	1.92	2.131	4.551	6.449	1.846	3.053	1.846
1836	SLC26A2	0	0	0	0	0	0	0	0	0	0	0	0	0	0	0	0	0	0	0	0	0	0	0	0	0	0	0	0	0	0	0	0	0	0	0	0	0	0	0	0	0	0	0	0	0	0	0	0
1837	DTNA	0	0.001	0.234	0.105	0.212	0.148	0.401	0.118	0.161	0.122	0	0.016	0.024	0.126	0.17	0.093	0.246	0.03	0.031	0.099	0	0.1	0	0.281	0.066	0.606	0.02	0.102	0.04	0.161	0.008	0.027	0.028	0.068	0.076	0.083	0.001	0	0.082	0.061	0	0.094	0.052	0.022	0.093	0.044	0.079	0.001
1838	DTNB	0	0.001	0.119	0.045	0.051	0.013	0.134	0.071	0.123	0.052	0	0	0.023	0.042	0.085	0.013	0.113	0.015	0.016	0.037	0	0.061	0	0.138	0.042	0.058	0	0.052	0.026	0.186	0.007	0	0.087	0	0	0.059	0.001	0	0.069	0.033	0	0.132	0.061	0.017	0.033	0.037	0.073	0
1841	DTYMK	0.6	0.987	1.186	1.102	3.314	4.028	3.662	1.416	3.599	4.04	5.747	1.399	2.621	0.992	0.897	2.033	4.512	1.959	3.718	2.393	1.325	2.873	4.67	1.093	1.322	0	0.548	2.431	3.254	2.906	3.96	1.332	2.356	0.067	6.158	1.282	2.155	3.41	2.153	1.416	1.224	1.107	0.958	1.588	2.307	1.399	3.709	2.094
1845	DUSP3	4.529	3.852	1.693	5.251	7.346	9.341	4.142	2.304	8.366	8.245	4.636	11.016	2.22	10.572	4.691	1.849	5.88	3.897	7.035	3.544	1.489	9.163	8.865	2.741	1.57	4.634	3.982	3.012	5.331	8.796	2.161	7.715	5.185	1.617	1.135	1.688	4.646	1.314	17.713	8.385	0.894	10.302	11.866	7.236	5.561	4.025	4.175	2.93
1850	DUSP8	0	0	0	0	0	0	0	0	0	0	0	0	0	0	0	0	0	0	0	0	0	0	0	0	0	0	0	0	0	0	0	0	0	0	0	0	0	0	0	0	0	0	0	0	0	0	0	0
1854	DUT	0.776	0.818	1.049	1.679	0.928	2.419	0.475	0.964	1.32	1.593	0.957	0.991	0.901	0.431	0.871	0.724	0.556	2.076	2.052	1.925	0.775	1.994	1.261	0.306	0.63	0.7	2.428	0.331	0.961	0.209	1.286	0.488	1.27	1.141	0.982	0.75	1.013	1.017	0.81	0.994	0.494	0.171	1.254	0.743	1.867	0.559	0.521	1.041
1855	DVL1	0	0	0	0	0	0	0	0.007	0.009	0.001	0	0	0	0	0	0	0	0	0	0.007	0	0	0	0	0	0	0	0	0	0.001	0	0	0	0	0	0.002	0	0	0	0	0	0	0	0	0	0	0.006	0
1856	DVL2	0	0.001	0.015	0.016	0.003	0	0	0.012	0.011	0.004	0	0	0	0.008	0.01	0.003	0.003	0	0.01	0.013	0	0	0	0.005	0	0	0	0	0	0.012	0	0	0.003	0	0	0	0.002	0	0	0	0	0.002	0	0	0	0	0.005	0
1857	DVL3	0	0.001	0	0	0.386	0.004	0.517	0.007	0.012	0.012	0	0	0	0	0.009	0	0.098	0	0.003	0.071	0	0	0	0	0	0	0	0	0	0	0	0.055	0.003	0	0	0.017	0.003	0	0	0	0	0.002	0	0.074	0	0	0.006	0.217
1859	DYRK1A	0.002	0	0	0	0.003	0.006	0.012	0.003	0.008	0.003	0	0.008	0	0.003	0.005	0.057	0.15	0.154	0.022	0.061	0	0	0.023	0.008	0	0	0.015	0.004	0.021	0.017	0.008	0.041	0.001	0	0	0	0	0.013	0	0.001	0.006	0	0.004	0.481	0.04	0.004	0.019	0.008
1861	TOR1A	0.04	0.119	0.155	0.265	0.047	0.647	1.391	0.289	0.28	0.283	0.076	0.245	0.138	0.048	0.484	0.134	0.346	0.058	0.236	0.269	0.217	0.263	0.447	0.087	0.034	0	0	0	0.09	0.119	0.197	0.658	0.254	0	0	0	0.031	0.034	0.129	0.064	0	0	0	0.019	1.121	0	0.801	0.106
1869	E2F1	0	0	0	0	0	0	0	0	0	0	0	0	0	0	0	0	0	0	0	0	0	0	0	0	0	0	0	0	0	0	0	0	0	0	0	0	0	0	0	0	0	0	0	0	0	0	0	0
1870	E2F2	0	0	0	0	0.486	0	0	0	0	0	0	0	0	0	0	0	0	0	0	0	0	0	0	0	0	0	0	0	0	0	0	0	0	0	0	0	0	0	0	0	0	0	0	0	0	0	0	0
1874	E2F4	0	0	0	0	0	0.282	0	0	0	0	0	0	0	0	0	0.014	0	0	0.021	0	0	0	0	0	0	0	0	0	0	0	0.056	0	0.489	0	0	0	0	0	0	0	0	0	0	0	0.618	0	0.021	0
1875	E2F5	0	0	0.024	0	0	0.38	0	0	0	0	0	0	0	0	0	0	0	0	0	0	0	0	0	0	0	0	0	0	0	0	0	0	0.661	0	0	0	0	0	0	0	0	0	0	0	0	0	0.028	0
1877	E4F1	0	0	0	0	0	0.015	0	0	0	0	0	0	0	0	0	0	0	0	0	0	0	0	0	0	0	0	0	0	0	0	0	0	0	0	0	0	0	0	0	0	0	0	0	0	0	0	0	0
1879	EBF1	0	0	0	0	0	0	0	0.019	0.02	0	0	0	0	0	0	0	0	0	0	0	0	0	0	0	0	0	0	0	0	0	0	0	0	0	0	0	0.01	0	0	0	0	0	0	0	0	0	0	0
1880	GPR183	0	1.324	0	0	0	0	0	0	0	0	0	0	0	0	0.014	0.007	0	0	0	0	0	2.97	0	0	0	0	0	0	0	0	0	0.006	0.006	0	0.004	0	0	0	0	0	0	0	0	0	0	0	0	0
1889	ECE1	0	0	0.034	0.006	0.028	0.005	0.164	0.071	0.126	0.031	0	0	0	0.006	0.005	0.013	0.043	0.046	0	0.401	0	0	0	0	0	0.004	0	0	0.03	0.02	0.054	0.033	0.047	0	0	0.113	0	0	0	0.247	1.08	0.238	0.015	0	0.428	0.103	0.013	0
1890	TYMP	7.448	2.712	1.53	2.839	8.18	1.855	2.826	1.709	1.818	4.53	1.609	3.602	1.334	1.131	5.082	10.143	3.275	2.378	4.689	1.391	7.197	2.488	3.711	0.885	1.046	2.029	1.545	0.881	0.789	1.173	0.858	1.737	1.887	3.813	2.794	0.499	3.803	3.886	0.698	1.389	1.913	0.86	1.646	0.561	2.231	0.472	0.962	6.093
1891	ECH1	7.503	10.858	10.266	7.334	6.423	13.868	10.769	3.261	9.588	7.089	7.294	2.942	12.277	7.583	8.518	7.894	3.587	9.879	14.527	8.227	9.959	7.112	7.502	5.234	8.569	13.068	8.444	5.765	21.985	21.133	11.507	7.549	9.869	12.667	8.816	14.612	6.891	6.464	17.174	4.249	2.809	18.954	6.525	22.123	10.885	12.439	8.544	10.428
1892	ECHS1	5.726	8.163	11.401	5.216	5.475	12.285	4.749	8.921	7.132	4.755	7.525	9.106	15.162	6.85	5.853	6.142	7.537	8.443	5.614	13.109	6.759	14.403	10.571	14.939	5.209	12.182	6.225	7.27	28.462	23.943	14.289	13.948	13.31	9.477	15.369	30.415	9.284	7.62	17.442	14.727	30.729	22.754	8.762	19.226	9.778	27.152	40.435	22.571
1893	ECM1	0.084	0.151	0.22	0.184	0.169	0.052	0.186	0.116	0.05	0.18	0.011	0.023	0.006	0.109	0.023	0.189	0.062	0.06	0.07	0.048	0	0	0.762	0.015	0.046	0	0.051	0.303	0.508	0.293	0.142	0.059	0.097	0	0	0.017	0.28	0.146	0	0.036	0	0	0.012	0	0.109	0.037	0.043	0
1894	ECT2	0	0	0	0	0	0	0	0	0	0.001	0	0	0	0	0	0	0	0	0	0	0	0	0	0	0	0	0	0	0	0	0	0	0	0	0	0	0	0	0	0	0	0	0	0	0	0	0	0
1901	S1PR1	0	0	0	0	0	0	0	0	0	0	0	0	0	0	0	0	0	0	0	0	0	0	0	0	0	0	0	0	0	0	0	0	0	0	0	0	0	0	0	0	0	0	0	0	0	0	0	0
1902	LPAR1	0	0	0.028	0.015	0	0	0	0	0	0	0	0	0	0.005	0	0	0	0	0	0	0	0	0	0	0	0	0	0	0	0.008	0	0.039	0.041	0	0	0	0	0	0	0	0	0	0	0	0	0	0	0
1903	S1PR3	0	0	0	0	0	0	0	0	0	0	0	1.048	0	0	0	0	0	0	0	0	0	7.683	1.371	0.132	0	0	0	0	0	0	0.127	0	0.735	0	0	0	1.466	0.491	0	0	0	0	0	0	0	0	0	0
1908	EDN3	0	0	0	0	0	0	0	0	0	0	0	0	0	0	0	0	0	0	0	0	0	0	0	0	0	0	0	0	0	0	0	0	0	0	0	0	0	0	0.01	0	0	0	0	0	0	0	0	0
1909	EDNRA	0	0	0	0	0	0	0	0	0	0	0	0	0	0	0	0	0	0	0	0	0	0	0	0	0	0	0	0	0	0	0	0	0	0	0	0	0	0	0	0	0	0	0	0	0	0	0	0
1912	PHC2	0	0	0	0	0.007	0.013	0.007	0.028	0.022	0.019	0.012	0.007	0.006	0	0	0.007	0.001	0.009	0.009	0.116	0	0.018	0.006	0	0	0	0	0.012	0.004	0.008	0.016	0.019	0.071	0	0	0.006	0	0	0.012	0	0	0.003	0	0	0.037	0	0.016	0.009
1915	EEF1A1	382.47	355.87	184.676	249.151	359.002	246.882	332.46	249.589	276.335	270.673	185.058	165.671	247.93	328.553	311.877	416.779	289.008	270.372	331.4	190.207	132.858	235.44	209.439	340.397	251.291	267.188	201.983	142.336	101.094	119.495	93.185	129.433	143.093	105.685	185.387	296.837	170.591	176.37	267.255	316.3	254.392	323.11	134.202	303.786	233.695	300.024	273.087	302.274
1917	EEF1A2	204.278	167.302	99.972	142.581	173.738	105.359	170.049	138.988	143.176	154.008	113.355	95.936	138.098	166.461	164.54	189.071	123.09	121.734	148.044	101.16	91.774	150.043	131.731	175.455	131.348	209.285	153.473	74.992	52.496	39.384	29.916	78.942	103.941	77.476	148.285	136.942	112.097	66.85	175.366	200.173	118.474	157.053	130.127	149.348	125.986	159.202	120.038	110.211
1933	EEF1B2	29.953	22.121	17.173	26.009	30.458	15.339	15.802	9.518	13.797	23.259	19.381	11.033	29.495	10.265	18.925	29.75	18.831	12.175	17.868	10.436	21.15	26.458	14.346	18.39	16.501	21.267	21.587	17.333	19.663	29.58	19.444	14.109	12.724	15.945	21.234	37.54	20.498	10.23	35.002	16.516	56.37	47.458	38.562	19.27	17.352	19.779	32.018	51.927
1936	EEF1D	23.838	28.065	16.856	20.325	27.04	12.456	20.75	21.505	17.318	29.622	14.714	16.169	24.5	19.722	21.475	28.791	16.585	12.666	28.025	17.248	27.166	18.668	18.672	13.742	19.453	27.587	18.558	12.684	19.259	19.008	13.779	13.987	11.607	29.369	31.683	32.947	24.296	25.504	30.458	17.458	14.126	21.877	49.749	26.155	22.702	31.258	31.127	38.976
1937	EEF1G	28.639	26.947	12.296	24.814	33.659	19.919	27.059	17.865	16.695	25.422	21.672	20.488	16.182	26.03	15.404	29.426	24.597	16.618	27.608	19.007	27.873	19.875	20.604	22.935	21.121	21.04	19.807	15.277	13.378	12.872	14.851	16.581	17.536	20.011	18.54	17.21	16.119	25.095	40.792	22.054	31.863	30.441	13.613	18.477	26.438	24.872	28.055	29.25
1938	EEF2	59.729	61.892	36.67	45.763	53.965	33.66	44.852	45.003	43.202	63.47	73.149	47.69	34.505	44.761	50.675	54.373	39.528	35.597	61.826	43.128	74.664	60.763	58.106	40.56	36.48	35.185	38.854	27.959	32.323	32.802	26.956	32.697	32.678	73.212	33.625	55.878	42.633	63.047	51.24	38.667	47.463	41.629	29.815	35.446	51.984	37.679	52.947	69.463
1939	EIF2D	0.029	0.019	0.124	0.014	0.029	0.006	0.042	0.031	0.028	0.024	0.045	0.033	0.096	0.006	0.14	0.064	0.042	0.014	0.073	0.031	0.01	0.025	0.036	0.089	0.015	0.075	0	0.024	0.007	0.072	0.02	0.029	0.036	0	0	0.039	0.003	0.008	0.029	0.036	0.032	0.001	0.013	0.036	0.074	0.049	0.029	0.064
1945	EFNA4	0	0	0	0	0	0	0	0	0	0	0	0	0	0	0	0	0.082	0	0	0	0	0	0	0	0	0	0	0	0	0	0	0	0	0	0	0	0	0	0	0	0	0	0	0	0	0	0	0
1947	EFNB1	0.151	0.157	0.068	0	0.278	1.96	0.009	0.281	0.115	0.402	0.462	0.194	0.09	0.125	0.045	0.827	0.544	0.649	0.609	0.327	0	0.061	3.082	0.031	0.949	0.08	0.422	0.222	0.138	0.113	0.252	0.247	0.274	0.163	0	0.926	0.933	0	0	0	0	0	0.045	0.353	0.427	0.42	0.282	0.061
1948	EFNB2	0.655	0.212	0.231	0.036	0.039	0.221	0.088	0.271	0.099	0.059	0.373	0.467	0.113	0.199	0.107	0.152	0.17	0.156	0.226	0.225	0.329	0.03	0.271	0.086	0.094	0.27	0.269	0.298	0.047	0.232	0.456	0.199	0.252	0.322	0.103	0.048	1.534	0.041	0.028	0.115	0.083	0	0.001	0.055	0.169	0.069	0.016	0.065
1950	EGF	0	0	0	0	0	0	0	0	0	0	0	0	0	0	0	0	0	0	0	0	0	0	0	0	0	0	0	0	0	0	0	0	0	0	0	0	0	0	0	0	0	0	0	0	0	0	0	0
1951	CELSR3	0	0	0	0	0	0	0	0	0	0.001	0	0	0	0	0	0	0	0	0	0	0	0	0	0	0	0	0	0	0	0	0	0	0	0	0	0	0	0	0	0	0	0	0	0	0	0	0	0
1952	CELSR2	0	0	0	0	0	0	0	0	0	0	0	0	0	0	0	0	0	0	0	0	0	0	0	0	0	0	0	0	0	0	0	0.001	0	0	0	0	0	0	0	0	0	0	0	0	0.001	0	0	0
1956	EGFR	0.007	0.032	0.091	0.05	0.068	0.172	0.079	0.273	0.19	0.038	0.398	0.093	0.032	0.174	0.028	0.034	0.074	0.075	0.095	0.117	0.028	0.226	0.481	0.102	0.027	0.059	0.413	0.039	0.291	0.062	1.138	0.029	0.088	0.039	0.175	0.043	0.009	0.044	0.013	0.062	0.064	0.086	0	0.028	0.093	0.051	0.118	0.012
1959	EGR2	0	0	0	0	0	0	0	0	0	0	0	0	0	0	0	0	0	0	0	0	0	0	0	0	0	0	0	0	0	0	0	0	0	0	0	0	0	0	0	0	0	0	0	0	0	0	0	0
1961	EGR4	0	0	0	0	0	0	0	0	0	0.321	0	0	0	0	0	0	0	0	0	0	0	0	0	0	0	0	0	0	0	0	0	0	0	0	0	0	0	0	0	0	0	0	0	0	0	0	0	0
1962	EHHADH	0.203	0.937	0.499	0.23	0.143	0.316	0.871	0.394	0.116	0.195	1.071	0.395	0.471	0.666	0.46	0.252	0.052	0.231	0.331	0.291	0.645	0.274	0.504	0.14	0.626	1.024	0.238	0.783	0.697	0.652	0.153	0.177	0.258	0.226	0.041	0.28	0.308	0.381	0.535	1.099	0.425	0.407	0.033	0.388	0.527	0.294	0.501	0.343
1964	EIF1AX	1.409	1.5	2.336	1.404	2.936	3.271	1.437	0.75	0.961	1.398	1.943	2.286	1.671	0.741	1.196	2.771	2.961	0.264	3.016	1.299	0.736	2.5	2.135	0.792	0.702	0	0.055	0.879	1.171	0.993	0.609	0.987	1.057	0	0.048	2.043	2.419	0.847	4.418	0.832	4.4	0.905	2.438	2.19	1.801	1.645	3.028	3.293
1965	EIF2S1	5.756	7.202	4.708	4.801	4.469	4.505	5.461	7.759	4.47	6.834	5.256	4.111	5.164	5.526	7.171	4.648	4.311	4.673	5.416	5.06	3.561	3.875	4.714	5.01	4.61	3.887	2.223	1.656	2.12	3.1	1.936	2.391	3.437	2.812	6.768	5.603	4.038	3.145	5.218	5.642	4.043	7.95	2.125	3.355	4.907	4.734	5.424	7.839
1967	EIF2B1	0.773	0.968	2.05	0.727	4.026	1.238	3.559	0.801	0.594	3.199	0.523	0.423	0.868	2.141	1.975	0.793	1.146	0.508	4.483	0.542	0.092	0.292	0.162	0.797	0.317	0.579	0.288	0.815	1.652	1.759	0.76	0.945	1.379	0.176	0.53	0.288	0.257	0.515	0.446	1.573	0.406	1.151	0.067	1.044	2.694	0.606	1.031	1.159
1968	EIF2S3	4.078	3.307	2.906	2.952	5.553	2.604	4.375	3.391	3.155	4.544	4.882	2.992	2.628	2.323	2.811	4.87	3.05	3	3.713	2.633	3.059	2.283	3.074	3.314	1.952	5.246	6.238	4.194	3.139	3.418	2.391	2.12	2.826	3.372	3.107	3.913	1.98	2.139	3.182	2.484	3.289	4.988	2.346	3.516	4.495	4.265	3.674	3.804
1969	EPHA2	0.009	0.158	0.019	0.136	0.172	0.078	0.026	0.382	0.375	0.414	0.27	0.084	0.071	0.022	0.08	0.216	0.12	0.138	0.019	0.186	0	0	0.077	0	0.005	0.043	0.107	0	0	0.241	0.174	0.065	0.102	0.045	0.009	0.004	0.052	0.217	0	0	0	0	0	0	0	0.001	0.063	0.009
1973	EIF4A1	17.86	23.261	10.793	18.479	27.479	14.871	16.343	18.536	18.432	18.424	11.33	10.64	15.168	15.308	16.484	20.312	17.879	15.836	29.594	16.501	14.891	12.31	11.021	11.544	14.744	15.783	19.447	13.755	13.306	14.115	7.839	12.6	12.038	9.366	24.767	12.549	14.775	9.997	7.374	13.562	9.998	14.15	2.404	9.16	16.852	14.412	11.747	16.281
1974	EIF4A2	13.336	15.473	13.142	11.925	12.998	12.009	13.796	12.339	13.437	12.164	10.696	10.264	14.872	14.123	12.794	13.362	12.06	12.272	17.019	11.991	15.788	13.659	11.503	10.808	11.067	17.157	18.594	11.314	12.181	11.254	8.323	9.377	7.887	10.347	26.076	9.231	9.389	8.487	10.01	12.048	8.686	13.281	3.595	10.894	13.037	11.888	11.154	11.392
1975	EIF4B	1.961	2.075	1.579	1.874	1.98	3.708	1.756	4.364	1.066	2.213	1.414	1.095	3.217	1.687	1.879	4.428	1.654	2.187	5.554	2.235	1.655	1.337	1.508	1.192	1.934	1.025	1.072	1.005	1.116	0.994	1.002	0.697	1.034	0.466	1.503	1.548	1.506	0.982	2.381	1.129	3.859	1.32	5.881	3.199	2.53	1.957	2.059	1.801
1977	EIF4E	3.373	3.082	2.227	1.327	2.718	2.775	1.903	2.526	1.297	2.992	4.23	4.711	3.027	2.642	1.634	2.455	1.846	2.763	2.627	1.694	2.238	3.06	3.561	2.173	1.206	0.652	0.908	1.022	1.02	1.523	2.059	2.563	2.306	2.721	0.852	1.627	1.372	0.372	1.393	1.504	3.478	2.142	3.524	1.672	2.322	1.56	2.029	2.591
1978	EIF4EBP1	0	0	4.159	3.532	0	4.759	0	0	6.253	2.891	0	0	8.536	0	0	2.084	0	11.296	7.472	11.894	0	0.245	0	2.564	4.437	0	0	3.4	2.383	0	0.189	0	0	0	0	0	0	0	0	0	0	7.63	0.037	0	0	0	11.959	0
1979	EIF4EBP2	0	0	0	0	0	0	0	0	0.097	0.477	0.239	0.315	0	0	0.023	0	0	0	0	0	0	0.192	0	0	0	0.001	0.163	0.147	0.314	0	0.107	0	0.042	0.001	0.176	0.005	0.376	0	0.055	0	0.111	0	0.826	0.003	0.309	0.347	0.391	0
1981	EIF4G1	1.988	3.224	1.618	2.023	2.919	2.243	3.246	2.842	4.027	3.099	3.391	3.584	2.311	1.725	1.605	2.574	2.539	1.662	2.758	2.041	2.4	3.477	3.521	1.725	1.505	1.272	1.444	1.9	3.942	1.423	0.811	2.272	1.282	2.736	0.59	2.683	2.74	1.68	2.365	2.507	3.189	2.913	2.035	1.318	3.69	1.443	1.579	3.781
1982	EIF4G2	2.239	2.384	0.604	0.628	0.942	0.974	0.86	1.041	0.848	0.882	2.187	0.862	0.676	0.614	1.014	1.129	0.841	0.669	0.916	0.612	0.57	0.761	1.173	0.777	0.556	0.526	0.426	0.321	0.536	0.951	1.004	0.677	0.668	0.333	0.366	0.635	0.701	0.402	0.362	0.53	0.678	0.486	0.333	0.774	0.941	0.45	0.963	0.969
1983	EIF5	1.938	1.954	1.178	2.636	1.205	2.13	2.036	1.945	2.517	2.265	1.527	1.74	0.933	1.757	1.625	1.279	1.96	1.61	2.266	1.99	2.331	2.643	2.764	1.697	1.278	2.493	1.222	2.759	2.118	1.472	2.383	2.115	1.048	3.616	1.383	1.447	1.349	2.579	1.115	3.012	2.053	1.129	2.474	1.591	1.199	1.342	2.051	1.745
1984	EIF5A	28.164	40.316	7.257	32.008	17.932	18.793	8.361	18.944	13.366	29.494	52.381	66.327	36.274	30.721	33.144	36.95	18.959	26.047	31.724	29.811	76.509	40.737	42.196	10.337	35.65	6.867	6.955	8.557	9.247	23.48	8.894	11.316	10.125	63.005	5.404	25.687	24.976	36.769	28.105	19.645	93.125	18.369	46.997	30.469	22.862	30.875	19.211	23.918
1991	ELANE	3.548	0	0.006	0	1.412	0	0.058	0	0.003	0.017	0.018	0	0	0	1.568	1.093	0	0	0.026	0	0	0	0	0	0.013	0.022	0.053	0	0	0	0	0	0	0	0	0	0.104	0.698	0	0	0.17	0	0	0	0.258	0	0.01	0.661
1992	SERPINB1	30.725	29.056	24.726	26.642	36.192	40.209	37.096	35.872	53.26	43.483	44.564	54.216	15.741	26.613	15.506	38.209	51.024	44.582	52.32	29.919	51.344	36.267	64.118	28.014	31.445	31.867	33.266	19.432	43.882	23.604	21.902	24.243	29.348	34.221	28.098	16.293	32.958	18.902	14.809	22.669	14.848	33.493	6.267	18.713	37.401	16.251	36.122	24.019
1993	ELAVL2	0	0	0	0	0	0	0.008	0	0	0	0	0	0	0.008	0	0	0	0	0	0	0	0	0	0.015	0	0	0	0	0.013	0.048	0	0	0.091	0	0	0	0	0	0	0.011	0	0	0	0	0	0	0	0.09
1994	ELAVL1	9.589	7.779	2.879	10.539	8.753	4.025	3.875	4.372	4.151	4.479	4.715	3.878	11.377	5.378	2.992	4.19	3.566	20.578	5.184	7.437	4.887	17.035	7.983	6.954	3.672	3.872	6.999	24.397	6.696	20.538	4.564	3.437	7.85	4.611	4.216	7.429	4.878	6.718	7.239	4.216	3.727	8.204	1.794	4.325	7.352	2.127	7.232	4.925
1995	ELAVL3	0	0	0	0	0	0	0	0	0	0.041	0	0	0	0.008	0	0	0	0	0	0	0	0	0	0.014	0	0	0	0	0	0	0	0	0	0	0	0	0	0	0	0.01	0	0	0	0.172	0	0	0	0.086
1996	ELAVL4	0	0	0	0	0	0	0.007	0	0	0	0	0	0	0.007	0	0	0	0	0	0	0	0	0	0.014	0	0	0	0	0.012	0.044	0	0	0.082	0	0	0	0	0	0	0.01	0	0	0	0	0	0	0	0.082
1997	ELF1	0.264	0.05	0.011	0.031	0.063	0.108	0.039	0.033	0.045	0.835	0.108	0.094	0.047	0.057	0.086	0.117	0.087	0.053	0.123	0.035	0.147	0.085	0.099	0	0.046	0.126	0.1	0.123	0.02	0.029	0.042	0.028	0.018	0	0	0.029	0.014	0.034	0	0.032	0	0	0.11	0.03	0.031	0	0.027	0.045
1998	ELF2	0	0	0	0	0	0	0	0	0	0	0	0	0	0	0	0	0	0	0	0.005	0	0	0	0	0	0	0	0	0	0	0	0	0	0	0	0	0	0	0	0	0	0	0	0	0	0	0	0
1999	ELF3	0	0	0.012	0	0.212	0.003	0.014	0.017	0.222	0	0.059	0.136	0.051	0	0	0.156	0	0	0.097	0.169	0	0	0.103	0.035	0	0.015	0.102	0.052	0.009	0.272	0.187	0.598	0.003	0	1.268	0	0	0	0	0	0	0	0	0.041	0.512	0	0	0
2006	ELN	0.594	0	21.136	5.376	7.656	6.439	19.872	5.691	20.055	2.919	0	0.069	0.992	15.438	11.094	1.773	11.379	0.942	0.254	7.943	1.117	0.634	0.038	34.082	24.481	3.316	13.946	0.2	0.992	1.693	2.207	0.795	0.778	8.984	1.188	1.629	0	0	4.737	19.109	2.038	1.838	0.484	0.059	1.207	0.063	1.409	2.916
2009	EML1	0.211	0.449	1.986	0.608	0.721	1.199	0.767	0.887	1.046	0.914	0.259	0.535	0.954	0.842	0.566	1.203	1.082	0.505	0.909	1.118	0.226	1.91	0.51	0.917	0.523	0.554	0.494	1.189	0.302	0.572	0.54	0.683	0.471	0.526	0.42	0.304	0.201	0.241	0.418	0.386	0.07	0.113	0.019	0.169	1.168	0.206	0.301	0.384
2010	EMD	2.239	1.724	3.109	3.354	8.713	3.414	3.812	3.437	2.29	2.279	2.93	2.247	1.296	0.871	3.948	3.532	1.836	1.374	2.92	1.671	0.368	8.426	2.562	1.978	2.728	1.902	2.305	1.255	1.836	1.552	1.382	1.625	1.633	2.767	0.663	1.977	0.452	0.82	1.611	2.198	0.95	1.255	1.582	1.242	3.751	1.124	2.173	2.262
2011	MARK2	0.15	0.804	0.215	0.138	1.379	0.393	0.477	0.323	0.46	0.529	0.355	0.791	0.158	0.18	0.067	0.395	0.256	0.457	0.479	0.17	0.224	0.222	0.498	0.166	0.109	0.25	0.085	1.099	0.155	0.293	0.098	0.264	0.164	0.208	0.065	0.364	0.698	0.18	0.158	0.861	0.196	0.086	0.302	0.204	0.341	0.154	0.173	0.753
2014	EMP3	0	0	0	0	0	0	0	0	0	0	0	0	0	0	0	0	0	0	0	0	0	0	0	0	0	0	0	0.125	0	0.185	0.252	0	0.19	0	0	0	0	0	0	0	0	0	0	0	0.311	0	0	0
2015	EMR1	0	0	0	0	0	0	0	0	0	0	0	0	0	0	0	0	0	0	0	0	0	0	0	0	0	0	0	0	0	0	0	0	0	0	0	0	0	0	0	0	0	0	0	0	0	0	0	0
2016	EMX1	0	0	0	0	0	0	0	0	0	0	0	0	0	0	0	0	0	0	0	0	0	0	0	0	0	0	0	0	0	0	0	0	0	0	0	0	0	0	0	0	0	0	0	0	0	0	0	0
2017	CTTN	14.672	14.897	21.18	10.096	8.944	17.459	7.769	16.873	15.581	12.579	11.144	15.721	16.096	11.54	9.609	11.99	9.789	18.329	13.178	16.456	10.976	13.122	14.763	5.423	17.561	7.559	6.215	9.256	7.051	6.417	9.073	8.48	7.999	8.417	7.109	12.612	17.36	6.979	6.671	10.598	10.212	7.766	19.65	14.297	10.247	10.354	9.141	8.908
2021	ENDOG	0.037	0.215	0.032	0.049	0.026	0.246	0.044	0.228	0.213	0.08	0	0.08	0.075	0.091	0.073	0.037	0.251	0.093	0.144	0.116	0.041	0.078	0	0.207	0.039	0	0	0.141	0	0.054	0.04	0.052	0	0.066	0	0.095	0	0.278	0.233	0.12	0	0.07	0.029	0.14	0.009	0.18	0.109	0.2
2022	ENG	0.019	0	0	0.014	0.03	0.003	0.016	0.019	0	0.071	0	0	0	0	0	0.028	0.009	0	0	0	0.029	0	0	0.017	0	0	0	0.007	0.309	0.013	0	0.007	0.003	0	0	0.011	0	0	0	0	0	0	0	0	0.02	0	0	0.021
2023	ENO1	172.946	205.967	122.745	139.585	163.303	127.638	97.776	109.986	119.876	137.808	107.978	96.443	145.271	118.333	170.36	160.427	136.522	96.721	183.384	139.777	129.341	151.262	109.675	131.519	123.033	110.559	94.42	128.862	175.571	145.198	109.41	108.738	68.547	92.941	125.801	112.128	137.654	107.787	116.98	110.142	132.971	117.432	111.186	138.191	95.825	133.984	141.75	189.017
2026	ENO2	12.359	13.369	14.259	15.823	7.498	3.269	5.164	8.249	9.112	6.013	11.497	11.786	7.152	8.737	17.719	5.688	10.24	2.425	1.771	4.789	39.777	22.433	15.145	5.055	3.78	5.955	9.172	4.035	26.22	21.005	13.873	10.07	2.484	32.266	10.633	13.665	11.954	22.064	8.015	3.608	13.47	2.561	8.817	0.851	3.146	9.487	5.984	19.029
2027	ENO3	11.363	13.755	12.195	14.364	7.305	2.047	2.618	8.222	8.994	25.312	10.706	11.19	5.572	9.357	17.448	5.911	10.308	2.267	1.256	4.282	42.071	22.32	13.802	2.573	4.036	5.626	26.099	3.778	26.963	19.104	10.221	9.339	2.238	38.936	27.111	14.771	12.605	23.186	8.627	3.409	13.649	2.11	9.459	0.737	2.498	16.24	15.517	20.484
2028	ENPEP	0.066	0	0	0	0.003	0	0.003	0	0	0	0	0	0	0	0	0	0	0	0	0	0	0.475	0.844	0	0	0	0	0	0	0	0	0	0	0	0	0.003	0.012	0	0	0	0	0	0	0	0	0	0	0
2029	ENSA	22.335	17.638	18.232	15.494	11.002	7.76	5.54	7.707	8.89	4.466	2.592	4.471	14.139	7.517	6.028	15.624	10.008	8.802	14.699	2.932	5.683	8.557	3.296	20.962	12.912	6.593	15.266	2.368	1.772	5.776	1.471	1.946	1.987	4.723	3.455	2.779	6.542	4.758	3.588	21.71	14.769	3.836	2.387	28.991	9.668	20.215	7.959	5.088
2030	SLC29A1	0	0	0.049	0.014	0	0.015	0	0.014	0.024	0	0.008	0.016	0.015	0.016	0	0	0	0.007	0	0	0	0.022	0.012	0.02	0.016	0.067	0.071	0	0	0.011	0.033	0.243	0.147	0.024	0.077	0.011	0	0	0.017	0.029	0	0	0	0.011	0.095	0.022	0	0.004
2033	EP300	0.009	0	0	0.003	0.013	0.011	0.006	0.008	0.018	0.054	0.009	0	0.01	0.014	0.015	0.016	0.007	0.001	0.014	0.008	0	0.005	0	0.009	0	0.003	0	0.007	0	0.003	0.012	0.004	0.004	0	0.006	0	0	0.007	0	0.007	0	0	0.001	0	0.012	0.002	0.004	0.001
2034	EPAS1	0.007	0	0	0	0.009	0.01	0	0.01	0.006	0.007	0.008	0	0	0.006	0.01	0.01	0	0	0.014	0.012	0	0	0	0	0	0	0	0	0.081	0	0	0.016	0.029	0	0	0	0	0	0	0	0	0.003	0	0	0	0	0.006	0
2035	EPB41	0.564	0.475	0.404	0.341	0.279	0.676	0.395	0.85	0.802	0.599	3.426	3.554	0.586	0.553	0.436	0.334	0.434	0.542	0.698	1.055	0.391	2.275	2.521	0.313	0.257	0.349	0.202	0.772	3.036	0.55	0.637	1.268	0.64	0.995	0.502	0.701	0.442	0.695	0.643	0.205	1.151	0.302	0.319	0.772	0.721	0.27	1.267	0.958
2036	EPB41L1	0.948	1.207	1.683	1.228	1.059	2.74	1.089	2.355	3.1	1.579	2.137	2.25	3.449	1.649	0.884	0.827	1.876	2.341	1.676	3.293	1.293	3.518	2.403	2.281	1.95	1.433	1.636	2.914	3.663	4.484	2.375	1.796	1.689	1.916	2.62	4.094	2.159	0.771	1.622	2.292	0.964	3.34	1.864	1.543	2.915	2.119	2.212	1.913
2037	EPB41L2	2.153	2.491	3.276	2.506	2.51	2.201	2.749	2.302	2.8	2.324	1.623	2.643	3.104	1.717	3.329	2.615	2.888	2.565	2.321	2.492	2.567	4.204	2.009	1.974	1.181	0.961	1.321	1.909	2.261	1.82	2.402	2.119	1.084	4.987	2.253	1.115	0.873	2.075	1.988	2.183	1.904	0.84	0.684	1.079	3.138	0.915	1.775	3.683
2038	EPB42	0.019	0.001	0.013	0	0.065	0.098	0.102	0.25	0.106	0.161	0.044	0.016	0.019	0.033	0.038	0.117	0.075	0.02	0.021	0.066	0.01	0.004	0.047	0.014	0	0	0.189	0.155	0.146	0.012	0.118	0.122	0.097	0.171	0	0.029	0.025	0.048	0.004	0.054	0.012	0.109	0	0.002	0.045	0	0.112	0.076
2039	DMTN	0	0	0.063	0	0.025	0.218	0.003	0.039	0.04	0.05	0.075	0.025	0.123	0.01	0	0.014	0.008	0.055	0.002	0.044	0	0.009	0.008	0.001	0	0.018	0	0	0	0.004	0.019	0.059	0.051	0	0	0.045	0	0.042	0	0.016	0	0.001	0.064	0.068	0.03	0.082	0.028	0.025
2040	STOM	4.909	3.566	2.43	8.509	6.011	2.755	17.352	5.809	11.546	4.86	0.881	8.317	0.83	4.448	9.898	8.605	8.094	3.293	3.131	5.034	2.214	2.936	2.57	7.097	0.586	4.167	5.993	2.923	5.635	3.757	7.753	5.524	4.102	2.783	6.333	2.162	1.059	1.422	1.251	5.2	2.924	9.578	0.155	1.181	4.913	5.94	4.6	5.045
2041	EPHA1	0	0	0	0	0	0	0	0	0.005	0	0	0	0	0	0	0	0	0	0	0	0	0	0	0	0	0	0	0	0	0	0	0	0	0	0	0	0	0	0	0	0	0	0	0	0	0	0	0
2042	EPHA3	0.007	0	0	0.009	0	0	0	0	0	0	0.004	0	0.005	0	0.006	0	0	0	0	0	0	0	0	0	0	0	0.028	0	0	0	0	0	0	0	0.008	0	0	0	0	0	0	0	0	0	0	0	0	0
2043	EPHA4	0	0	0	0	0	0	0	0	0	0.001	0	0	0	0	0	0	0	0	0	0	0	0	0	0	0	0	0	0	0	0	0	0.007	0.003	0.044	0	0	0	0	0	0	0	0	0	0	0	0.001	0	0
2044	EPHA5	0.007	0	0	0.009	0	0	0	0	0	0	0.004	0	0.004	0	0.006	0	0	0	0	0	0	0	0	0	0	0	0.027	0	0	0	0	0	0	0	0.008	0	0	0	0	0	0.21	0	0	0	0	0	0	0
2045	EPHA7	0.007	0	0	0.009	0	0	0	0	0	0.001	0.004	0	0.005	0	0.007	0	0	0	0	0	0	0	0	0	0	0	0.029	0	0	0	0	0	0	0.044	0.009	0	0	0	0	0	0	0	0	0	0	0.001	0	0
2046	EPHA8	0.007	0	0	0.009	0	0	0.001	0.002	0.002	0.002	0.004	0	0.005	0	0.006	0	0	0	0	0.002	0	0	0	0	0	0	0.028	0	0.004	0.017	0.02	0.007	0.02	0	0.008	0	0	0	0	0	0	0	0	0	0.04	0	0	0
2047	EPHB1	0.007	0	0	0.009	0	0	0.001	0.002	0.002	0.004	0.004	0	0.004	0	0.006	0	0	0	0	0.002	0	0	0	0	0	0	0.027	0	0.004	0.017	0.019	0.014	0.022	0.042	0.008	0	0	0	0	0	0	0	0	0	0.04	0.001	0	0
2048	EPHB2	0.007	0	0	0.01	0.095	0	0.056	0	0	0.001	0.004	0	0.005	0	0.007	0.002	0	0	0	0	0	0	0	0	0	0	0.029	0	0	0	0	0	0	0.045	0.009	0	0	0	0	0	0	0	0	0	0	0.001	0	0
2049	EPHB3	0.015	0.009	0.07	0.042	0.085	0.264	0.296	0.307	0.474	0.204	0.066	0.163	0.063	0.037	0.02	0.084	0.071	0.102	0.337	0.011	0	0.204	0.021	0.048	0.018	0.051	0.076	0	15.859	0.054	0.069	0.126	0.15	0.149	0.363	0.307	0	0.026	0.009	0.055	0.03	0.096	0	0.041	0.067	0.096	0.182	0.074
2050	EPHB4	0.007	0	0.021	0.014	0.052	0.062	0.012	0.019	0.144	0.027	0.024	0.036	0.013	0.006	0.006	0.017	0.035	0.054	0.4	0.037	0	0.005	0.003	0.005	0.018	0.04	0.028	0	0.038	0.02	0.009	0.087	0.127	0.151	0.069	0.023	0	0.032	0.009	0.019	0	0	0	0.004	0.038	0.005	0.019	0.007
2051	EPHB6	0	0	0	0	0	0	0	0	0	0	0	0	0	0	0	0	0	0	0	0	0	0	0	0	0.022	0	0	0	0	0	0	0	0	0	0	0	0	0	0	0	0	0	0	0	0	0	0	0
2052	EPHX1	2.209	2.724	5.495	3.095	3.99	5.472	6.19	3.519	5.981	2.427	2.092	3.31	4.032	9.285	4.151	2.885	3.697	4.303	3.125	5.442	5.163	5.294	4.392	7.794	2.745	5.33	8.456	5.693	2.56	2.858	3.453	9.961	4.4	4.354	2.223	5.368	0.862	3.583	6.234	6.933	6.392	7.304	0.369	3.807	10.546	3.722	5.23	4.412
2053	EPHX2	0.293	1.699	1.656	1.199	0.024	1.297	0.981	0.13	0.917	0.909	0.588	0.868	1.505	0.545	0.551	0.027	0.663	0.015	0.611	0.426	1.491	1.278	0.723	1.354	0.659	3.214	0.55	0.488	0.585	1.262	0.96	2.273	0.024	1.708	0.799	1.235	0.64	0.467	0.739	1.059	0.807	1.591	0.133	0.677	3.12	0	0.942	0.633
2054	STX2	0	0	0	0	0	0	0.035	0	0	0	0	0	0	0.038	0	0	0	0	0	0	0	0	0	0	0	0	0	0	0	0	0.003	0	0	0	0	0	0	0	0	0	0	0	0	0	0	0	0	0
2055	CLN8	0	0	0	0	0	0	0	0	0	0	0	0.275	0	0	0	0	0	0	0	0	0	0	0	0	0	0	0	0	0	0.092	0	0	0	0	0	0	0	0	0.275	0	0	0	0	0	0	0	0	0
2058	EPRS	2.337	3.581	2.054	3.414	1.935	2.264	2.762	2.97	2.966	3.248	3.3	2.98	2.131	2.112	2.762	2.282	3.59	1.997	3.498	2.239	2.057	2.173	3.664	1.945	1.46	1.325	2.207	2.106	2.562	3.801	2.89	2.059	1.604	1.109	1.871	2.36	1.66	1.386	3.107	2.104	2.749	2.667	1.887	2.853	2.648	3.088	4.561	2.492
2059	EPS8	0.305	2.862	1.247	0.356	0.428	0.363	0.33	0.627	0.916	2.034	0.693	0.239	0.379	0.106	0.135	0.279	0.486	0.522	0.21	0.715	0.198	0.086	0.432	0.304	0.096	0.284	0	0.403	0.331	0.445	0.374	0.213	0.12	0.079	0.089	0.35	0.19	0.134	0.022	0.354	0.016	0.34	0.048	2.589	0.75	0.033	0.311	0.594
2060	EPS15	0.889	0.558	0.68	0.963	0.817	0.963	0.889	0.4	0.995	0.834	0.438	0.954	0.993	0.621	0.874	0.596	1.012	1.205	1.631	1.415	1.136	0.533	0.855	0.356	0.241	0.848	0.81	0.329	0.912	0.835	0.786	0.637	0.433	0.925	0.892	0.492	0.344	0.446	0.747	0.351	0.311	0.466	2.894	0.444	1.12	0.295	1.284	0.639
2063	NR2F6	0	0	0	0	0	0.041	0	0.037	0.004	0	0	0.015	0	0	0	0	0.015	0	0	0	0	0	0	0.013	0.003	0.099	0.072	0	0	0	0	0.018	0	0.009	0	0	0	0	0	0.018	0	0	0	0.064	0.021	0	0	0
2064	ERBB2	0.02	0.051	0.1	0.033	0.004	0.193	0.135	0.176	0.034	0.017	0.028	0.43	0.057	0.143	0.013	0.067	0.023	0.108	0.113	0.106	0.218	0.155	0.286	0.037	0.026	0.012	0	0.009	0.011	0.06	0.046	0.083	0.145	0.154	0	0.008	0.135	0.035	0	0.022	0.014	0	0.007	0.068	0.203	0.007	0.003	0.068
2065	ERBB3	0	0	0.008	0	0.004	0.068	0	0.011	0	0	0.002	0.006	0.007	0.009	0	0.003	0.007	0	0.006	0	0	0	0	0	0	0	0	0	0	0.004	0.044	0.023	0.036	0	0	0.009	0	0	0	0.002	0	0.012	0	0.01	0.055	0	0	0
2066	ERBB4	0.003	0.015	0.012	0.024	0.002	0.019	0.017	0.021	0.025	0.004	0.015	0.126	0.005	0.047	0.011	0.004	0.019	0.006	0.006	0.021	0.135	0.133	0.017	0.013	0.006	0.01	0	0	0	0.002	0.005	0.029	0.025	0.078	0	0.003	0.052	0.015	0	0.012	0.011	0	0	0.035	0.017	0.006	0.003	0.003
2067	ERCC1	0	0	0.009	0	0.014	0.015	0.054	0.009	0	0.01	0	0.011	0	0	0	0.02	0	0.012	0.016	0	0	0	0	0	0	0.014	0	0	0	0	0.012	0	0	0	0	0	0	0	0	0	0.167	0	0	0	0	0	0.008	0.015
2068	ERCC2	0	0	0	0	0.062	0.016	0.013	0.004	0.002	0.012	0	0	0	0.004	0.003	0.086	0.004	0.05	0.11	0.004	0.017	0	0	0	0	0.01	0.009	0.003	0.009	0.006	0.003	0	0	0	0	0	0	0.013	0	0.006	0	0	0	0	0	0	0.003	0
2071	ERCC3	0.015	0.006	0	0.006	0.012	0.02	0.002	0.004	0	0.005	0.004	0.005	0.004	0.003	0.009	0.009	0.006	0.005	0.007	0	0	0	0	0.004	0	0	0	0	0	0	0	0	0	0	0	0	0	0	0	0.008	0	0	0	0.002	0	0	0.007	0.014
2072	ERCC4	0	0.005	0	0.002	0.008	0	0.004	0.001	0.002	0.014	0.006	0.001	0	0	0.003	0.009	0	0.002	0.012	0.01	0	0	0	0.003	0	0	0	0	0.009	0	0	0	0.002	0	0	0	0	0	0	0	0	0	0.001	0	0	0	0	0
2073	ERCC5	0.006	0.007	0.008	0.006	0	0.022	0.004	0.019	0.015	0.022	0.024	0	0.012	0.019	0.015	0.003	0	0.005	0.011	0.013	0	0	0	0	0	0	0	0.001	0	0	0	0.008	0.002	0	0	0	0.002	0	0	0	0.015	0	0.007	0.005	0.009	0	0.022	0.003
2074	ERCC6	0	0	0	0	0	0.001	0.094	0	0.001	0.001	0.003	0	0	0	0	0.001	0	0	0.001	0	0	0	0.003	0	0	0	0	0	0	0.023	0.015	0	0.001	0	0.005	0	0	0	0.001	0	0	0	0	0	0	0	0	0.002
2078	ERG	0	0	0	0	0	0	0	0	0	0	0	0	0	0	0	0	0	0	0	0	0	0	0	0.237	0	0	0	0	0	0	0	0	0	0	0	0	0	0	0	0	0	0	0	0	0	0	0	0
2079	ERH	18.726	14.157	9.609	15.042	27.818	23.711	9.595	11.843	13.353	11.838	10.652	16.122	9.746	7.984	22.522	13.245	10.757	10.487	15.252	0.51	29.218	17.134	10.72	25.438	9.698	82.726	89.668	10.852	11.914	10.795	9.302	9.386	8.933	14.435	14.712	18.896	7.723	15.428	10.102	8.146	9.818	8.861	13.586	10.725	16.591	11.479	24.516	12.123
2081	ERN1	0	0	0	0	0	0	0	0	0	0	0	0	0	0	0	0	0	0	0	0	0	0	0	0	0	0	0	0.008	0	0.033	0.01	0	0.001	0	0	0	0	0	0	0	0	0	0	0	0.001	0	0	0
2091	FBL	5.221	3.711	4.159	3.912	5.564	5.337	8.101	5.191	6.185	5.57	5.8	4.299	3.128	4.547	6.815	6.81	4.958	5.074	4.826	6.63	6.87	5.406	7.055	1.974	2.499	3.114	2.129	3.317	3.529	1.879	1.527	2.149	1.664	4.325	3.141	2.385	1.797	3.768	1.532	3.114	2.051	2.981	1.929	2.735	3.966	0.888	2.168	5.071
2098	ESD	6.703	7.607	6.678	7.617	7.138	13.241	8.615	6.044	8.266	8.482	5.143	5.448	6.105	5.052	6.531	7.273	5.579	8.285	9.624	15.857	5.419	20.141	4.652	5.165	5.608	7.474	5.203	11.781	7.732	11.561	11.585	8.132	7.972	5.034	8.477	5.912	2.226	2.635	8.824	4.993	2.519	4.898	5.982	24.843	13.143	5.984	6.835	5.644
2101	ESRRA	0.002	0	0	0.002	0.009	0.103	0.008	0.002	0.003	0.014	0.004	0.004	0.007	0.002	0.005	0.003	0.002	0.004	0.008	0.012	0	0	0	0.009	0.002	0.014	0.013	0	0	0	0.001	0.063	0.009	0	0.013	0.004	0	0.005	0.012	0.006	0	0.001	0.004	0.003	0	0	0.016	0.016
2103	ESRRB	0.002	0	0	0.001	0	0.006	0.01	0.001	0.002	0.006	0.003	0.003	0.001	0.001	0.001	0.002	0.002	0.003	0.001	0.007	0	0	0	0.003	0.001	0.01	0.009	0	0	0	0.001	0	0	0	0.009	0.01	0	0.004	0.006	0.004	0	0.001	0.003	0.002	0	0	0.021	0.02
2104	ESRRG	0	0	0	0	0	0.007	0	0	0	0	0	0	0	0	0	0	0	0	0	0.005	0	0	0	0	0	0	0	0	0	0	0	0	0	0	0	0.049	0	0	0	0	0	0	0	0	0	0.01	0.043	0.106
2107	ETF1	2.072	1.858	1.36	1.485	2.462	2.13	2.825	2.708	1.981	3.516	4.134	2.351	1.473	2.58	2.632	1.652	1.996	1.076	1.607	1.404	1.694	1.625	2.093	1.548	1.644	1.82	3.395	2.21	2.069	2.29	1.436	2.225	1.742	1.283	2.913	1.92	0.607	1.325	2.136	1.683	3.721	2.061	1.004	1.257	3.375	1.471	2.423	1.542
2108	ETFA	15.514	20.207	20.205	15.258	11.905	10.438	10.996	14.56	26.86	13.919	18.841	11.645	25.601	15.787	9.853	15.412	11.666	13.891	18.82	20.237	19.543	29.339	15.008	26.769	13.635	18.716	15.808	10.587	17.403	13.957	12.059	20.033	18.281	16.116	19.177	34.804	14.951	25.162	26.04	26.132	27.745	25.563	13.843	19.663	12.537	37.465	42.701	19.625
2109	ETFB	24.234	38.316	26.481	22.746	21.276	47.458	32.14	23.575	45.285	32.269	27.771	28.091	47.468	35.887	28.961	26.968	29.793	27.687	30.575	33.75	36.188	29.278	23.905	52.884	25.994	62.598	30.805	12.019	25.204	18.225	14.675	30.252	34.243	22.957	51.634	48.244	17.981	31.106	47.336	55.514	56.386	89.105	71.13	72.549	22.814	89.269	67.694	37.774
2110	ETFDH	0.561	0.642	1.024	0.416	0.791	1.31	2.092	1.14	0.92	1.836	0.897	0.906	1.759	0.55	0.596	0.721	2.027	0.888	0.827	1.732	2.289	1.786	1.708	3.523	0.638	3.52	0.815	1.102	4.013	3.262	1.215	2.42	4.305	1.309	4.179	4.666	0.23	1.922	6.104	3.538	4.26	7.263	7.997	5.497	1.907	5.981	6.136	2.31
2113	ETS1	0	0.356	0	0	0.018	0	0	0	0.043	0	0	0	0	0	0	0.015	0	0	0	0	0	0	0	0	0	0	0	0	0	0	0	0	0	0	0	0	0	0	0	0	0	0	0	0	0	0	0	0
2114	ETS2	0	0	0	0	0	0	0	0	0	0	0	0.514	0	0	0	0	0	0	0.211	0	0	0	0	0	0	0	0	0	0	0	0	0	0	0	0	0	0	0	0	0	0	0	0	0	0	0	0	0
2116	ETV2	0	0	0	0	0.033	0	0	0	0	0	0	0	0	0	0	0	0	0	0	0	0	0	0	0	0	0	0	0	0	0	0	0	0	0	0	0	0	0	0	0	0	0	0	0	0	0	0	0
2117	ETV3	0	0	0	0	0	0	0	0	0	0	0	0	0	0	0	0	0	0	0	0	0	0	0	0	0	0	0	0	0	0	0	0	0	0	0	0	0	0	0	0	0	0	0	0	0	0	0	0
2118	ETV4	0	0	0	0	0	0	0	0	0	0	0	0	0	0	0	0	0	0	0	0	0	0	0	0	0	0	0	0	0	0	0	0.048	0	0	0	0	0	0	0	0	0	0	0	0	0	0	0	0
2120	ETV6	0	0	0.044	0	0	0.053	0	0	0.015	0.006	0.002	0.017	0	0	0.027	0	0	0.004	0.018	0.004	0	0.012	0	0	0	0	0	0	0	0	0	0.061	2.864	0	0	0	0.068	0.01	0	0	0	0	0	0	0.11	0	0.005	0
2121	EVC	0	0	0	0	0	0	0	0	0	0	0	0	0	0	0	0	0	0	0	0	0	0	0	0	0	0	0	0	0.038	0	0	0	0	0	0	0	0	0	0	0	0	0	0	0	0	0	0	0
2122	MECOM	0	0	0	0	0.003	0.022	0.003	0.01	0.016	0.008	0	0.006	0	0.006	0	0.002	0.013	0.004	0.003	0.036	0	0	0	0	0.003	0.026	0.038	0.001	0.01	0.009	0.025	0.006	0	0	0	0.112	0	0	0	0	0	0	0	0.016	0.003	0	0.024	0
2124	EVI2B	0.089	0	0	0	0.135	0.019	0.478	0.279	0.241	0.114	0	0.006	0	0.014	0.165	0.177	0.335	0	0.136	0.004	0.019	0.155	0	0.012	0	0	0	0	0	0	0	0.031	0.111	0	0	0	0	0.031	0	0	0.069	0.248	0	0.009	0	0	0	0.173
2125	EVPL	0.027	0.004	0.013	0.01	0.03	0.117	0.027	0.049	0.031	0.016	0.042	0.038	0.039	0.147	0.051	0.026	0.003	0.034	0.005	0.013	0.055	0	0.005	0.001	0.001	0	0.01	0.005	0.008	0.009	0.015	0.059	0.043	0	0	0.001	0.011	0	0	0	0	0	0.005	0.001	0.023	0	0.013	0
2130	EWSR1	7.95	9.993	6.474	7.188	5.893	2.543	2.555	5.995	3.911	4.927	5.827	7.435	6.285	7.851	12.209	6.289	6.786	4.779	8.134	4.454	2.243	6.341	6.933	2.034	5.376	1.441	0.609	1.308	2.121	1.594	1.682	1.744	1.839	1.674	0.869	4.182	3.041	1.487	5.11	2.578	6.207	2.016	2.722	4.922	2.614	2.511	2.019	11.407
2131	EXT1	0	0	0	0	0.002	0	0	0	0	0	0	0	0	0	0.016	0	0	0	0	0	0	0	0	0	0	0	0	0	0	0	0	0	0	0	0	0	0	0	0	0	0	0	0	0	0	0	0	0
2132	EXT2	0	0	0	0	0.004	0	0	0	0.003	0	0	0	0	0.004	0	0.008	0	0	0.008	0	0	0	0	0.004	0	0	0	0	0	0	0	0	0	0	0	0	0	0	0	0.004	0	0	0	0	0	0	1.287	0
2135	EXTL2	0	0	0.013	0	0.011	0	0	0.053	0	0.004	0	0	0	0	0	0	0	0	0	0.01	0	0.002	0	0	0	0	0	0.353	0	0.021	0	0.038	0.021	0	0	0	0	0	0	0	0	0	0	0	0.046	0	0	0
2137	EXTL3	0	0	0	0	0.026	0	0.057	0	0	0	0.083	0	0	0	0	0	0	0	0	0	0	0	0	0	0	0	0	0	0	0	0	0	0	0	0	0	0	0	0	0	0	0	0	0	0	0	0.054	0
2138	EYA1	0	0	0	0	0	0	0	0	0	0	0	0	0	0	0	0	0	0	0	0	0	0	0	0	0	0	0	0	0	0	0	0	0	0	0	0	0	0	0	0	0	0	0	0	0	0	0	0
2140	EYA3	0.006	0.014	0.012	0	0.016	0.006	0	0.009	0.006	0.01	0.011	0	0	0.008	0.015	0.012	0	0.004	0.017	0.008	0	0	0	0.002	0	0	0	0	0	0	0	0	0	0	0	0.01	0	0.026	0	0	0	0.078	0	0	0	0	0	0.022
2146	EZH2	0	0	0	0	0.002	0	0	0	0	0	0	0	0	0	0	0	0.003	0	0	0	0	0	0	0	0	0	0	0	0	0	0	0	0	0	0	0	0	0	0	0	0	0	0	0	0	0	0	0
2147	F2	0.462	1.402	0.903	1.038	0.828	0.763	0.723	0.493	0.579	2.399	0.833	0.632	0.528	0.394	0.321	0.621	0.727	0.579	0.666	1.286	0.592	0.761	0.768	0.435	0.177	2.066	2.597	0.726	1.13	0.764	0.576	1.22	0.921	2.973	4.155	0.264	0.18	1.298	0.363	0.363	0.156	0.352	0.266	0.343	1.723	0.398	0.581	0.437
2152	F3	0	0	0	0	0	0	0	0	0	0	0	0.061	0	0.02	0	0	0	0	0	0	0	0	0	0	0	0	0	0	0	0.079	0	0	0	0	0	0	0	0	0	0	0	0	0	0	0	0	4.107	0
2153	F5	0	0	0	0	0	0	0	0.051	0	0	0	0	0	0	0	0	0	0	0	0	0	0	0.003	0	0	0	0	0	0	0	0	0.004	0	0	0	0	0	0	0	0	0	0	0	0	0	0	0	0
2155	F7	0	0	0	0	0	0	0	0	0	0	0	0	0	0	0	0	0	0	0	0	0	0.004	0	0	0	0	0	0	0	0	0	0	0	0	0	0	0	0	0	0	0	0	0	0	0	0	0	0
2157	F8	0.015	0	0	0	0	0	0.003	0	0	0.167	0	0	0	0	0.106	0.07	0	0	0	0	0	0	0	0	0	0	0	0	0.072	0	0	0	0	0	0	0	0	0	0	0	0	0	0	0	0	0	0	0
2158	F9	0.019	0.183	0.058	0.243	0.175	0.157	0.093	0.237	0.118	0.39	0.177	0.063	0.004	0.059	0.096	0.219	0.206	0.194	0.213	0.102	0.55	0.471	0.097	0.375	0.04	0.225	0.254	0.067	0.087	0.048	0.026	0.239	0.151	0.681	0.256	0.06	0.029	1.191	0.024	0.094	0.007	0.122	0	0.004	0.395	0.122	0.063	0.317
2159	F10	0	0	0.006	0	0	0	0	0.006	0.004	0.039	0	0	0	0	0	0	0.033	0	0.005	0.006	0	0	0	0	0	0	0	0	0	0	0	0.011	0	0	0	0	0	0.117	0	0	0	0	0	0	0.017	0	0.008	0
2160	F11	0	0.003	0	0	0	0.011	0.014	0	0	0	0	0	0	0	0	0	0	0	0	0	0	0	0	0	0	0	0	0	0	0	0	0	0	0	0	0	0	0	0	0	0	0	0	0	0	0	0	0
2161	F12	0.004	0.003	0.054	0.205	0.144	0.119	0.124	0.169	0.023	0.293	0.011	0.046	0.019	0	0.027	0.149	0.088	0.07	0.015	0.161	0	0.008	0.046	0.017	0.022	0.094	0.844	0	0.137	0.136	0.005	0.194	0.021	0	1.211	0.008	0.025	0.036	0.058	0.019	0	0	0	0.019	0.014	0	0.006	0.053
2162	F13A1	12.809	11.217	9.596	17.198	9.984	7.587	16.045	13.41	9.193	8.076	5.386	8.333	12.224	12.027	9.023	9.756	11.233	13.659	16.983	7.643	5.532	12.098	10.691	9.123	10.595	1.108	1.737	14.625	6.403	11.859	8.911	7.751	6.219	2.38	0.855	2.321	4.619	9.626	1.335	13.481	14.473	9.62	0.27	1.874	13.624	2.758	0.95	6.562
2165	F13B	0	0	0	0	0	0	0	0	0	0.016	0	0	0	0	0	0	0	0	0	0	0	0	0	0	0	0	0	0	0	0	0	0	0	0	0	0	0	0	0	0	0	0	0	0	0.051	0	0	0
2166	FAAH	0	0.054	0.382	0.018	0	0.467	0.147	0.259	0.377	0.2	0.443	0.183	0.575	0.099	0.003	0	0.341	0.312	0.078	0.544	0.617	0	0.277	0.44	0.121	0.324	0.078	0.814	1.042	1.067	0.241	0.405	0.472	0.181	0.75	0.324	0.01	0.031	0	0.153	0.03	0.031	0.061	0.071	0.564	0.05	0.542	0.01
2167	FABP4	0.786	0.114	0.957	1.292	1.832	3.258	1.549	0.962	0.888	1.666	1.217	0	0.243	0	0.329	1.488	2.382	0.473	3.626	1.532	2.64	3.526	0	1.515	0.408	1.848	0.883	1.396	2.911	2.596	2.42	3.937	2.657	0.189	0	1.792	0	0.421	1.51	3.08	0.999	4.699	0.81	0.693	2.155	2.084	4.352	4.059
2168	FABP1	0	570.844	0	0	0.409	14.689	29.643	0.177	0.525	4.331	0	2.655	0	0	0	0	0	0	0	0	0	0.121	5.963	0	0	0	0	0	0	0	2.708	0	0	0	0	0	130.817	0.287	0	0	0.67	0	0	0	0	0	0	0
2169	FABP2	0	8.519	0	0	0	0.029	1.359	0	0	0	0	0	0	0	0	0	0	0	0	0	0	0	0.02	0	0	0	0	0	0	0	0	0	0	0	0	0	2.357	0	0	0	0	0	0	0	0	0	0	0
2170	FABP3	0.208	0	2.452	3.809	0.74	0.959	0.524	0.3	0.541	1.071	0.362	0.06	14.373	1.862	0.433	0.818	5.646	0.305	0.226	5.456	1.795	42.379	0.064	12.799	2.896	17.709	0	3.075	39.503	17.624	1.766	10.457	8.619	0.206	10.84	21.288	0.015	11.341	61.168	29.011	47.562	17.266	30.453	84.315	2.807	46.273	52.391	8.948
2171	FABP5	41.646	59.62	65.683	68.371	29.521	85.53	48.593	70.525	80.964	54.017	49.432	84.765	48.47	69.969	35.972	34.508	94.914	75.287	65.354	30.51	105.748	19.602	35.369	87.663	54.149	80.414	106.168	19.286	17.58	16.936	19.033	67.112	52.386	101.801	132.709	65.055	42.824	42.873	66.751	74.858	59.504	18.819	94.755	66.952	57.859	111.157	73.39	40.693
2178	FANCE	0	0	0	0	0	0	0	0	0	0	0	0	0	0	0	0	0	0	0	0	0	0	0	0	0	0	0	0	0	0	0	0	0	0	0	0	0	0	0	0	0	0	0	0	0	0	0	0
2180	ACSL1	1.105	0.99	1.082	0.749	1.129	1.725	0.888	1.284	2.27	1.883	1.415	1.262	2.107	0.909	0.692	0.784	2.476	1.28	0.571	1.979	1.488	2.373	1.166	2.214	1.425	1.944	3.18	1.459	3.411	2.256	1.568	2.399	2.087	0.384	2.299	3.729	1.723	1.252	3.008	3.555	1.911	4.298	0.508	3.593	2.215	1.826	3.924	1.996
2181	ACSL3	0.569	0.922	0.95	0.741	0.902	0.567	0.824	0.339	0.392	1.097	0.65	0.848	0.458	0.507	0.712	0.559	0.818	0.627	0.376	0.85	0.386	1.44	1	1.951	0.18	0.984	0.931	0.933	1.511	0.787	0.744	1.539	1.857	1.343	1.095	0.9	0.866	0.892	1.827	0.992	0.535	1.046	0.377	0.767	0.798	1.168	1.429	1.109
2182	ACSL4	0.269	0.38	0.513	0.435	0.288	0.181	0.374	0.092	0.127	0.582	0.181	0.135	0.137	0.197	0.192	0.211	0.079	0.107	0.069	0.175	0.159	0.308	0.322	1.032	0.072	0.193	0.235	0.229	0.535	0.727	0.28	0.315	0.26	0.182	0.042	0.172	0.105	0.332	0.407	0.188	0.139	0.121	0.044	0.321	0.218	0.074	0.062	0.521
2184	FAH	0.648	0.497	0.69	0.402	0.675	0.712	0.315	0.269	0.286	0.606	0.836	0.511	0.903	0.382	0.423	0.596	0.592	0.599	0.821	0.728	0.825	0.513	0.39	0.544	0.276	1.512	1.317	0.323	0.831	0.782	0.873	0.964	3.788	0.621	1.549	0.572	3.34	0.598	0.561	0.542	0.27	0.156	0.289	1.106	5.459	0.512	0.477	0.666
2185	PTK2B	0.435	0.183	0.101	0.007	0.106	0.555	0.816	0.357	0.087	0.555	0.117	0.124	0.186	0.068	0.745	0.094	0.455	0.066	0.191	0.084	0	0.016	0.131	0.024	0.015	0.032	0.007	0.062	0.021	0.079	0.056	0.143	0.415	0.006	0	0.022	0.077	0.062	0	0.047	0.028	0.006	0.152	0	0.911	0.353	0.014	0.1
2186	BPTF	0	0	0	0	0.001	0.003	0	0.002	0.002	0	0.018	0.011	0	0.013	0.001	0.005	0.111	0.001	0.003	0.004	0	0	0	0	0	0	0	0.011	0.018	0.02	0.014	0.001	0	0	0	0	0	0	0	0	0	0	0	0	0.001	0	0	0.002
2188	FANCF	0	0	0	0	0	0	0	0	0	0	0	0	0	0	0	0	0	0	0	0	0	0	0	0	0	0	0	0	0	0	0	0	0	0	0	0	0	0	0	0	0.382	0	0	0	0	0	0	0
2191	FAP	0	0	0	0	0	0	0	0	0	0.106	0	0	0	0	0	0	0	0	0	0	0	0	0	0	0	0	0	0	0	0	0	0	0	0	0	0	0	0	0	0	0	0	0	0	0	0	0	0
2192	FBLN1	0.43	1.041	4.711	5.203	2.345	1.427	1.549	1.873	2.546	4.475	1.154	1.665	1.892	2.016	2.236	1.964	1.591	1.493	1.022	3.626	1.559	7.68	2.588	2.467	2.407	1.058	0.919	1.995	1.384	1.357	1.097	2.037	1.141	2.696	1.965	1.426	0.374	0.752	1.963	1.367	2.747	0.829	1.218	1.293	1.86	1.058	1.227	2.032
2193	FARSA	2.566	3.782	2.336	3.493	0.38	2.22	2.344	3.291	2.782	2.955	2.826	2.623	1.661	3.897	1.975	0.337	1.578	1.424	3.582	3.399	2.835	4.279	3.253	2.993	2.091	1.368	2.489	1.951	6.267	1.274	1.669	1.717	1.782	2.334	1.881	5.497	1.231	2.077	4.42	3.651	4.282	2.778	1.595	3.527	2.301	1.57	5.217	3.418
2194	FASN	2.943	5.537	1.796	3.493	3.508	2.379	1.966	3.324	2.327	4.609	4.516	1.954	1.632	2.145	1.525	3.452	2.823	1.471	2.344	2.139	1.425	1.799	2.389	1.621	2.556	1.122	2.16	1.653	1.991	1.29	0.985	1.203	1.305	2.616	1.05	1.237	3.975	2.023	0.924	1.181	1.719	1.16	0.535	0.597	4.082	0.707	1.673	1.826
2195	FAT1	0	0	0	0	0	0	0.03	0	0	0.02	0	0	0	0	0	0	0	0	0	0	0	0	0	0	0	0	0	0	0	0.018	0	0.006	0	0.007	0	0	0	0	0	0.002	0	0	0.001	0	0.055	0	0	0
2196	FAT2	0	0	0	0	0.004	0.005	0	0	0	0.002	0	0	0	0	0	0	0	0.003	0.004	0.003	0	0	0	0	0	0	0	0	0	0	0	0	0.001	0	0	0	0.002	0	0	0.001	0	0	0	0	0	0	0	0
2197	FAU	44.515	17.617	18.379	20.635	38.22	39.423	20.567	29.208	10.347	17.404	21.077	20.126	31.642	19.202	20.096	43.354	32.7	47.053	74.514	18.944	29.582	18.444	26.424	20.369	48.526	33.253	34.421	3.193	4.747	5.5	4.349	3.459	3.29	28.417	23.601	24.329	10.421	22.938	38.157	92.101	101.429	50.226	22.999	28.285	6.259	18.373	25.505	17.335
2199	FBLN2	0.312	0	0.073	0.04	0.031	0.028	0.135	0.035	0.047	0.145	0	0	0	0.011	0.105	0	0.016	0	0.005	0.021	0	0.096	0	0.545	0.009	0.165	0.201	0.039	0	0.373	0.092	0.06	0.006	0.166	0	0	0	0	0.039	0.254	0	0.008	0	0	0	0	0	0.016
2200	FBN1	1.241	0.092	3.529	5.118	3.45	1.847	5.019	4.399	4.254	22.331	0.168	2.041	1.051	6.231	5.378	2.63	4.533	1.51	1.101	0.922	0.527	1.831	0.865	4.408	2.558	1.877	16.07	0.752	0.95	0.687	1.028	1.958	1.045	44.026	13.358	0.558	0.148	0.106	1.698	2.029	3.181	1.528	1.583	0.558	2.105	2.29	4.211	1.979
2201	FBN2	0.054	0	0.048	0.046	0.161	0.137	0.248	0.198	0.351	1.591	0	0	0.005	0.009	0.022	0.129	0.196	0.082	0.045	0	0	0.018	0.035	0.047	0.045	0.007	1.237	0	0.005	0.006	0.004	0.011	0	0.472	0.165	0.027	0.004	0	0	0.001	0.062	0.01	0.112	0.015	0.11	0.072	0.168	0.052
2202	EFEMP1	0.065	0	0.206	0.129	0.078	5.353	6.159	0.225	5.759	3.079	0	0	0	1.117	0.157	0.012	0.032	0	0.018	0.041	0	0.248	0.201	0.045	0	0.225	0.439	0.139	0.1	0.126	0.099	0.259	0.173	2.172	0.209	3.648	0.003	0	0	0.071	0	0.007	0.1	0	0.522	0.1	0.043	0
2203	FBP1	10.661	29.786	17.421	11.472	4.917	19.488	11.952	19.064	21.048	8.143	20.972	28.379	20.27	22.469	14.087	7.357	18.888	20.228	19.401	21.629	63.197	18.855	21.271	12.24	25.404	16.867	13.746	16.945	25.498	20.17	23.688	16.776	12.835	41.241	11.293	11.349	14.489	8.517	8.22	19.357	9.534	11.609	8.561	11.589	12.398	9.698	11.852	6.323
2205	FCER1A	0	0	0	0	0	0	0	0	0	0	0	0	0	0	0	0	0	0	0	0	0	0	0	0.001	0	0	0	0	0	0	0	0.001	0	0	0	0	0	0	0	0	0	0	0	0	0	0	0	0
2207	FCER1G	0.806	0	0	0	0	0	0	0	0	0	0	0	0	0	1.334	0.866	0	0	0	0.105	0	0.153	0.231	0	0	0	0	0	0	0.171	0	0.19	0	0	0	0	0.081	0.265	0	0	1.294	0.141	0	0	0.185	0	0	0.42
2208	FCER2	0	0	0	0	0	0	0	0	0	0	0	0	0	0	0.009	0	0	0	0.011	0	0	0	0	0	0	0	0	0	0	0	0	0	0	0	0	0	0	0	0	0	0	0	0	0	0	0	0	0.009
2209	FCGR1A	0	0	0	0	0	0	0	0	0	0	0	0	0	0	0	0.218	0	0	0	0	0	0	0	0	0	0	0	0	0	0	0	0	0	0	0	0	0	0	0	0	0	0	0	0	0	0	0	0.013
2210	FCGR1B	0	0	0	0	0	0	0	0	0	0	0	0	0	0	0	0.326	0	0	0	0	0	0	0	0	0	0	0	0	0	0	0	0	0	0	0	0	0	0	0	0	0	0	0	0	0	0	0	0.019
2212	FCGR2A	0	0	0	0	0	0	0	0	0	0	0	0	0	0	0	0	0	0	0	0	0	0	0	0	0	0	0	0	0	0	0	0	0.01	0	0	0	0	0	0	0	0	0	0	0	0	0	0	0
2213	FCGR2B	0.125	0	0	0.434	0.019	0	0	0	0	0	0	0	0	0	0	0.971	0	0	0	0	0	0	0	0	0	0	0	0	0	0	0	0	0.012	0	0	0	0	0	0	0	0	0	0	0	0	0	0	0
2214	FCGR3A	0.112	0	0.013	0	0.066	0	0.02	0	0	0	0	0	0	0	0.264	0.043	0	0.012	0.019	0	0	0	0	0	0	0	0	0	0	0	0	0	0	0	0.025	0	0	0.067	0	0	0.159	0	0	0	0	0	0	0
2215	FCGR3B	0	0	0	0	0	0	0	0	0	0	0	0	0	0	0.035	0	0	0	0	0	0	0	0	0	0	0	0	0	0	0	0	0	0	0	0	0	0	0	0	0	0	0	0	0	0	0	0	0
2217	FCGRT	0.298	0.562	0.112	0.305	0.336	0.39	0.535	0.55	0.451	0.244	0.099	0.161	0.3	0.806	0.748	0.53	0.223	0.57	0.611	0.541	0.944	0.415	0.589	0.461	0.15	0.769	1.292	0.566	0.328	0.3	0.568	1.27	0.674	0.566	0.58	0.07	0.261	0.281	0.489	0.5	0.813	0.495	0.062	0.145	1.524	0.323	0.132	0.345
2219	FCN1	0	0	0	0	0	0	0	0	0	0	0	0	0	0	0	0	0	0	0	0	0	0	0	0	0	0	0	0.072	0	0	0	0	0	0	0	0	0	0	0	0	0	0	0	0	0	0	0	0
2220	FCN2	0	0	0	0	0	0	0.026	0	0	0	0	0	0	0	0	0	0	0	0	0	0	0	0	0	0	0	0	0	0	0	0	0	0	0	0	0	0	0	0	0	0	0	0	0	0	0	0	0
2222	FDFT1	0.133	0.279	0.81	0.144	0.407	0.321	0.739	0.511	0.176	0.295	1.573	0.792	0.147	0.198	0.299	0.505	0.319	0.349	0.262	0.622	0.092	1.078	2.917	0.044	0.376	0.048	0.466	0.028	0.46	0.216	0.975	0.205	0.193	0.321	0.098	0.067	0.276	0.128	0.017	0.128	0	0	0	0.054	1.543	0.059	0.274	0.128
2224	FDPS	2.981	3.753	1.251	4.188	4.848	2.852	2.094	4	2.445	2.619	5.294	4.613	3.701	2.527	3.232	4.57	2.676	1.506	3.171	3.956	1.857	4.176	5.987	1.207	4.531	1.031	2.495	5.574	2.852	3.008	1.311	1.687	4.412	2.154	3.721	3.406	6.23	1.789	2.244	2.643	2.193	0.675	0.983	2.304	3.083	2.23	2.334	2.32
2230	FDX1	0	0.531	0.026	0.209	0.034	0.524	0.009	0.355	0.195	0.519	0	0.002	0	0	0	0.174	0.082	0	0.277	0.148	0	0.281	0.312	0	0	0	0.411	0	0.415	0.157	0.005	0.106	0.264	0	0.104	0.238	0.304	0	0	0	0.77	0.34	0.453	0.576	0.224	0.428	0.06	0.36
2232	FDXR	0.085	0.299	0.159	0.235	0.393	0.064	0.03	0.168	0.084	0.322	0.262	0.142	0.254	0.195	0.165	0.391	0.194	0.411	0.081	0.053	0.18	0.276	0.334	0.31	0.118	0.558	0.213	0.136	0.328	0.348	0.012	0.273	0.494	0.159	1.163	1.568	0.154	0.153	0.652	0.673	0.191	1.015	1.582	0.174	0.754	1.645	0.508	0.285
2235	FECH	0.175	0.132	0.342	0.18	0.119	0.248	0.446	0.488	0.33	0.336	0.111	0.11	0.123	0.381	0.212	0.116	0.299	0.285	0.467	0.287	0	0.016	0.15	0.129	0	0	0.047	0.095	0.81	0.189	0.1	0.301	0.108	0	0.055	0.389	0	0.104	0.088	0.044	0.221	0.133	0	0.127	0.315	0.204	0.641	0.667
2237	FEN1	1.192	0.921	0.711	1.188	1.463	0.792	0.766	0.903	0.675	0.801	1.657	1.287	0.717	0.408	0.625	1.364	0.864	0.771	1.195	0.464	0.958	0.922	1.024	0.558	0.541	0.138	1.096	0.27	0.51	0.656	0.305	0.627	0.423	1.144	0.062	0.339	0.517	0.433	0.191	0.639	0.965	0.336	0.007	0.389	0.996	0.213	0.297	1.019
2239	GPC4	0.003	0	0.068	0.042	0.059	0.026	0.131	0.094	0.164	0.241	0	0.043	0.096	0.165	0.012	0.038	0.03	0.046	0.029	0.014	0	0.067	0.027	0.032	0	0	0.037	0.036	0.069	0.01	0.124	0.187	0.118	0	0.158	0	0	0	0	0.005	0	0	0	0	0.138	0.016	0.04	0.007
2241	FER	0	0	0	0	0.004	0	0	0	0	0	0	0	0	0	0	0	0	0	0	0	0	0.003	0	0	0	0	0	0	0	0	0.01	0	0	0	0	0	0	0.004	0	0	0	0	0	0	0	0	0	0
2242	FES	0.001	0	0	0	0.015	0.004	0.012	0.003	0.008	0.005	0	0.002	0	0	0.006	0.011	0.003	0	0	0	0	0.002	0	0	0	0	0	0	0.001	0	0.015	0.044	0.002	0	0	0	0	0	0	0	0	0	0	0	0.001	0	0	0
2243	FGA	8.016	77.128	14.549	24.93	15.093	6.868	18.818	21.661	20.477	38.718	7.499	12.803	10.656	20.291	8.174	12.414	17.683	11.937	12.577	14.284	6.062	8.716	17.689	11.708	10.216	2.871	2.924	13.89	10.774	7.221	6.979	10.671	21.157	3.945	2.736	5.664	24.366	15	6.631	13.149	2.323	6.174	7.728	7.446	17.736	5.134	6.678	11.573
2244	FGB	6.366	83.41	14.338	33.548	9.55	6.871	14.73	21.027	17.637	63.641	8.293	18.361	10.48	21.782	8.169	12.506	17.764	11.468	13.256	11.356	13.661	11.667	33.501	11.137	6.689	6.741	17.747	17.398	10.172	9.515	7.737	16.022	24.498	8.019	19.832	6.613	21.508	37.065	8.523	12.222	3.9	5.684	10.273	5.852	20.086	6.602	8.441	13.62
2245	FGD1	0	0	0	0	0	0	0	0	0	0	0	0.097	0	0	0	0	0	0	0	0	0	0	0	0	0	0	0	0	0	0	0	0	0.011	0	0	0	0	0	0	0	0	0	0	0	0	0	0	0
2247	FGF2	0	0	0.035	0	0	0	0	0	0	0	0	0	0	0	0	0	0	0	0	0.219	0	0	0	0	0	0	0	0	0	0.049	0	0	0	0	0	0	0	0	0	0	0	0	0.003	0	0.488	0	0.107	0
2248	FGF3	0	0	0	0	0	0	0	0.425	0	0.601	0	0	0	0	0	0	0	0	0	0	0	0	0	0	0	0	0	0	0	0	0	0	0	0	0	0	0	0	0	0	0	0	0	0.012	0	0	0	0
2249	FGF4	0	0	0	0	0	0	0	0	0	0.103	0	0	0	0	0	0	0	0	0	0	0	0	0	0	0	0	0	0	0	0	0	0	0	0	0	0	0	0	0	0	0	0	0	0	0	0	0	0
2251	FGF6	0	0	0	0	0	0	0	0	0	0	0	0	0	0	0	0	0	0	0	0	0	0	0	0	0	0	0	0	0	0	0	0	0	0	0	0	0	0	0	0	0	0	0	0	0	0	0	0.076
2252	FGF7	0	0	0.092	0	0	0	0	0	0	0	0	0	0	0	0	0	0.336	0	0	0	0	0	0	0	0	0	0	0	0	0	0	0	0	0	0	0	0	0	0	0	0	0	0	0	0	0	0	0
2255	FGF10	0	0	0	0	0	0	0	0	0	0	0	0	0	0	0	0	0	0	0	0	0	0	0	0	0	0	0	0	0	0	0	0	0	0	0	0	0	0	0	0	0	0	0	0	0	0	0	0
2256	FGF11	0	0	0	0	0	0.043	0	0	0	0	0	0	0	0	0	0	0	0	0	0	0	0	0	0	0	0	0	0	0	0	0	0	0	0	0	0	0	0	0	0	0	0	0	0	0	0	0	0
2260	FGFR1	0.08	0.247	0.148	0.318	0.128	0.389	0.284	0.344	0.215	0.018	0	0	0.168	0.012	0.041	0.035	0.14	0.01	0.22	0	0.082	0.116	0.228	0.022	0.007	0.018	0.082	0.005	0.013	0	0	0.088	0.057	0.186	0.029	0.077	0	0.034	0	0.008	0.026	0.018	0	0.176	0.172	0.007	0.083	0.019
2261	FGFR3	0.08	0.249	0.15	0.321	0.129	0.393	0.287	0.347	0.218	0.018	0	0	0.17	0.012	0.042	0.036	0.141	0.01	0.222	0	0.083	0.118	0.231	0.022	0.007	0.018	0.083	0.005	0.013	0	0	0.089	0.057	0.188	0.03	0.078	0	0.035	0	0.008	0.026	0.018	0	0.178	0.174	0.007	0.084	0.019
2262	GPC5	0.004	0	0	0	0	0	0	0	0	0	0	0	0	0	0	0	0	0	0	0	0	0	0	0	0	0	0	0	0	0	0	0	0	0	0	0	0	0	0	0	0	0	0	0	0	0	0	0
2263	FGFR2	0.085	0.263	0.158	0.339	0.136	0.415	0.303	0.367	0.23	0.019	0	0.061	0.179	0.013	0.044	0.038	0.149	0.011	0.234	0	0.202	0.124	0.244	0.023	0.008	0.019	0.088	0.005	0.013	0	0	0.094	0.209	0.198	0.031	0.082	0	0.037	0	0.008	0.027	0.019	0	0.188	0.183	0.008	0.089	0.02
2264	FGFR4	0.081	0.25	0.15	0.322	0.13	0.394	0.288	0.349	0.219	0.018	0	0	0.171	0.012	0.042	0.036	0.142	0.01	0.223	0	0.083	0.118	0.232	0.022	0.007	0.018	0.084	0.005	0.013	0	0	0.089	0.058	0.189	0.03	0.078	0	0.035	0	0.008	0.026	0.018	0	0.179	0.175	0.007	0.084	0.019
2266	FGG	8.928	70.795	8.184	21.95	13.309	6.984	16.982	18.319	18.588	54.714	5.484	14.225	13.703	25.621	6.977	15.326	26.516	8.969	10.183	13.097	20.78	10.315	15.404	9.84	10.995	10.011	7.559	13.562	11.697	8.959	11.769	10.98	26.673	12.271	10.378	5.586	15.987	26.14	6.389	12.576	2.181	6.819	7.757	5.418	16.474	4.342	6.82	9.38
2268	FGR	0.104	0.317	0.19	0.408	0.164	0.499	0.365	0.441	0.277	0.027	0	0	0.216	0.016	0.07	0.045	0.192	0.013	0.282	0	0.106	0.15	0.293	0.028	0.009	0.023	0.106	0.006	0.016	0	0	0.113	0.073	0.239	0.038	0.099	0	0.044	0	0.01	0.033	0.023	0	0.236	0.221	0.009	0.107	0.024
2271	FH	11.919	13.728	13.03	11.754	8.263	14.613	11.091	9.834	7.354	8.305	13.17	11.14	17.647	10.713	7.44	10.147	12.059	7.68	11.547	17.635	15.508	31.049	13.576	20.197	8.391	11.103	5.516	8.32	20.52	24.616	7.829	10.472	16.807	8.474	13.417	41.335	7.994	36.906	36.36	17.862	25.855	34.924	11.814	31.05	7.041	40.577	45.226	23.518
2272	FHIT	0.204	0.338	0.686	0.064	0.211	0.221	0.012	0.022	0.154	0.301	0.413	0.283	0.481	0.114	0.182	0.429	0.163	0.388	0.642	0.189	0.232	0.868	0.69	0.412	0	0.385	0.016	0.017	0.743	0.505	0.59	0.629	0.683	0	1.641	0.436	0.374	0.17	0.689	0.15	0.053	0.501	0.219	0.699	0.764	0.132	1.21	0.379
2273	FHL1	9.144	42.077	63.309	49.645	50.27	56.902	45.103	19.524	30.339	127.02	23.699	23.466	25.861	32.999	25.912	33.82	67.664	17.641	49.627	52.99	13.662	61.557	16.1	29.143	39.321	46.446	46.327	25.53	30.196	8.854	23.613	20.159	6.314	38.248	26.956	4.38	3.99	4.497	5.714	21.652	12.524	5.498	6.635	3.584	23.055	7.036	10.707	10.024
2274	FHL2	1.157	1.781	1.401	1.828	2.326	2.032	2.528	2.21	0.98	2.53	3.347	2.422	2.905	2.813	1.119	1.192	1.777	1.706	2.497	2.13	0.839	1.807	2.808	1.959	1.394	2.855	2.465	1.164	0.598	0.416	0.485	1.282	1.598	2.226	2.473	1.034	1.763	0.906	0.533	0.934	0.002	0.52	0.608	0.876	2.789	1.265	0.333	0.417
2275	FHL3	0.157	0.012	0.196	0	0.148	0.146	0.135	0	0	0.536	0.223	0.286	0.153	0	0.075	0.382	0.107	0.093	0.41	0.14	0	0.651	0.405	0	0.077	0	0	0.055	0	0.084	0	0.031	0.141	0	0	0	0	0	0	0.097	0.186	0	0.175	0	0.191	0.114	0.14	0.083
2280	FKBP1A	94.097	83.744	97.489	67.853	21.24	42.93	19.062	79.13	101.299	77.675	71.333	85.03	59.538	18.052	65.891	39.782	71.305	53.769	80.473	20.029	16.668	71.544	112.037	24.655	50.602	10.362	7.254	21.941	72.791	20.799	31.352	13.657	15.306	11.795	8.548	30.146	34.093	18.136	49.704	28.677	52.076	25.914	148.528	27.278	23.766	29.699	38.095	28.249
2281	FKBP1B	0	0	0	0	0	0	0	0	0	0	0	0	0	0	0	0	0	0	0	0	86.594	0	0	0	0	13.083	0	0	0	0.062	0	0	0	44.973	25.27	0	0	5.735	0	0.087	7.051	0	0	0	0	0	0	0
2286	FKBP2	19.594	10.78	6.629	7.2	11.238	12.406	17.488	9.909	11.951	12.767	7.524	1.547	9.792	8.847	25.019	6.649	10.201	6.8	14.158	13.549	13.442	11.768	13.045	12.88	5.061	16.795	11.25	10.212	10.248	17.251	13.81	8.52	10.229	7.695	14.203	10.945	3.17	11.226	20.702	13.265	30.548	40.811	15.075	8.133	16.189	11.223	21.765	14.167
2287	FKBP3	6.476	6.683	4.293	5.797	6.345	6.204	5.326	6.765	6.367	6.603	12.337	10.582	6.824	5.528	5.49	7.415	6.021	6.772	7.478	5.727	5.963	7.097	5.465	6.515	6.521	5.457	6.304	5.505	7.356	6.569	5.089	4.562	4.836	3.879	4.998	9.185	4.643	3.155	9.155	9.561	13.095	8.885	19.224	10.569	6.544	6.761	10.314	10.434
2288	FKBP4	1.301	3.721	2.443	2.311	2.25	2.768	2.04	3.731	2.148	2.926	3.76	3.152	2.579	2.848	2.087	2.879	2.921	1.454	4.377	4.717	1.22	6.09	3.527	2.908	2.444	1.358	0.861	0.894	4.108	8.068	3.607	1.827	1.664	0.951	0.856	3.105	2.147	2.367	4.24	2.836	7.143	3.639	1.203	2.345	2.518	2.838	3.989	3.181
2289	FKBP5	0.102	0.409	0.19	0	1.355	0.946	0.889	0.213	0.619	0.492	0.568	0.417	0.507	0	0.964	0.811	3.243	0.598	0.775	0.624	0.595	0.456	0.488	0.199	0	0.123	0	0.055	0.55	0.044	0.461	0.226	4.614	0.229	0.364	0.419	0.445	0.811	0.375	0.112	0.713	0.351	0.176	0.435	0.879	0.009	0.717	1.061
2294	FOXF1	0	0	0.007	0.009	0.009	0.009	0	0	0	0.304	0	0	0	0	0	0.013	0.028	0	0.002	0.3	0.021	0	0	0.019	0	0.035	0.049	0.265	0.198	0.116	0.266	0	0	0.007	0.028	0	0	0	0	0.01	0	0	0	0	0	0	0.224	0
2295	FOXF2	0	0	0	0	0	0	0.002	0.001	0.01	0	0	0	0	0	0	0.002	0	0	0	0	0	0	0	0.006	0	0.007	0	0.019	0	0	0.005	0	0	0	0.004	0	0	0	0	0.002	0	0	0	0	0	0	0	0
2299	FOXI1	0	0	0	0	0	0	0	0	0	0	0	0	0	0	0	0	0	0	0	0	0	0	0	0	0	0	0	0	0	0	0	0	0	0	0	0	0	0	0	0	0	0	0	0	0	0	0	0
2308	FOXO1	0	0	0.002	0	0	0	0	0	0	0	0	0	0	0	0	0.01	0	0	0.008	0	0	0	0	0	0	0	0	0	0	0	0	0	0	0	0	0	0	0	0	0	0	0	0	0	0	0	0	0
2309	FOXO3	0.105	0.124	0	0	0.283	0.036	0	0.022	0	0.001	0	0.006	0.003	0	0	0.01	0.008	0.163	0.011	0.147	0	0.004	0.001	0	0.096	0.023	0	0	0	0	0	0	0.006	0	0	0.051	0.24	0.047	0	0	0	0	0.012	0	0	0	0.007	0.117
2312	FLG	0	0	0	0.003	0	0	0	0	0	0	0	0	0	0	0	0.002	0	0	0	0	0	0	0	0	0	0	0	0	0	0	0	0	0.009	0	0	0	0.003	0.001	0	0	0	0	0	0	0	0	0	0
2313	FLI1	0.03	0	0	0	0.028	0	0	0	0	0.009	0	0	0	0.051	0.059	0.029	0.014	0	0.031	0	0	0	0	0	0	0	0	0	0.008	0	0	0.025	0	0	0	0	0	0	0	0	0	0	0	0	0	0	0	0.054
2314	FLII	0.934	1.586	1.342	0.611	0.949	1.263	0.722	1.343	1.302	5.116	1.099	1.038	0.516	0.6	0.655	1.029	1.016	0.637	1.071	0.985	1.157	0.899	0.862	0.744	0.474	1.709	2.691	0.62	0.837	0.665	0.993	0.777	0.664	2.014	0.976	0.346	1.944	0.579	0.805	0.969	0.269	0.348	0.249	1.149	1.629	1.025	1.774	0.874
2316	FLNA	10.992	33.318	126.97	62.215	60.145	44.374	79.307	54.003	64.841	77.799	17.104	18.897	29.232	95.26	88.797	42.643	68.527	25.887	36.457	43.297	15.959	82.447	23.133	87.273	54.882	44.047	58.673	32.822	24.647	33.746	22.783	34.238	13.418	80.218	24.648	11.979	6.517	6.443	14.259	37.076	15.952	23.54	22.264	4.312	29.895	11.632	13.109	18.652
2317	FLNB	13.123	26.513	21.692	10.395	14.073	25.177	15.066	20.518	20.564	13.81	19.023	21.834	13.86	21.614	13.141	14.771	15.417	22.517	16.128	21.019	16.376	16.337	25.851	15.394	13.699	15.541	19.694	12.78	13.609	13.383	15.103	14.469	14.045	21.14	9.535	12.021	19.16	3.992	6.81	15.384	7.415	10.87	16.387	11.854	19.762	10.312	10.293	7.591
2318	FLNC	0.731	1.576	7.602	3.363	3.239	3.436	6.951	4.153	4.075	6.672	2.019	2.074	1.615	5.369	3.94	1.874	4.851	2.115	1.755	2.909	1.322	6.079	3.196	5.531	3.856	3.442	6.366	1.705	0.805	1.494	1.5	3.631	2.176	4.537	1.856	0.714	1.055	0.694	1.176	2.362	1.388	1.326	0.726	0.382	3.127	0.522	1.014	0.873
2319	FLOT2	1.389	0.498	1.676	0.999	1.226	2.127	1.655	1.046	2.137	1.136	2.2	0.927	1.748	1.002	0.951	0.932	1.342	1.488	1.881	2.191	2.629	2.859	1.205	2.318	1.163	0.809	0.612	0.797	1.14	1.286	2.802	1.974	2.356	0.735	1.375	0.958	0.529	0.293	0.724	1.709	2.45	0.84	1.945	0.749	1.982	0.404	0.924	2.357
2321	FLT1	0	0	0	0	0	0	0.001	0.007	0	0.016	0	0	0	0	0	0	0	0	0	0	0	0	0	0	0	0.014	0.042	0	0	0	0	0.145	0.004	0.031	0.058	0	0	0	0	0.001	0	0	0	0	0.015	0.01	0.01	0
2322	FLT3	0	0	0	0	0	0	0	0	0	0.023	0	0	0	0	0	0	0	0	0	0	0	0	0	0	0	0	0.062	0	0	0	0	0	0	0.046	0.086	0	0	0	0	0	0	0	0	0	0	0.014	0.015	0
2324	FLT4	0	0	0	0	0	0	0	0	0	0.156	0	0	0	0	0	0	0	0	0	0	0	0	0	0	0	0	0.048	0	0	0	0.094	0	0	0.035	0.066	0	0	0	0	0	0	0	0	0	0	0.011	0.012	0
2328	FMO3	0.041	0	0	0	0.093	0	0.067	0.038	0	0.033	0	0	0	0	0.24	0.081	0.027	0.016	0.02	0	0	0	0	0	0	0.067	0.069	0	0.236	0	0	0	0.05	0	0	0	0	0	0	0	0	0.003	0	0	0.213	0	0	0
2329	FMO4	0	0	0	0	0	0	0	0	0	0	0	0.122	0.009	0	0	0	0	0	0	0.009	0	0	0.125	0.016	0	0.02	0	0	0	0.127	0	0	0.013	0	0	0	0	0	0	0	0	0	0	0.005	0	0	0.048	0
2330	FMO5	0.146	0.954	0.396	0.027	0.09	0.6	0.225	0.581	0.226	0.102	0.528	0.246	0.177	0.17	0.082	0.146	0.324	0.396	0.193	0.324	13.281	0.057	0.367	0.115	0.04	10.962	0.083	0.08	0.197	0.336	0.442	0.326	0.654	0.337	0	0.119	0.381	0.011	0.031	0.099	0.164	0.018	0.027	0.162	14.718	0.294	0.106	0.093
2331	FMOD	1.219	0.342	4.985	4.096	1.231	2.548	2.437	3.66	4.356	1.511	2.12	1.662	1.61	2.341	1.324	0.922	2.057	1.691	0.978	1.462	2.144	1.212	1.116	1.658	1.833	4.011	2.235	1.495	0.899	1.276	2.643	2.517	3.178	0.796	1.714	0.174	0	0.023	0.042	1.216	0.306	0.19	0.044	0.191	1.528	0.213	0.327	0.188
2332	FMR1	0.066	0.092	0.12	0.041	0.101	0.183	0.31	0.189	0.278	0.099	0.26	0.246	0.082	0.098	0.114	0.153	0.088	0.077	0.093	0.277	1.246	0.227	0.303	0.225	0.041	0.151	0.223	0.059	0.119	0.188	0.143	0.268	0.048	0.933	0.044	0.065	0.024	0.14	0.017	0.079	0.042	0.029	0.2	0.017	0.134	0.151	0.079	0.104
2334	AFF2	0	0	0	0	0	0	0	0	0	0	0	0	0	0	0	0	0	0	0	0	0	0	0	0	0	0	0	0	0	0.015	0	0	0	0	0	0	0	0	0	0	0	0	0	0	0	0	0	0.007
2335	FN1	1.448	0.582	6.176	4.264	5.152	2.35	6.546	4.603	4.794	5.875	0.299	0.977	1.223	4.585	5.117	4.618	2.296	1.975	1.558	1.684	1.986	2.019	1.522	5.761	1.818	4.83	6.888	3.41	2.891	2.113	1.753	2.617	2.36	5.326	2.455	0.985	0.281	0.369	2.147	2.672	0.62	1.993	1.506	1.189	2.821	1.432	1.41	1.543
2339	FNTA	0.431	0.413	0.196	0.194	0.196	0.598	2.369	0.546	0.264	0.465	0.369	0.365	0.481	0.106	0.249	0.293	0.329	0.247	0.395	0.777	0.499	0.83	0.653	0.147	0.432	0.788	0.893	1.615	0.291	0.595	5.589	0.756	0.817	0.362	0	0.136	0.216	0.646	0.24	0.123	0.279	0.207	0.12	0.612	5.362	0.188	0.56	1.693
2342	FNTB	0.051	0.043	0.033	0.013	0.076	0.036	0.018	0.041	0.064	0.208	0.022	0.11	0.152	0.092	0.01	0.063	0.152	0.019	0.118	0.005	0.05	0.02	0.193	0.025	0	0.155	0.049	0.027	0	0.055	0.058	0.03	0.016	0.127	0.016	0	0	0.073	0.083	0.013	0.012	0	0.027	0.048	0.101	0.03	0.116	0.107
2346	FOLH1	0	0.203	0	0	0	0.002	0.018	0	0	0	0	0	0	0	0	0	0	0	0	0	0	0	0	0	0	0	0	0	0	0	0	0	0	0	0	0	0.017	0	0	0	0	0	0	0	0	0	0	0
2350	FOLR2	0.073	0	0	0.058	0.111	0	0	0.484	0.517	0.13	0	0	0.345	0.372	0.441	0	0.286	0	0	0	0	0	0.459	0	0	0.197	0	0.22	0.607	0.244	0.228	0.249	0	0	0.021	0	0	0.163	0	0	0	0	0	0	0.368	0.158	0	0
2352	FOLR3	0	0	0	0	0	0	0	0	0	0	0	0	0	0	0	0	0	0	0	0	0	0	0	0	0	0	0	0	0	0	0	0	0	0	0	0	0	0	0	0	0	0	0	0	0	0	0	0
2353	FOS	0	0	0	0	0	0	0	0	0.005	0.01	0	0	0	0	0	0	0.014	0	0	0	0	0	0	0	0	0	0	0	0	0	0	0	0	0	0	0	0	0	0	0	0	0	0	0	0	0	0	0
2354	FOSB	0	0	0	0	0	0	0	0	0	0	0	0	0	0	0	0.004	0	0	0	0	0	0	0	0	0	0	0	0	0	0	0	0	0	0	0	0	0	0	0	0	0	0	0	0	0	0	0	0
2355	FOSL2	0	0.192	0	0	0.018	0	0	0	0	0	0.374	0.087	0.039	0.057	0.069	0	0	0	0	0	0	0	0	0	0	0	0	0	0	0	0	0	0	0	0	0.14	0.037	0	0	0.017	0	0	0.008	0	0	0	0	0.023
2356	FPGS	0	0	0	0	0.009	0	0	0	0.005	0.006	0	0	0	0	0	0.004	0	0	0.155	0	0	0	0	0	0	0	0	0.005	0	0	0	0.031	0	0	0	0	0	0	0	0	0	0	0	0.002	0.039	0.001	0	0
2357	FPR1	0	0	0	0	0	0	0	0	0	0	0	0	0	0	0.017	0	0	0	0	0	0	0	0	0	0	0	0	0	0	0	0	0	0	0	0	0	0	0	0	0	0	0	0	0	0	0	0	0
2395	FXN	0.399	0.537	0.254	0	0.612	1.059	0.812	1.554	0.765	0.874	0.7	1.377	3.371	0	0.12	0.166	0.841	0.336	0.694	0	0	1.511	0.792	0	0.22	0.717	0.748	8.795	0.343	0.866	1.463	0.24	0.07	0	0.985	0.502	0.015	1.055	0	0.596	5.282	1.152	1.052	0.957	0.752	3.167	0.901	0.791
2444	FRK	0.162	0.136	0.117	0.006	0.191	1.031	1.26	0.048	0.451	0.032	0.045	0.03	0.029	0.038	0.018	0.205	0.074	0.03	0.133	0.868	0.042	0.014	0.014	0.741	0.04	0.03	0	0.006	0.637	0.129	0.562	0.012	0.585	0.412	0.099	0.069	0.473	0.129	0.038	0.064	1.005	0.004	0	0.129	1.718	0.035	0.403	0
2475	MTOR	0.057	0.102	0.092	0.06	0.155	0.115	0.111	1.092	0.595	0.086	0.072	0.127	0.106	0.06	0.066	0.107	0.106	0.047	0.097	0.079	0.049	0.094	0.093	0.079	0.032	0.067	0.024	0.023	0.494	0.166	0.116	0.17	0.103	0.02	0.046	0.101	0.02	0.03	0.034	0.062	0.248	0.022	0.005	0.035	0.194	0.057	0.087	0.142
2483	FRG1	0.045	0.082	0.046	0.037	0.102	0.019	0.067	0.094	0.019	0.039	0.117	0	0	0	0	0.117	0	0.036	0.039	0.03	0.087	0.03	0.002	0.018	0.006	0	0	0	0.026	0.016	0.023	0	0.013	0	0	0.03	0.064	0	0	0	0	0.006	0	0	0.123	0	0.004	0.136
2487	FRZB	0	0	0	0	0	0	0	0	0	0	0	0	0	0	0	0	0	0	0	0	0	0	0	0	0	0	0	0	0	0	0	0.05	0	0	0	0	0	0	0	0	0	0	0	0	0	0	0	0
2491	CENPI	0	0	0	0	0	0	0	0	0	0.088	0	0	0	0	0	0	0	0	0	0	0	0	0	0	0	0	0	0	0	0	0	0	0	0	0	0	0	0	0	0	0	0	0	0	0	0	0	0
2495	FTH1	11.21	11.752	8.848	5.236	14.145	11.739	7.308	8.574	9.562	8.871	13.993	11.55	20.988	10.451	9.995	16.6	4.513	15.148	12.687	4.782	11.014	14.477	14.664	7.546	32.611	15.232	34.854	0.287	0.52	0.725	0.133	1.874	1.671	18.989	8.446	12.294	5.019	9.354	12.612	9.682	5.462	24.121	14.901	7.996	1.208	13.409	2.036	23.243
2512	FTL	13.789	13.491	7.851	6.105	26.723	14.813	11.317	12.529	8.842	7.699	29.474	24.015	10.641	10.165	23.833	34.194	5.357	12.633	20.366	4.316	41.66	19.955	31.822	5.73	21.17	15.946	38.705	0.043	0.153	0	0.248	2.5	0.731	41.246	4.49	3.569	34.225	36.017	4.049	6.104	21.167	16.561	5.786	3.055	0.31	2.581	0.826	38.894
2517	FUCA1	1.828	1.816	1.28	0.676	1.687	1.683	1.274	1.097	0.973	1.102	2.139	2.398	1.173	0.689	0.766	2.082	1.493	2.627	2.509	1.752	4.356	5.523	4.075	0.365	0.437	0.513	2.06	1.406	2.842	2.689	1.661	1.704	1.828	4.051	0.766	2.395	3.786	1.713	0.422	0.686	1.246	0.985	0.212	1.846	2.203	2.177	1.405	3.253
2519	FUCA2	0.141	0.315	0.174	0.074	0.09	0.134	0.183	0.108	0.073	0.076	0.12	0.107	0.076	0.087	0.209	0.108	0.193	0.194	0.115	0.16	0.142	1.202	0.217	0.062	0.081	0.135	0.023	0.147	0.462	0.214	0.134	0.107	0.188	0.061	0	0.034	0.014	0.167	0.097	0.698	0	0.055	0.004	0.067	0.21	0.107	0.168	0.06
2520	GAST	490.74	367.436	315.543	418.447	69.676	1077.39	178.736	455.864	514.243	356.468	219.053	803.723	220.639	281.867	356.996	131.962	313.791	327.588	272.291	315.893	627.338	8.887	85.66	6.87	1986.41	1.05	150.921	338.852	9.597	4.03	60.262	11.927	10.392	52.679	19.113	0	5.426	0	0	34.681	0	0	0	0.701	29.335	0	0.657	0
2521	FUS	6.962	5.986	3.885	4.366	6.543	4.779	4.072	12.207	6.282	4.449	5.198	6.602	5.691	2.14	6.884	5.878	6.283	7.835	9.26	7.796	3.519	4.631	7.788	3.346	5.484	1.469	0.026	2.804	3.873	3.209	3.588	3.344	2.347	3.565	1.874	3.033	3.97	4.835	2.973	4.869	4.634	2.274	3.713	3.049	4.836	1.284	3.465	5.476
2523	FUT1	0	0	0	0	0	0	0	0	0	0	0	0	0	0	0	0	0	0	0	0	0	0	0	0	0	0	0	0	0	0.002	0	0	0.003	0	0	0.021	0	0	0	0	0	0	0	0	0	0.008	0.08	0
2524	FUT2	0.309	1.083	0	1.286	0	3.725	0.857	2.03	0.358	1.47	1.906	1.153	0	0.681	0.351	0	1.672	2.989	0.889	4.372	0	0	0.871	0.548	0.02	0	0	0.144	0.318	0	0.657	0.455	2.393	0	0.986	0	0.513	0.493	0.053	0.553	0.386	0.038	0	1.374	2.38	0.301	0	0.353
2525	FUT3	0	0.627	0.373	0.226	0.523	0.059	0.111	0.148	0.086	0.512	0.179	0.027	0.175	0.04	0.003	0.214	0.147	0.551	0.239	0.023	0.214	0	0.039	0.042	0.013	0.247	0.192	0.13	0.012	0.014	0.23	0.132	0.108	0.179	0.03	0	0.102	0	0	0.05	0	0	0	0	0.099	0	0	0
2526	FUT4	0	0	0	0	0	0.015	0	0.042	0.017	0	0.041	0	0.021	0.01	0.012	0	0	0.005	0	0.019	0	0	0	0	0.013	0	0	0.018	0	0.023	0	0	0	0	0	0	0	0	0	0	0	0	0	0	0	0	0.001	0
2527	FUT5	0	0.435	0.253	0.1	0.456	0.044	0.117	0.104	0.091	0.379	0.124	0.028	0.138	0.042	0.003	0.159	0.115	0.368	0.194	0.004	0.225	0	0.041	0.044	0.014	0.26	0.202	0.041	0.013	0.01	0.102	0.109	0.086	0.189	0.032	0	0.084	0	0	0.052	0	0	0	0	0.076	0	0	0
2528	FUT6	0	0.468	0.245	0.087	0.449	0.077	0.094	0.102	0.091	0.514	0.124	0.032	0.138	0.042	0.003	0.132	0.09	0.364	0.168	0.004	0.225	0	0.054	0.044	0.014	0.178	0.202	0.041	0.013	0	0.053	0.047	0.06	0.189	0.032	0	0.084	0	0	0.052	0	0	0	0	0.076	0	0	0
2530	FUT8	0.187	0.397	0.541	0.202	0.325	0.401	0.496	0.248	0.554	0.4	0.371	0.331	0.51	0.273	0.405	0.373	0.141	0.215	0.501	0.278	0.328	0.283	0.085	0.256	0.061	0.249	0.424	0.085	0.314	0.169	0.297	0.108	0.225	0.412	0.134	0.217	0.127	0.387	0.189	0.213	0.123	0.655	0.074	0.149	0.41	0.095	0.253	0.677
2531	KDSR	0	0	0.027	0	0.065	0.185	0.136	0.217	0.019	0.359	0.438	0.022	0.183	0.028	0.164	0.026	0.16	0.042	0.113	0.017	0	0.087	0.088	0.083	0	0	0.537	0	0	0	0.043	0.023	0.087	0.132	0.207	0.046	0	0.032	0.144	0.121	0	0.096	0.019	0.017	0.064	0.031	0.235	0
2533	FYB	0.271	0.016	0.008	0	0.607	0.027	0.08	0.006	0.01	0.041	0	0	0.028	0.022	0.183	0.248	0.013	0.04	0.163	0.041	0	0.01	0	0.006	0.011	0.051	0.037	0.024	0	0.036	0.022	0.013	0	0	0	0	0	0.011	0	0.006	0	0.018	0	0	0.237	0	0.011	0.273
2534	FYN	0.195	0.436	0.339	0.716	0.261	0.741	10.393	0.673	0.717	0.308	0.191	0.297	0.388	0.208	0.203	8.486	0.387	0.148	0.487	0.124	0.285	1.15	0.589	0.143	0.542	0.221	0.202	1.006	0.159	0.121	0.166	0.881	0.882	0.376	0.042	0.228	0.156	0.132	0.047	0.286	0.238	0.11	0.05	0.399	0.438	0.153	0.241	0.115
2535	FZD2	0	0	0	0	0	0	0	0	0	0	0	0	0	0	0	0	0	0	0	0	0	0	0	0	0	0	0	0	0	0	0	0	0	0	0	0	0	0	0	0	0	0	0	0	0.009	0	0	0
2539	G6PD	4.268	3.668	2.591	2.721	2.278	3.594	4.932	2.182	1.553	2.29	3.167	2.466	2.835	3.027	4.271	4.484	2.023	2.63	4.721	2.392	4.968	3.431	4.205	1.561	2.605	2.318	2.482	1.574	1.58	1.387	1.927	3.713	3.086	5.183	2.121	1.665	5.88	2.129	2.378	2.703	2.902	0.605	0.387	1.644	5.605	1.375	1.313	3.743
2542	SLC37A4	0	0	0	0	0	0.056	0	0	0.02	0	0	0	0	0	0.028	0	0	0.007	0	0	0	0	0	0	0	0	0	0.023	0.312	0	0.218	0.255	0.403	0	0	0.02	0	0	0	0	0	0	0	0	0.086	0	0.028	0.045
2547	XRCC6	25.052	23.399	18.511	20.612	27.452	24.129	24.892	27.624	26.5	18.021	21.965	23.801	17.878	19.802	24.425	23.502	28.751	20.812	31.533	26.837	33.287	26.246	23.812	16.267	16.696	15.571	16.466	16.32	17.168	18.467	19.457	13.594	12.375	23.172	30.463	19.568	12.703	19.121	13.189	19.167	19.74	10.097	10.361	13.407	19.723	9.155	15.99	31.509
2548	GAA	2.284	1.373	4.787	0.785	0.831	3.832	0.255	3.016	4.582	5.678	0.779	1.779	3.682	0.344	2.29	2.069	2.6	0.448	0.797	0.938	2.524	3.229	0.954	0.693	0.467	1.298	1.161	2.489	2.129	1.973	2.954	0.827	0.166	0.916	1.016	0.961	0.565	0.346	0.477	0.601	0.071	1.328	0.699	0.741	1.105	1.097	1.139	0.431
2549	GAB1	0	0	0	0	0	0	0.019	0.075	0.01	0.021	0.018	0.02	0	0	0.014	0.021	0.015	0	0	0	0.021	0.009	0	0	0	0	0	0	0.002	0.004	0.008	0	0.031	0	0	0	0	0	0	0	0	0.005	0.088	0	0.038	0	0.399	0.016
2550	GABBR1	0	0	0	0.022	0.016	0	0	0	0	0	0	0	0	0.134	0.419	0	0	0	0	0	0	0	0	0	0.151	0	0	0	0.306	0	0	0	0	0	0	0	0	0	0	0	0	0	0	0	0	0	0	0
2551	GABPA	0.035	0.074	0.138	0	0.107	0.153	0.128	0.003	0.001	0.063	0.007	0.027	0	0	0	0.045	0	0.049	0.104	0.236	0	0	0	0.013	0.003	0.029	0.023	0.185	0.183	0.047	0.194	0.064	0.054	0.1	0.03	0.017	0	0.053	0	0.016	0	0	0.018	0.01	0.034	0	0.109	0.118
2553	GABPB1	0	0	0	0	0	0	0	0	0	0	0	0	0	0	0	0	0	0	0	0	0	0	0	0	0	0	0	0.01	0.016	0.022	0.043	0	0	0	0	0	0	0	0	0	0	0	0	0	0.002	0	0	0
2557	GABRA4	0	0	0	0	0	0	0	0	0	0	0	0	0	0	0	0	0	0	0	0	0	0	0	0	0	0	0	0	0	0	0	0	0	0	0	0	0	0	0	0	0	0	0	0	0	0	0	0
2559	GABRA6	0	0	0	0	0	0	0	0	0	0	0	0	0	0	0	0	0	0	0	0	0	0	0	0	0	0	0	0	0.138	0	0	0	0	0	0	0	0	0	0	0	0	0	0	0	0	0	0	0
2560	GABRB1	0	0	0	0	0	0	0	0	0	0	0	0	0	0	0	0	0	0	0	0	0	0	0	0	0	0	0	0	0	0	0	0	0	0	0	0	0	0	0	0	0	0	0	0	0	0	0	0
2567	GABRG3	0	0	0	0	0	0	0	0	0	0	0	0	0	0	0	0	0	0	0	0	0	0	0	0	0	0	0	0	0	0	0	0	0	0	0	0	0	0	0	0	0	0	0	0	0	0	0	0
2580	GAK	0.507	0.527	0.506	0.18	0.414	0.498	0.397	0.352	0.402	0.545	0.561	0.564	0.36	0.366	0.441	0.495	0.512	0.542	0.798	0.533	0.395	0.341	0.54	0.407	0.273	0.274	0.441	0.383	0.485	0.456	0.283	0.25	0.366	0.219	0.884	0.366	0.576	0.412	0.154	0.293	0.143	0.23	0.627	0.354	0.648	0.164	0.419	0.584
2581	GALC	0.015	0.001	0.06	0	0.063	0.589	0.067	0.05	0.024	0.023	0.128	0.045	0.049	0.009	0.012	0.062	0.057	0.064	0.044	0.093	0.028	0.072	0.099	0.026	0	0.359	0	0.078	0.316	0.058	0.167	0.147	0.087	0.061	0.421	1.807	0.024	0.207	0.012	0.062	0.472	0.026	0	0.117	0.006	0.655	0.432	5.249
2582	GALE	15.016	24.991	32.101	16.031	9.893	41.676	18.617	29.116	34.634	15.145	23.838	23.305	21.102	28.897	9.146	9.132	35.808	29.457	21.071	30.912	35.923	15.46	26.049	16.866	33.512	11.824	14.528	14.248	7.23	15.091	18.167	16.791	21.69	32.362	17.906	16.105	21.179	6.795	6.55	21.198	4.221	10.511	2.359	31.797	20.288	15.105	16.566	7.228
2584	GALK1	1.133	2.267	1.244	0.292	1.712	1.021	2.188	1.509	1.668	1.816	1.384	1.064	3.283	1.681	2.207	1.688	1.594	1.317	1.138	3.898	5.125	6.527	1.637	4.483	1.022	2.453	1.77	0.178	1.456	1.985	1.124	1.519	1.7	1.438	2.734	2.74	0.951	1.564	4.109	5.086	2.901	1.282	10.715	1.865	3.645	4.543	7.43	3.187
2585	GALK2	0.539	0.362	0.297	0.134	0.345	0.597	0.437	0.244	0.352	0.435	0.381	0.113	0.451	0.266	0.379	0.576	0.496	0.807	0.501	0.409	0.926	0.358	0.047	0.62	0.045	0.894	0.788	0.042	0.087	0.184	0.323	0.331	0.472	0.589	0.285	0.23	0.2	0.299	0.412	0.425	0.222	0.218	0	0.802	0.623	0.399	0.671	0.354
2588	GALNS	0.014	0.067	0.1	0	0.028	0.212	0.032	0.059	0.039	0.041	0.098	0.497	0.013	0.01	0.007	0.035	0.049	0.067	0.022	0.051	0.157	0.017	0.15	0.049	0.011	0.049	0.104	0.115	0.086	0.072	0.028	0.096	0.06	0.117	0.106	0.08	0	0.041	0.01	0.078	0.008	0.001	0.009	0.059	0.084	0.051	0.061	0.035
2589	GALNT1	4.92	0.556	1.507	4.219	4.438	0.171	0.12	14.513	0.327	13.769	0.669	23.645	0.298	0.761	0.083	0.205	0.276	10.094	12.337	24.825	0.055	0.041	0.217	0.155	11.828	0	0.553	0.114	0.099	0.254	0.253	0.236	0.362	0.089	0.023	0.246	1.729	0.029	0	16.698	0.083	0.103	0.016	12.802	0.465	0.139	0.495	5.712
2590	GALNT2	0.433	0.224	0.088	0.099	0.895	0.163	0.537	0.483	0.654	0.421	2.84	1.886	4.968	0.345	0.518	4.045	0.092	0.586	3.333	3.438	2.211	0.678	1.83	2.537	0.031	0.048	0.04	2.247	0.177	0.207	0.422	0.124	0.431	0.146	0.03	0.25	2.125	0.676	0.165	1.177	0.105	0.087	0.007	0.025	1.336	0.009	0.399	1.055
2591	GALNT3	0.409	2.55	1.584	2.366	0.721	1.312	1.062	0.896	0.78	2.871	1.424	1.257	2.543	1.136	0.775	0.249	0.659	0.83	2.196	2.744	0.717	0.982	1.128	0.528	1.94	0.749	0.775	0.855	1.403	0.792	1.086	1.666	0.814	0.914	0.576	0.194	1.916	0.405	0.583	0.78	0.601	0.649	0.015	0.323	5.132	0.494	0.391	0.182
2592	GALT	0.482	0.59	0.13	0.161	0.336	1.297	0.179	0.235	0.259	0.132	0.026	0.158	0.566	1.341	0.244	0.225	0.273	0.422	1.933	0.583	0.224	0.584	0.143	0.208	0.926	0.323	0.164	0.054	0.233	0.388	0.608	0.293	0.3	0.129	0.136	0.324	0.214	0.046	2.396	0.31	0	0.182	0.486	3.768	0.317	1.223	0.418	0.217
2593	GAMT	0	0	0.022	0	0	0.26	0	0	0	0.208	0	0	0.016	0	0	0	0	0.075	0	0	0	0	0	0.019	0	0	0	0	0.181	0.017	0.053	0	0.092	0	0	0.114	0	0	0	0	0	0	0	0.248	1.001	0.111	0.37	0
2595	GANC	0	0	0.002	0	0	0.012	0.018	0	0	0	0	0	0.014	0	0	0	0	0	0	0	0	0	0	0	0	0	0	0	0	0	0	0	0	0.044	0.004	0	0	0	0	0	0	0	0	0.003	0	0	0	0
2596	GAP43	0.059	0.163	0.499	0.588	0.289	0.09	0.078	0.119	0.079	0.025	0.109	0	0.618	0.03	0.074	0.044	0.14	0.175	0.066	0.187	0.122	0.307	0.051	0	0.022	0.099	0	0.004	0.138	0.018	0.021	0	0	0	0.102	0.053	0	0	0.052	0.02	0.059	0.004	0.075	0.066	0.006	0.023	0.067	0.122
2597	GAPDH	584.686	501.033	355.903	405.293	574.789	316.842	327.898	319.708	297.373	474.931	290.849	223.338	368.44	336.401	464.093	497.326	305.461	391.4	576.775	153.316	257.693	391.08	286.972	362.487	295.407	313.822	447.62	314.735	289.35	589.628	351.44	245.353	192.517	273.433	351.666	479.218	457.438	194.578	221.153	359.117	289.887	379.053	450.118	360.195	271.77	323.207	337.57	548.721
2615	LRRC32	0	0	0	0	0	0.011	0	0	0	0	0	0	0	0	0	0	0	0	0	0	0	0	0	0	0	0	0	0	0	0	0	0	0	0	0	0	0	0	0	0	0	0	0	0	0	0	0	0
2617	GARS	2.627	2.689	1.778	1.73	2.129	2.766	3.719	2.612	2.6	2.022	4.13	2.2	1.455	1.557	3.036	4.314	2.716	2.121	2.781	2.403	3.33	2.934	2.445	1.908	0.608	1.61	2.399	1.71	1.579	1.881	0.883	2.39	2.596	1.256	0.781	2.206	3.767	1.186	2.555	1.911	0.988	3.422	0.624	0.811	3.53	1.962	1.531	2.77
2618	GART	1.191	0.903	0.592	0.638	1.911	1.016	1.066	1.123	1.501	1.988	9.675	0.62	0.998	0.741	0.94	1.883	0.619	0.8	1.64	1.281	0.587	0.851	0.652	0.557	0.384	1.281	0.764	0.398	0.717	0.715	0.311	0.99	0.632	0.579	4.885	0.488	2.075	0.626	0.761	1.134	0.922	1.068	0.442	1.981	0.976	0.682	1.743	1.086
2619	GAS1	0	0	0	0	0	0	0	0	0	0	0	0	0	0	0	0	0	0	0	0	0	0	0	0	0	0	0	0	0	0	0	0	0	0	0	0	0	0	0	0	0	0	0	0	0	0	0	0
2620	GAS2	0	0	0	0	0	0.032	0	0	0	0	0	0	0	0	0	0	0	0	0	0	0	0	0	0	0	0	0	0	0	0	0	0	0	0	0	0.088	0	0	0	0	0	0	0.001	0	0	0	0.018	0
2621	GAS6	0	0	0	0	0	0	0	0	0	0	0	0	0	0	0	0	0	0	0	0	0	0	0	0	0	0	0	0	0.047	0.11	0	0	0	0.158	0	0	0	0	0	0	0	0	0	0	0	0	0	0
2622	GAS8	0	0	0	0	0	0	0	0	0	0	0	0	0	0	0	0	0	0	0	0	0	0	0	0	0	0	0	0	0.035	0.007	0	0	0	0.352	2.678	0	0	0	0	0	0	0	0	0	0	0	0	0
2626	GATA4	0	0	0.327	0	0	0.039	0	0	0	0	0	0.04	0.014	0.25	0.15	0	0	0	0.024	0	0	0	0.131	0	0	0.882	1.383	0	0.06	0.013	0.114	0.013	0.051	0.484	0.515	0.04	0	1.175	0	0	0	0.018	0	0	0.028	0	0.295	0.015
2627	GATA6	0.137	0.138	0.307	0.046	0.184	0.267	0.094	0.185	0.325	0.221	0.175	0.162	0.14	0.447	0.18	0.078	0.275	0.288	0.214	0.203	0.201	0.05	0.211	0.085	0.178	0.264	0.488	0.086	0.084	0.049	0	0	0.056	0.163	0.326	0.085	0	0.066	0.137	0.107	0.111	0.057	0.301	0.076	0.185	0	0.13	0.189
2628	GATM	1.725	7.334	10.774	7.996	0.763	4.776	1.088	2.702	6.073	1.711	4.789	3.891	7.721	7.438	1.071	1.162	2.742	5.217	3.659	7.629	1.565	13.725	6.746	3.901	5.717	1.56	3.295	7.808	7.269	4.657	3.054	7.374	1.796	10.457	14.772	7.422	3.334	0.201	0.618	9.06	1.092	1.886	0.121	1.501	2.741	3.805	5.041	0.97
2629	GBA	0.474	0.458	0.499	0.223	0.268	0.239	0.244	0.403	0.269	0.241	0.199	0.967	0.229	0.309	0.172	0.574	0.345	0.163	0.197	0.289	0	0.441	0.274	0.266	0.118	0.088	0	0	0.326	0.328	0.052	0.29	0.168	0.122	0.054	0.554	1.648	0.232	0.226	0.441	0.801	1.022	0.176	0.527	0.744	1.133	0.312	0.55
2631	GBAS	0.186	0.522	2.528	0.857	0.938	2.075	3.562	1.732	2.691	3.007	0.198	0.296	3.159	1.92	1	0.859	2.945	1.862	1.35	3.527	2.303	3.768	0.536	4.376	0.644	7.14	0.82	18.164	15.665	16.308	11.297	6.392	6.697	9.994	5.564	10.586	0.145	2.543	2.447	8.327	0.905	8.829	1.094	8.981	4.858	11.661	13.983	9.055
2632	GBE1	0.354	0.756	0.742	0.731	0.416	0.469	0.486	0.686	0.747	0.62	1.494	0.498	0.498	0.608	0.514	0.4	0.311	0.367	0.515	0.385	0.292	0.904	1.068	0.397	0.252	0.904	0.139	0.532	0.422	0.175	0.22	0.613	0.339	0.278	0.304	0.657	0.218	0.6	0.735	0.359	0.466	0.107	0.462	0.723	0.472	0.38	0.479	0.906
2633	GBP1	1.342	1.107	1.037	0.53	0.518	0.931	1.677	0.851	1.196	0.82	0.699	2.499	0.467	0.933	1.602	0.679	1.776	1.278	1.297	1.444	1.091	1.104	1.649	0.356	0.329	0.442	0.37	0.491	0.71	0.599	0.295	0.662	0.819	0.479	0.413	0.107	1.672	1.28	0.064	0.415	0.499	0.317	0.06	0.089	1.425	0.275	0.777	1.78
2634	GBP2	1.081	0.723	0.802	0.322	0.594	0.821	0.958	0.936	1.007	0.675	0.369	1.538	0.631	0.908	1.707	1.055	0.927	0.764	1.263	0.959	0.746	1.133	1.028	0.715	0.507	0.412	0.252	0.488	0.561	0.429	0.395	0.618	0.821	0.503	0.204	0.177	1.721	0.624	0.052	0.659	0.225	0.147	0.026	0.222	0.804	0.2	0.479	0.543
2635	GBP3	0.046	0.115	0.188	0.038	0.028	0.019	0.09	0.007	0.009	0.004	0	0.297	0	0	0.092	0.021	0.042	0.013	0.037	0.01	0	0.097	0.053	0.054	0	0.004	0.055	0.124	0.043	0.042	0.049	0.007	0.012	0.007	0	0	0.088	0.088	0.02	0.067	0	0.047	0.054	0	0.013	0	0.002	0.113
2638	GC	1.327	11.93	6.231	8.597	4.94	8.959	7.323	6.016	7.306	19.118	4.042	6.416	5.314	6.825	2.025	4.685	8.45	4.998	6.106	6.512	3.262	3.033	11.527	3.602	36.879	5.572	3.489	18.568	8.047	7.698	5.62	9.761	8.646	7.413	4.878	4.055	3.722	8.038	3.213	3.421	28.53	5.586	3.393	3.462	9.447	1.737	3.597	2.837
2639	GCDH	3.09	0.548	0.309	0.715	0.636	0.641	0.687	0.363	0.664	0.436	0.16	0.115	0.758	0.426	0.42	0.353	0.68	0.765	0.811	1.022	0.124	0.511	0.188	1.272	0.127	0.423	1.358	0.525	1.837	0.625	0.355	0.547	0.837	0.163	0.559	1.511	0.329	0.511	0.356	1.468	0.182	1.378	0.712	1.619	1.028	2.121	2.74	1.188
2641	GCG	0	0	0	0	0.013	0	0	0	0	0.09	0	0.26	0	0	0	0	0	0	0	0	0	0	0.028	0.022	0	0	0	0	0	0	0	0	0	0	0	0	0	0	0	0.032	0	0	0	0.06	0	0	0	0
2643	GCH1	0	0	0	0	0	0.032	0	0	0	0	0	0	0	0.002	0	0	0	0	0	0	0	0	0	0	0	0	0	0	0	0	0	0	0	0	0	0	0	0	0	0	0	0	0	0	0	0	0	0
2644	GCHFR	0.131	0.096	0.135	0	0	0	0	0	0	0	0	0	0.14	0	0	0	0	0.096	0	0	0.234	0.119	0.117	0.954	0	0	0	0.094	0	0.037	0	0.062	0.109	0	0	0.362	0	0.247	0.831	0.525	0.201	0	0	0.422	0.017	0.121	0.448	0.245
2645	GCK	0	0	0	0	0	0	0	0	0	0	0	0	0	0	0	0	0	0	0	0	0	0	0	0	0	0	0	0	0	0	0	0	0	0	0	0	0	0	0	0.02	0	0	0	0	0	0	0	0
2646	GCKR	0	0	0	0	0	0	0	0	0	0	0	0	0	0	0	0	0	0	0	0	0.026	0	0	0	0	0	0	0	0	0	0	0	0	0	0	0	0	0	0	0	0	0	0	0	0	0	0	0
2647	BLOC1S1	0.227	0.437	0.702	0.618	1.167	0.353	0.153	2.892	0.774	0.195	0.73	0.236	0.129	0.13	0.656	0.366	0.264	0.651	0.847	1.479	0	0.256	0.228	0.152	0.139	0	0	1.141	0.165	0.65	0.537	1.141	0.751	0	0	0.257	0.114	1.335	0.842	0.134	0.295	0	0	0.42	1.148	0.397	0.447	0.567
2648	KAT2A	0	0	0	0	0	0	0	0	0	0	0	0	0	0	0.001	0	0	0	0	0	0	0	0	0	0	0	0	0	0	0	0	0	0	0	0	0	0	0	0	0	0	0	0	0	0	0	0	0
2649	NR6A1	0	0	0	0	0	0	0	0	0	0	0	0	0	0	0	0	0	0	0	0	0	0	0	0	0	0	0	0	0	0	0	0	0	0	0	0	0	0	0	0	0	0	0	0	0	0	0	0
2650	GCNT1	0.057	0.146	0.17	0.155	0.018	1.928	1.612	0.309	0.453	0.263	0.308	0.226	0.603	0.349	0.096	0.045	0.374	0.34	0.363	0.431	3.241	0.857	1.569	0.11	0.13	0.286	0.08	1.531	0.372	1.432	0.739	0.661	0.632	0	0.052	0.074	0.396	0.122	0	0.082	0	0.464	0	0.313	1.668	0.085	0.053	0.038
2651	GCNT2	0	0	0	0	0	0	0	0	0	0	0	0	0	0	0	0	0	0	0	0	0	0	0	0	0	0	0	0	0.001	0.002	0	0	0	0	0	0	0	0	0	0	0	0	0	0	0	0	0	0
2653	GCSH	0.068	0	0.214	0	0.083	0	0	0.076	0	0	0.155	0.119	0.446	0.202	0	0.106	0	0	0	0.155	0	0.416	0.192	0.33	0	0	0	0	0	0.511	0	0	0.031	0.749	0.722	0.469	0.124	0.038	0.051	0.572	0	0.328	0	0.43	0.035	1.261	0.102	0.38
2657	GDF1	0	0	0	0	0	0	0	0	0	0	0	0	0	0	0	0	0	0	0	0	0	0	0	0	0	0	0	0	0	0	0	0	0	0	0	0	0	0	0	0	0	0	0	0	0	0	0	0
2658	GDF2	0	0	0	0	0	0	0	0	0	0	0	0	0	0	0	0	0	0	0	0	0	0	0	0	0	0	0	0	0	0	0	0	0	0	0	0	0	0	0	0	0	0	0	0	0	0	0	0
2661	GDF9	0	0	0	0	0	0	0	0	0	0	0	0	0	0	0	0	0	0	0	0	0	0	0	0	0	0	0	0	0	0	0	0	0	0	0	0	0	0	0	0	0	0	0	0	0	0	0	0
2664	GDI1	7.233	10.118	6.479	6.44	6.523	8.346	8.98	11.612	15.018	9.162	5.264	5.491	6.692	4.977	5.393	5.761	13.772	7.411	9.259	10.537	7.713	9.974	8.019	4.955	5.202	4.707	5.062	5.586	5.96	4.67	9.235	5.007	5.907	6.826	3.759	5.28	7.428	3.496	6.69	7.741	2.537	5.556	2.505	3.702	6.006	3.928	8.137	5.003
2665	GDI2	36.144	42.666	34.792	32.116	29.462	36.092	36.324	41.654	45.608	40.912	23.489	28.174	32.032	28.684	34.552	31.263	34.334	36.368	46.719	32.417	32.449	31.942	32.552	24.824	27.047	13.963	18.389	15.512	20.273	12.042	19.875	17.736	19.882	34.429	17.672	17.212	33.127	11.837	23.678	34.632	16.527	28.797	6.765	24.322	25.372	19.035	27.984	22.452
2670	GFAP	1.241	4.224	2.199	4.662	1.383	13.123	1.177	4.727	1.613	1.539	10.328	5.226	3.441	1.556	1.055	2.043	1.693	3.272	3.691	4.187	22.951	2.783	9.104	3.532	1.869	14.916	11.597	4.08	8.274	21.35	14.021	11.194	10.118	20.62	6.34	4.32	13.578	10.965	2.211	0.515	2.273	3.932	2.48	4.719	14.104	1.542	0.635	5.187
2671	GFER	0.115	0.092	0.113	0	0.127	0.163	0.002	0.075	0.009	0.058	0	0.06	0.172	0	0.09	0.055	0.085	0.008	0	0.13	0.065	0.205	0.013	0.04	0	0.054	0	0.031	0.136	0.069	0.064	0.014	0	0.132	0.178	0.239	0.061	0.092	0.042	0.043	0.601	0.193	0.328	0.225	0	0.422	0.374	0.737
2673	GFPT1	8.022	15.488	16.109	11.478	10.45	13.014	14.101	11.328	12.612	19.413	17.047	12.809	15.733	8.435	5.272	7.366	12.048	9.051	19.415	12.716	14.948	9.087	17.372	11.829	7.587	17.387	11.413	10.931	9.629	9.074	6.598	13.756	16.313	8.351	10.859	8.813	13.161	4.98	5.186	7.045	4.822	5.466	1.84	5.79	14.306	5.031	8.961	10.704
2674	GFRA1	0	0	0	0	0	0	0	0	0	0.008	0	0	0	0	0	0	0	0	0	0.02	0	0	0	0	0	0.007	0	0	0	0.016	0	0	0	0	0	0	0	0	0	0	0	0	0	0	0	0	0.023	0
2675	GFRA2	0	0	0	0.102	0	0	0	0	0	0	0	0	0	0	0.005	0	0	0	0	0	0	0	0	0	0	0	0	0	0	0	0	0	0	0	0	0	0	0	0	0	0	0	0	0	0	0	0	0
2677	GGCX	0	0	0	0	0	0.006	0.17	0	0	0	0	0	0	0	0	0	0.005	0	0	0.016	0	0.012	0	0.008	0	0	0	0	0.027	0	0.049	0	0	0	0	0	0	0	0	0	0	0	0	0	0.164	0	0.02	0.045
2678	GGT1	0	0	0	0	0.029	0	0.056	0	0	0.023	0	0	0	0	0	0.029	0	0	0	0.003	0	0	0	0	0	0.199	0	0	0	0	0.01	0	0	0	0	0	0.001	0	0	0	0	0	0.007	0	0.011	0	0.002	0
2683	B4GALT1	0.371	0.636	0.666	0.717	0.116	1.062	0.406	0.525	0.696	0.529	0.845	0.746	0.8	0.555	0.345	0.358	0.551	1.229	0.467	0.855	1.399	0.852	1.12	0.401	0.682	1.227	1.756	0.512	0.863	2.082	0.505	1.125	1.554	0.459	0.98	0.41	0.652	0.164	0.504	0.545	0.469	0.308	0.437	0.685	1.698	0.418	0.405	0.293
2686	GGT7	0.062	0	0.063	0	0.006	0.048	0.075	0.04	0.04	0.015	0.011	0.01	0.074	0.022	0.005	0.192	0.197	0.045	0.025	0	0.013	0	0	0.069	0.005	0.023	0.013	0.003	0.01	0.17	0.221	0.088	0.092	0	0.011	0.059	0	0	0.433	0.049	0	0.013	0	0.029	0.022	0	0.376	0
2687	GGT5	0.231	0	0.208	0.174	0.911	0.142	0.495	0.24	0.485	0.313	0.009	0.031	0.066	0.37	0.346	0.483	0.69	0.215	0.046	0.206	0.377	0.212	0.054	0.581	0	0.927	0.212	0.423	0.625	0.56	0.769	0.96	0.573	0.549	0.503	0.238	0.012	0.114	0.275	0.241	0.145	0.432	0.258	0.11	0.319	0.163	0.295	0.347
2690	GHR	0	0	0	0	0	0	0	0	0	0.001	0	0	0	0	0	0	0	0	0	0	0	0	0	0	0	0	0	0	0	0	0	0	0	0	0	0	0	0	0	0	0	0	0	0	0	0	0	0
2691	GHRH	0	0	0	0	0	0.787	0	0	0.184	0	0	0	0	0	0	0	0	0	0	0	0	0	0	0	0	0	0	0	0	0	0	0	0	0	0	0	0	0	0.088	0	0	0	0	0	0	0	0	0
2693	GHSR	0	0	0	0	0	0	0	0	0	0	0.023	0	0	0	0	0	0	0	0	0	0	0	0	0	0	0	0	0	0	0	0	0	0	0	0	0	0	0	0	0	0	0	0	0	0	0	0	0
2694	GIF	0	0	0.348	0.22	0.049	0.183	0.022	0	0	0.003	0	0	1.442	0.363	0	0.013	0.301	0.02	0.112	1.043	0.167	4.368	0	1.548	0.224	2.537	0	0.238	9.472	12.526	0.148	1.85	1.871	0	3.167	8.055	0	3.626	7.21	3.623	6.479	5.331	1.624	8.329	0.705	5.29	6.062	5.056
2695	GIP	0	6.155	0	0	0	0.152	0.894	0	0	0	0	0.366	0	0	0	0	0	0	0	0	0	0	0	0	0	0	0	0	0	0	0	0	0	0	0	0	0	0	0	0	0	0	0	0	0	0	0	0
2697	GJA1	0	0	0	0	0	0	0	0	0	0	0	0	0	0	0	0	0	0	0	0	0	0	0	0	0	0	0	0	0	0	0	0	0	0	0	0	0	0	0	0	0	0	0	0	0	0	0	0
2700	GJA3	0	0	0	0	0	0	0	0	0	0	0	0	0	0	0	0	0	0	0	0	0	0	0	0	0	0	0	0	0	0	0	0	0	0	0	0	0	0	0	0	0	0	0	0	0	0	0	0
2705	GJB1	0	0	0	0	0	0	0	0	0	0	0	0	0	0	0	0	0	0	0	0	0	0	0	0	0	0	0	0	0.138	0	0	0	0	0	0	0	0	0	0	0	0	0	0	0	0	0	0	0
2706	GJB2	0	0	0	0	0	0	0	0	0	0	0	0	0	0	0	0	0	0	0	0	0	0	0	0	0	0	0	0	0	0	0	0	0	0	0	0	0	0	0	0	0	0	0	0	0	0	0	0
2710	GK	0.032	0.494	0.009	0	0.071	0.077	0.096	0.008	0	0.001	0.015	0.133	0	0	0.009	0	0.164	0	0.001	0	0.513	0	0	0	0	0.027	0.032	0	0.003	0.054	0	0.053	0.063	0	0.07	0	0	0.004	0	0.11	0	0	0.063	0	0.16	0.005	0.003	0
2712	GK2	0	0.011	0	0	0.007	0	0	0	0	0	0	0	0	0	0	0	0	0	0.001	0	0	0	0	0	0	0	0	0	0	0.004	0	0	0.017	0	0	0	0	0.004	0	0	0	0	0	0	0.009	0	0.003	0
2717	GLA	0.041	0.126	0.022	0.115	0.115	0.101	0.084	0	0	0.096	0.009	0.021	0.029	0.02	0.057	0.094	0.088	0.025	0.187	0.03	0.044	0.056	0.054	0.109	0	0.045	0	0.019	0	0.116	0.074	0.049	0.048	0	0.037	0.03	0.015	0.006	0.04	0.152	0.02	0.055	0	0.024	0.131	0.12	0.718	0.067
2719	GPC3	0	0	0	0	0	0	0	0	0	0	0	0	0	0	0	0	0	0	0	0	0	0	0	0	0	0	0	0	0	0.081	0	0	0	0	0	0.119	0	0	0	0	0	0	0	0	0	0	0.026	0
2720	GLB1	0.606	0.871	0.562	0.431	0.45	0.778	0.663	0.605	0.705	0.566	2.177	2.074	0.594	0.3	0.546	0.393	0.797	0.313	0.542	0.43	0.457	1.568	7.207	0.618	1.216	0.998	0.937	0.292	0.661	1.383	1.13	0.819	0.38	0.459	1.938	0.983	0.744	0.334	0.171	0.59	3.394	0.669	0.107	0.243	1.357	0.144	0.342	0.639
2729	GCLC	0.738	1.006	1.567	1.286	0.932	2.377	1.506	1.541	1.384	1.585	1.315	1.759	2.243	1.852	0.734	0.833	1.321	1.888	1.647	2.126	1.457	1.723	1.912	1.505	1.349	1.316	1.126	1.898	2.001	1.095	1.385	1.553	1.359	1.896	0.622	1.176	1.417	0.763	0.706	2.438	0.431	1.284	0.293	1.516	4.43	0.668	1.108	1.153
2730	GCLM	0.311	0.249	0.055	0.17	0	0.296	0.191	0.283	0.065	0.082	0.327	0.352	0.269	0	0.424	0.437	0.059	0.04	0.143	0.639	0	0	0.426	0	0	0.179	0	0	0.155	0.463	0.053	0.069	0.119	0.059	0	0	0.092	0	0	0.102	0	0	0	0.052	0.275	0.125	0.085	0.148
2731	GLDC	0	0	0	0	0	0	0	0	0.006	0.003	0	0	0	0	0	0	0	0	0	0	0	0	0	0	0	0	0	0.015	0	0.001	0	0	0	0	0	0	0	0	0	0	0.008	0	0	0	0	0	0	0
2733	GLE1	0.021	0	0.001	0.011	0.025	0.042	0.023	0.026	0.028	0.018	0.004	0.003	0.013	0.021	0.009	0.036	0.023	0	0.032	0.027	0	0.001	0.003	0.031	0	0.021	0	0	0	0.039	0.009	0.006	0.008	0	0	0.005	0.003	0	0	0	0	0	0	0.002	0.007	0	0.048	0.016
2734	GLG1	0.355	0.628	0.416	0.563	0.308	1.036	0.342	0.281	0.268	1.676	0.517	1.092	0.661	0.546	0.321	0.57	0.275	0.197	0.919	0.199	0.242	0.526	0.265	0.578	1.523	0.214	0.152	0.749	0.937	0.69	0.271	0.865	0.41	0.726	0.351	0.185	0.161	0.166	1.028	0.71	0.42	2.061	0.067	0.169	1.57	0.303	0.4	0.493
2735	GLI1	0	0	0	0	0	0	0	0	0	0	0	0	0	0	0	0	0	0	0	0	0	0	0	0	0	0	0	0	0	0	0	0	0	0	0	0	0	0	0	0	0	0	0	0	0	0	0	0
2736	GLI2	0	0	0	0	0	0	0	0	0	0	0	0	0	0	0	0	0	0	0	0	0	0	0	0	0	0	0	0	0	0	0	0	0	0	0	0	0	0	0	0	0	0	0	0	0	0	0	0
2737	GLI3	0	0	0.003	0	0	0	0	0	0	0	0	0	0	0	0	0	0	0	0	0	0	0	0	0	0	0	0	0	0	0	0	0	0	0	0	0	0	0	0	0	0	0	0	0	0	0	0	0
2739	GLO1	13.44	10.908	11.996	13.816	8.553	21.099	9.378	13.456	14.529	9.034	13.718	11.359	10.308	6.323	6.586	7.194	16.004	14.78	12.243	16.426	13.845	12.761	13.13	7.087	8.927	11.433	12.305	3.239	6.069	12.179	17.252	18.31	16.881	14.61	6.597	10.082	9.866	5.422	3.57	6.567	2.719	9.738	11.378	9.628	14.6	8.115	17.785	7.617
2740	GLP1R	0	0	0	0	0	0	0	0	0	0	0	0	0	0	0	0	0.024	0	0	0	0	0	0	0	0	0	0	0	0	0	0	0	0	0	0	0	0	0	0	0	0	0	0	0.048	0	0	0	0
2744	GLS	0.719	1.117	0.018	0.055	0.772	0.047	0.997	0.253	0.339	0.929	0.11	0.023	0.008	0.082	0.781	0.494	0.055	0.183	0.159	0.038	0.017	0.123	0.147	0.304	0.022	0.05	0	0.266	0.532	0.625	0.292	0.088	0.093	0	0	0.136	0.072	0.108	0.026	0.159	0.069	0.523	0.113	0.037	0.27	0.059	0.147	0.426
2745	GLRX	6.218	10.523	3.807	7.606	7.316	5.639	8.404	2.846	3.666	6.566	0.525	4.924	5.654	4.797	11.05	16.456	20.132	7.864	30.702	6.528	12.326	8.213	4.503	4.918	3.313	35.931	4.272	4.759	9.103	5.248	1.99	5.512	5.208	4.509	32.387	8.918	6.039	2.782	8.466	5.234	28.097	20.613	15.045	9.398	6.309	11.394	19.657	15.691
2746	GLUD1	7.891	7.394	10.797	9.706	10.639	12.233	12.231	12.376	18.241	8.407	5.27	10.276	11.118	14.242	10.374	8.082	13.542	11.586	7.979	11.556	5.021	13.948	9.899	22.482	7.645	6.271	5.362	7.41	15.463	13.53	10.13	10.841	9.851	6.628	8.305	26.322	5.877	5.945	14.789	23.189	26.284	14.634	9.19	16.647	11.105	19.455	26.075	14.088
2747	GLUD2	5.753	4.914	7.92	6.678	8.693	8.194	9.253	9.672	13.448	5.772	3.734	7.129	8.879	10.166	8.309	6.277	8.637	9.124	5.69	10.151	3.178	10.33	7.501	18.131	5.981	4.916	3.605	3.021	7.848	5.724	6.13	7.98	7.852	4.552	6.844	19.813	4.14	4.645	12.552	17.113	17.339	10.909	5.867	13.058	8.602	13.771	17.901	11.429
2752	GLUL	4.306	6.555	5.238	10.6	1.211	6.619	3.848	10.043	2.88	7.989	1.571	2.574	18.298	0.861	0.653	2.592	6.185	3.629	3.694	17.894	14.045	9.596	2.528	12.148	5.887	18.837	5.419	4.479	12.753	17.361	1.048	5.236	11.683	4.562	37.946	45.011	1.697	5.846	34.371	17.517	32.861	41.257	26.431	39.696	6.595	61.397	41.538	9.008
2760	GM2A	1.378	0.59	2.072	0.79	0.519	0.83	3.802	0.806	0.901	1.364	1.146	0.958	1.238	0.351	1.243	2.593	1.522	0.622	3.053	0.629	2.153	3.271	1.976	0.687	1.015	0.851	0.253	1.453	2.844	1.24	1.578	1.727	5.49	0.363	0.684	0.568	0.209	0.824	0.799	0.892	2.157	2.055	0.356	1.128	3.442	2.48	0.701	0.682
2762	GMDS	11.389	18.274	11.047	11.315	21.003	14.655	15.358	13.512	13.856	24.411	14.526	13.146	9.469	8.273	8.705	11.486	19.113	14.011	15.092	15.882	20.962	10.328	23.487	7.12	11.963	9.225	17.098	8.252	9.793	14.199	12.215	12.359	14.26	17.193	11.245	8.217	17.471	9.012	4.726	8.583	9.09	9.254	2.325	12.114	18.772	8.153	8.9	10.815
2764	GMFB	2.443	2.43	0.683	1.815	1.269	2.391	2.13	0.442	0.76	1.485	2.534	2.732	1.993	1.025	1.991	1.831	0.388	1.567	2.844	2.194	4.194	3.076	3.681	1.391	1.36	1.682	2.193	0.34	0.842	1.286	0.968	2.169	1.991	2.464	4.346	2.447	1.578	1.563	2.844	1.648	0.588	0.901	3.098	2.36	2.466	1.27	1.798	1.908
2766	GMPR	0.221	0.204	0.145	0.039	0.139	0.131	0.022	0	0.652	1.708	0	0.211	0.188	0	0	0.122	0	0	0.058	0	0.204	0.243	0.143	0	0	0	0	0.072	0.049	0	0.035	0.45	0.573	0.137	0.014	0.023	0	0.119	0	0	0	0	0.006	0	0.123	0.072	0.405	0.021
2767	GNA11	0.965	2.377	3.161	1.419	1.166	2.091	2.503	2.345	2.437	1.587	1.448	1.268	1.132	2.728	1.695	1.23	1.63	1.313	0.788	1.518	1.706	1.203	1.731	2.248	1.545	2.302	1.938	0.947	1.413	1.871	2.126	2.613	1.469	2.032	3.599	1.489	0.63	0.668	1.281	1.7	1.684	0.88	0.639	1.297	1.789	1.387	2.351	0.693
2768	GNA12	1.869	1.332	0.973	1.613	1.939	2.676	4.61	1.523	2.357	1.11	0.694	1.834	1.208	0.437	2.003	1.801	1.576	0.965	1.215	2.857	5.341	2.355	2.59	6.276	1.961	4.452	13.367	0.844	1.534	1.446	0.883	5.908	2.262	3.243	4.033	1.269	0.711	0.796	2.499	3.644	4.901	5.579	0.279	1.717	2.138	1.173	3.952	1.474
2769	GNA15	0	0	0	0	0	0.012	0	0	0	0	0	0	0	0	0	0	0	0	0	0	0	0	0	0	0	0	0	0	0	0	0	0	0	0	0	0	0	0	0	0	0	0	0	0	0	0	0	0
2770	GNAI1	0.408	0.231	0.351	0.305	1.006	1.212	1.851	0.89	1.43	1.412	0.134	0.388	0.45	0.601	2.189	1.551	0.292	0.539	0.998	0.845	0.023	1.13	0.329	1.623	0.102	0.295	0.397	2.359	0.883	1.025	1.627	0.884	0.784	0.027	0.868	0.297	0.089	0.301	0.569	0.855	0.413	1.069	0.192	0.457	0.916	0.625	1.196	0.624
2771	GNAI2	4.621	1.22	4.527	2.664	5.029	3.127	7.107	5.79	9.971	5.694	1.842	2.313	2.39	4.826	9.106	4.341	4.821	2.331	3.93	2.152	3.469	4.133	2.352	4.035	1.772	2.173	3.586	5.088	6.243	4.634	4.908	2.177	1.841	4.162	8.156	2.504	4.657	1.784	1.981	4.578	5.808	3.924	0.018	1.835	3.225	2.911	3.62	8.671
2773	GNAI3	0.898	1.038	0.587	1.078	1.328	1.431	2.252	2.134	2.495	2.133	0.989	1.392	1.098	1.268	2.799	1.692	0.595	0.935	1.174	1.43	1.586	2.364	1.951	2.116	0.783	0.925	2.373	2.414	2.029	2.288	3.938	1.696	1.175	1.325	1.656	0.592	0.713	1.037	1.638	1.863	1.318	1.841	0.226	1.094	1.419	1.018	1.282	1.69
2774	GNAL	0.241	0.307	0.419	0.385	0.534	0.454	0.776	0.42	0.537	0.345	0.115	0.236	0.319	0.898	1.586	0.529	0.455	0.283	0.494	0.458	0	0.317	0.036	0.516	0.234	0	0	0.072	0.333	0.318	0.05	0.326	0.597	0	0	0.116	0.056	0.081	0.009	0.276	0.046	0.65	0	0.314	0.275	0.281	0.134	0.362
2775	GNAO1	0.261	0.075	0.965	0.15	0.802	1.618	1.77	1.763	2.157	1.244	0.31	0.474	0.682	0.13	1.137	1.137	0.679	1.119	0.913	0.554	0.4	1.181	0.57	2.385	0.239	1.461	1.183	0.749	0.75	0.704	1.123	1.401	1.205	1.649	1.086	0.391	0.107	0.21	0.699	1.34	0	1.16	0.012	0.357	2.637	0.256	1.004	0.435
2776	GNAQ	0.674	1.025	1.392	2.285	0.631	2.285	2.009	2.405	2.004	1.114	1.225	1.528	1.071	1.725	0.865	0.766	1.333	1.203	0.925	1.597	1.79	1.964	1.486	1.7	2.827	2.486	2.292	2.859	0.99	1.554	1.751	1.949	1.379	2.701	1.848	1.247	0.807	0.922	1.563	1.553	1.198	0.98	0.684	0.864	1.874	1.355	1.611	0.988
2778	GNAS	0.956	0.885	1.316	1.203	1.82	2.075	2.516	2.202	2.374	0.932	1.085	2.237	1.658	2.572	1.862	1.515	2.452	1.393	1.339	2.584	4.836	2.509	3.603	3.481	1.18	3.498	2.165	1.564	2.07	2.095	1.996	2.455	2.632	2.048	2.493	2.068	1.194	1.57	3.762	2.68	2.636	3.194	0.846	1.498	1.857	1.341	2.237	2.749
2779	GNAT1	0.075	0.129	0.134	0.148	0.199	0.15	0.273	0.134	0.196	0.134	0	0.077	0.127	0.398	0.724	0.193	0.162	0.092	0.152	0.16	0	0.127	0	0.19	0.09	0	0	0	0.039	0.076	0	0.093	0.128	0	0	0	0	0.034	0	0.095	0	0.26	0	0.118	0.056	0.109	0	0.141
2780	GNAT2	0.071	0.122	0.127	0.14	0.188	0.143	0.259	0.127	0.186	0.126	0	0.073	0.121	0.377	0.686	0.183	0.153	0.088	0.144	0.152	0	0.12	0	0.18	0.086	0	0	0	0.037	0.072	0	0.088	0.121	0	0	0	0	0.032	0	0.09	0	0.246	0	0.111	0.053	0.103	0	0.129
2781	GNAZ	0.152	0.206	0.113	0.156	0.094	0.635	0.545	0.153	0.053	0.219	0.089	0.093	0.158	0.646	0.253	0.164	0.284	0.082	0.169	0.48	0	0.138	0.124	0.137	0.348	0	0	0.017	0.105	0.382	0.186	0	0.127	0	0	0.072	0.071	0.244	0.131	0.178	0.051	0.132	0.031	0.247	0.161	0.288	0.471	0
2782	GNB1	4.384	4.488	5.212	5.538	7.368	5.403	6.349	6.14	6.817	10.124	3.039	2.644	2.723	9.077	8.771	8.437	4.822	5.234	5.265	5.684	1.579	4.122	3.057	5.935	4.381	4.461	7.792	1.575	3.104	5.435	5.264	6.018	5.916	10.268	8.58	2.645	1.708	1.462	4.403	3.967	5.459	8.154	3.928	3.587	9.736	9.619	5.478	4.909
2783	GNB2	4.317	4.252	5.066	5.068	7.246	5.173	6.705	6.239	6.748	8.65	3.095	2.736	3.01	8.954	8.708	8.451	4.744	4.763	5.19	5.381	1.659	4.025	3.658	4.874	4.374	4.025	3.811	1.799	2.653	5.273	4.657	6.087	5.297	3.103	4.87	2.201	1.906	1.462	3.591	3.813	4.386	7.599	0.853	3.52	9.609	5.149	6.21	4.956
2784	GNB3	2.333	1.659	1.033	2.385	1.877	2.929	2.89	1.532	2.754	2.288	1.535	1.104	1.034	2.014	3.115	2.824	2.294	3.081	1.848	1.966	0.186	2.03	1.741	1.245	2.058	2.207	0.782	0.355	1.046	0.829	0.823	1.635	0.938	0.82	1.164	0.781	0.675	0.387	1.885	1.32	1.306	2.507	0.037	1.915	5.07	2.173	1.909	1.775
2786	GNG4	0	0	0	0	0	0	0	0	0	0	0	0	0	0	0	0	0	0	0	0	0	0	0	0	0	0	0	0	0	0	0	0	0	0	0	0	0	0	0	0	0	0	0	0	0	0	0	0
2787	GNG5	1.976	2.337	0.569	1.65	0.542	0	2.421	0.88	1.418	1.402	0.696	0	0.885	0	1.06	0.947	0.614	0.544	1.558	2.429	0	0.799	0	0.345	2.393	0	0.484	0.251	0.297	0.288	0	0.35	0	0.958	0	0.551	2.044	0	0.07	0	3.665	0	1.23	0.657	1.859	0.893	0.673	1.403
2788	GNG7	1.742	0	0	0	0.383	0.359	1.165	0.414	1.99	1.508	0.298	0.234	0.499	1.226	2.257	0.777	0.842	0.102	0	0	3.452	2.155	0.908	0	0	0	0	3.251	3.679	2.191	1.662	0.038	0.468	2.669	0	0.886	0.395	0.686	0	0	3.313	0	0	0	0	0.371	0.211	0.83
2790	GNG10	0.525	0	0	0	0.321	0.226	1.083	0.176	0	0.2	0	0	0	0	0	0.553	0	0	0	0.245	0	0.231	0	0	0.165	0	0	0.294	0.123	0.5	0.282	0	0.168	0	0	0	0	0	0	0.122	0.329	0	0	0	0.181	0.091	0.234	0
2791	GNG11	0	0	11.075	0	0	0	0	0	0	0	0	0	0	0	0	0	0	0	0	0	0	0	0	0	0	0	0	0	0	0	0	0	0	0	0	0	0	0	0	0	0	0	0	0	0	0	0	0
2792	GNGT1	0	0	0	0	0	0	0	0	0	0	0	0	0	0	0	0	0	0	0	0	0	0	0	0	0	0	0	0	0	0	0	0	0	0	0	0	0	0	0	0	0	0	0	0	0	0	0	0
2794	GNL1	0.926	0.436	0.684	0.58	0.174	0.315	0.336	0.379	0.637	0.753	0.139	1.503	1.296	0.826	0.136	1.142	0.282	1.089	0.298	0.484	0.787	0.375	0.328	1.199	0.08	0.56	0.261	0.458	1.699	1.037	0.577	0.128	0.202	0.334	0.487	0.523	0.175	0.625	0.024	1.176	0.216	0.383	0.048	0.198	0.521	0.546	0.266	0.208
2799	GNS	0.6	0.331	0.197	0.204	0.453	0.432	0.519	0.435	1.062	0.146	0.76	0.77	2.279	0.097	0.739	0.596	0.431	0	0.639	0.996	0.577	1.092	0.677	0.427	0.155	0	0.916	0.139	6.42	2.718	0.169	0.091	0.249	0.881	0.404	0.639	0.972	0.385	0.357	0.364	0.645	0.322	0.877	0.479	0.106	0.543	1.271	0.914
2800	GOLGA1	0	0.075	0.013	0.029	0.018	0	0	0	0.009	0.063	0.052	0.019	0.009	0	0	0.002	0.116	0.018	0.023	0.059	0.01	0.048	0.043	0.015	0	0	0	0	0.087	0.096	0.01	0	0.038	0	0	0.003	0.006	0	0	0	0.023	0.054	0.033	0.008	0.147	0.005	0.133	0.044
2801	GOLGA2	3.558	1.342	0.66	0.415	0.534	0.531	0.67	0.754	0.721	0.741	0.775	0.715	0.766	0.388	4.292	7.171	0.774	4.943	5.48	0.894	0.477	0.412	0.728	0.332	0.233	0.475	0.304	2.057	0.851	1.352	0.471	2.774	2.595	0.293	0.296	1.24	1.093	0.369	2.707	0.429	3.502	1.528	0.808	0.539	0.825	1.358	0.707	0.791
2802	GOLGA3	0.437	0.371	0.59	0.359	0.66	0.516	0.74	0.708	0.5	0.616	0.65	0.583	0.62	0.582	0.678	0.675	0.377	0.42	0.799	0.513	0.474	0.366	0.551	0.592	0.134	0.674	0.245	0.196	0.747	0.272	0.826	0.584	0.691	0.128	0.314	0.258	0.397	0.687	0.695	0.723	0.423	0.151	0.263	0.263	0.866	0.483	0.427	0.664
2803	GOLGA4	0.077	0.258	0.225	0.136	0.152	0.337	0.197	0.344	0.318	0.244	0.682	0.317	0.788	0.179	0.189	0.179	0.134	0.27	0.284	0.371	0.13	0.209	0.478	0.195	0.075	0.014	0.091	0.195	0.177	0.31	0.401	0.196	0.195	0.242	0.438	0.252	0.342	0.094	0.184	0.348	0.104	0.089	0.145	0.309	0.388	0.099	0.652	0.235
2804	GOLGB1	1	0.445	0.771	0.318	0.853	1.304	0.76	0.679	0.564	0.607	0.844	0.561	0.477	0.23	0.386	0.686	0.405	0.944	0.766	0.461	0.692	0.42	0.78	0.385	0.096	0.319	0.121	0.217	0.395	0.43	0.672	2.48	0.342	0.567	0.29	0.294	0.314	0.326	0.482	0.199	0.257	0.254	0.359	0.397	3.402	0.201	0.461	0.362
2805	GOT1	12.216	18.871	8.728	13.627	7.551	12.347	4.262	13.421	11.478	11.687	12.916	12.302	21.194	6.78	7.342	7.943	5.21	20.773	4.816	14.967	11.392	31.677	14.962	26.647	8.314	23.261	8.966	16.743	30.657	28.128	9.915	17.405	29.101	11.902	21.202	34.42	22.104	33.025	72.003	19.74	34.635	38.314	40.657	42.455	47.915	38.082	45.687	39.628
2806	GOT2	15.918	16.307	18.625	18.758	15.705	13.453	12.539	14.9	22.881	17.069	8.992	10.08	20.62	15.192	12.425	14.14	18.299	13.862	16.487	22.188	14.016	24.763	12.134	23.315	11.864	38.16	25.485	7.351	16.605	25.753	10.257	18.618	22.875	12.293	46.266	40.978	7.234	19.332	30.797	28.613	36.712	78.061	14.482	54.234	15.146	56.375	67.179	34.153
2810	SFN	23.597	40.405	27.21	25.457	18.912	44.172	32.642	33.301	35.618	25.568	35.36	33.441	17.034	27.195	19.329	19.261	40.034	21.742	26.441	34.109	45.392	22.916	29.393	23.919	29.169	34.904	26.15	11.435	12.629	38.121	48.122	28.875	34.002	26.784	14.271	18.11	55.887	18.457	6.94	17.931	16.384	10.073	5.673	13.426	37.719	12.542	27.131	27.258
2811	GP1BA	0	0	0	0	0	0	0	0	0	0	0	0	0	0	0	0	0	0	0	0	0.691	0	0	0	0	0	0	0	0	0	0	0	0	0	1.448	0	0	0	0	0	0	0	0	0	0	0	0	0
2813	GP2	0	0	0	0	0.068	0	0	0	0	0.188	0	0	0	0	0	0	0	0	0	0	0	0	0	0	0	0	0	0.2	0	0.272	0	0	0	0	0	0	0	0	0	0	0	0	0	0	0	0	0	0
2814	GP5	0	0	0	0	0.001	0	0.001	0	0	0	0	0	0	0	0	0	0	0	0	0	0	0	0	0	0	0	0	0	0	0	0	0	0	0	0	0	0	0	0	0	0	0	0	0	0	0	0	0
2817	GPC1	0	0	0.031	0.014	0.018	0.009	0.011	0.024	0.101	0.004	0	0	0.033	0.023	0	0.007	0	0.027	0.007	0.028	0	0	0	0.058	0	0	0	0	0	0.027	0.02	0.225	0	0	0	0.003	0	0	0	0.014	0	0	0	0	0.161	0	0	0.007
2819	GPD1	1.996	3.737	0.086	0	0.884	0.244	1.062	0.247	0.058	0.889	0.025	0.078	0.005	0.039	0.409	1.007	0.044	0.071	0.377	0.041	0.043	0	0.127	0.016	0	0	0	0	0.013	0	0	11.079	0.063	0	0	0.009	0.364	0	0	3.936	0	0.012	0.007	0.001	0.179	0.006	0.1	0.09
2820	GPD2	0.775	2.321	3.551	1.585	1.083	3.491	1.3	5.178	7.391	1.257	3.247	3.727	1.78	2.84	1.018	1.175	1.924	1.985	1.335	2.918	3.099	2.478	3.672	2.743	1.293	2.409	2.363	1.448	2.699	3.171	3.7	2.366	4.43	3.724	3.896	3.709	2.425	1.813	2.984	4.169	1.668	2.332	0.743	2.899	3.541	5.017	3.278	2.526
2821	GPI	27.235	38.495	23.784	20.173	30.215	30.697	26.044	23.007	21.23	28.868	17.833	21.803	15.676	20.003	28.262	28.067	21.813	22.374	22.138	19.85	23.269	21.098	21.913	17.575	19.232	20.259	10.733	13.344	23.592	21.122	16.433	28.032	23.195	10.618	13.104	31.675	27.75	25.531	21.713	19.541	28.058	16.19	10.981	27.742	23.964	31.465	31.343	40.084
2822	GPLD1	0	0	0	0	0.003	0.003	0.003	0.002	0.002	0.01	0.001	0.001	0	0	0	0.004	0.001	0.002	0	0.002	0	0	0.003	0	0	0	0.002	0	0	0	0	0.001	0.001	0	0	0	0	0.048	0	0	0	0	0	0.001	0.002	0	0.001	0.001
2824	GPM6B	0	0	0	0	0	0	0	0	0	0	0	0	0	0	0	0	0	0	0	0	0	0	0	0	0	0	0	0.185	0	0	0	0	0	0	0	0	0	0	0	0	0	0	0	0	0	0	0	0
2826	CCR10	0	0	0	0	0	0	0.152	0	0	0	0	0	0	0	0	0	0	0	0	0	0	0	0	0	0	0	0	0	0	0	0	0	0	0	0	0	0	0	0	0	0.079	0	0	0	0	0	0	0
2828	GPR4	0.07	0	0.189	0.082	0.409	0	0.427	0	0.38	0.022	0	0	0.017	0	0.011	0	0.148	0.047	0	0	0	0	0	0	0.041	0	0	0	0	0	0	0.025	0	0	0	0.083	0	0	0	0	0	0	0	0.004	0	0.022	0.001	0
2833	CXCR3	0	0	0	0	0	0	0	0	0	0	0	0	0	0	0	0	0	0	0	0	0	0	0.015	0	0	0	0	0	0	0	0	0	0	0	0	0	0	0	0	0	0	0	0	0	0	0	0	0
2845	GPR22	0	0	0	0	0	0	0	0	0.098	0	0	0	0	0	0	0	0	0	0	0	0	0	0	0	0	0	0	0	0	0	0	0	0	0	0	0	0	0	0	0	0	0	0	0	0	0	0	0
2849	GPR26	0	0	0	0	0	0	0	0	0	0	0	0	0	0	0	0	0	0	0	0	0	0	0	0	0	0	0	0	0	0	0	0	0	0	0	0	0	0	0	0	0	0	0	0	0	0	0	0
2854	GPR32	0	0	0	0	0	0	0	0	0	0	0	0	0	0	0	0	0	0	0	0	0	0	0	0	0	0	0	0	0	0	0	0	0	0	0	0	0	0	0	0	0	0.02	0	0	0	0	0	0
2857	GPR34	0	0	0	0	0.005	0	0	0	0	0	0	0	0	0	0	0	0	0	0	0	0	0	0	0	0	0	0	0	0	0	0	0	0	0	0	0	0	0	0	0	0	0	0	0	0	0	0	0
2859	GPR35	0	0	0	0	0	0	0	0	0	0	0	0	0	0	0	0	0	0	0	0	0	0	0	0	0	0	0	0	0	0	0	0	0	0	0	0	0	0	0	0	0	0	0	0	0	0.018	0	0
2863	GPR39	0	0	0.04	0	0.067	0.049	0.113	0.032	0	0.014	0.247	0	0	0	0	0.011	0.014	0.045	0	0.028	0	0	0	0	0.046	0.181	0	0	0.081	0.221	0	0	0	0	0	0.012	0.148	0.037	0	0	0	0	0.021	0.045	0.012	0	0.119	0
2867	FFAR2	0	0	0	0	0	0	0	0	0	0	0	0	0	0	0	0	0	0	0	0	0	0	0	0	0	0	0	0	0	0	0	0	0	0	0	0	0	0	0	0	0	0	0	0	0	0	0	0
2868	GRK4	0	0	0	0	0	0	0	0	0	0	0	0	0	0	0	0	0	0	0	0	0	0	0.005	0	0	0	0	0	0	0	0	0	0	0	0	0	0	0	0	0	0	0	0	0	0	0	0	0
2869	GRK5	0	0	0.075	0.024	0.018	0.067	0.071	0.069	0.048	0.004	0	0.029	0.029	0.009	0	0	0.071	0	0.056	0	0.065	0.057	0.026	0	0	0	0	0.14	0.02	0.006	0.027	0.01	0.009	0.174	0	0.018	0	0.007	0	0	0	0	0	0	0.019	0	0.073	0.015
2870	GRK6	0.002	0	0	0	0.017	0	0.077	0	0	0	0	0.003	0.008	0	0.037	0.051	0	0.01	0.007	0.002	0	0.006	0	0	0	0	0	0	0.012	0	0	0.006	0.009	0	0	0	0	0.015	0	0	0.02	0	0	0	0.033	0	0	0.031
2872	MKNK2	0	0	0	0	0	0	0	0.004	0	0	0	0	0	0.004	0	0.015	0	0	0	0	0	0	0	0	0	0	0	0	0	0	0	0	0	0	0	0	0	0	0	0	0	0	0	0	0	0	0	0
2873	GPS1	0.445	0.556	0.327	0.487	0.938	2.271	1.458	0.456	1.104	2.307	0.829	0.707	0.271	0.685	0.14	0.55	0.876	0.385	0.827	1.435	0.487	0.874	0.686	0.673	0.394	0	0.277	0.054	0.223	0.22	0.071	0.174	0.516	0.446	0.507	0.562	1.023	0.421	0.961	0.517	0.7	0.165	0.586	1.317	0.553	0.637	1.239	0.912
2874	GPS2	0	0	0	0	0	0	0.021	0	0	0	0	0	0	0	0	0	0	0	0	0	0	0	0	0	0	0	0	0	0	0	0	0	0	0	0	0	0	0	0	0	0	0	0	0	0	0	0	0
2875	GPT	0.109	0.269	0	0.003	0.054	0.336	0.474	0.204	0.257	0.006	0.059	0.151	0.047	0.137	0.198	0.102	0.048	0.153	0.159	0.363	0.267	0.099	0.109	0.091	0.017	0.052	0.251	0	0.326	0.155	0.091	0.168	0.526	0.308	0.504	0.209	0.607	1.197	1.527	0.088	0.2	0.706	0.031	1.775	0.323	0.822	1.147	0.488
2876	GPX1	5.443	3.782	5.341	9.389	6.865	7.754	5.866	6.596	8.078	5.561	1.796	4.159	2.711	8.386	8.419	4.61	4.108	2.813	8.238	3.174	2.573	4.812	4.764	3.945	2.368	3.986	2.635	4.362	5.306	4.157	3.222	4.295	3.703	5.054	4.898	4.681	1.655	6.176	2.186	5.089	3.894	4.051	8.467	4.356	1.343	6.485	6.489	4.759
2877	GPX2	6.474	11.115	14.486	5.19	2.402	33.417	7.562	18.265	32.373	4.697	10.942	18.354	11.456	14.938	6.081	3.009	11.7	18.375	4.992	26.169	28.109	7.817	23.027	11.537	6.862	6.741	14.688	16.974	7.825	14.377	20.223	20.151	12.962	34.007	12.06	4.889	8.599	3.957	1.134	14.582	3.952	5.292	1.721	7.736	9.941	3.361	5.124	3.205
2878	GPX3	3.555	1.264	4.106	3.817	5.411	3.161	6.672	2.204	2.179	5.223	0.616	1.904	2.435	2.307	4.662	8.727	1.915	1.976	3.794	2.206	0.89	3.604	2.85	1.891	3.681	1.203	0.557	4.703	0.549	2.995	3.481	3.17	3.293	2.739	0.917	1.056	0.444	0.478	0.384	2.416	0.452	2.364	0.55	1.395	3.234	2.702	1.479	6.544
2879	GPX4	0.761	0.424	0.938	0.18	0.257	0.778	0.613	0.684	1.124	1.142	0.428	0.425	0.581	0.826	0.773	0.454	1.029	0.212	0.752	0.734	1.14	0.629	0.483	0.848	0.494	0.998	1.2	1.01	1.053	1.148	1.707	1.276	0.884	0.699	1.532	0.704	0.129	0.091	0.389	0.63	0.202	0.78	0.051	0.326	0.615	0.932	1.485	0.81
2882	GPX7	0.115	0	0	0	0.021	0.019	0.03	0.036	0.05	0	0	0	0	0	0	0	0	0	0.193	0	0	0	0	0.02	0	0	0	0	0	0	0	0	0	0	0	0	0.025	0.028	0	0.046	0	0	0	0	0	0	0	0
2885	GRB2	5.275	8.091	2.996	1.845	3.205	7.74	7.116	3.327	2.287	3.193	3.042	11.783	1.795	7.02	4.406	4.518	2.962	1.737	5.418	2.43	1.599	3.75	7.541	2.201	4.29	0.551	0.292	0.927	2	2.549	2.779	1.901	2.181	0.521	1.429	0.931	2.738	0.687	2.559	1.537	7.723	0.841	1.421	1.294	3.867	1.47	1.372	3.836
2886	GRB7	0	0	0	0	0	0	0	0.011	0	0	0	0	0	0	0	0.001	0	0	0	0	0	0	0	0	0	0	0.022	0.006	0	0.007	0.008	0	0	0	0	0	0	0	0	0	0	0	0	0	0	0.002	0	0
2887	GRB10	0	0	0	0	0	0	0	0.024	0	0	0	0	0	0	0	0	0	0	0	0	0	0	0	0	0	0	0	0	0	0	0	0	0	0	0	0	0	0	0	0	0	0	0	0	0	0	0	0
2889	RAPGEF1	0	0	0.002	0	0.007	0.003	0.012	0	0.001	0	0	0	0	0	0	0	0	0.002	0.003	0.013	0	0	0	0	0	0.009	0.002	0	0	0.005	0.009	0	0	0	0	0	0	0.01	0	0	0	0	0	0	0.005	0	0	0.005
2890	GRIA1	0	0	0.355	0	0	0	0	0	0	0	0	0	0	0	0	0	0	0	0	0	0	0	0	0	0	0	0	0	0	0	0.005	0	0	0	0	0	0	0	0	0	0	0	0	0	0.083	0	0	0
2891	GRIA2	0	0	0.365	0	0	0	0	0	0	0	0	0	0	0	0	0	0	0	0	0	0	0	0	0	0	0	0	0	0	0	0.015	0	0	0	0	0	0	0	0	0	0	0	0	0	0	0	0	0
2892	GRIA3	0	0	0.39	0	0	0	0	0	0	0	0	0	0	0	0	0	0	0	0	0	0	0	0	0	0	0	0	0	0	0	0	0	0	0	0	0	0	0	0	0	0	0	0	0	0	0	0	0
2893	GRIA4	0	0	0.378	0	0	0	0	0	0	0	0	0	0	0	0	0	0	0	0	0	0	0.012	0.051	0	0	0	0	0	0	0	0	0	0	0	0	0	0	0	0	0	0	0	0	0	0	0	0	0
2895	GRID2	0	0	0	0	0	0	0	0	0	0	0	0	0	0	0	0	0	0	0	0	0	0	0	0	0	0	0	0	0	0	0	0	0	0	0	0	0	0	0	0	0	0	0	0	0	0	0	0
2896	GRN	0.109	0	0	0	0.063	0.028	0.019	0.114	0.241	0.442	0	0	0	0.012	0	0.06	0.019	0.017	0.032	0	0.14	0	0	0	0.036	0.039	0.064	0	0	0	0.025	0	0	0.224	0.146	0.008	0.102	0	0	0	0.124	0	0	0.032	0	0.165	0.078	0.108
2897	GRIK1	0	0	0	0	0	0	0	0.021	0	0	0	0	0	0	0	0	0	0	0	0	0	0	0	0	0	0	0	0	0	0	0	0	0	0	0	0	0	0	0	0	0	0	0	0	0	0	0	0
2901	GRIK5	0	0	0	0	0	0	0	0.132	0	0	0	0	0	0	0	0	0	0	0	0	0	0	0	0	0	0	0	0	0	0	0	0	0	0	0	0	0	0	0	0	0	0	0	0	0	0	0	0
2902	GRIN1	0	0	0	0	0	0.166	0	0	0	0	0	0	0	0	0	0	0	0	0	0	0	0	0	0	0	0	0	0	0.024	0	0	0	0	0	0	0	0	0	0	0	0	0	0	0	0	0	0	0
2905	GRIN2C	0	0	0	0	0	0	0	0	0	0	0	0	0	0	0	0	0	0	0	0	0	0	0	0	0	0	0	0	0	0	0	0	0	0	0	0	0	0	0	0	0	0	0	0	0	0	0	0
2906	GRIN2D	0	0	0	0	0	0	0	0	0	0	0	0	0	0	0	0	0	0	0	0	0.068	0	0	0	0	0	0	0	0	0	0	0	0	0	0	0	0	0	0	0	0	0	0	0	0	0	0	0
2908	NR3C1	0.06	0.088	0.011	0.039	0.051	0.02	0.065	0.027	0.025	0.026	0	0	0.007	0.014	0.079	0.071	0.024	0	0.028	0.073	0.041	0.004	0.015	0.008	0	0.025	0.017	0.006	0.072	0.11	0.146	0.013	0.086	0	0	0.002	0	0.014	0	0	0	0.037	0	0.005	0.131	0.007	0.006	0.044
2909	ARHGAP35	0.011	0.008	0.097	0.005	0.039	0.073	0.166	0.045	0.066	0.113	0.034	0.011	0.017	0.023	0.015	0.015	0.074	0.02	0.014	0.029	0	0.008	0.034	0.045	0.005	0.01	0.018	0.007	0.046	0.062	0.017	0.042	0.027	0	0.009	0.012	0.009	0	0.012	0.038	0.011	0.006	0	0.019	0.046	0.001	0.032	0.018
2911	GRM1	0	0.221	0	0	0	0	0	0	0	0	0	0	0	0	0	0	0	0	0	0	0	0	0	0	0.846	0	0	0	0	0	0	0	0	0	0	0	0	0	0	0	0	0	0	0	0	0	0	0
2913	GRM3	0	0	0.064	0	0	0	0	0	0	0	0	0	0	0	0	0	0	0	0	0	0	0	0	0	0	0	0	0	0	0	0	0	0	0	0	0	0	0	0	0	0	0	0	0	0	0	0	0
2914	GRM4	0	0	0	0	0	0	0	0	0	0	0	0	0	0	0	0	0	0	0	0	0	0	0	0	0	0	0	0	0	0.027	0	0	0	0	0	0	0	0	0	0	0	0	0	0	0	0	0	0
2915	GRM5	0	0	0	0	0	0	0	0	0	0	0	0	0	0	0	0	0	0	0	0	0	0	0	0	0	0	0	0	0	0	0	0	0	0	0	0	0	0	0	0	0	0	0	0	0	0	0	0
2922	GRP	0	0	0	0.013	0	0	0	0	0	0	0	0	0.096	0.02	0.01	0	0.121	0	0	0.087	0	0	0	0	0	0.308	0	0	0	0	0	0	0	0	0.291	0.298	0	0	0.237	0	0.184	0	0.426	0	0	0.195	0.931	0.045
2923	PDIA3	328.737	342.619	305.688	333.959	289.988	229.884	211.345	286.151	268.029	273.265	428.126	319.495	306.788	265.517	255.586	272.84	222.639	275.204	304.669	251.56	294.518	268.608	356.713	244.708	274.112	198.567	145.413	168.346	127.66	127.7	151.05	153.846	143.808	154.977	122.715	207.337	254.513	167.405	252.441	258.156	323.453	170.071	303.978	197.17	175.289	169.126	165.891	262.347
2926	GRSF1	0	0.092	0.208	0.043	0.362	0.093	0.072	0.056	0.162	0.249	1.147	1.155	0.507	0.085	0.053	0.06	0.072	0.137	0.068	0.171	0.996	0.413	0.457	0.134	0	0	0	0.322	2.818	0.192	0.909	0.283	0.081	0	0.141	0.186	0.155	0.006	0.136	0.182	0.125	0.039	0.124	0.127	0.418	0.05	0.177	0.203
2931	GSK3A	0.197	0.232	0.102	0.024	0.21	0.184	0.179	0.229	0.073	0.237	0.066	0.608	0.177	0.118	0.046	0.186	0.238	0.138	0.256	0.06	0	0.239	0.747	0.151	0.074	0.267	0.409	0.49	0.199	0.172	0.291	0.066	0.19	0.291	0	0.147	0.155	0.342	0.153	0.211	0.379	0.172	0.074	0.04	0.054	0.026	0.25	0.134
2932	GSK3B	0.039	0.107	0.438	0.13	0.061	0.033	0.366	0.159	0.541	0.227	0.501	0.461	0.222	0.854	0.122	0.034	0.056	0.064	0.078	0.117	0.008	0.383	1.045	0.056	0.036	0	0.037	0.093	0.081	0.017	0.019	0.028	0.021	0.044	0.22	0.186	0.257	0.302	0.343	0.202	0.156	0.018	0.041	0.014	0.139	0.354	0.181	0.216
2934	GSN	48.843	76.619	104.971	65.474	32.084	76.271	72.141	98.322	111.422	39.191	99.451	96.635	53.64	102.195	44.968	44.07	70.716	119.535	76.246	91.101	153.59	90.935	117.59	70.887	72.841	28.158	51.887	70.358	63.952	70.563	117.662	51.773	99.313	106.177	29.033	54.798	120.142	35.918	57.786	76.126	36.603	38.776	73.462	103.523	87.577	91.253	67.709	31.685
2935	GSPT1	0.659	0.967	1.016	1.081	1.574	1.272	2.035	1.579	1.815	1.847	2.272	1.395	0.822	0.558	1.523	1.574	1.19	0.789	1.707	1.442	0.286	0.989	1.745	0.54	0.497	0.531	0.123	1.031	1.382	1.182	1.044	1.63	1.381	0.236	0.455	1.721	0.482	0.515	0.582	0.673	0.229	1.138	0.934	0.612	1.783	0.554	1.249	1.337
2936	GSR	9.611	7.299	13.81	7.503	9.208	20.101	5.934	7.495	9.773	13.738	5.854	7.373	13.981	8.855	7.374	7.424	9.655	11.362	11.628	19.003	11.254	8.328	9.539	11.09	12.47	9.856	17.698	9.287	16.814	9.652	8.781	7.989	10.351	5.457	9.998	7.856	4.406	3.928	9.451	11.334	11.718	16.283	12.116	14.866	11.191	17.403	11.306	7.16
2937	GSS	2.727	4.058	3.156	2.918	1.93	4.439	1.403	3.036	6.11	1.654	4.521	4.465	1.992	2.067	1.276	1.418	5.193	2.521	3.009	1.809	4.069	5.507	4.68	2.355	2.663	3.232	4.634	1.57	2.136	2.463	3.353	5.621	7.703	37.455	8.426	2.712	2.938	1.78	1.651	3.631	1.453	2.174	1.06	10.388	8.19	1.561	4.443	3.547
2938	GSTA1	1.703	26.998	12.823	3.916	0.064	18.916	4.881	8.463	11.446	2.304	6.384	13.773	21.995	16.867	0.577	0.619	12.126	9.158	1.354	7.97	7.484	10.575	31.231	23.977	4.399	43.434	16.423	0.823	8.865	24.332	6.482	23.68	19.562	8.292	37.442	36.401	20.675	17.929	55.799	20.037	11.548	30.005	32.896	62.258	16.089	51.722	35.053	13.484
2939	GSTA2	1.311	22.314	10.058	3.157	0.059	14.812	4.461	6.649	8.604	2.109	4.719	10.085	18.2	14.418	0.529	0.426	9.879	6.274	0.965	7.001	6.786	7.806	24.075	20.432	3.363	34.05	10.465	0.744	7.719	20.484	5.295	19.619	16.18	7.431	28.877	28.879	16.238	15.283	44.336	16.513	9.187	24.87	27.92	51.234	12.581	42.211	29.355	8.935
2940	GSTA3	1.175	17.461	8.959	2.715	0.064	13.912	3.818	4.955	7.514	1.694	4.155	8.196	14.752	14.729	0.577	0.32	8.719	5.85	0.774	6.316	7.403	7.129	23.112	21.72	2.853	37.145	11.338	0.379	6.111	15.488	4.677	19.757	15.24	8.107	31.503	27.959	12.785	16.527	45.334	16.859	9.928	25.579	26.915	48.127	11.947	40.746	26.291	8.515
2941	GSTA4	0	0	0	0	0	0.016	0	0	0	0	0	0	0	0	0	0	0	0	0	0	0.169	0	0	0	0	0	0	0	0	0	0	0	0	0	0	0.075	0	0.025	0	0.003	0	0.073	0.173	0	0	0.091	0	0.038
2944	GSTM1	2.505	0.436	2.546	0.281	0.61	6.208	3.537	0.202	0.359	3.088	0.069	0.808	2.005	0.117	2.414	0.253	3.366	0.49	3.784	3.476	1.15	12.196	0.125	2.03	2.196	2.986	0	0	1.07	0.636	3.271	1.166	0.538	0.976	1.222	0.363	0.922	0.464	0.845	1.371	0.066	4.352	0.749	5.454	0.522	0.128	0.736	0.84
2946	GSTM2	4.214	2.047	3.888	2.321	1.749	5.381	3.449	1.324	2.644	3.161	0.726	2.121	3.084	0.693	2.844	2.344	2.646	2.58	6.18	6.475	4.845	10.813	1.176	4.192	2.028	5.41	1.346	0.75	3.352	2.334	2.93	3.533	2.594	1.642	5.785	2.554	0.869	4.018	3.235	2.178	2.052	3.11	3.604	8.407	2.76	2.59	3.474	3.144
2947	GSTM3	4.653	7.939	12.24	12.13	5.942	16.358	8.215	10.645	13.647	18.632	10.942	8.298	17.322	10.408	4.643	5.163	16.483	6.525	9.544	28.574	15.775	27.453	6.969	9.226	4.328	15.263	11.983	9.614	18.898	12.836	6.648	9.176	5.741	17.776	31.556	16.796	0.918	6.29	7.387	16.686	5.011	10.786	0.848	6.1	8.4	11.407	16.896	11.803
2948	GSTM4	1.082	1.703	1.544	0.228	0.442	1.77	1.162	0.081	0.141	1.368	0.064	0.692	0.792	0.109	1.327	0.138	0.972	0.363	1.809	1.676	1.068	5.624	0.116	0.264	1.302	1.681	0	0	0.994	0.53	1.618	0.873	0.365	0.906	1.173	0.191	0.215	0.431	0.784	0.35	0.062	2.534	0.721	3.006	0.467	0.119	0.684	0.602
2949	GSTM5	1.331	0.519	1.566	0.473	0.437	4.248	1.86	0.419	0.564	1.531	0.546	0.466	0.739	0.237	0.908	0.373	2.345	0.547	1.768	1.519	0.512	4.992	0.455	1.692	1.072	2.5	1.079	0.23	0.549	0.339	1.565	0.862	0.551	0.139	2.384	0.762	0.333	0.237	1.4	0.684	0.038	1.333	0.859	1.648	0.768	0.551	0.409	0.64
2950	GSTP1	209.325	344.306	441.284	285.064	259.649	620.278	239.815	470.027	560.079	219.828	583.611	692.119	294.133	496.274	208.45	302.33	416.032	606.715	382.418	512.315	460.332	375.888	789.048	257.672	402.073	270.035	404.474	392.552	310.549	342.659	678.127	427.444	376.76	345.415	273.224	101.833	508.383	71.134	102.574	353.839	118.064	72.175	66.884	172.124	451.493	127.947	138.258	93.799
2952	GSTT1	3.977	3.606	0.028	0	0	6.319	4.617	5.76	1.791	12.755	0	10.925	0.045	4.474	2.856	0	20.327	7.213	4.857	7.971	0	16.658	8.075	2.223	0	0	0	0	6.579	0	0	8.985	7.265	0	0	0.069	0	0.019	0.125	1.237	0	7.158	0.098	3.927	0	4.57	0.124	0.019
2953	GSTT2	0.128	0.011	0.033	0	0	0.312	0.165	0.132	0.22	0.909	0.062	0.211	0.067	0.132	0.201	0	1.117	0.085	0.498	0.189	0	0.211	0.152	0.138	0.097	0	0	0.053	0.228	0.023	0.036	0.739	0.352	0	0	0.398	0	0.019	0.37	0	0	0.797	0.191	0.132	0.058	0.396	0.894	0.019
2954	GSTZ1	0.923	1.326	1.546	0.553	0.877	3.123	1.667	0.827	1.381	1.147	0.832	1.001	1.403	1.245	0.397	1.234	2.24	1.524	1.76	2.685	1.112	1.393	1.163	2.078	1.185	1.203	0.397	2.9	1.558	2.11	1.184	1.269	1.322	0.708	0.337	1.841	0.125	0.827	2.227	3.044	1.328	2.578	0	3.157	1.668	2.989	3.922	1.964
2956	MSH6	0.02	0.067	0.083	0.02	0.22	0.062	0.252	0.125	0.131	0.088	0.093	0.07	0.174	0.007	0.016	0.086	0.065	0.003	0.021	0.088	0.023	0.105	0.078	0.012	0.014	0.037	0.007	0.153	0.097	0.005	0.001	0.045	0.024	0.307	0.457	0.014	0	0.094	0.007	0.019	0	0.002	0.077	0	0.011	0.004	0.042	0.049
2957	GTF2A1	0.091	0	0	0.044	0	0	0	0	0	0	0.294	0.226	0.236	0.146	0.196	0	0	0	0.017	0	0	0.231	0.317	0	0	0.266	0.791	0.282	0.091	0.103	0.073	0.15	0.125	0	0.391	0.104	0.128	0.16	0	0.126	0	0	0	0	0.182	0	0	0
2958	GTF2A2	0	0	0	0.058	0.271	0.283	0	0.259	0.258	0	0	0	0	0	0	0	0	0.167	0.231	0.205	0	0	0	0	0	0	0	0	0	0.111	0	0	0	0	0	0	0	0	0	0	0	0	0	0	0.445	0	0	0
2959	GTF2B	0.12	0.082	0.119	0.054	0.078	0.208	0.283	0.169	0.144	0.15	0.144	0.129	0	0	0.17	0.157	0.044	0.098	0.125	0.141	0.117	0.024	0.032	0.096	0	0.034	0.177	0.163	0.14	0.054	0.221	0.377	0.329	0	0.245	0.034	0.111	0.067	0	0.106	0.066	0	0.029	0.008	0.928	0.006	0.032	0.111
2960	GTF2E1	0.15	0.026	0.009	0	0.157	0.037	0.032	0.065	0.072	0.03	0.064	0.044	0	0.037	0.083	0.033	0.045	0.025	0.031	0.038	0	0.08	0.051	0	0.011	0	0	0.018	0.003	0.042	0.007	0.164	0.149	0	0.052	0	0.018	0	0.02	0.001	0.008	0.003	0	0.006	0.165	0	0.008	0.019
2961	GTF2E2	0	0	0	0	0.023	0.098	0.027	0	0.036	0	0.036	0.026	0	0	0.027	0	0	0	0.223	0.281	0	0.005	0.007	0	0	0	0	0	0	0.012	0.01	0	0	0	0	0	0.016	0	0	0	0	0	0	0	0	0	0.199	0.014
2962	GTF2F1	0.161	0.233	0.194	0.19	0.199	0.196	0.206	0.268	0.174	0.287	0.259	0.261	0.216	0.163	0.235	0.308	0.163	0.163	0.351	0.206	0.25	0.129	0.224	0.094	0.294	0.137	0	0.075	0.21	0.144	0.072	0.019	0.073	0	0	0.154	0.016	0.124	0.185	0.185	0.156	0.132	0.037	0.06	0.211	0.057	0.107	0.301
2963	GTF2F2	0.139	0.044	0.203	0.123	0.267	0.314	0.39	0.152	0.191	0.171	0.517	0.12	0.14	0.093	0.316	0.497	0.482	0.087	0.157	0.246	0	0.189	0.072	0	0.082	0.245	0.152	0.053	0.1	0.149	0.249	0	0.319	0	0.129	0.014	0	0.021	0.021	0.026	0.05	1.264	0.097	0.047	0.123	0.053	0.006	0.071
2965	GTF2H1	0.016	0	0	0	0.002	0.009	0.007	0.005	0.001	0.001	0.025	0.019	0	0	0.018	0	0	0	0.009	0.007	0	0	0.025	0.004	0	0.006	0	0.074	0.026	0.083	0.024	0.006	0.013	0	0	0	0	0.001	0	0	0	0	0	0.004	0.019	0	0	0.004
2966	GTF2H2	0.007	0.007	0.006	0.014	0.003	0	0.005	0.013	0.03	0.011	0	0.001	0.022	0	0.027	0.007	0.009	0	0	0.008	0	0	0.004	0	0	0	0	0	0	0	0	0	0	0	0	0.005	0	0	0.019	0	0.035	0	0	0	0	0	0.002	0.006
2967	GTF2H3	0	0	0	0	0	0	0	0	0	0	0	0	0	0	0.013	0.008	0	0	0	0.023	0	0	0	0	0	0	0	0	0	0	0	0	0	0	0	0	0	0	0	0	0	0	0	0	0	0	0	0
2968	GTF2H4	0	0	0.069	0	0.031	0	0.019	0	0.02	0	0	0	0	0.053	0	0	0.024	0.049	0.048	0.008	0.064	0	0	0	0	0	0.019	0.153	0	0	0.005	0	0	0.054	0.01	0	0	0.019	0	0	0	0	0	0	0	0	0	0
2969	GTF2I	1.228	1.436	2.312	2.322	2.729	3.024	1.199	2.419	2.96	1.929	3.201	2.563	2.156	1.448	1.269	2.149	2.113	2.628	2.65	2.704	3.455	2.566	2.352	3.58	1.597	2.178	1.167	1.388	1.829	1.696	1.697	2.223	1.498	2.077	1.873	0.845	0.816	1.732	1.515	1.936	3.428	1.472	0.605	0.993	2.14	1.54	0.99	2.107
2972	BRF1	0	0	0	0	0.004	0.011	0	0	0.001	0	0.005	0	0	0	0	0.002	0	0	0	0	0	0	0	0	0	0	0	0	0	0	0	0	0	0	0	0	0	0	0	0	0	0	0	0.002	0	0	0.052	0
2975	GTF3C1	0.01	0.002	0.014	0	0.058	0.024	0.064	0.028	0.001	0.014	0.012	0.08	0.014	0.005	0.011	0.088	0.035	0.001	0.007	0.017	0	0.189	0.335	0.002	0	0.007	0.001	0	0.283	0.184	0.309	0.081	0.056	0	0	0.011	0.002	0	0	0.004	0.003	0	0	0.002	0.029	0.003	0.032	0.023
2976	GTF3C2	0	0.011	0.149	0	0.034	0.008	0	0.009	0	0.007	0.029	0	0.153	0.171	0.012	0.048	0	0.05	0.061	0.02	0	0	0	0.03	0	0	0.029	0	0	0.006	0.128	0.049	0.094	0	0.018	0	0	0	0	0.015	0	0.007	0	0.005	0.179	0	0.003	0
2981	GUCA2B	0	0	0.756	0	0	0	0	0	0.393	0	0	0	0	0	0	0	0	0	0	0	0	0	0	0	0	0	0	0	0	0	0	0	0	0	0	0	0	0	0	0	0	0	0	0	0	0	0	0
2982	GUCY1A3	0	0.007	0.003	0.003	0.073	0.025	0.053	0	0.013	0.214	0.003	0.006	0	0.005	0.054	0.045	0.084	0.002	0.025	0	0	0.827	0.004	0.007	0	0	0.014	0.14	0.002	0.18	0	0.048	0	0	0	0.011	0	0	0	0	0	0	0.007	0	0	0	1.735	0.003
2983	GUCY1B3	0	0	0.004	0	0.059	0.005	0.02	0.133	0.047	0.148	0	0	0.005	0.002	0.011	0.01	0.013	0	0.035	0.051	0	0.026	0	0	0	0	0	0.019	0.016	0.034	0.031	0.019	0	0	0	0	0	0	0	0.004	0	0	0	0	0.02	0	0	0.003
2984	GUCY2C	0	0.001	0.001	0	0	0	0	0	0	0	0	0	0	0	0	0	0	0	0	0	0	0	0	0	0	0	0	0	0	0	0	0	0	0	0	0	0	0	0	0	0	0	0	0	0	0	0	0
2987	GUK1	0.395	0.307	0.418	0.567	0.332	0.263	0	0.608	0.239	0.401	0.301	0.365	0.369	0.335	0.413	0.414	0.525	0.289	1.117	0.588	0.248	0.186	0.291	0.03	0.231	0.04	0.232	0.242	0.797	0.989	0.534	0.105	0.172	0.28	0.424	0.124	0.093	0	0.031	0	0.241	0.312	0.145	0.96	0.965	0.577	0.354	0.43
2990	GUSB	2.814	0.872	2.016	0.802	1.188	2.176	1.085	0.773	0.644	1.04	0.829	2.403	0.667	0.626	1.679	1.536	1.705	0.693	0.955	0.832	1.359	1.822	3.058	1.119	0.492	0.54	1.869	0.028	0	0.015	0.086	0.088	0.064	1.247	0.699	0.536	0.51	0.521	0.196	0.366	0.797	0.698	0.075	0.491	0.075	0.177	0.284	1.387
2992	GYG1	2.654	1.74	2.125	1.762	2.563	1.457	2.239	0.647	1.379	1.853	0.584	0.935	0.847	0.923	2.398	2.267	1.529	0.914	2.949	1.332	0.795	1.486	1.046	0.984	1.283	1.026	0.846	1.331	2.169	1.999	2.168	1.543	1.108	0.286	0.83	1.499	1.465	1.362	0.193	0.942	0.153	2.443	0.349	0.21	2.647	2.087	1.607	1.951
2993	GYPA	0	0	0	0	0	0	0	0.048	0	0	0	0	0	0.039	0	0	0.01	0.088	0	0	0	0	0	0	0.064	0	0	0	0	0	0	0	0	0	0	0	0	0.09	0	0	0	0.133	0	0	0	0	0	0
2995	GYPC	0	0	0.041	0.072	0.062	0.096	0.163	0.237	0.296	0.263	0.097	0	0.012	0	0.361	0.062	0	0	0.039	0.071	0	0.627	0.586	0.014	0	0	0	0	0	0	0	0	0.038	0	0	0.05	0.071	0	0	0.021	0.231	0.203	0.073	0	0.103	0.054	0.018	0.136
2997	GYS1	0.116	0.218	0.107	0.028	0.156	0.614	0.957	0.178	0.232	0.164	0.208	0.391	0.019	0.053	0.289	0.133	0.306	0.052	0.099	0.204	0.22	0.223	0.134	0.182	0.019	0.056	0.019	0.081	0.087	0.371	0.233	0.18	0.522	0.012	0.057	0.126	0.688	0.181	0.115	0.26	0.197	0.126	0	0.175	0.991	0.063	0.669	0.285
2998	GYS2	0.124	0.036	0.04	0.033	0.151	0	0.112	0.135	0.04	0.087	0	0	0.045	0	0	0.099	0.014	0.014	0.17	0.092	0.127	0.018	0	0.069	0.018	0.077	0	0	0	0	0.255	0	0.322	0	0	0.044	0	0	0	0	0	0.023	0	0.023	0.082	0	0.147	0.145
2999	GZMH	0	0	0	0	0	0	0.045	0	0	0	0	0	0	0	0	0.005	0	0	0	0	0	0	0	0	0	0	0	0	0	0	0	0	0.004	0	0	0	0	0	0	0.009	0	0.397	0	0	0.011	0	0	0
3000	GUCY2D	0	0	0	0	0	0	0	0	0	0	0	0	0	0	0.007	0	0	0	0	0	0	0	0	0	0	0	0	0	0	0	0	0	0	0	0	0	0	0	0	0	0	0	0	0	0	0	0	0
3001	GZMA	0.761	3.762	0	2.593	0.126	0.684	0.205	1.2	1.425	2.405	1.042	0.131	0.048	0.097	0.111	0.314	0	0.223	0.826	0	0.02	0	0	0.028	0.979	0	0	3.739	0	6.839	6.66	0.306	0.381	0	0	0.124	0	0.047	0.297	0.522	0.036	1.276	2.143	0.07	1.098	1.451	0.03	0.851
3002	GZMB	0	0	0	0	0	0	0	0	0	0	0	0	0	0	0	0	0	0	0	0	0	0	0	0	0	0	0	0	0	0	0	0	0	0	0	0	0	0	0	0	0	0	0	0	0.008	0	0	0
3003	GZMK	0.748	0	0	0	0.182	0	0.53	0	0	0	0	0	0	0	1.152	0.214	0	0	0.167	0	0	0	0	0	0	0	0	0	0	0	0	0	0	0	0	0	0	0	0	0	0	0.091	0	0	0	0	0	0.154
3004	GZMM	0	0	0	0	0	0	0.017	0	0	0	0	0	0	0	0	0	0	0	0	0	0	0	0	0	0	0	0	0	0	0	0	0	0	0	0	0	0	0	0	0	0	0	0	0	0	0	0	0
3005	H1F0	50.81	70.899	132.775	130.344	27.313	202.778	109.333	109.866	229.419	84.037	17.723	53.227	173.657	92.641	81.652	45.942	135.702	116.044	115.248	162.517	10.703	158.566	35.95	122.216	124.536	22.124	10.316	6.51	47.479	28.11	55.079	12.376	14.044	5.123	5.726	106.344	31.359	4.139	102.481	83.689	68.613	80.551	170.827	118.644	18.69	127.121	194	49.024
3006	HIST1H1C	1266.74	579.751	885.41	684.134	1030.07	636.398	1267.22	700.518	770.18	554.445	449.805	704.313	719.691	901.536	1329.05	1096.47	680.412	533.964	957.261	917.917	1018.4	1245.82	879.57	770.97	917.756	675.491	520.557	140.536	157.396	63.348	201.932	65.032	46.747	587.41	782.18	480.085	384.295	420.142	885.82	648.265	1007.4	720.454	880.342	676.67	314.844	299.32	496.514	875.357
3007	HIST1H1D	794.147	336.683	453.109	402.65	636.679	459.631	848.564	415.635	590.492	388.814	267.322	312.876	493.089	467.75	784.957	726.423	451.351	339.863	620.862	579.044	525.267	588.6	393.227	538.517	533.057	497.064	452.438	118.116	126.486	52.704	152.498	54.007	34.146	487.213	490.799	258.257	176.086	285.025	433.997	413.37	117.104	524.107	595.843	341.335	241.565	218.552	237.742	478.33
3008	HIST1H1E	864.608	358.767	458.727	414.991	651.697	488.885	870.7	434.291	593.267	394.824	285.802	339.548	506.444	500.355	780.315	735.677	510.114	378.653	626.159	647.097	556.093	682.826	426.993	589.199	615.987	547.027	515.511	129.285	135.326	57.268	169.442	58.949	40.833	481.127	535.008	284.826	181.485	300.188	491.248	453.687	140.63	563.318	916.233	365.52	267.779	233.294	255.243	523.608
3009	HIST1H1B	505.031	388.575	273.15	337.029	418.138	400.532	393.239	391.98	348.614	279.157	376.503	389.94	448.029	417.253	507.3	425.806	321.587	318.647	412.827	442.304	281.04	315.856	424.254	240.698	537.747	268.864	356.02	104.222	49.857	17.268	63.316	51.706	15.938	362.758	201.206	96.659	182.744	209.582	154.725	297.75	183.857	155.047	134.017	202.122	116.794	66.482	84.067	252.753
3010	HIST1H1T	89.152	59.245	78.316	50.267	116.35	70.564	139.573	58.685	86.696	55.096	61.372	84.636	57.486	59.327	156.293	108.845	81.831	56.157	82.229	82.023	130.017	127.453	108.288	59.699	94.635	65.734	13.398	0.85	3.682	3.492	25.092	16.267	8.189	111.229	82.459	44.672	19.627	99.17	63.203	65.909	110.289	51.152	110.241	51.446	27.142	9.528	66.003	139.795
3012	HIST1H2AE	380.311	192.678	241.29	319.992	431.923	344.861	603.749	298.087	511.526	212.527	244.578	210.425	150.644	283.756	411.512	435.76	304.999	277.848	284.289	83.25	605.147	372.071	204.21	349.374	178.985	745.104	871.234	184.266	76.426	169.735	218.795	197.912	133.589	436.267	574.677	219.768	128.05	127.605	317.727	311.088	289.463	228.597	310.661	191.513	288.061	182.999	243.683	317.223
3013	HIST1H2AD	380.311	192.678	241.316	319.992	431.935	344.861	603.749	298.094	511.526	212.527	244.578	210.425	150.644	283.756	411.512	435.765	304.999	277.85	284.295	83.25	605.147	372.071	204.21	349.374	178.985	745.104	871.244	184.266	76.426	169.715	218.805	197.912	133.589	436.267	574.677	219.776	128.05	127.605	317.727	311.088	289.463	228.597	334.044	191.513	288.061	182.999	243.691	317.229
3014	H2AFX	199.215	80.87	84.939	152.322	228.883	192.339	343.009	160.459	267.121	117.525	112.291	88.887	85.56	165.638	244.79	233.599	172.924	145.588	137.967	11	326.481	194.964	100.554	179.174	98.887	427.874	501.229	90.367	30.303	103.926	127.869	114.496	74.261	199.314	339.538	124.653	80.297	73.855	146.056	153.947	173.253	151.075	143.749	115.052	192.643	93.054	136.635	191.648
3015	H2AFZ	294.268	120.758	133.292	225.004	358.614	277.787	496.65	238.453	380.801	162.9	174.17	150.34	130.729	272.011	421.254	357.092	261.738	213.981	216.628	9.699	464.752	322.369	207.022	261.811	149.333	593.004	668.055	134.133	52.212	160.936	189.876	175.07	113.432	274.906	463.563	184.089	119.652	112.571	243.261	229.025	339.463	221.179	208.279	172.858	288.463	137.261	189.421	284.927
3017	HIST1H2BD	310.199	171.903	155.212	200.865	155.046	157.618	276.107	193.373	256.115	163.137	47.6	105.162	98.09	184.283	237.185	190.035	218.744	81.968	139.379	78.409	138.116	160.548	64.066	222.085	135.185	302.277	232.974	93.815	104.763	98.558	143.314	137.845	58.22	122.35	177.444	78.069	103.717	40.616	129.736	139.198	230.013	119.215	168.137	70.897	50.316	70.461	143.641	175.025
3018	HIST1H2BB	288.805	152.25	156.887	195.814	123.752	138.277	258.994	198.944	249.857	148.692	37.145	98.347	99.347	181.815	231.186	168.22	194.094	69.728	112.607	58.306	146.034	151.279	54.691	245.957	123.904	302.041	234	94.345	118.421	102.397	145.271	134.275	57.074	137.786	173.706	74.474	96.486	40.588	127.426	146.409	204.566	125.515	165.705	70.671	52.507	71.926	122.268	149.241
3020	H3F3A	162.885	97.08	96.044	124.22	236.402	192.432	376.216	198.028	220.04	118.846	104.707	93.093	121.533	217.965	336.526	264.635	188.744	120.116	159.382	189.118	78.992	149.163	139.179	122.886	159.931	58.374	119.947	55.93	69.019	8.312	54.736	74.171	74.093	20.619	48.456	67.231	61.543	11.728	152.238	151.324	170.96	85.688	37.398	87.495	156.157	60.076	77.326	201.971
3021	H3F3B	162.885	97.08	96.044	124.22	236.402	192.432	376.216	198.028	220.04	118.846	104.707	93.093	121.533	217.965	336.526	264.635	188.744	120.116	159.382	189.118	78.992	149.163	139.179	122.886	159.931	58.374	119.947	55.93	69.019	8.312	54.736	74.171	74.093	20.619	48.456	67.231	61.543	11.728	152.238	151.324	170.96	85.688	37.398	87.495	156.157	60.076	77.326	201.971
3024	HIST1H1A	115.204	76.437	101.042	64.911	151.446	91.475	180.028	75.901	111.534	70.96	78.988	108.952	73.994	76.47	201.421	141.047	105.253	72.298	106.441	106.942	167.174	164.107	139.293	76.797	121.733	84.515	17.226	1.093	4.734	4.49	33.751	20.915	10.528	143.009	106.073	57.67	25.337	127.873	81.261	84.741	141.8	65.768	144.288	66.421	34.897	12.26	85.193	180.216
3026	HABP2	0	0.073	0	0	0.134	0	0.118	0.105	0	0.038	0	0	0.006	0.018	0	0.031	0	0	0	0.171	0	0	0	0	0	0	0	0.045	0	0	0.251	0.026	0	0	0	0	0	0	0	0.005	0	0	0	0	0	0	0.004	0.122
3028	HSD17B10	11.733	6.764	7.894	5.717	10.938	8.598	6.921	6.406	9.424	8.277	3.937	6.206	8.536	6.498	9.095	8.616	13.761	7.448	9.586	10.176	6.162	15.715	5.774	9.546	7.986	8.597	11.549	6.982	10.586	8.832	6.682	9.838	10.072	10.148	12.318	12.004	3.824	5.253	9.93	13.278	13.423	16.571	6.498	6.709	8.337	12.347	18.664	8.892
3029	HAGH	1.527	1.933	1.248	0.979	0.608	1.299	1.402	1.096	1.3	1.39	0.885	1.264	1.275	0.906	1.351	1.577	1.038	1.283	2.149	1.443	1.787	1.062	1.249	1.111	0.7	2.321	2.385	0.347	1.547	1.214	1.295	0.813	1.85	0.989	2.591	1.586	0.917	0.59	2.934	1.673	2.037	2.422	1.23	1.675	1.234	3.252	2.449	1.34
3030	HADHA	12	19.354	19.171	17.145	15.251	20.411	17.546	15.583	19.368	11.817	14.418	15.233	19.571	17.69	16.194	13.932	12.76	17.996	16.499	22.482	16.301	31.083	17.789	29.677	11.566	20.956	7.24	15.592	30.351	37.947	19.6	18.679	16.636	11.827	17.379	34.126	7.179	20.818	27.363	31.341	36.823	47.044	4.326	41.731	15.233	41.907	53.49	29.854
3032	HADHB	16.982	23.181	21.617	15.12	18.875	30.592	36.229	24.978	30.874	18.286	12.349	14.109	24.425	19.165	19.974	14.509	27.832	18.664	17.823	37.981	17.893	32.553	18.692	35.33	14.278	27.277	13.358	8.707	33.883	40.816	16.498	25.409	30.08	8.426	27.352	71.749	10.504	25.149	44.48	33.564	28.543	64.888	15.469	48.43	28.656	54.48	57.259	46.902
3033	HADH	18.895	32.721	31.717	88.923	9.355	30.735	21.252	20.17	32.565	11.747	7.952	9.797	31.436	27.393	20.894	12.838	32.821	23.649	29.865	52.669	13.589	28.934	16.984	17.548	35.811	20.213	10.474	11.262	15.461	7.289	10.366	17.74	27.473	8.81	29.416	30.936	14.025	8.858	42.944	55.205	63.846	41.83	23.439	45.07	14.429	72.978	87.197	31.169
3035	HARS	2.768	2.389	1.597	1.725	2.178	2.688	2.225	2.119	2.33	2.309	2.758	2.925	1.841	1.785	2.525	2.611	3.073	1.659	2.558	2.236	3.922	2.06	2.757	2.843	1.207	1.718	1.453	1.45	1.626	1.753	1.715	1.734	2.065	2.387	2.516	2.867	2.154	2.073	2.98	2.457	3.016	2.587	1.736	2.216	2.354	1.948	2.54	3.222
3036	HAS1	0	0.164	0	0	0.233	0.355	0	0.363	0	0	0	0	0	0	0	0.119	0	0	0	0	0	0	0	0	0	0	0	0	0	0	0	0	0	0	0	0	0	0	0	0.087	0	0	0	0.434	0	0	0	0
3039	HBA1	3860.95	3734.76	4010.16	4400.22	5572.76	3043.37	2821.41	4406.87	2412.88	5423.82	7049.68	5609.57	4612.71	2724.58	3047.37	4491.38	4662.49	5767.4	3672.12	5510.81	3566.37	2776.28	4481.21	2969.43	4312.33	3274.41	4215.07	9529.09	8227.03	5118.8	7381.78	10261.9	9727.06	4540.79	3778.78	4928.02	6331.4	12817	3170.71	3844.97	3936.17	4495.52	8308.11	3863.84	7501.31	3529.07	5125.38	4974.9
3040	HBA2	3860.95	3734.76	4010.16	4400.22	5572.76	3043.37	2821.41	4406.87	2412.88	5423.82	7049.68	5609.57	4612.71	2724.58	3047.37	4491.38	4662.49	5767.4	3672.12	5510.81	3566.37	2776.28	4481.21	2969.43	4312.33	3274.41	4215.07	9529.09	8227.03	5118.8	7381.78	10261.9	9727.06	4540.79	3778.78	4928.02	6331.4	12817	3170.71	3844.97	3936.17	4495.52	8308.11	3863.84	7501.31	3529.07	5125.38	4974.9
3042	HBM	0	0	0	0	0	0	0	0	0	0	0.033	0	0	0	0	0	0	0	0	0	0	0	0	0	0	0	0	0.034	0	0	0	0	0	0	0	0	0	0	0	0	0	0	0	0	0	0	0	0
3043	HBB	6714.15	6785.25	6759.1	7760.41	9293.03	5785.1	4934.1	8158.65	5203.97	11704.3	9824.72	8015.19	8294.85	4870.77	5553.03	8377.24	8097.89	10323.7	7042.02	8483.28	6477.14	4171.72	7591.51	5630.49	6788.77	9194.76	10412.5	18648.8	15598.7	9397.85	11537.3	11769.9	12907	13807.9	11640.5	8300.14	10778.7	20030.9	6648.92	7110.61	5198.98	10425.1	7705.97	6598.6	11157.3	7425.25	8689.1	8012.49
3045	HBD	2017.7	2108.46	2158.49	2306.91	3049.87	1881.56	1923.41	2477.09	1213.59	2906.45	3301.17	3110.99	2517.77	1398.89	1486.74	2679.39	2482.28	3338.52	2278.34	3155.21	2012.64	1437.44	2519.99	1814.09	2038.86	2757.67	3909.65	3494.05	3590.38	2445.94	3985.64	4631.74	5831.24	2729.31	3678.52	2845.69	3764.05	6037.02	2652.57	1871.79	2446.79	2704.55	1742.07	2123.94	4439.39	1764.89	2361.6	2637.84
3046	HBE1	182.546	210.65	212.412	222.924	204.27	138.636	153.787	196.791	41.611	174.121	456.028	309.18	271.262	156.135	135.536	175.562	233.099	194.451	173.396	208.429	393.057	158.334	316.146	125.298	226.203	363.473	473.706	397.45	51.263	198.429	383.445	944.427	910.267	497.471	600.515	300.309	444.03	489.553	375.756	226.56	438.462	214.018	180.561	136.651	485.096	181.154	176.927	258.793
3047	HBG1	190.063	210.937	215.623	223.213	213.336	147.254	157.311	198.772	43.783	175.398	461.263	313.049	278.68	156.39	139.386	185.775	235.588	196.191	175.707	215.041	393.652	158.57	330.864	126.791	231.571	365.087	473.867	401.852	57.391	199.707	389.761	946.674	914.587	497.645	600.876	300.532	449.27	493.081	389.588	227.989	438.54	216.488	188.667	144.897	485.242	182.711	179.229	258.86
3048	HBG2	190.878	210.786	215.517	223.518	207.84	147.095	157.024	198.646	43.776	175.737	464.268	313.204	276.729	156.172	140.326	181.378	236.195	196.136	175.802	217.72	393.137	158.435	331.558	126.853	231.851	365.077	474.908	404.498	57.645	198.548	390.298	946.424	915.064	497.507	600.876	301.02	450.842	493.103	394.449	229.298	438.54	216.08	190.358	143.472	485.096	182.944	178.521	258.86
3049	HBQ1	0	0	0	0	0	0	0	0.004	0	0.081	0.014	0	0	0	0	0	0	0	0	0.038	0	0	0	0	0	0	0	0	0	0	0	0	0.029	0	0	0	0	0.081	0	0	0	0	0	0	0	0	0	0
3050	HBZ	82.497	70.047	133.442	123.845	212.628	160.879	158.538	234.172	161.729	167.329	134.866	110.601	206.266	99.595	157.493	120.517	252.223	127.558	151.327	266.449	65.845	45.914	87.31	46.172	206.43	2.432	18.426	358.477	312.956	125.475	202.236	528.384	512.692	0.811	14.143	100.657	199.855	92.713	158.486	125.16	150.338	44.755	62.078	111.054	342.304	134.547	152.968	220.776
3052	HCCS	0.029	0.233	0.132	0	0.038	0.11	0.116	0	0	0.35	0.171	0.142	0.01	0.123	0.123	0.064	0.069	0.073	0.109	0.038	0	0.086	0.021	0	0	0	0.148	0.128	0.135	0.323	0	0.32	0.535	0.134	0.28	0.055	0.099	0	0	0	0.476	0.058	0.019	0.195	0.504	0.218	0.692	0.214
3053	SERPIND1	0.518	5.1	1.247	0.627	0.765	1.221	1.628	0.996	0.389	1.017	0.786	0.719	0.473	0.301	0.291	0.55	6.008	1.33	0.913	1.108	0.497	0.718	1.899	0.521	0.195	0.714	0.264	1.876	0.967	0.713	0.758	1.566	0.604	0.147	0.316	0.077	0.081	7.24	0.292	0.16	0.206	0.263	0.074	0.148	1.405	0.256	0.364	0.322
3054	HCFC1	1.305	0.268	0.228	0.405	0.908	0.569	0.905	0.58	0.701	0.683	0.22	0.4	0.334	0.345	0.566	0.884	0.311	0.471	0.626	0.498	0.309	1.303	0.481	0.422	0.455	0.353	0.331	0.251	0.439	0.179	0.138	0.368	0.271	0.164	0.232	0.232	0.205	0.508	0.107	0.202	0.134	0.151	0.359	0.186	0.563	0.149	0.205	0.388
3055	HCK	0.266	0.436	0.323	0.461	0.201	0.643	0.517	0.61	0.359	0.088	0.118	0.128	0.315	0.107	0.134	0.199	0.279	0.161	0.472	0.108	0.264	0.203	0.416	0.684	0.08	0.149	0.112	0.701	0.035	0.069	0.099	0.258	0.237	0.275	0.121	0.194	0.017	0.142	0.048	0.284	0.145	0.18	0	0.301	0.429	0.064	0.175	0.266
3059	HCLS1	15.526	3.06	0.988	1.178	6.492	2.22	4.814	1.888	0.808	3.168	0.807	1.823	1.306	0.787	11.884	8.566	2.713	1.447	12.167	1.267	4.041	1.511	1.763	0.653	1.625	0.029	0.576	1.21	0.391	0.652	0.492	0.414	0.273	0.184	0.08	0.98	3.108	5.436	0.337	1.946	3.918	1.773	0.512	1.515	2.514	0.638	0.692	10.778
3064	HTT	0.128	0.059	0.026	0.022	0.047	0.042	0.068	0.062	0.035	0.043	0.057	0.046	0.134	0.026	0.022	0.123	0.026	0.033	0.061	0.078	0.061	0.044	0.048	0.054	0.014	0.05	0.058	0.026	0.025	0.044	0.044	0.059	0.043	0.017	0.034	0.007	0.019	0.035	0.025	0.029	0.015	0.018	0.002	0.039	0.032	0.147	0.071	0.151
3065	HDAC1	0.764	0.905	0.502	0.27	0.999	0.691	0.991	1.108	1.06	1.333	0.183	0.406	0.576	0.545	0.653	0.893	0.896	0.64	0.841	0.455	0	0.311	0.122	0.379	0.315	0	0.813	1.53	0.531	0.778	0.69	0.503	0.547	0.199	0.361	0.341	0.776	0.23	0.264	0.442	0.211	0.505	0	0.387	1.376	0.358	0.341	0.545
3066	HDAC2	0.479	0.484	0.273	0.06	0.758	0.53	0.651	0.738	0.701	0.905	0.134	0.083	0.339	0.406	0.353	0.901	0.67	0.514	0.61	0.52	0	0.169	0.37	0.239	0.116	0	0.119	0.801	0.386	1.072	0.728	0.551	0.295	0.024	0.114	0.147	0.245	0.025	0.122	0.404	0.003	0.353	0	0.138	0.717	0.181	0.367	0.361
3068	HDGF	10.589	9.915	14.748	10.843	9.04	6.926	13.015	10.285	6.572	11.818	18.756	19.353	10.307	12.843	19.172	10.386	13.103	6.319	9.39	10.676	7.576	12.275	17.588	6.54	13.607	1.071	2.997	11.163	6.32	3.341	7.859	6.983	7.304	1.097	2.898	5.067	6.729	4.451	7.787	8.45	17.099	3.901	8.248	7.178	9.13	5.771	6.291	8.735
3069	HDLBP	7.522	8.864	5.071	5.942	8.866	5.392	8.899	6.933	6.34	10.15	6.953	5.295	6.785	5.376	8.719	7.795	5.416	5.805	9.933	6.319	5.333	5.6	6.616	8.234	4.534	6.789	3.756	4.18	8.281	7.024	3.645	4.082	5.011	4.305	4.71	14.697	5.027	5.965	10.591	8.249	10.758	16.268	10.252	6.701	7.871	11.031	11.087	11.633
3070	HELLS	0	0	0	0.003	0.02	0	0.007	0	0	0.002	0	0	0.001	0.005	0	0	0	0	0	0	0	0	0	0	0	0	0	0	0	0	0	0	0	0	0	0	0	0	0	0	0	0.001	0	0	0	0	0	0
3071	NCKAP1L	0.627	0.097	0.186	0.002	0.294	0.185	0.255	0.231	0.464	0.12	0	0.005	0.006	0.005	0.27	0.286	0.003	0.007	0.143	0.009	0.009	0	0.005	0.027	0.006	0.076	0	0.025	0.012	0.11	0.021	0.27	0.276	0	0	0	0.031	0.448	0	0.009	0.099	0.025	0	0.003	0.303	0.002	0.009	0.359
3073	HEXA	1.546	1.565	1.868	1.441	1.536	2.205	1.978	2.227	1.17	1.408	2.282	3.632	2.025	2.597	2.191	1.492	1.45	2.011	1.637	1.842	7.19	4.556	4.332	1.06	2.459	2.394	2.686	1.332	2.506	1.201	1.275	1.924	1.608	2.008	4.073	1.496	0.924	1.981	1.995	0.98	2.994	0.969	0.129	1.319	1.699	1.361	1.324	1.324
3074	HEXB	5.854	4.082	2.57	1.498	4.195	4.969	3.144	3.435	2.806	2.814	3.455	6.134	3.713	3.814	3.063	2.187	4.532	8.052	2.344	3.873	5.694	11.227	6.081	3.122	2.981	4.92	2.717	5.464	5.889	2.534	4.031	7.548	9.411	3.889	7.04	3.302	2.64	3.77	2.266	4.405	1.969	1.054	1.407	1.503	8.791	2.621	3.726	4.067
3075	CFH	0.166	1.041	0.47	0.673	0.732	0.574	0.986	0.48	0.556	3.111	0.222	0.401	0.326	1.945	0.226	0.595	0.599	0.417	0.355	0.795	0.878	0.472	0.378	0.556	0.266	0.383	1.252	0.912	0.965	0.599	0.574	0.773	0.891	0.743	0.838	0.426	0.475	0.479	0.198	0.443	0.029	0.273	0.361	0.26	0.9	0.281	0.633	0.872
3077	HFE	0.007	0	0.021	0.004	0.006	0.039	0.045	0.039	0.052	0.025	0.006	0.014	0.002	0.022	0.012	0.01	0.032	0.016	0	0	0.011	0.024	0.029	0.011	0	0.016	0	0.03	0	0.021	0.063	0.018	0.033	0	0	0	0	0.003	0.07	0.004	0.009	0	0	0	0.046	0	0.004	0.02
3078	CFHR1	0.067	0.316	0.204	0.185	0.279	0.092	0.543	0.202	0.256	0.994	0.125	0.086	0.096	6.065	0.283	0.101	0.214	0.053	0.125	0.159	0	0.157	0.135	0.334	0.069	0	0.051	0.713	1.611	0.754	0.461	0.312	0.75	0.075	0.069	0.721	0.085	0	0	0.165	0	0.098	0.041	0.089	0.405	0.049	0.074	1.95
3080	CFHR2	0.001	0.102	0.039	0.017	0.118	0	0.178	0.037	0.053	0.184	0.06	0	0.03	6.444	0.038	0	0.1	0	0.035	0	0	0.032	0	0.023	0	0	0	0.085	0.055	0	0.036	0	0.042	0.042	0	0.717	0.022	0	0	0.052	0	0	0.043	0.041	0.044	0	0.029	1.999
3081	HGD	0.019	1.477	8.28	3.536	0.259	2.821	0.218	1.244	0.426	0.742	0.368	0.975	3.427	0.093	0	0.144	0.738	0.816	2.558	0.643	1.714	0.205	3.176	4.909	0.053	1.396	0.482	0.347	0.404	0.551	0.27	1.259	1.036	1.194	0.333	1.046	8.802	0.298	0.157	5.583	0	1.259	0.044	0.735	0.908	1.129	0.474	0.018
3082	HGF	0	0	0	0	0	0	0	0	0	0	0.013	0	0	0	0	0	0	0	0	0	0	0	0	0	0	0	0	0	0	0	0	0	0	0	0	0	0	0	0	0	0	0	0	0	0	0	0	0
3083	HGFAC	0	0.017	0.005	0	0.008	0.008	0	0	0	0.012	0	0	0	0	0	0	0	0.005	0.005	0.005	0	0.004	0	0	0	0	0	0	0	0	0	0	0	0	0	0	0	0	0	0	0	0	0.007	0.003	0	0	0	0
3084	NRG1	0	0	0	0	0	0	0	0	0	0.061	0	0	0.076	0	0	0	0	0	0	0	0	0	0	0	0	0	0	0	0	0	0.001	0	0	0	0	0	0	0	0	0	0	0	0	0	0	0	0	0
3092	HIP1	0.007	0.006	0.134	0.004	0.088	0.035	0.047	0.12	0.224	0.062	0.098	0.041	0.003	0.019	0.096	0.065	0.036	0.06	0.058	0.013	0.03	0.137	0.097	0.044	0	0.012	0.011	0.028	0.022	0.124	0.146	0.039	0.05	0	0.259	0.014	0	0.019	0.022	0.065	0.202	0.012	0	0.004	0.183	0.014	0.134	0.069
3093	UBE2K	13.803	8.176	23.33	2.993	17.749	31.205	35.776	28.723	3.304	1.771	21.726	28.646	27.569	22.914	0.849	1.975	2.233	24.124	27.883	1.23	8.625	35.317	32.684	18.932	11.883	4.083	27.909	11.317	9.521	25.982	14.359	34.348	26.758	9.894	7.052	32.117	13.562	6.026	38.339	2.562	2.677	2.919	2.298	17.555	35.701	25.727	3.784	51.326
3094	HINT1	7.697	16.503	14.865	16.421	15.989	6.893	6.017	18.478	10.363	17.475	24.96	13.322	29.532	7.537	13.73	11.357	21.969	8.295	21.928	9.568	13.5	18.491	36.408	8.92	19.059	1.157	1.319	1.764	4.154	5.953	3.304	7.3	1.277	4.12	11.054	12.28	21.426	7.074	12.652	13.047	10.023	2.018	15.305	12.221	5.504	11.923	14.419	28.387
3096	HIVEP1	0	0	0	0	0.003	0	0	0	0	0	0	0	0	0	0	0	0	0	0	0	0	0	0	0	0	0	0	0	0	0	0	0	0	0	0	0	0	0	0	0	0	0	0	0	0	0	0	0
3098	HK1	4.676	2.48	6.089	3.649	5.219	4.845	3.967	3.758	4.796	3.465	4.55	6.404	4.337	5.468	2.825	4.315	4.865	4.83	5.561	6.776	6.88	8.273	3.86	5.918	4.568	9.57	3.597	2.695	5.794	11.022	4.589	6.35	6.466	3.132	8.364	8.678	2.625	5.753	3.004	7.206	8.917	10.03	0.828	7.319	5.181	7.123	7.592	12.328
3099	HK2	0.388	0.294	0.523	0.497	0.53	0.574	0.478	0.42	0.714	0.348	0.271	0.196	0.533	0.54	0.363	0.506	0.841	0.425	0.465	1.274	0.229	0.733	0.186	0.47	0.268	0.475	0.377	0.173	0.758	0.898	0.501	0.582	0.837	0.104	0.564	1.329	0.421	0.281	0.227	0.8	0.724	1.864	0.019	1.232	0.432	0.925	1.086	1.356
3101	HK3	0.708	0.113	0.116	0.156	0.198	0.164	0.205	0.12	0.221	0.149	0.017	0.096	0.112	0.118	0.36	0.231	1.836	0.164	0.204	0.166	0.023	0.15	0.08	0.228	0.074	0.046	0	0.055	0.077	3.986	0.058	0.09	0.129	0.011	0.003	0.346	0.088	0.057	0.025	0.202	0.04	1.889	0	0.328	3.851	0.183	0.343	2.275
3104	ZBTB48	0	0	0	0	0	0	0.004	0	0	0	0	0	0.008	0	0	0	0	0.004	0.002	0	0	0	0.003	0	0	0	0	0.012	0	0.416	0	0	0	0	0	0.139	0	0	0	0	0	0	0	0	0	0	0	0
3105	HLA-A	14.817	12.855	8.883	9.663	14.438	9.132	11.744	9.771	13.443	4.663	6.085	11.4	5.74	12.124	15.888	18.671	3.071	8.106	8.772	11.742	28.114	12.201	13.676	13.811	3.265	7.004	6.686	5.142	11.357	21.541	6.931	13.526	4.828	12.045	4.932	6.187	14.935	22.008	4.324	7.369	22.295	9.312	2.997	2.881	11.175	2.793	3.857	24.755
3106	HLA-B	6.267	4.116	1.087	1.733	5.409	2.947	4.075	4.469	2.423	1.47	3.945	5.025	1.718	4.982	7.046	8.289	2.476	2.419	4.813	2.759	8.226	5.921	5.495	4.371	1.398	1.717	3.382	3.333	2.068	2.207	1.501	1.835	2.144	5.865	4.033	1.743	5.139	5.047	1.229	3.316	6.345	2.028	0.929	0.812	3.386	0.848	0.681	6.733
3107	HLA-C	5.993	4.289	4.51	2.037	8.323	2.399	2.883	5.069	4.028	2.107	1.473	5.451	2.502	8.884	7.82	10.877	1.222	3.497	4.01	2.061	6.429	6.849	5.787	2.969	1.714	3.189	2.323	0.969	1.678	2.408	1.419	1.485	1.915	5.348	3.057	1.872	10.894	4.271	1.37	2.333	10.655	3.301	1.516	1.23	4.747	1.427	1.815	5.036
3108	HLA-DMA	0	0	0	0	0.042	0	0	0	0	0	0	0.029	0	0	0	0	0	0	0	0	0.486	0	0	0	0	0	0	0.05	0	0	0	0	0	0	0	0	0	0.235	0	0	0	0	0	0	0	0	0	0
3109	HLA-DMB	0.105	0	0	0	0	0	0	0	0	0	0	0	0	0	0	0.004	0	0	0	0	0	0	0	0	0	0	0	0	0	0	0	0	0	0	0	0	0	0	0	0	0	0	0	0	0	0	0	0
3111	HLA-DOA	0	0	0	0	0.075	0	0	0	0	0	0	0	0	0	0	0.036	0	0	0	0	0	0	0	0	0	0	0	0	0	0	0	0	0	0	0	0	0	0	0	0	0	0	0	0	0	0	0	0.107
3112	HLA-DOB	0	0	0	0	0	0	0	0	0	0	0	0	0	0	0	0	0	0	0	0	0	0	0	0	0	0	0	0	0	0	0	0	0	0	0	0	0	0	0	0	0	0	0	0	0	0	0	0
3113	HLA-DPA1	1.753	0.053	0.093	0.313	1.274	0.296	0.585	0.102	0.164	0.372	0	0.292	0	0.108	2.786	1.039	1.144	0.146	0.588	0.165	0.37	0.185	0.346	0.201	0	0	0	0.114	0.067	0.194	0.119	0.105	0.055	0.035	0.233	0.084	0.308	0.48	0	0.128	0.421	0	0.058	0.056	0.458	0.073	0.064	1.444
3115	HLA-DPB1	1.913	0.25	0.41	0.047	2.646	0.086	3.852	0.634	0.181	0.071	0.068	12.107	0.152	0.558	3.013	2.783	0.087	0.434	1.198	0.085	2.593	4.183	1.192	0.501	0.052	0.163	0	0.173	0.155	1.151	0.205	0.171	0.056	0.267	0.657	0	3.009	0.65	0	0.236	1.624	0.162	0	0	1.297	0.088	1.106	4.285
3117	HLA-DQA1	8.648	0.572	0.701	1.688	5.158	0.696	1.696	0.884	1.056	1.387	0.105	1.059	0.432	0.716	10.333	5.049	3.046	0.841	2.275	0.758	1.862	1.095	1.12	0.65	0.149	0.778	0.444	0.996	0.471	0.658	0.548	0.79	0.416	0.583	1.246	0.29	1.214	1.646	0.555	0.8	4.037	1.404	0.14	0.199	1.478	0.258	0.36	5.486
3118	HLA-DQA2	3.339	0.49	0.411	1.055	2.425	0.152	0.781	0.733	0.826	0.734	0.101	0.677	0.417	0.563	6.245	1.127	1.59	0.638	1.491	0.536	1.359	0.838	0.673	0.39	0.144	0.257	0.428	0.826	0.376	0.406	0.388	0.611	0.336	0.521	0.45	0.181	0.555	0.642	0.535	0.621	3.396	1.354	0.067	0.126	0.598	0.162	0.272	1.531
3119	HLA-DQB1	2.538	0.269	0.552	0.17	2.247	0.204	0.95	0.346	0.101	0.087	0.073	0.754	0.227	0.516	4.173	1.902	0.093	0.314	1.115	0.201	1.992	0.178	0.607	0.31	0	0.175	0	0.186	0.034	0	0.257	0.288	0.077	0.287	0.218	0	0.582	0.836	0	0.255	1.652	0.174	0	0	0.747	0.095	0	2.584
3122	HLA-DRA	20.648	1.659	6.868	5.153	20.581	3.159	11.523	3.694	5.666	8.758	0.092	5.315	1.486	2.526	18.638	21.982	5.025	3.337	11.746	3.218	2.4	6.522	5.396	4.294	0.131	0.693	1.553	2.095	6.131	2.196	2.003	2.64	0.601	3.969	2.003	0.221	2.683	1.536	0.652	2.884	4.486	3.467	0.061	0.114	3.838	0.363	1.069	17.129
3123	HLA-DRB1	3.102	0.228	1.057	0.208	3.125	0.126	0.66	0.423	0.085	0.505	0.095	1.15	0.555	0.437	4.495	4.006	0.079	0.67	0.863	0.153	2.462	0.15	0.895	0.242	0	0.705	0	1.238	1.083	0.224	0.317	0.171	0.181	0.243	0.835	0	1.243	0.405	0	0.216	4.159	0.217	0.102	0	1.706	0.42	0	2.844
3125	HLA-DRB3	0.359	0.125	0.017	0.251	2.022	0.37	1.354	0.484	0.22	0.917	0.326	0.353	0	0.084	2.407	1.946	0.76	0.222	1.34	0.342	0.203	0.539	0.444	0.483	0.111	0	0	0.297	0.091	0.278	0.098	0.222	0.108	0	0	0.075	0.267	0.15	0.197	0	1.089	0.501	0.15	0	0.646	0.059	0.162	1.127
3126	HLA-DRB4	0	0	0	0	0.13	0	0.199	0	0.095	0	0	0	0	0	0	0.159	0	0	0.329	0	0	0.082	0	0	0	0	0.151	0	0	0	0	0	0.167	0	0	0	0	0	0	0	0	0	0	0	0	0	0	0
3127	HLA-DRB5	1.01	0.054	0.298	0.464	3.799	0.393	1.21	0.416	0.206	1.087	0.337	0.358	1.154	0.068	6.495	5.426	0.712	0.199	1.078	0.32	1.085	0.493	0.819	0.058	0.104	0.382	0	0.921	0.419	0.127	0.124	0.144	0.225	0	0.625	0.056	0.075	0.23	0.185	0	4.348	0.122	0.141	0	0.938	0.084	0.151	0.7
3133	HLA-E	3.049	1.75	0.384	0.706	3.065	1.678	1.857	0.762	1.053	0.761	1.84	1.365	0.66	1.815	2.277	5.004	1.754	0.634	2.072	1.606	1.252	1.564	1.396	1.485	0.512	0.857	1.126	1.721	0.881	1.041	0.654	0.526	0.905	0.991	3.521	0.496	1.285	1.09	0.183	1.113	2.282	0.854	0.059	0.308	1.616	0.148	0.33	1.079
3134	HLA-F	0.148	0.037	0.007	0	0.196	0.177	0.278	0.231	0.25	0.021	0.073	0.175	0	0.013	0.123	0.362	0.132	0.067	0.082	0.028	0.028	0.095	0.064	0.058	0	0	0.023	0.152	0.154	0.101	0.017	0.012	0.076	0.061	0.068	0	0.033	0	0	0	0.03	0.143	0.016	0	0.074	0	0.015	0.286
3135	HLA-G	0.952	0.665	0.125	0.41	0.577	0.693	1.15	0.438	0.657	0.479	0.678	0.802	0.545	0.744	1.055	1.576	0.74	0.409	0.77	0.823	0.663	0.972	0.885	0.834	0.445	0.647	0.752	1.398	0.496	0.514	0.986	0.389	0.364	0.872	1.082	0.284	0.403	0.718	0.727	0.821	1.941	0.644	0	0.19	0.389	0.132	0.088	0.769
3141	HLCS	0	0	0.001	0.085	0.014	0.051	0.102	0.063	0	0.051	0	0	0.061	0	0	0	0.004	0.073	0.014	0.06	0	0	0.092	0.011	0	0	0	0.246	0.12	0.072	0	0	0.001	0	0	0.006	0.003	0.024	0	0	0	0	0	0.001	0.012	0.004	0.017	0
3142	HLX	0	0	0	0	0	0	0	0	0	0	0	0	0	0	0	0	0	0	0.014	0	0	0	0	0	0	0	0	0	0	0	0	0	0	0	0	0	0	0	0	0	0	0	0	0	0	0	0	0
3145	HMBS	0.158	0.173	0	0	0.091	0.156	0.316	0.226	0.016	0.201	0.437	0.224	0.016	0.091	0.149	0.15	0.138	0.124	0.118	0.203	0.138	0.172	0.034	0.009	0	0.041	0.09	0.032	0.05	0	0.044	0.194	0.013	0.096	0.012	0.061	0.116	0.22	0.115	0.144	0.148	0	0.112	0.125	0.311	0	0.267	0.098
3146	HMGB1	210.678	157.183	259.672	166.645	212.802	134.215	118.402	116.287	132.378	94.772	80.007	91.486	145.405	166.859	145.134	181.544	133.991	114.25	209.164	135.178	105.755	157.65	108.39	56.439	153.967	52.426	65.621	82.922	68.549	67.48	52.894	42.63	44.775	47.626	38.717	62.442	80.977	45.691	38.695	86.444	25.923	91.894	193.654	120.742	75.556	63.04	68.207	123.073
3148	HMGB2	56.316	18.802	33.13	29.356	26.324	19.185	21.899	21.894	19.315	14.924	26.608	41.192	22.512	30.973	113.66	33.449	25.18	32.631	53.859	29.395	22.022	34.21	51.188	6.2	47.428	2.744	0.076	16.418	11.339	13.953	8.723	17.305	7.835	4.659	4.285	5.955	30.908	9.539	5.608	13.492	6.008	7.354	17.719	16.548	17.319	6.487	8.503	18.945
3149	HMGB3	0.124	0.126	0.21	0.722	0.075	0.166	0.11	0.475	3.464	3.325	10.68	7.122	6.641	0.278	4.516	4.714	6.574	1.491	0.319	0.057	1.209	0.113	10.945	2.188	4.751	0.889	0	11.392	7.357	4.799	4.415	3.216	1.62	6.243	0	0.161	0	2.717	0	0.172	0	0.138	0	0.355	1.871	0	0.148	0.176
3150	HMGN1	0.205	0.406	0.012	0	0.102	0	0.011	0	0.019	0.062	0	0.073	0	0	0.006	0.077	0.014	0.014	0	0.028	0	0.147	0.237	0	0.293	0	0	0.018	0.011	0.009	0.026	0	0	0.006	0	0.058	9.105	0	0.911	0	0	2.1	3.668	0.009	0	9.917	0.056	0.111
3151	HMGN2	0	0	0	0	0	0	0	0	0	0.002	0	0	0	0	0.006	0	0	0	0	0.005	0	0	0	0	0	0	0	0	0	0	0	0	0	0	0	0	0.004	0	0	0.054	0	0	0.06	0	0	0	0.011	0
3155	HMGCL	1.552	0.905	2.221	0.26	1.411	4.846	2.272	5.074	3.992	2	4.886	4.462	2.997	1.447	2.037	0.962	0.971	1.641	1.947	3.262	0.019	6.223	4.201	7	0.417	0.38	0.856	0.945	5.8	8.192	4.858	3.769	6.392	1.344	1.745	4.506	1.798	2.84	6.015	5.573	0.768	4.034	0.809	3.887	4.693	5.762	9.757	2.476
3156	HMGCR	0.005	0	0.003	0	0.036	0	0	0	0	0.03	0.014	0	0.013	0	0	0.01	0	0	0.013	0.012	0	0	0	0	0	0	0	0	0	0.188	0	0	0	0	0	0	0	0	0	0	0	0	0	0	0	0	0	0
3157	HMGCS1	0.634	1.584	2.323	1.907	1.907	0.738	0.73	1.494	1.038	2.936	2.203	1.232	1.873	0.795	0.507	0.893	0.952	1.008	1.659	1.195	3.731	1.807	2.821	0.202	0.998	3.147	0.063	0.31	0.972	0.525	0.581	0.541	0.532	0.664	0.486	1.411	1.752	1.24	0.876	0.816	0.679	0.374	0.124	2.056	0.815	0.452	0.695	1.374
3158	HMGCS2	0.126	0.74	9.473	2.018	0.199	5.192	4.321	2.547	6.241	6.242	2.693	5.148	9.012	1.526	0.211	0.213	1.891	2.564	3.886	6.551	15.462	16.339	10.836	2.521	7.809	22.093	6.643	2.767	4.516	7.274	4.567	8.124	10.813	4.568	8.083	8.024	2.993	4.894	13.069	5.111	2.775	8.799	0.612	29.434	1.429	6.868	15.353	4.832
3159	HMGA1	136.364	61.37	37.487	45.31	120.005	72.417	97.78	61.244	69.118	45.729	52.204	54.276	47.165	38.921	104.548	120.713	44.44	68.81	124.492	71.527	42.183	66.63	88.073	23.847	66.961	32.373	42.81	13.271	10.947	6.688	7.722	17.856	10.934	20.517	14.782	43.569	62.315	44.237	34.619	34.942	101.887	31.002	47.611	48.314	18.179	29.081	32.824	111.983
3161	HMMR	0	0	0	0	0	0	0	0	0	0	0	0	0	0	0	0	0	0	0	0	0	0	0	0	0	0	0	0	0	0	0	0	0	0	0	0	0	0	0	0	0	0	0.017	0	0	0	0	0
3162	HMOX1	1.856	0.15	0.148	0.035	1.109	0.212	0.403	0.336	0	0.004	0	0	0	0.076	0.16	0.84	0	0.057	0.093	0.024	0	0	0.029	0	0	0	0	0.14	0.014	0	0.048	0.044	0.042	0	0	0.012	0.051	0.043	0	0	0	0.885	0	0	0.068	0	0	0.232
3163	HMOX2	0.818	1.288	3.496	2.661	1.186	2.237	2.361	2.489	2.293	1.563	1.64	3.728	2.694	3.191	1.898	1.371	1.946	1.224	1.137	2.351	0.076	3.994	2.029	3.522	0.842	0	0	1.104	3.67	2.866	0.84	1.466	2.204	0.574	0.422	5.955	0.766	0.567	3.802	2.918	3.462	3.932	2.07	2.734	1.973	4.5	5.887	4.935
3164	NR4A1	0	0	0	0	0	0	0	0	0	0	0	0	0	0.169	0	0	0	0	0	0	0	0	0	0	0	0	0	0	0	0	0	0	0	0	0	0	0	0	0	0	0	0	0	0.055	0	0	0	0
3171	FOXA3	0	0	0	0	0	0	0	0	0	0	0	0	0	0	0	0	0	0	0	0	0	0	0	0	0	0	0	0	0	0.012	0	0	0	0	0	0	0	0	0	0	0	0	0	0	0	0	0	0
3172	HNF4A	0	0.007	0.084	0.014	0	0	0.04	0	0.073	0.009	0.041	0	0.021	0.174	0	0	0.06	0.01	0	0	0	0	0.588	0	0	0	0	0	0.011	0.071	0.048	0	0	0	0	0	0.004	0	0	0	0	0	0	0	0	0	0	0
3174	HNF4G	0	0.009	0	0	0	0.01	0.041	0	0.007	0.004	0	0	0	0.012	0	0	0.031	0	0	0	0	0	0	0	0	0	0	0	0.011	0.006	0.025	0	0	0	0	0	0.004	0	0	0	0	0	0	0	0	0	0	0
3176	HNMT	0.818	0.83	1.726	0.751	1.874	2.321	0.85	1.184	1.043	0.781	0.833	1.801	1.563	0.642	0.532	0.9	1.356	1.285	1.036	1.16	1.495	1.868	2.292	0.733	1.264	0.76	0.127	0.4	1.285	0.886	1.433	0.945	1.102	0.238	0.191	1.085	0.493	0.757	1.278	0.964	2.809	0.381	1.234	1.402	1.349	0.405	1.427	1.627
3178	HNRNPA1	22.403	28.409	12.667	21.448	16.446	15.718	16.687	21.786	17.318	21.609	25.283	23.938	32.808	14.756	14.765	13.364	19.207	17.097	22.446	20.083	30.672	24.954	26.717	19.542	14.288	5.184	4.924	6.344	19.464	26.99	21.851	14.486	9.887	26.203	3.985	13.576	22.212	20.609	9.465	14.625	11.359	9.024	8.641	9.529	12.984	5.367	13.993	25.324
3181	HNRNPA2B1	116.84	154.484	132.448	127.542	81.963	94.488	89.617	123.549	119.627	123.604	104.974	115.159	177.202	140.324	130.336	108.188	130.42	96.589	150.782	138.14	181.21	119.467	142.587	75.593	130.25	33.33	82.1	48.916	65.95	89.223	84.213	60.194	48.495	132.906	60.184	71.43	119.913	108.099	112.038	106.226	99.999	55.337	69.392	95.88	72.487	48.569	81.142	95.624
3182	HNRNPAB	15.57	22.649	22.01	26.313	15.353	14.374	3.551	15.296	6.838	17.984	16.903	17.491	20.379	21.906	19.659	15.585	19.908	23.689	25.687	9.711	7.384	15.617	18.466	11.103	18.541	5.009	7.258	12.133	6.958	6.364	11.218	13.878	6.38	21.429	7.745	9.634	13.878	5.363	7.71	7.326	19.495	4.704	7.706	8.484	11.591	8.463	4.737	7.976
3183	HNRNPC	77.245	77.704	60.824	74.657	54.145	80.793	55.887	52.691	69.26	53.605	46.738	51.963	63.43	50.55	69.567	59.586	69.287	45.32	81.605	77.872	38.528	67.849	46.948	48.831	33.852	39.481	81.398	30.629	40.61	60.04	35.677	44.284	36.985	30.119	74.919	42.47	41.884	22.415	27.454	32.989	14.182	48.505	46.732	42.207	69.425	31.281	26.128	58.287
3184	HNRNPD	25.142	14.903	9.651	20.144	26.089	15.734	15.438	11.02	12.337	23.58	13.919	15.539	15.568	13.669	16.541	23.357	22.621	23.703	24.106	9.747	12.92	26.499	15.634	20.577	17.485	6.452	10.577	13.846	15.407	12.967	17.453	11.021	10.183	20.346	8.687	15.233	19.693	12.21	19.908	17.473	45.895	16.881	26.846	18.491	12.321	11.715	21.645	23.32
3185	HNRNPF	12.208	11.955	11.772	10.132	11.233	8.004	6.704	13.884	12.587	14.14	33.771	30.191	10.406	7.549	13.061	10.203	9.274	14.944	15.597	16.191	32.266	21.856	30.799	4.357	5.606	6.582	10.95	11.257	13.997	20.833	17.744	8.268	6.958	18.254	8.916	9.91	19.003	18.519	7.816	7.993	7.525	5.068	3.827	6.698	10.414	5.062	4.096	12.915
3187	HNRNPH1	7.773	9.539	4.653	6.64	8.296	4.183	6.145	4.25	4.376	10.03	9.14	5.961	6.896	4.693	7.865	7.978	3.784	5.002	12.353	9.78	11.163	11.318	9.018	4.094	4.488	4.034	10.172	10.267	11.576	8.369	8.152	6.929	5.418	9.482	7.033	6.32	6.156	6.606	4.141	5.298	5.692	3.784	5.559	3.449	6.984	3.717	3.889	13.679
3188	HNRNPH2	4.781	7.559	2.898	4.591	6.073	4.675	4.304	4.15	3.585	8.157	7.707	4.769	4.695	3.646	5.772	5.487	2.649	3.978	6.77	6.682	6.785	9.294	8.197	2.336	3.626	1.934	3.135	6.353	3.372	3.741	2.813	2.796	3.904	4.183	2.465	5.127	5.329	6.051	3.029	3.383	3.509	2.211	2.204	2.588	4.965	3.407	2.451	10.414
3189	HNRNPH3	6.738	3.479	5.728	3.474	5.447	8.885	7.65	10.617	9.229	5.412	4.772	4.998	4.276	2.473	4.959	7.181	5.22	6.896	8.57	9.591	4.568	6.124	5.165	2.084	1.544	3.6	6.473	8.853	6.161	4.07	9.742	6.018	7.911	5.034	5.109	3.972	4.28	0.764	3.104	4.019	2.172	1.3	1.273	3.572	8.26	1.204	2.345	6.974
3190	HNRNPK	93.74	85.335	74.933	68.298	85.807	73.716	65.643	70.742	59.339	63.048	63.185	73.62	68.464	61.12	83.387	100.765	84.764	63.266	106.943	62.346	123.787	57.011	64.603	53.853	76.86	109.159	97.682	32.181	27.656	31.686	37.362	51.803	39.977	98.532	88.262	44.193	47.046	62.888	35.134	54.7	64.749	36.006	45.033	53.766	74.235	47.751	46.148	76.401
3191	HNRNPL	11.915	15.28	9.97	13.61	7.591	8.214	7.926	9.313	7.588	11.845	5.062	6.201	8.402	8.261	12.426	12.035	7.529	8.039	17.052	11.405	4.348	9.142	6.558	5.444	6.461	3.368	3.618	5.039	6.498	5.848	5.465	6.523	5.615	3.976	5.021	5.376	5.197	3.178	3.359	5.123	5.379	6.113	3.985	7.882	10.975	5.787	3.357	5.749
3192	HNRNPU	19.181	20.932	14.791	21.887	19.006	19.93	19.506	16.454	19.786	15.347	24.435	13.203	17.51	16.862	25.663	20.802	15.41	21.599	23.303	11.726	28.712	23.426	16.456	15.852	16.653	17.897	33.842	11.34	27.514	22.763	31.278	19.121	15.36	16.633	14.89	15.233	18.347	12.607	13.953	13.824	16.909	12.045	17.96	15.243	15.998	9.11	13.424	26.152
3195	TLX1	0	0	0.025	0	0	0	0	0	0	0	0	0	0	0	0	0	0	0	0	0	0	0	0	0	0	0	0	0	0	0	0	0	0	0	0	0	0	0	0	0	0	0	0	0	0	0	0	0
3196	TLX2	0	0	0.018	0	0	0	0	0	0	0	0	0	0	0	0	0	0	0	0	0	0	0	0	0	0	0	0	0	0	0	0	0	0	0	0	0	0	0	0	0	0	0	0	0	0	0	0	0
3201	HOXA4	0	0	0	0	0	0	0	0	0	0	0	0	0	0	0	0	0	0	0	0	0	0	0	0	0	0	0	0	0	0	0	0	0	0	0	0	0	0	0	0	0	0	0	0	0.023	0	0	0
3208	HPCA	0.448	0.545	0.866	0.508	0.421	0.897	0.417	0.59	0.741	0.407	0.596	0.736	0.823	1.065	0.535	0.402	1.421	1.104	0.679	0.709	1.052	1.216	0.846	0.675	0.943	2.584	1.133	0.493	0.572	1.047	0.62	1.155	1.202	0.619	1.2	0.855	0.304	0.451	1.968	0.77	2.163	1.875	0.453	0.909	1.259	1.151	0.971	0.736
3214	HOXB4	0	0	0	0	0	0	0	0	0	0	0	0	0	0	0	0	0	0	0	0	0	0	0	0	0	0	0	0	0	0	0	0	0	0	0	0	0.193	0	0	0	0	0	0	0	0.029	0	0	0
3221	HOXC4	0	0	0	0	0	0	0	0	0	0	0	0	0	0	0	0	0	0	0	0	0	0	0	0	0	0	0	0	0	0	0	0	0	0	0	0	0	0	0	0	0	0	0	0	0.031	0	0	0
3222	HOXC5	0	0	0	0	0	0	0	0	0	0	0	0	0	0	0	0	0	0	0	0	0	0	0	0	0	0	0	0	0	0	0	0	0	0	0	0	0	0	0	0	0	0	0	0	0	0	0	0
3233	HOXD4	0	0	0	0	0	0	0	0	0	0	0	0	0	0	0	0	0	0	0	0	0	0	0	0	0	0	0	0	0	0	0	0	0	0	0	0	0	0	0	0	0	0	0	0	0.029	0	0	0
3235	HOXD9	0	0	0	0	0	0	0	0	0	0	0	0	0	0	0	0	0	0	0	0	0	0	0	0	0	0	0	0	0	0	0	0	0	0	0	0	0	0	0	0	0	0	0	0	0.267	0	0	0
3240	HP	7.042	81.553	30.348	16.466	17.4	16.356	10.82	27.5	27.93	148.787	10.124	26.766	25.333	30.165	8.165	25.738	55.909	16.682	19.634	10.381	16.46	10.618	35.234	11.745	7.23	42.047	12.235	4.277	6.363	23.358	7.688	13.144	2.848	3.429	9.348	3.995	38.213	41.976	17.431	19.749	9.325	5.142	17.572	8.028	16.187	13.897	14.113	30.996
3241	HPCAL1	0.82	1.209	2.594	1.909	0.897	2.933	1.596	1.48	1.845	0.906	2.535	2.04	2.616	2.961	1.103	0.509	3.332	2.107	1.402	2.626	5.483	4.543	2.347	2.252	1.435	5.32	3.091	3.359	5.182	8.286	2.269	2.163	3.115	2.887	3.667	4.363	1.145	4.716	3.633	1.779	2.661	3.698	1.224	3.492	2.134	2.969	6.891	3.247
3242	HPD	0	0	0	0	0	0	0	0	0	0	0	0	0	0	0	0	0	0	0	0	0	0	0	0	0	0	0	0	0	0.011	0	0	0	0	0	0	0	0	0	0	0.02	0	0	0	0	0	0	0
3248	HPGD	7.412	23.389	21.702	2.12	3.418	68.8	16.209	24.298	29.734	4.406	13.908	32.63	9.095	27.761	5.636	5.722	13.404	30.02	10.821	36.557	44.233	12.35	55.715	16.45	18.84	29.518	38.913	14.477	13.279	16.678	33.838	7.603	55.229	47.188	9.33	10.261	39.979	6.861	6.236	17.737	8.753	8.876	2.14	24.916	31.374	30.558	15.41	7.711
3249	HPN	0.931	0.376	3.912	3.915	0.936	3.912	5.203	5.32	0.323	2.809	0.188	0.706	4.468	2.135	1.816	2.007	7.941	4.754	1.654	4.497	9.899	5.239	0.736	13.484	1.459	18.764	2.714	5.05	7.455	1.537	7.31	4.985	5.611	0.996	12.028	3.949	0	0.442	5.367	11.923	10.46	3.633	0	7.383	1.82	5.526	1.3	6.519
3250	HPR	1.605	33.322	6.453	4.367	3.442	7.461	4.653	7.992	9.724	47.304	2.153	4.98	5.395	8.262	1.759	4.125	17.89	5.23	3.797	4.237	3.551	0.837	9.308	3.511	1.93	8.181	0.661	2.301	1.859	4.088	2.402	3.237	0.418	0.251	1.402	2.063	8.461	9.377	4.383	3.508	5.011	0.259	6.766	3.577	4.382	1.968	3.367	8.144
3251	HPRT1	3.868	4.887	5.772	4.955	2.416	6.267	3.487	6.8	5.886	5.344	5.765	5.17	4.082	8.619	2.371	2.159	6.217	9.565	4.798	4.118	7.699	4.792	6.214	4.709	4.633	6.778	3.49	8.708	4.471	4.968	6.459	7.714	6.651	5.068	5.185	8.563	3.743	5.866	4.487	5.845	3.899	2.264	0.868	4.983	3.608	7.17	5.493	6.735
3257	HPS1	1.178	1.361	3.757	2.167	0	0.284	0.121	2.291	0.623	0	6.072	0.133	0.069	0	0.721	1.24	0.047	3.873	2.014	0.309	0	0	1.014	0.806	0	0	0	1.034	0	0	0.815	0.036	3.59	0	0	1.838	8.512	0	0	0	0.28	0.07	1.384	4.473	1.935	0	0	0.979
3263	HPX	7.64	77.413	27.894	44.309	25.315	28.535	21.59	23.998	25.039	45.849	23.054	23.895	25.697	26.136	11.436	22.447	16.045	19.453	21.351	35.08	26.555	18.865	36.65	19.125	23.205	33.974	28.868	53.551	34.17	36.852	24.162	52.882	62.672	29.491	29.169	9.839	10.932	42.704	14.968	14.974	24.002	28.969	7.951	16.947	56.836	16.059	11.85	11.12
3265	HRAS	0.605	0.214	0.97	0.392	0.475	0.24	0.262	0.394	0.55	0.13	0.681	0.652	0.523	1.13	0.684	1.008	0.274	0.724	0.609	0.816	0.676	0.368	0.845	0.127	0.31	0.723	0.077	0.642	0.693	0.696	0.653	0.441	0.27	0.437	0.482	0.883	0.474	0.384	0.052	0.575	0.41	0.042	0.415	0.645	1.083	0.526	0.825	0.29
3267	AGFG1	0.701	6.284	0.859	2.92	1.309	0.746	0.581	0.636	0.843	2.748	10.911	1.486	0.843	1.882	1.719	3.661	1.623	1.791	3.121	0.376	1.016	2.596	1.184	1.034	1.636	0.46	0.172	20.942	2.442	2.804	2.072	0.738	0.969	0.83	0.231	1.877	0.966	3.022	0.673	1.81	0.088	0.656	1.282	1.753	0.861	1.428	0.516	2.495
3268	AGFG2	0	0	0	0.04	0	0.056	0.033	0.029	0.023	0.106	0	0.009	0	0	0	0.001	0.02	0.009	0.011	0.038	0.057	0	0.007	0	0	0	0.049	0	0	0.02	0.051	0.012	0.009	0	0	0	0.006	0	0	0	0	0	0	0	0.023	0	0	0
3270	HRC	0	0	0	0	0	0	0	0	0	0	0	0	0	0	0	0	0	0	0	0.007	0	0	0	0	0	0	0	0	0	0	0.005	0	0	0	0	0	0	0	0	0	0	0	0	0	0	0	0	0
3273	HRG	0.08	1.51	0.667	1.038	0.521	1.301	0.753	1.706	0.815	1.074	0.836	1.459	0.807	0.254	0.168	0.606	0.11	0.476	0.819	0.727	2.245	1.414	1.779	0.411	0.561	0.397	1.069	1.567	1.115	1.402	0.915	1.256	0.629	1.084	0.515	0.599	0.448	2.927	0.396	0.547	0.778	0.074	0.169	0.167	1.192	0.127	0.43	0.542
3275	PRMT2	0	0	0	0	0	0	0.005	0	0	0	0	0	0	0.004	0	0	0	0	0	0	0	0	0	0	0	0	0	0	0.013	0.009	0.01	0	0.007	0	0	0	0	0	0	0	0	0	0	0	0	0	0	0
3276	PRMT1	0.982	1.092	0.305	0.823	2.349	1.839	1.311	1.705	1.534	2.373	1.684	1.576	1.067	0.662	2.446	2.639	1.074	1.099	2.289	0.837	0.383	1.22	1.887	1.116	0.697	0.297	0.296	1.555	0.869	0.986	0.75	1.683	1.436	0.849	0.589	0.521	0.728	1.897	0.787	1.07	2.479	1.031	0	0.557	1.788	0.793	1.615	2.193
3280	HES1	0	0	0	0	0	0	0	0	0	0	0	0	0	0	0	0	0	0	0	0	0	0	0	0	0	0	0	0	0	0	0	0	0	0	0	0	0	0	0	0	0	0	0	0	0	0	0	0
3281	HSBP1	2.588	2.493	4.029	3.314	1.997	1.984	1.456	3.932	6.235	4.665	2.448	2.117	3.25	2.022	1.127	1.618	3.036	3.503	5.336	1.515	0.661	1.841	1.926	3.947	1.413	0	0	0.878	1.295	1.211	2.692	1.449	1.151	0.383	0	1.102	1.649	0.708	0.074	3.468	0.153	2.119	0	1.556	1.583	1.101	1.837	1.765
3283	HSD3B1	0	0	0	0	0	0	0	0	0	0	0	0	0	0	0	0	0	0	0	0	0	0	0	0	0	0	0	0	0	0	0	0	0	0	0	0	0	0	0	0	0	0	0.275	0	0	0	0	0
3290	HSD11B1	0	0	0	0	0	0	0	0	0	0.342	0	0	0	0	0	0	0	0	0	0	0	0	0	0	0	0	0	0	0	0	0	0	0	0	0	0	0	0	0	0	0	0	0	0	0	0	0	0
3291	HSD11B2	0	0.209	0	0	0	0.105	0.01	0.009	0.012	0	0.007	0.005	0	0	0	0	0.002	0.02	0.083	0.027	0.059	0	0.012	0.1	0	0.033	0.016	0	0.032	0.007	0.109	0.094	0.009	0.045	0	0	0	0.008	0	0	0	0	0	0	0.012	0	0.002	0
3294	HSD17B2	0.169	7.767	1.319	0.901	0.641	2.429	2.604	2.664	1.719	1.466	1.968	2.137	0.69	1.641	0.5	1.245	1.72	2.806	1.27	1.415	1.735	0.524	3.413	0.902	0.447	1.013	0.559	1.068	0.924	0.725	1.754	1.836	2.684	0.784	0.4	0.748	1.558	0.969	0.032	1.038	0.381	0.257	0	2.994	2.832	0.459	0.597	0.587
3295	HSD17B4	4.11	7.827	1.87	2.82	4.803	3.411	3.969	4.875	4.291	5.782	5.878	4.116	2.962	3.286	4.466	7.463	2.636	2.04	5.426	4.292	3.693	2.842	3.724	2.396	3.027	2.625	4.311	5.241	2.805	2.551	2.12	2.651	2.365	2.178	2.038	1.444	4.861	3.038	1.836	1.958	2.091	1.873	0.091	1.346	4.602	1.14	1.616	2.738
3297	HSF1	0	0.002	0.024	0	0.381	0.104	0.142	0.156	0	0	0.094	0.006	0	0	0	0	0	0.08	0.188	0	0.093	0.028	0.038	0	0	0.106	0	0	0.546	0.078	0.021	0.118	0.391	0.073	0	0.02	0.054	0.054	0	0	0.019	0	0	0	3.653	0	0	0.041
3298	HSF2	0	0	0	0	0	0	0	0	0	0	0	0	0	0	0	0	0	0	0	0	0	0	0	0	0	0	0	0	0	0	0	0	0	0	0	0	0	0	0	0	0	0	0	0	0	0	0	0
3299	HSF4	0	0	0	0	0	0	0	0	0	0	0	0	0	0	0	0	0	0	0	0	0	0	0	0	0	0	0	0	0	0	0	0	0	0	0	0	0	0	0	0	0	0	0	0	0	0	0	0
3300	DNAJB2	0.115	0.03	0.362	0.649	0.005	0.148	0.212	0.184	0.182	0.11	0.203	0.126	0.185	0	0.39	0	0.004	0	0.061	0.383	0.263	0.114	0.205	0.473	0	0	0.807	0.265	0.101	0.347	0.368	0.222	0.353	0.146	0	0.159	0.034	0.051	0.089	0.534	0	0	0.23	0.09	0.228	0.181	0.66	0.046
3301	DNAJA1	1.119	2.806	1.297	1.084	1.656	2.108	1.229	0.882	2.005	1.709	2.504	2.153	0.677	1.579	0.837	1.067	0.973	2.378	1.902	0.822	2.099	1.272	1.804	1.146	0.608	0.769	0.969	1.793	1.729	2.605	0.666	0.734	1.244	1.583	0.674	0.957	8.471	1.169	0.501	0.976	0.534	1.618	1.227	1.77	2.099	0.54	0.85	3.362
3303	HSPA1A	27.496	34.069	62.285	39.94	22.985	55.253	32.042	47.256	46.734	23.078	43.127	43.213	49.464	52.071	32.59	27.173	27.91	45.415	36.443	56.068	51.722	60.234	52.876	41.24	42.001	100.568	42.746	31.611	43.717	58.253	38.685	30.435	27.131	43.935	54.429	32.958	111.417	18.477	57.757	42.355	35.08	20.8	54.662	30.827	37.372	31.152	50.08	44.66
3304	HSPA1B	27.496	34.069	62.285	39.94	22.985	55.253	32.042	47.256	46.734	23.078	43.127	43.213	49.464	52.071	32.59	27.173	27.91	45.415	36.443	56.068	51.722	60.234	52.876	41.24	42.001	100.568	42.746	31.611	43.717	58.253	38.685	30.435	27.131	43.935	54.429	32.958	111.417	18.477	57.757	42.355	35.08	20.8	54.662	30.827	37.372	31.152	50.08	44.66
3305	HSPA1L	20.988	28.929	38.571	29.457	19.853	24.537	21.62	28.883	27.072	21.22	28.823	25.772	28.552	28.759	24.376	24.446	24.37	25.573	28.526	26.778	38.945	28.872	29.226	20.435	18.359	49.576	21.538	11.709	21.605	28.494	24.954	11.418	10.923	25.95	28.5	15.617	40.887	20.28	43.036	24.431	35.131	19.502	29.672	16.435	14.74	18.511	33.622	31.05
3306	HSPA2	19.831	24.488	22.585	24.099	20.986	19.78	23.671	29.824	24.31	26.626	25.555	21.928	22.597	29.358	26.116	22.84	25.296	15.927	24.276	22.514	33.958	23.23	24.645	15.513	17.299	32.785	19.686	13.159	17.349	17.824	17.189	10.187	8.776	25.337	25.801	14.396	19.686	23.046	36.861	22.572	40.532	18.359	17.298	14.225	13.514	14.751	30.313	26.649
3308	HSPA4	3.051	3.517	3.074	2.624	2.213	1.889	2.502	3.182	2.447	3.253	3.876	3.983	2.072	2.727	3.067	2.78	1.789	2.181	3.341	2.476	4.077	3.866	4.192	1.572	2.058	3.3	2.486	3.212	4.423	2.844	2.535	2.413	2.263	3.596	1.931	1.724	2.486	3.098	2.072	1.968	3.018	1.433	1.201	1.275	2.569	2.4	3.869	2.437
3309	HSPA5	403.573	320.396	175.209	215.234	311.371	108.825	186.291	177.215	144.988	217.42	259.032	178.373	219.431	227.142	360.116	363.631	184.727	159.405	359.113	109.108	298.395	210.32	208.072	286.472	153.563	141.427	85.256	126.192	206.44	196.297	111.801	80.54	94.788	151.507	108.038	417.083	305.121	271.17	539.919	324.599	618.563	353.07	745.668	226.129	152.329	255.463	287.573	558.638
3310	HSPA6	5.001	8.31	15.093	11.043	5.345	8.219	3.895	9.398	8.989	5.352	11.496	9.093	8.433	11.039	7.363	5.353	5.657	9.085	10.03	9.694	10.398	11.89	10.819	4.916	9.693	27.023	11.187	5.184	6.143	8.542	4.678	4.054	3.541	17.485	18.535	5.252	21.172	4.865	14.373	6.375	5.615	3.109	15.381	6.728	6.106	6	9.537	8.872
3312	HSPA8	91.56	133.097	80.836	111.833	115.76	108.546	101.561	115.606	106.785	116.78	97.591	80.426	101.863	104.181	101.284	108.587	125.503	88.27	124.322	94.329	112.805	79.158	81.813	68.498	66.248	88.491	99.277	72.039	85.525	97.017	91.478	44.135	57.396	70.92	69.577	77.192	69.1	80.258	67.728	83.312	95.456	75.755	38.297	81.531	81.126	83.522	101.091	105.969
3313	HSPA9	21.385	21.685	17.271	22.309	14.506	9.099	12.048	11.487	10.591	16.959	13.194	13.028	22.526	11.235	12.475	14.35	14.87	12.607	16.342	14.928	22.196	24.915	14.635	19.522	11.848	27.39	15.427	13.668	28.865	31.784	14.404	12.368	15.793	14.117	19.451	41.037	9.159	17.715	46.389	22.214	32.155	33.652	53.849	21.394	12.459	35.37	38.051	31.814
3315	HSPB1	146.409	233.13	390.315	212.553	119.34	348.009	126.704	261.746	273.837	153.504	246.692	226.635	223.897	262.833	115.075	133.941	310.478	342.31	231.624	336.77	315.254	206.505	226.185	193.297	306.574	425.606	400.347	142.247	75.536	122.639	207.052	176.062	101.845	294.464	187.698	48.676	467.819	22.784	107.709	160.872	60.549	31.04	176.658	28.876	167.74	40.103	50.408	46.435
3320	HSP90AA1	76.845	88.824	54.236	65.496	79.466	69.045	64.788	88.816	98.51	94.828	111.506	84.334	62.461	68.562	75.197	93.863	82.58	57.461	91.489	58.453	59.543	67.684	75.221	31.743	64.703	37.507	35.173	50.658	55.143	44.847	38.185	28.589	26.628	32.509	30.484	40.181	94.639	34.973	34.824	51.532	81.069	39.028	24.165	46.253	58.284	36.635	46.625	60.452
3321	IGSF3	0	0	0	0	0	0	0.015	0.001	0	0	0	0	0	0	0	0	0	0	0.012	0.005	0	0.004	0	0	0	0	0	0	0	0.019	0	0	0.023	0	0	0.009	0	0	0	0	0	0.038	0.047	0	0	0	0.027	0
3326	HSP90AB1	94.129	88.44	51.228	62.1	99.842	59.295	66.362	81.256	72.562	92.47	125.605	88.065	56.863	70.37	90.374	100.473	63.457	55.518	93.289	43.328	61.123	74.785	82.553	45.201	76.606	33.74	27.14	57.559	44.392	28.484	31.974	27.317	26.517	53.429	37.912	30.544	76.656	51.406	66.059	55.87	101.502	43.894	35.564	45.159	39.946	26.88	33.38	57.96
3329	HSPD1	60.079	73.731	42.641	55.127	58.383	50.694	48.187	44.026	48.308	56.117	67.694	48.679	78.727	54.034	65.308	64.919	56.247	47.457	45.024	50.757	47.475	83.763	60.499	54.086	54.077	56.911	35.746	26.073	67.082	63.486	37.974	51.545	49.385	60.849	48.751	94.109	46.793	68.956	119.866	69.031	132.698	93.714	100.087	119.664	48.711	119.906	134.02	96.342
3336	HSPE1	188.881	149.624	126.082	158.998	117.401	241.895	105.534	108.579	122.791	136.562	54.902	76.414	192.497	105.962	112.638	134.589	164.534	119.116	172.107	194.334	56.409	124.421	81.705	196.47	185.977	336.7	124.291	52.351	58.625	92.259	51.668	84.661	76.014	53.23	167.143	252.471	155.238	68.872	318.353	207.6	378.023	243.297	480.372	344.129	63.098	292.428	260.247	215.572
3337	DNAJB1	2.515	2.043	2.888	5.241	1.805	3.709	1.96	2.19	1.337	2.455	2.807	1.67	5.749	3.35	1.466	2.148	2.512	2.385	2.305	2.517	3.267	1.944	2.382	4.438	1.925	2.494	5.796	1.254	2.19	2.584	2.168	1.617	1.928	3.21	2.628	1.694	1.796	1.898	1.978	2.027	2.049	1.05	6.332	2.288	2.114	1.236	1.548	0.822
3339	HSPG2	0.723	0.134	4.618	5.772	4.557	2.677	9.28	5.972	8.186	7.189	0.129	0.573	0.967	6.984	4.838	2.906	4.848	2.908	1.258	2.539	3.444	2.455	0.649	11.629	2.001	5.346	12.067	2.088	3.189	2.872	3.252	5.365	3.806	10.864	8.034	1.667	0.258	0.106	2.76	4.81	1.243	5.673	1.568	1.168	5.239	2.567	3.237	2.553
3340	NDST1	0	0	0	0	0	0	0	0	0	0	0	0	0	0	0	1.055	0	0	0	0	0	0	0	0	0	0	0	0	0	0	0	0	13.11	0	0	0	0	0	0	0	0	0	0	0	0	0	0.001	0
3355	HTR1F	0	0	0	0	0	0	0	0	0	0	0	0	0	0	0	0	0	0	0	0	0	0	0	0	0	0	0	0	0	0	0	0	0	0	0	0	0	0	0	0	0	0	0	0	0	0	0	0
3358	HTR2C	0	0	0	0	0	0	0	0	0	0	0	0	0	0	0	0	0	0	0	0.633	0	0	0	0	0	0	0	0	0	0	0	0	0	0	0	0	0	0	0	0	0	0	0	0	0	0	0	0
3364	HUS1	0.016	0.016	0.011	0.009	0	0.006	0	0.01	0	0.192	0.009	0	0	0.003	0.012	0.022	0.008	0	0	0	0	0	0	0	0	0	0	0	0	0	0	0	0	0	0	0	0	0	0	0	0	0	0	0.019	0	0	0	0
3371	TNC	0.42	0.03	4.158	1.559	2.137	1.513	2.204	1.226	1.316	1.742	0.564	0.529	0.325	3.628	2.995	0.742	0.73	0.141	0.511	0.512	0.029	0.969	0.248	4.918	3.483	0.274	3.064	0.459	0.343	0.297	0.487	1.171	0.002	3.857	0.213	0.011	0	0.014	0.047	0.506	0.094	0.003	0	0	2.392	0	0.015	0.06
3373	HYAL1	0	0	0	0	0	0.009	0	0.009	0	0	0.073	0	0	0	0	0	0	0	0	0.031	0	0	0	0	0	0	0	0	0.041	0	0	0	0.01	0	0	0	0.011	0	0	0	0	0	0	0.988	0	0	0	0
3375	IAPP	0	0	0	0	0	2.632	0	0	0	0	0	0	0	0	0	0	0	0	0	0	0	0	0	0	0	0	0	0	0	0	0	0	0	0	0	0	0	0	0	0	0	0	0	0	0	0	0	0
3376	IARS	4.439	2.876	4.44	3.948	2.109	5.198	7.731	6.189	3.505	3.932	2.504	11.958	2.976	1.609	2.669	3.826	3.169	3.397	7.546	9.044	6.954	8.396	6.671	3.119	1.355	2.788	2.306	2.073	2.38	2.369	2.14	1.782	1.811	1.719	2.595	5.656	2.254	3.702	4.855	3.426	2.056	5.943	0.456	2.013	2.714	2.68	3.37	6.174
3382	ICA1	0.016	0.126	0.088	0.159	0.06	0.502	0.146	0.156	0.193	0.229	0.402	0.109	0.213	0.047	0	0.114	0.131	0.218	0.107	0.218	0	0.035	0.462	0.056	0	0.029	0.057	0.482	0.006	0.244	0.504	0.24	0.368	0.046	0	0.128	0.056	0.022	0.032	0.079	0.082	0.096	0.006	0.175	0.432	0.096	0.216	0.058
3383	ICAM1	0.562	0.019	0.236	0.217	0.569	0.053	0.739	0.075	0.154	0.288	0	0	0.079	0.186	0.912	0.735	0.263	0.096	0.29	0.149	0.088	0.206	0	0.394	0.039	0.131	0.06	0.22	0.155	0.186	0.304	0.289	0.132	0.06	0	0.037	0.032	0.072	0.086	0.148	0.344	0.265	0.09	0.011	0.441	0.028	0.016	0.44
3384	ICAM2	0	0	0	0	0	0	0.013	0	0.015	0	0	0	0.019	0	0	0	0	0	0	0	0.056	0	0	0.031	0	0	0	0.1	0	0.201	0.05	0.021	0	0	0	0	0	0	0	0	0	0.001	0	0	0.076	0	0.012	0.019
3385	ICAM3	0.438	0	0	0	0.606	0.056	1.797	0.108	0.043	0.115	0	0	0	0.029	0.796	0.851	0	0.01	1.547	2.19	0.233	0.014	0	2.276	0	0	0	0.024	0.014	0.001	0	0.007	0	0	0	0	0	0.016	0	0.048	0.075	0	0	0	0.106	0	0	0.07
3394	IRF8	0.023	0	0	0	0	0	0	0	0	0	0	0	0	0	0.056	0.025	0	0	0	0	0	0	0	0	0	0	0	0	0	0	0	0	0	0	0	0	0	0	0	0	0	0	0	0	0	0	0	0.047
3396	ICT1	0.203	0.734	0.193	0.173	0.351	0.579	0.389	0.705	0.067	0.367	0.019	0.103	0.152	0.223	0.187	0.29	0.271	0	0.364	0.696	0	0.127	0.224	0.265	0.131	0.022	0	0	0.159	0.184	0.095	0.255	0.3	0.181	0	0.196	0	0.236	0	0.16	0	0.404	0.061	0.57	0.975	0.313	0.57	0.612
3397	ID1	0	0	0	0	0	0	0	0	0	0	0	0	0	0	0	0	0	0	0	0	0	0	0	0	0	0	0	0	0	0.003	0	0	0	0	0	0	0	0	0	0	0	0	0	0	0	0	0	0
3416	IDE	1.469	2.999	0.822	1.192	0.794	1.989	1.259	0.996	0.718	1.653	2.227	2.231	0.912	0.338	1.347	0.915	1.216	0.452	1.297	1.142	0.486	1.003	1.23	0.502	0.483	0.334	0.217	1.295	0.78	0.837	0.6	0.489	0.927	0.149	0.092	0.382	0.746	1.057	1.01	0.575	0.738	0.689	0.069	0.483	1.647	0.81	2.169	1.264
3417	IDH1	59.189	77.719	49.798	45.866	33.319	79.417	29.356	37.674	69.005	44.21	35.742	47.513	64.23	47.584	40.687	34.244	81.242	70.353	51.705	87.095	67.425	44.459	71.033	48.249	74.571	75.682	48.441	36.913	41.338	36.375	41.627	44.311	52.712	38.28	87.437	70.876	62.419	12.321	61.047	62.932	51.349	81.02	17.918	70.188	39.914	74.983	90.404	42.356
3418	IDH2	29.268	35.883	49.721	63.358	26.506	37.535	21.14	25.611	16.483	32.506	21.035	15.946	179.266	57.588	28.758	29.742	104.059	27.994	25.178	109.971	55.553	232.215	20.293	287.408	39.254	166.284	29.149	17.182	157.726	147.964	19	108.407	239.655	13.812	282.181	689.524	10.136	179.131	639.977	302.32	581.213	538.056	218.594	636.669	29.002	722.089	812.835	380.588
3419	IDH3A	5.614	7.043	3.404	3.128	3.742	2.928	6.812	3.08	4.759	4.359	3.288	3.026	3.129	2.231	3.099	3.127	2.306	3.127	5.633	4.59	3.227	3.713	3.184	4.147	1.808	3.001	3.123	2.315	3.507	2.938	1.818	2.784	3.978	1.381	3.964	6.301	2.921	2.476	5.668	5.556	8.257	7.022	4.091	5.764	4.114	7.857	6.66	7.496
3420	IDH3B	1.537	2.871	0.599	0.885	1.473	1.355	1.636	1.754	1.217	1.175	0.65	0.681	1.078	0.516	0.749	1.341	1.149	0.906	1.102	0.759	0.186	1.877	0.979	1.571	0.386	0.893	0.458	0.957	1.744	0.965	0.817	1.77	2.288	0.028	0.52	2.944	0.836	0.61	0.988	1.08	0.671	2.324	0.339	2.087	2.857	2.052	2.93	2.449
3421	IDH3G	0.484	0.772	0.207	0.155	0.743	0.358	0.795	0.68	0.233	0.981	0.544	0.165	0.228	0.231	1.1	0.35	0.342	0.119	0.38	0.445	0.078	0.444	0.328	0.46	0.034	0.156	0.079	0.061	0.354	0.523	0.327	2.561	2.286	0.118	0.317	0.837	0.235	0.356	0.394	0.462	0.148	1.047	0.011	1.187	0.613	0.214	0.993	0.658
3422	IDI1	0.137	0.297	0.242	0.208	0.322	0.346	0.231	0.26	0.332	0.204	1.374	0.676	0.687	0.076	0.31	0.161	0.456	0.229	0.155	0.351	0.704	4.832	0.95	0.22	0.088	0.184	0.235	0.706	0.243	0.499	0.32	0.145	0.454	0.462	0.261	0.365	0.53	1.01	0.742	0.209	0.119	0.004	0.141	0.154	0.532	0.094	0.333	0.22
3423	IDS	0	0.006	0.01	0	0	0	0	0	0	0	0	0	0	0	0	0	0	0	0	0	0	0	0	0	0	0	0	0	0	0	0.009	0.011	0.01	0	0	0	0	0	0	0	0	0	0	0	0	0	0	0
3425	IDUA	0.025	0.013	0.074	0.006	0.006	0.039	0.003	0.001	0.005	0.001	0	0	0.096	0.001	0.022	0.231	0.031	0	0.004	0.017	0.793	0	0.175	0.016	0	0.747	0.144	0	0	0	0	0.001	0	0.264	0	0.009	0	0.031	0	0.035	0.024	0	0	0.008	0.043	0.018	0	0
3426	CFI	0.231	0.718	0.128	0.218	0.441	0.103	0.273	0.066	0.011	0.636	0.062	0.285	0.089	0.233	0.112	0.305	0.193	0.273	0.281	0.084	0.065	0.941	1.189	0.09	0.177	0	0	0.032	0.11	0.6	0.123	0.615	0.947	0	0.072	0	1.759	0.032	0	0.061	0.067	0.207	0.126	0	0.458	0	0.005	0.081
3428	IFI16	1.294	0.243	0.23	0.179	1.887	0.183	0.879	0.515	0.77	0.945	0.144	0.748	0.415	0.611	2.089	1.891	0.252	0.267	0.545	0.38	0.622	0.435	0.423	0.469	0.099	0.213	0.079	0.244	0.3	0.419	1.101	0.305	0.245	0.207	0.078	0.177	0.473	0.801	0.064	0.164	0.806	0.109	0.082	0.159	0.737	0.201	0.131	0.886
3429	IFI27	0	0	0	0	0	0.125	0	0	0.143	0	0	0	0	0.115	0	0.095	0.072	0	0.154	0.234	0	0	0	0	0	0	0	0	0	0	0	0.164	0.096	0	0	0	0.323	0	0	0	0	0	0	0	0.33	0	0.056	0
3430	IFI35	0.607	0.292	0.416	0.159	0.392	0.489	0.259	0.595	0.132	0.097	0.893	1.019	0.462	0.39	0.484	0.586	0.201	0.327	0.609	1.099	3.306	0.542	0.719	0.221	0.194	1.048	0.651	1.1	0.198	0.24	0.48	1.373	1.374	2.179	0.941	0	0.614	0.88	0.226	0.412	0.078	0.238	0.222	0.135	1.308	0	0.373	0.351
3431	SP110	0.018	0.034	0.024	0.001	0.045	0.033	0.05	0.01	0.016	0.011	0.025	0.017	0	0.009	0.201	0.112	0.012	0.031	0.016	0.023	0	0.024	0.058	0.012	0	0	0	0.018	0	0	0	0	0	0	0	0	0	0	0	0.002	0	0.006	0.274	0.004	0	0	0	0.062
3433	IFIT2	0	0.908	0	0	0.012	0.033	0.011	0.001	0.013	0.018	0	0.148	0	0	0	0	0.01	0.013	0.011	0.017	0	0.035	0	0	7.029	0	0	0	0	0	0	0.002	0	0	0	0.15	0	0	0	0	0	0	0	0.012	0.022	0.007	0.002	0.034
3434	IFIT1	0.017	0	0.097	0	0	0.002	0.01	0.015	0	0.011	0.018	0	0	0	0	0.007	0	0.016	0	0	0	0	0	0	0	0	0	0	0	0.03	0	0.015	0	0	0	0	0.038	0.026	0	0.046	0	0.009	0	0	0	0	0	0
3437	IFIT3	0.027	0.107	0.043	0.079	0.058	0.077	0.037	0.088	0.056	0.088	0.06	0.231	0.042	0.029	0.021	0.101	0.021	0.045	0.073	0.023	0	0.035	0.272	0.015	0.016	0	0	0	0	0.156	0.018	0.003	0.237	0	0	0.022	0.178	0.063	0.014	0.061	0.033	0.028	0	0.015	0.461	0.021	0.02	0.031
3459	IFNGR1	0	0	0	0	0	0	0	0	0	0	0	0	0.016	0	0	0	0	0.01	0	0	0	0	0	0	0	0	0	0	0	0	0	0	0	0	0	0.008	0	0	0	0	0	0	0	0	0.016	0	0	0
3475	IFRD1	0	0	0	0	0	0.113	0	0	0.003	0	0	0	0	0	0	0.025	0	0	0	0.09	0	0	0	0	0	0	0	0	0	0	0	0.003	0	0	0	0	0	0	0	0.004	0	0	0	0	0	0	0	0
3476	IGBP1	0.305	0.497	0.409	0.129	0.362	0.304	0.437	0.195	0.17	0.169	1.697	0.571	0.465	0.204	0.539	0.31	0.129	0.306	0.706	0.369	0.619	0.485	0.629	0.333	0.262	0.057	0	0.13	0.37	0.303	0.217	0.369	0.514	0.515	0	0.576	0.331	0.279	0.268	0.293	0.188	0.318	0.042	0.263	0.342	0.372	0.25	0.568
3479	IGF1	0	0	0	0	0	0	0	0	0	0	0	0	0	0	0	0	0	0	0	0	0	0.219	0	0	0	0	0	0	0	0	0	0	0	0	0	0	0	0	0	0	0	0	0	0	0	0	0	0
3480	IGF1R	0	0	0	0	0.001	0.008	0	0.008	0.021	0.008	0.003	0	0	0	0	0.001	0.002	0.003	0	0.01	0.008	0	0	0.003	0	0.004	0	0.003	0	0.001	0.006	0.014	0.013	0	0.02	0.037	0	0	0	0.002	0.046	0	0.015	0.002	0.006	0.001	0.006	0
3482	IGF2R	0.016	0.058	0.089	0.098	0.046	0.206	0.378	0.182	0.298	0.355	0.069	0.138	0.039	0.183	0.029	0.03	0.41	0.158	0.032	0.292	0.017	0.009	0.236	0.021	0.003	0.014	0.063	0.087	0.039	0.161	0.046	0.063	0.124	0.35	0.024	0.012	0.155	0.119	0.009	0.146	0	0.009	0.01	0.04	0.105	0.037	0.327	0.035
3483	IGFALS	0	0.131	0.198	0.041	0.027	0.574	0.106	0.143	0.29	0.143	0.025	0.032	0.082	0.018	0.007	0.031	0.045	0.076	0.012	0.307	0.651	0.004	0	0.079	0.01	1.086	0.182	0.057	0.396	0.124	0.059	0.071	0.071	0.068	0.321	0.05	0	0.857	0.999	0.041	0.004	0	0.123	0.35	0	0.057	1.023	0.409
3485	IGFBP2	1.547	0.853	2.339	2.192	0.384	4.147	0.68	1.304	2.054	4.002	4.633	2.597	2.753	1.555	1.024	0.686	1.689	3.155	1.067	0.432	4.102	1.687	3.775	0.968	5.318	4.017	43.414	1.461	0.651	1.235	1.126	1.608	2.676	36.651	29.859	2.578	0.977	0.665	1.168	1.826	0.78	1.373	3.596	2.592	3.841	4.907	4.576	0.828
3486	IGFBP3	18.73	0.029	3.128	23.478	0	0.904	1.398	1.921	1.138	1.899	0	2.669	0	0	2.916	0	1.928	0	0	0.057	0	1.277	0.927	1.423	8.775	0	0	0.052	0	0.13	0.775	0	0.003	0.075	0.318	0	0	0	0	2.44	5.869	0	0.095	0	1.855	0	1.109	0
3487	IGFBP4	0	0	0	0	0	0	0	0	0	0	0	0.346	0	0	0	0	0	0	0	0	0	0	0	0	0	0	0.387	0	0	0	0	0.196	0	0.45	0.133	0	0	0	0	0	0	0	0	0	0	0.009	0	0
3488	IGFBP5	0.016	0	0.27	0.037	0.196	0.098	0.031	0.019	0.14	0.234	0	0	0.223	0.214	0.087	0	0.232	0.02	0.146	0.022	0	0	0	0.012	0.032	0	0	0.004	0	0.005	0.055	0.061	0.016	0	0	0.262	0	0	0.17	0	0	0	0.02	0.037	0.356	0.112	0.118	0.011
3489	IGFBP6	0	0	0	0	0	0	0	0	0	0	0	0	0	0	0	0	0	0	0	0	0	0	0	0	0	0	0	0	0	0.019	0	0.032	0	0	0	0	0	0	0	0	0	0	0	0	0	0	0	0
3490	IGFBP7	0	0	0.182	0.101	0.328	0.285	0.159	0.069	0.129	0.114	0	0.084	0.067	0.071	0.081	0	0.146	0.083	0.059	0.284	0.123	0.086	0	0.069	0.081	0.113	0	0	0.027	0.005	0.032	0	0	0.071	0.077	0	0.014	0.047	0.092	0.077	0.11	0.061	0.02	0.031	0.057	0.083	0.059	0.441
3508	IGHMBP2	0	0.004	0.033	0	0.005	0.01	0.015	0.013	0.019	0	0.021	0.002	0.002	0	0	0	0.003	0	0	0.017	0	0	0.008	0	0.003	0.018	0	0	0	0	0	0.004	0	0	0.126	0	0	0	0	0	0	0.064	0	0	0.099	0	0	0
3512	IGJ	77.982	18.202	2.618	3.575	33.671	1.972	33.917	5.169	6.511	19.537	31.83	24.958	4.176	9.024	44.339	87.099	14.801	5.239	65.566	4.79	13.42	11.223	22.838	12.104	7.161	12.402	4.122	12.92	8.149	7.521	4.052	11.847	29.367	2.316	34.606	10.061	46.739	42.045	7.702	14.885	204.08	221.891	4.346	3.625	57.522	7.251	13.948	215.425
3516	RBPJ	0	0	0	0	0.044	0	0	0.005	0.009	0.063	0	0	0	0	0	0	0	0	0.022	0	0	0	0	0	0	0	0	0.007	0.008	0	0	0.007	0	0	0	0	0	0	0	0	0	0	0	0	0	0	0.018	0
3543	IGLL1	0.666	0	0.083	0	0	0	0.041	0.041	0.022	0.017	0	0.096	0.101	0.025	0.157	0.032	0	0	0	0	2.26	0.171	0.368	0	0	0.465	0	0	0.044	1.984	0.067	0.045	0	0	0.385	0	0	0.999	0	0.137	1.362	5.094	0	0	0.065	0	0	0.929
3549	IHH	0	0	0	0	0	0	0	0	0	0	0	0	0	0	0	0	0	0	0	0	0	0	0	0	0	0	0	0	0	0	0.001	0	0	0	0	0	0	0	0	0	0	0	0	0	0	0	0	0
[truncated: 11,660 more rows]
[truncated: 34 more columns]

## Sheet: Normal tissues 6258 GPs
Gene_ID	GeneSymbol	Exp016944Py	Exp016945Py	Exp016946Py	Exp016947Py	Exp016954Py	Exp016956Py	Exp016957Py	Exp016958Py	Exp016959Py	Exp025442Py	Exp016920An	Exp016921An	Exp016932An	Exp016937An	Exp016942An	Exp016953An	Exp016955An	Exp016963An	Exp016964An	Exp016965An	Exp016916AI	Exp016918AI	Exp016919AI	Exp016931AI	Exp016936AI	Exp016948AI	Exp016949AI	Exp016972AI	Exp016973AI	Exp016974AI	Exp016975AI	Exp016980AI	Exp016981AI	Exp025437AI	Exp025434AI	Exp016905GC	Exp016910GC	Exp016915GC	Exp016925GC	Exp016930GC	Exp016935GC	Exp016940GC	Exp016943GC	Exp016962GC	Exp016979GC	Exp025441GC	Exp025446GC	Exp016904LC
[truncated: 6,258 more rows]
[truncated: 34 more columns]

[truncated: 4 more sheets: Detail info, Region enriched proteins, Py and An enriched proteins, GO_Py_An]
