# Supplementary material for: A region-resolved mucosa proteome of the human stomach
Source: Nat Commun. 2019 Jan 3;10:39. doi: 10.1038/s41467-018-07960-x (PMC6318339; doi:10.1038/s41467-018-07960-x)
Supplement: Supplementary file 6 — Supplementary Data 3 [file 41467_2018_7960_MOESM6_ESM.xlsx]

## Sheet: Core proteome GO
GOID	GOTerm	Ontology Source	Term PValue	Term PValue Corrected with Bonferroni step down	Group PValue	Group PValue Corrected with Bonferroni step down	GOLevels	GOGroups	% Associated Genes	Nr. Genes	Associated Genes Found
GO:0006999	nuclear pore organization	GO_BiologicalProcess-EBI-UniProt-GOA_04.09.2018_00h00	1.03253e-05	0.022726	1.03253e-05	0.000134229	[4, 5]	Group000	64.7059	11	[NUP107, NUP133, NUP153, NUP205, NUP54, NUP93, NUP98, RTN4, SEH1L, TMEM33, TPR]
GO:0031532	actin cytoskeleton reorganization	GO_BiologicalProcess-EBI-UniProt-GOA_04.09.2018_00h00	4.10388e-06	0.00920912	4.10388e-06	9.02854e-05	[4, 6]	Group001	33.0645	41	[ANXA1, ARHGDIA, ARHGDIB, BAIAP2, BAIAP2L1, CD2AP, CDC42, CDC42BPA, CDC42BPB, CDC42BPG, CDK5, CLU, CTTN, CXADR, EEF1A2, EZR, F11R, FARP2, FDPS, FLNA, FRYL, GMFG, GSN, HCLS1, MINK1, MMAB, MYH9, NAP1L1, NSFL1C, OPTN, PAK1, PARVA, PKN1, PRKAR1A, PTK2B, PTPN1, RALA, S100A9, SHC1, YWHAB, YWHAQ]
GO:0031581	hemidesmosome assembly	GO_BiologicalProcess-EBI-UniProt-GOA_04.09.2018_00h00	7.10787e-06	0.0157653	7.10787e-06	0.000113726	[6]	Group002	71.4286	10	[ITGA6, ITGB4, KRT5, LAMA3, LAMA4, LAMB2, LAMB3, LAMC1, LMNB2, PLEC]
GO:0006000	fructose metabolic process	GO_BiologicalProcess-EBI-UniProt-GOA_04.09.2018_00h00	1.30356e-05	0.0285609	1.30356e-05	0.00011732	[5, 6]	Group003	56.5217	13	[AKR1A1, AKR1B1, ALDH1A1, ALDOA, ALDOC, FBP1, FBP2, FUBP1, KHSRP, PFKFB2, RAB14, SORD, TKFC]
GO:0006002	fructose 6-phosphate metabolic process	GO_BiologicalProcess-EBI-UniProt-GOA_04.09.2018_00h00	1.23011e-05	0.0269886	1.23011e-05	0.000135312	[4, 5]	Group004	60	12	[FBP1, FBP2, FUBP1, GFPT1, KHSRP, MPI, PFKL, PFKM, PFKP, PMM2, RAB14, TALDO1]
GO:0032456	endocytic recycling	GO_BiologicalProcess-EBI-UniProt-GOA_04.09.2018_00h00	1.21533e-06	0.00278918	1.21533e-06	3.64599e-05	[5, 6]	Group005	47.7273	21	[ACTN2, ARF6, ARHGAP1, EHD1, EHD2, EHD4, EMC7, EPS15, MICALL1, OCRL, PTPN23, RAB11B, RAB13, RAB14, RAB35, SNX4, STX6, VPS50, VPS51, VPS52, VPS53]
GO:0007009	plasma membrane organization	GO_BiologicalProcess-EBI-UniProt-GOA_04.09.2018_00h00	1.84402e-08	4.4994e-05	1.84402e-08	8.29807e-07	[4]	Group006	39.604	40	[AKR1B1, AKT1, AKT2, ANK2, ANK3, ATP2A2, BAIAP2, BAIAP2L1, BIN1, CAV1, CAVIN2, CHMP4A, CHMP4B, CLU, DNM2, DRG1, DYSF, EHD2, EPB41L3, FA2H, FLOT1, FNBP1L, GSN, MICALL1, MYOF, NAE1, NDRG1, PACSIN2, PACSIN3, PRKCD, PTK2B, S100A9, SH3GLB1, SNW1, SNX9, SOD1, SPTBN1, TEP1, VTA1, WASL]
GO:0001889	liver development	GO_BiologicalProcess-EBI-UniProt-GOA_04.09.2018_00h00	1.32144e-05	0.0289395	1.32144e-05	0.000105715	[5, 6, 7]	Group007	28.866	56	[AACS, ACADM, ACAT1, ACO2, ADA, AK3, AKR1A1, ANXA1, ARF6, ASNS, ASS1, CAD, CES1, CSNK2A2, CSNK2B, CUL3, DDX39A, DDX39B, EGFR, GATD3A, GC, GNPNAT1, HARS, HGS, HMGCL, HMGCS1, HNRNPD, HSD17B4, IGF2R, ITGA2, KRAS, LSR, MAN2A1, MPST, PCNA, PDHX, PEBP1, PKM, PNPT1, PRKCSH, PRMT5, PSMD4, QDPR, RAP1A, RELA, RPL19, RPL32, RPS16, RPS6KA1, SEC63, SRSF1, SRSF5, TINAGL1, UGGT1, UGT1A6, VTN]
GO:0007029	endoplasmic reticulum organization	GO_BiologicalProcess-EBI-UniProt-GOA_04.09.2018_00h00	1.93791e-06	0.00440874	1.93791e-06	4.84477e-05	[4]	Group008	42.3729	25	[ARSA, ASNA1, ATL3, BAG6, CCDC47, DOP1B, GAK, GET4, LMAN1, LNPK, MCFD2, RAB10, RAB18, RAB3GAP1, RAB3GAP2, RTN4, SEC16A, SEC61A1, SGTA, SHTN1, STX18, SUGT1, TMEM33, TOR1AIP2, VAPB]
GO:0043112	receptor metabolic process	GO_BiologicalProcess-EBI-UniProt-GOA_04.09.2018_00h00	1.69036e-06	0.00385234	1.69036e-06	4.39494e-05	[4, 5]	Group009	29.0179	65	[ANXA2, AP2A1, AP2A2, AP2B1, AP2M1, AP2S1, APOE, ARF1, ARFGEF2, ARRB1, ATAD1, CAPN1, CAV1, CD9, CDK5, CLTA, CLTC, CNPY2, DMD, DNM1, DNM2, DNM3, EHD2, EPS15, EZR, FLOT1, FMR1, FNTA, FUT8, GRB2, GRK2, HDAC1, HNRNPK, ITCH, ITGAV, ITGB1, LAMTOR1, LIPF, LLGL2, LRP1, LRPAP1, MTAP, NAP1L1, NSF, OCRL, OPTN, PDCD6IP, PICALM, PIK3R4, PLCG2, PTPN1, RAB11B, RAB5A, SCRIB, SCYL2, SEC24A, SH3GLB1, SNX1, SYK, TB…
GO:0045104	intermediate filament cytoskeleton organization	GO_BiologicalProcess-EBI-UniProt-GOA_04.09.2018_00h00	1.68767e-05	0.0367913	1.68767e-05	0.000118137	[3, 5]	Group010	40.7407	22	[AGFG1, CSNK1A1, DES, DNAJA1, DSP, DST, EPPK1, ERBIN, FAM83H, HSP90AA1, KRT18, KRT2, KRT20, KRT9, MTM1, NES, PKP2, RNASE3, SOD1, SYNM, TMPO, VIM]
GO:0045454	cell redox homeostasis	GO_BiologicalProcess-EBI-UniProt-GOA_04.09.2018_00h00	6.52161e-12	1.67932e-08	6.52161e-12	4.17383e-10	[3, 4, 5]	Group011	47.7273	42	[APEX1, DLD, DNAJC10, ERO1A, ERO1B, ERP44, GCLC, GLRX, GLRX3, GLRX5, GPX1, GSR, LDHD, MAT2B, NHLRC2, NNT, P4HB, PDIA2, PDIA3, PDIA4, PDIA5, PDIA6, PRDX1, PRDX2, PRDX3, PRDX4, PRDX5, PRDX6, PTGES2, QSOX1, SH3BGRL3, TMX1, TMX2, TMX3, TXN, TXN2, TXNDC12, TXNDC5, TXNL1, TXNRD1, TXNRD2, VAC14]
GO:0046040	IMP metabolic process	GO_BiologicalProcess-EBI-UniProt-GOA_04.09.2018_00h00	1.81818e-05	0.0395635	1.81818e-05	9.09088e-05	[7, 8, 9, 10]	Group012	66.6667	10	[ADSL, ADSS, AMPD2, ATIC, COASY, GART, HPRT1, NT5C2, PAICS, PFAS]
GO:0046112	nucleobase biosynthetic process	GO_BiologicalProcess-EBI-UniProt-GOA_04.09.2018_00h00	6.79249e-06	0.0150997	6.79249e-06	0.000122265	[5, 6, 7]	Group013	53.5714	15	[ADA, APRT, CAD, CMPK1, COASY, DHODH, GART, GMPS, HPRT1, MTHFD1, MTOR, PAICS, PRPS1, SHMT1, UMPS]
GO:0046686	response to cadmium ion	GO_BiologicalProcess-EBI-UniProt-GOA_04.09.2018_00h00	1.78895e-05	0.0389633	1.78895e-05	0.000107337	[5]	Group014	35.7143	30	[AKR1C3, AKT1, ALAD, B2M, C4BPA, CAT, CIB1, CRAT, CYB5A, CYBB, DTYMK, EGFR, GCLC, GNPDA1, GOT1, GPI, GSN, HAAO, MAPK1, MAPK3, MAPK9, PCNA, PPP5C, PRDX2, PTK2B, PTRH2, SOD1, SORD, TCOF1, TINAGL1]
GO:0048010	vascular endothelial growth factor receptor signaling pathway	GO_BiologicalProcess-EBI-UniProt-GOA_04.09.2018_00h00	7.90441e-08	0.000190022	7.90441e-08	3.08272e-06	[6, 7, 8]	Group015	36	45	[ABI1, ALG2, BAIAP2, CDC42, CRK, CSE1L, CTNND1, CYBB, CYFIP1, CYFIP2, EMILIN1, FAM129B, HARS, HGS, HNRNPK, HSP90AA1, HSPB1, ITGAV, MAPK14, MIA3, MMRN2, MYOF, NAA25, NAP1L1, NCK1, NCK2, NCKAP1, OPTN, PAK2, PDCD6, PDCD6IP, PKN2, PTK2, PTK2B, PTPN1, PXDN, PXN, RAC1, ROCK1, ROCK2, SRC, SRSF5, VTN, WASF2, WDR1]
GO:0048013	ephrin receptor signaling pathway	GO_BiologicalProcess-EBI-UniProt-GOA_04.09.2018_00h00	6.01705e-06	0.0134361	6.01705e-06	0.000120341	[6, 7, 8]	Group016	34.6154	36	[ACTR2, ACTR3, ANKS1A, AP2A1, AP2A2, AP2B1, AP2M1, AP2S1, ARHGEF7, ARPC1A, ARPC1B, ARPC2, ARPC3, ARPC4, ARPC5, CDC42, CRK, DNM1, EPHB3, ITSN1, KRT1, LYN, MAPK1, NCK1, NCK2, PAK1, PKN1, PTK2, PTPN11, RAC1, ROCK1, ROCK2, SRC, TPM3, WASL, YES1]
GO:0048313	Golgi inheritance	GO_BiologicalProcess-EBI-UniProt-GOA_04.09.2018_00h00	2.2614e-05	0.0489592	2.2614e-05	4.52279e-05	[5]	Group017	61.1111	11	[GBF1, GOLGA2, MAP2K1, MAP2K2, MAPK1, MAPK3, PDCD10, PTGES2, STX5, VCPIP1, YWHAZ]
GO:0007186	G-protein coupled receptor signaling pathway	GO_BiologicalProcess-EBI-UniProt-GOA_04.09.2018_00h00	1.0544e-22	2.90066e-19	1.0544e-22	1.00168e-20	[3, 4, 5]	Group018	8.23828	130	[ABR, ACACA, ACTN2, ADA, ADGRE5, AGRN, AGT, AHCYL1, AKAP12, AKAP13, AKR1C3, AKT1, AMBP, ANXA1, APOA1, APOC3, APOE, APPL2, ARHGEF1, ARHGEF11, ARHGEF12, ARHGEF16, ARHGEF2, ARHGEF6, ARHGEF7, ARRB1, ATP2B4, C3, C5, CA2, CAV1, CCDC6, CHGA, CMPK1, CPOX, CSE1L, CTNND1, DCXR, DDOST, DHX15, DNM1, DNM2, EZR, F2, FGD4, FLNA, FLNB, GIPC1, GNA11, GNA13, GNAI1, GNAI2, GNAI3, GNAO1, GNAQ, GNAS, GNB1, GNG12, GOL…
GO:0050690	regulation of defense response to virus by virus	GO_BiologicalProcess-EBI-UniProt-GOA_04.09.2018_00h00	6.31451e-09	1.554e-05	6.31451e-09	3.09411e-07	[5]	Group019	60	21	[AP1B1, AP1G1, AP1M1, AP1M2, AP1S1, AP1S2, AP2A1, AP2A2, AP2B1, AP2M1, AP2S1, ARF1, ATP6V1H, B2M, EIF2AK2, HLA-A, PACS1, PAK2, PKN2, RAC1, SCRIB]
GO:0051054	positive regulation of DNA metabolic process	GO_BiologicalProcess-EBI-UniProt-GOA_04.09.2018_00h00	6.18163e-06	0.0137974	6.18163e-06	0.000117451	[4, 5, 6, 7, 8]	Group020	26.8041	78	[ACTR1B, AKT1, ANP32B, ANXA3, ARHGEF7, BAX, BRCC3, CACYBP, CCT2, CCT3, CCT4, CCT5, CCT6A, CCT7, CCT8, CDC42, CLC, CST3, DDX39A, DDX39B, DHX9, DIAPH1, DKC1, EGFR, FAF1, GNL3, HMGB1, HNRNPA1, HNRNPA2B1, HNRNPD, HSP90AA1, HSP90AB1, KANK2, KRAS, MAP2K4, MAPK1, MAPK3, MECP2, MGMT, MMAB, MMS19, MRE11, MSH2, NME1, NUDT16, PARP1, PARP4, PCNA, PCYT1A, PFN1, PML, PRKCD, PTGES3, PTK2B, PTPRC, RAC1, RAD50, R…
GO:0051764	actin crosslink formation	GO_BiologicalProcess-EBI-UniProt-GOA_04.09.2018_00h00	1.81818e-05	0.0395635	1.81818e-05	9.09088e-05	[5, 7]	Group021	66.6667	10	[ACTN1, BAIAP2, BAIAP2L1, DPYSL3, EPS8, FLNA, LCP1, MARCKS, PLS1, PLS3]
GO:0070482	response to oxygen levels	GO_BiologicalProcess-EBI-UniProt-GOA_04.09.2018_00h00	2.25534e-05	0.0488507	2.25534e-05	6.76602e-05	[3]	Group022	24.0449	107	[ABAT, ACAA2, ACTN4, ADA, ADSL, AHCY, AIFM1, AKT1, ALAD, ATG7, ATP1B1, ATP6V0D1, ATP6V1A, ATP6V1C1, ATP6V1G1, CA9, CAMK2D, CAPN2, CASP1, CASP3, CAT, CAV1, CIB1, COL1A1, COX2, CRAT, CRYAB, CST3, CUL2, CYBB, CYGB, DDAH1, DDAH2, DENR, DNM1L, DRG1, EIF4E, ELOB, ELOC, ENO1, EPX, ERO1A, ETF1, FAM162A, FASN, FIS1, GNB1, HIF1AN, HMOX2, HP1BP3, HSP90B1, HTT, HYOU1, ICAM1, ITGA2, ITPR1, ITPR2, LDHA, LMNA, …
GO:0072583	clathrin-dependent endocytosis	GO_BiologicalProcess-EBI-UniProt-GOA_04.09.2018_00h00	6.88341e-08	0.000165753	6.88341e-08	2.75336e-06	[7]	Group023	50	24	[AAK1, AP2A1, AP2A2, AP2B1, AP2M1, AP2S1, CANX, CLTA, CLTB, CLTC, DAB2, DNM1, DNM2, FCHO2, FNBP1L, GAK, HIP1R, OCRL, PICALM, SCYL2, UBQLN2, UNC45A, VPS52, WASL]
GO:0097581	lamellipodium organization	GO_BiologicalProcess-EBI-UniProt-GOA_04.09.2018_00h00	2.03488e-06	0.00462324	2.03488e-06	4.8837e-05	[5]	Group024	35.2381	37	[ABI1, ABLIM1, APEX1, ARFIP2, ARHGEF6, ARHGEF7, ARPC2, ARPC5, CAPZB, CARMIL1, CD44, CDC42, CORO1B, CORO1C, CTTN, CYFIP1, DNM2, FGD4, FSCN1, GOLPH3, HRG, ITGB1, MTOR, NAA25, NAP1L1, NCK1, NCK2, NCKAP1, RAC1, RAC2, SNX1, SNX2, SRC, SSH3, TWF2, VCL, WASF2]
GO:0099547	regulation of translation at synapse, modulating synaptic transmission	GO_BiologicalProcess-EBI-UniProt-GOA_04.09.2018_00h00	3.1033e-06	0.00699795	3.1033e-06	7.13759e-05	[5, 6, 7, 8, 9, 10]	Group025	100	7	[CYFIP1, EIF4A2, EIF4A3, EIF4E, EIF4G1, MTOR, RPL22]
GO:1901136	carbohydrate derivative catabolic process	GO_BiologicalProcess-EBI-UniProt-GOA_04.09.2018_00h00	1.21154e-05	0.0266054	1.21154e-05	0.000145385	[4]	Group026	27.7533	63	[ABHD10, ACAT1, ADA, AGRN, AHCY, BGN, CD44, CES1, CHID1, CHP1, CST3, DCN, DCTPP1, DERA, DUT, EDEM3, FMOD, FUCA1, FUCA2, GALC, GALT, GBA, GC, GLB1, GM2A, GNPDA1, GNPDA2, GNS, GPD1L, GPI, GSK3A, GUSB, HEXA, HEXB, HINT1, HPRT1, HSPG2, ITPA, LUM, MAN1B1, MLYCD, NAGK, NAGLU, NGLY1, NT5C, NT5C3A, NUDT16, OGA, OGN, PGM2, PNP, PNPLA6, PPP6R3, PRELP, PRKCD, SAMHD1, SERPINA6, SGSH, SLC25A12, SLC9A1, STT3B,…
GO:0006890	retrograde vesicle-mediated transport, Golgi to ER	GO_BiologicalProcess-EBI-UniProt-GOA_04.09.2018_00h00	8.93687e-10	2.23601e-06	8.93687e-10	5.18339e-08	[6]	Group027	41.1215	44	[ARCN1, ARF4, ARF5, ARFGAP1, ARFGAP2, ARFGAP3, C11orf58, COG3, COG4, COG7, COPA, COPB1, COPB2, COPE, COPG1, COPG2, COPZ1, GBF1, GOLPH3, GOLPH3L, HTT, KLC1, LMAN2, NAGLU, NAPA, NBAS, NSF, PITPNB, PRDX2, PTGES2, RAB1A, RAB1B, RAB6A, RER1, SCFD1, SCYL1, SEC22B, STX18, SURF4, TAPBP, TMED10, TMED2, TMED9, ZW10]
GO:0006575	cellular modified amino acid metabolic process	GO_BiologicalProcess-EBI-UniProt-GOA_04.09.2018_00h00	1.61936e-08	3.95286e-05	1.61936e-08	7.44907e-07	[3, 4]	Group028	30.2682	79	[AASDHPPT, ABHD12, ACADM, AHCY, AHCYL1, AHCYL2, ALDH1L2, ALDH4A1, ALDH5A1, ALDH7A1, ALDH9A1, ASS1, ATIC, CHDH, CHGA, CKB, CKMT2, CNDP2, CPQ, CPT1A, CPT2, CRAT, CUX1, EEF1E1, EEF1G, ENOPH1, ERO1A, ERO1B, ETHE1, FLOT1, G6PD, GART, GATM, GCLC, GGCT, GGH, GGT5, GIPC1, GLO1, GOT2, GPX1, GSPT1, GSR, GSS, GSTA1, GSTK1, GSTM2, GSTM3, GSTO1, GSTP1, GSTZ1, HAGH, IDH1, LPCAT3, MRI1, MTHFD1, MUC1, OPLAH, OSB…
GO:0006891	intra-Golgi vesicle-mediated transport	GO_BiologicalProcess-EBI-UniProt-GOA_04.09.2018_00h00	3.04303e-07	0.000713591	3.04303e-07	1.0042e-05	[6]	Group029	56.25	18	[COG1, COG2, COG3, COG4, COG5, COG6, COPA, COPB1, COPB2, COPE, COPG2, COPZ1, CUX1, GOLGA3, GOLGA5, GOSR1, NAPA, NAPG]
GO:0000278	mitotic cell cycle	GO_BiologicalProcess-EBI-UniProt-GOA_04.09.2018_00h00	1.54685e-06	0.00352991	1.54685e-06	4.33118e-05	[3]	Group030	21.3995	263	[ABHD14B, ABRAXAS2, ACP2, ACTR1A, ACTR1B, AIP, AKAP9, AKT1, ALG1, AMBP, ANK3, ANXA1, APEX1, ARF1, ARHGEF2, ARHGEF7, ARL3, ASNS, BANF1, BAX, BCCIP, BID, BLMH, BUB3, CACYBP, CAMK2D, CAPG, CCAR2, CCNY, CDC42, CDC42EP1, CDC5L, CDC73, CDK5RAP3, CFH, CFL1, CHAMP1, CHMP1A, CHMP2A, CHMP4A, CHMP4B, CHTOP, CIB1, CKAP5, CLASP2, CLIP1, CLTC, CNOT1, CNOT9, COASY, CPOX, CRIP2, CTNNB1, CUL1, CUL2, CUL3, CUL4A, …
GO:0010469	regulation of signaling receptor activity	GO_BiologicalProcess-EBI-UniProt-GOA_04.09.2018_00h00	8.15152e-06	0.018023	8.15152e-06	0.000114121	[3, 4, 5, 6]	Group031	10.5337	75	[AGT, AIMP1, AKAP9, AKR1A1, ANP32B, CAPN1, CDK5, CHERP, CHGA, CLC, CMPK1, COPA, CYFIP1, DCPS, EML2, EPX, F2, FAM3B, FAM3C, FBN1, FLNB, FNTA, GMFB, GMFG, GNAI2, GNPDA1, GOLGA4, GPI, HDGF, HDGFL2, HDGFL3, HMGB1, IGBP1, IL16, ITGB1, KRT7, LGALS1, LIPF, LLGL2, LSM4, MANF, MAPK1, MDH2, MINK1, MYDGF, NAMPT, NAP1L1, NCK2, NENF, OGN, OPTN, PARK7, PEBP1, PFDN1, PNP, PPOX, PRKCD, PSMD8, PTK2B, PTRH2, RABEP…
GO:0018209	peptidyl-serine modification	GO_BiologicalProcess-EBI-UniProt-GOA_04.09.2018_00h00	7.01947e-06	0.0155762	7.01947e-06	0.000119331	[7, 8]	Group032	24.6544	107	[AGFG1, AKAP9, AKT1, AKT2, AMBP, ARAF, ARRB1, ATP2B4, BAK1, BAX, BGN, CAB39, CAMK2D, CAMK2G, CAV1, CCDC6, CD44, CDK5, CNOT9, COX2, CPOX, CSNK1A1, CSNK2A1, CSNK2A2, DCN, DMD, DOCK7, EEF1A2, EGFR, EIF4A2, EIF4E, EIF4G1, EPX, GALNT1, GALNT2, GALNT3, GPD1L, GPI, GRK2, GSK3B, HCLS1, HNRNPK, HSP90AA1, HSP90AB1, ILK, MAGI1, MAP2K2, MAPK1, MAPK13, MAPK14, MAPK3, MAPK9, MARK2, MIOS, MMAB, MPST, MTOR, MYLK…
GO:0002576	platelet degranulation	GO_BiologicalProcess-EBI-UniProt-GOA_04.09.2018_00h00	1.51904e-12	3.93128e-09	1.51904e-12	9.87377e-11	[5, 7, 8]	Group033	38.8235	66	[A1BG, A2M, ACTN1, ACTN2, ACTN4, AHSG, ALB, ALDOA, ANXA5, APOA1, APOOL, APPL2, CD9, CHID1, CLEC3B, CLU, CYB5R1, ENDOD1, F13A1, FAM3C, FAM49B, FERMT3, FGA, FGB, FGG, FLNA, FN1, GSTP1, HRG, IGBP1, ITIH4, KNG1, LAMP2, LGALS3BP, LYN, MANF, MTCH1, NHLRC2, NSFL1C, OLA1, ORM1, ORM2, PECAM1, PICALM, PLG, PSAP, QSOX1, RAB27B, SCCPDH, SERPINA1, SERPINA3, SERPINA4, SERPINF2, SERPING1, SOD1, STXBP2, SYK, TAG…
GO:0019388	galactose catabolic process	GO_BiologicalProcess-EBI-UniProt-GOA_04.09.2018_00h00	2.1282e-05	0.0461607	2.1282e-05	8.5128e-05	[6, 7]	Group034	87.5	7	[GALE, GALK1, GALM, GALT, GLB1, PGM1, PGM2]
GO:0030010	establishment of cell polarity	GO_BiologicalProcess-EBI-UniProt-GOA_04.09.2018_00h00	1.24965e-07	0.000298543	1.24965e-07	4.74869e-06	[3]	Group035	33.7662	52	[ALB, ARF6, ARFGEF1, ARHGEF11, ARHGEF2, CAMSAP3, CDC42, CFL1, DCTN1, DOCK7, FERMT1, FLOT2, FSCN1, FYCO1, GATD3A, GBF1, GOLPH3, GSK3B, GSN, HMGCL, HSP90AA1, HSP90AB1, HTT, MAP1B, MAP4, MARK2, METAP2, MPP7, MSN, MYH9, MYO18A, NSFL1C, NUMA1, PAFAH1B1, PAK1, PKN1, PTGES2, PTK2, PTK2B, RAB10, RACK1, ROCK1, ROCK2, SCRIB, SF3B1, SH3BP1, SHTN1, SLC9A3R1, SNX27, USP39, YWHAE, ZW10]
GO:0030865	cortical cytoskeleton organization	GO_BiologicalProcess-EBI-UniProt-GOA_04.09.2018_00h00	1.85368e-07	0.000439321	1.85368e-07	6.8586e-06	[5]	Group036	48	24	[ARF6, CALR, CAVIN3, CDK5, DLG1, EHD2, EPB41, EPB41L1, EPB41L2, EPB41L3, EZR, NSFL1C, PAFAH1B1, PDCD6IP, PLS1, RAB13, ROCK1, ROCK2, SF3B1, STRIP1, TLN1, VPS4A, WDR1, YWHAE]
GO:0030866	cortical actin cytoskeleton organization	GO_BiologicalProcess-EBI-UniProt-GOA_04.09.2018_00h00	4.53931e-07	0.0010572	1.85368e-07	6.8586e-06	[4, 6]	Group036	50	21	[ARF6, CALR, CAVIN3, CDK5, DLG1, EHD2, EPB41, EPB41L1, EPB41L2, EPB41L3, EZR, NSFL1C, PDCD6IP, PLS1, RAB13, ROCK1, ROCK2, STRIP1, TLN1, VPS4A, WDR1]
GO:0019725	cellular homeostasis	GO_BiologicalProcess-EBI-UniProt-GOA_04.09.2018_00h00	2.78893e-06	0.00630298	6.25017e-09	3.12509e-07	[2, 4]	Group037	21.5371	241	[AACS, ACO1, ADD1, AFG3L2, AGT, ALDOA, AMBP, ANK2, ANXA6, ANXA7, AP3D1, APEX1, APOE, ARF1, ARRB1, ATG5, ATP13A1, ATP1A1, ATP1B1, ATP1B3, ATP2A2, ATP2B1, ATP2B4, ATP5F1B, ATP6V0A1, ATP6V0D1, ATP6V1A, ATP6V1C1, ATP6V1G1, ATP6V1H, BAK1, BANF1, BAX, BCAP31, C3, C4BPA, CA2, CACNA2D1, CALR, CAMK2D, CAND1, CAV1, CCDC22, CES1, CFL2, CHERP, CHP1, CKB, CLIC2, CLIC4, CLU, CMPK1, COASY, CORO1A, COTL1, CP, CP…
GO:0042592	homeostatic process	GO_BiologicalProcess-EBI-UniProt-GOA_04.09.2018_00h00	6.25017e-09	1.53879e-05	6.25017e-09	3.12509e-07	[3]	Group037	20.705	464	[AACS, ABAT, ACACA, ACADVL, ACAT1, ACAT2, ACIN1, ACO1, ACOT11, ACOT13, ACSL1, ACSM3, ADA, ADAR, ADD1, ADNP, AFDN, AFG3L2, AGT, AKR1A1, AKR1B1, AKT1, ALB, ALDH1A1, ALDOA, ALDOC, AMBP, AMPD2, ANK2, ANK3, ANXA1, ANXA6, ANXA7, AP3D1, APEX1, APOA1, APOA2, APOA4, APOB, APOC3, APOE, ARF1, ARRB1, ASPSCR1, ATG5, ATP13A1, ATP1A1, ATP1B1, ATP1B3, ATP2A2, ATP2B1, ATP2B4, ATP5F1B, ATP6V0A1, ATP6V0D1, ATP6V1A,…
GO:0043062	extracellular structure organization	GO_BiologicalProcess-EBI-UniProt-GOA_04.09.2018_00h00	1.91538e-09	4.77312e-06	1.91538e-09	1.05346e-07	[3]	Group038	27.0833	130	[A2M, ABI3BP, ACAT1, ACAT2, ACSL3, ADAM10, AEBP1, AGRN, AGT, ALB, ANXA2, APOA1, APOA2, APOA4, APOB, APOC3, APOE, ARF1, B4GALT1, BGN, BSG, CD44, CD47, CDH1, CES1, CLASP2, COL12A1, COL14A1, COL18A1, COL1A1, COL1A2, COL3A1, COL4A2, COL6A1, COL6A2, COL6A3, COLGALT1, CSDE1, CST3, CTSG, CTSS, DAG1, DCN, DGAT1, DNAJA1, ELN, EMILIN1, ERO1A, ERO1B, EXOC8, F11R, FBLN1, FBN1, FERMT1, FGA, FGB, FGG, FLOT1, F…
GO:0030198	extracellular matrix organization	GO_BiologicalProcess-EBI-UniProt-GOA_04.09.2018_00h00	2.97512e-07	0.000697962	1.91538e-09	1.05346e-07	[4]	Group038	26.4484	105	[A2M, ABI3BP, ADAM10, AEBP1, AGRN, AGT, ANXA2, B4GALT1, BGN, BSG, CD44, CD47, CDH1, CLASP2, COL12A1, COL14A1, COL18A1, COL1A1, COL1A2, COL3A1, COL4A2, COL6A1, COL6A2, COL6A3, COLGALT1, CST3, CTSG, CTSS, DAG1, DCN, DNAJA1, ELN, EMILIN1, ERO1A, ERO1B, EXOC8, F11R, FBLN1, FBN1, FERMT1, FGA, FGB, FGG, FLOT1, FMOD, FN1, FSCN1, HAPLN1, HSD17B12, HSPG2, ICAM1, ITGA1, ITGA2, ITGA3, ITGA6, ITGAV, ITGB1, I…
GO:0043462	regulation of ATPase activity	GO_BiologicalProcess-EBI-UniProt-GOA_04.09.2018_00h00	8.58724e-07	0.00198022	8.58724e-07	2.66204e-05	[5]	Group039	37.234	35	[AHSA1, ANPEP, ATP1B1, ATP1B3, CHTOP, CNN3, DHX9, DNAJA1, DNAJA2, DNAJB1, DNAJB11, DNAJC1, DNAJC10, DNAJC7, DNAJC9, DNM2, DYNC1I2, HNRNPU, HSPA2, HSPA8, LTF, NAPA, PFN1, PMPCB, PPIF, PTMA, RAB3A, RAB4A, SNRNP70, TESC, TMSB4X, TOR1AIP1, TOR1AIP2, TPM1, TPM2]
GO:0032781	positive regulation of ATPase activity	GO_BiologicalProcess-EBI-UniProt-GOA_04.09.2018_00h00	2.52886e-07	0.000594788	8.58724e-07	2.66204e-05	[6]	Group039	42.6471	29	[AHSA1, ANPEP, ATP1B1, ATP1B3, CHTOP, DHX9, DNAJA1, DNAJA2, DNAJB1, DNAJB11, DNAJC1, DNAJC10, DNAJC7, DNAJC9, DNM2, DYNC1I2, HNRNPU, HSPA2, HSPA8, NAPA, PFN1, PMPCB, PTMA, RAB3A, RAB4A, TMSB4X, TOR1AIP1, TOR1AIP2, TPM1]
GO:0007034	vacuolar transport	GO_BiologicalProcess-EBI-UniProt-GOA_04.09.2018_00h00	1.60031e-06	0.00365031	1.60031e-06	4.32084e-05	[4]	Group040	32.4324	48	[ANKFY1, AP1G1, AP3B1, AP3M1, ARF1, ATP6V0D1, ATP6V1C1, BIN1, CHMP1A, CHMP2A, CHMP4A, CHMP4B, CLU, EHD2, EMC7, GAK, GCC2, HARS, HGS, HSPA8, IGF2R, LAMP1, LAMP2, LARS, MTM1, PIK3R4, RAB7A, SCARB2, SCYL2, SNAPIN, SNX27, SRSF5, TSG101, VCP, VIPAS39, VPS11, VPS16, VPS18, VPS25, VPS28, VPS33A, VPS35, VPS36, VPS4A, VPS4B, VPS51, VPS52, VPS53]
GO:0007041	lysosomal transport	GO_BiologicalProcess-EBI-UniProt-GOA_04.09.2018_00h00	1.43162e-05	0.0312523	1.60031e-06	4.32084e-05	[5]	Group040	32.4786	38	[ANKFY1, AP1G1, AP3B1, AP3M1, ARF1, BIN1, CLU, EHD2, EMC7, GAK, GCC2, HARS, HGS, HSPA8, IGF2R, LAMP1, LAMP2, LARS, MTM1, RAB7A, SCARB2, SCYL2, SNAPIN, SNX27, SRSF5, TSG101, VCP, VIPAS39, VPS11, VPS16, VPS18, VPS33A, VPS35, VPS4A, VPS4B, VPS51, VPS52, VPS53]
GO:0031647	regulation of protein stability	GO_BiologicalProcess-EBI-UniProt-GOA_04.09.2018_00h00	2.41505e-14	6.38781e-11	2.41505e-14	1.81129e-12	[3]	Group041	33.1343	111	[AAK1, AFM, ANK2, APOA1, APOA2, ASPH, ATG5, ATP1B1, ATP1B3, BAG3, BAG5, BAG6, C3, C4BPA, CALR, CASK, CCAR2, CCT2, CCT3, CCT4, CCT5, CCT6A, CCT7, CCT8, CDC37, CDC73, CDKN2AIP, CHP1, CLU, COG3, COG7, COPS3, CRYAB, CTSA, CTSB, CTSH, CUL3, CUX1, DBI, EFHD2, EIF4E, FLNA, FLOT1, FLOT2, GAPDH, GET4, GIPC1, GNAQ, GPI, GSN, HCFC1, HIP1R, HIST1H1B, HSP90AA1, HSP90AB1, HSPA8, HSPD1, HTT, IGBP1, ISOC2, KRAS,…
GO:0050821	protein stabilization	GO_BiologicalProcess-EBI-UniProt-GOA_04.09.2018_00h00	1.11513e-11	2.86253e-08	2.41505e-14	1.81129e-12	[4]	Group041	35	77	[AAK1, AFM, ANK2, APOA1, ATG5, ATP1B1, ATP1B3, BAG3, BAG5, BAG6, C3, CALR, CASK, CCT2, CCT3, CCT4, CCT5, CCT6A, CCT7, CCT8, CDC37, CHP1, CLU, COG3, COG7, COPS3, CRYAB, CUX1, DBI, EFHD2, FLNA, FLOT1, FLOT2, GAPDH, GNAQ, GPI, HCFC1, HIP1R, HIST1H1B, HSP90AA1, HSP90AB1, HSPD1, IGBP1, LAMP1, LAMP2, NAA15, NAPG, NCLN, PARK7, PCYT1A, PDCD10, PEX19, PFN1, PHB, PHB2, PPIB, PRKCD, PRKRA, PTGES3, RPL11, RP…
GO:0050877	nervous system process	GO_BiologicalProcess-EBI-UniProt-GOA_04.09.2018_00h00	2.37832e-13	6.23358e-10	2.37832e-13	1.71239e-11	[3]	Group042	10.2843	170	[AARS, ABAT, ABLIM1, ABR, ACTR1B, ACTR2, ADNP, AFM, AGT, AIMP1, AKAP9, AKT1, ALDH1A3, ALDH7A1, ANK3, AP3B1, APOE, ARF4, ATAD1, ATP2B4, ATP6V1B2, ATP8B1, AZGP1, BAIAP2, BPNT1, C4BPA, CAMK2G, CASP3, CBR3, CCAR2, CCDC50, CCDC6, CDK5, CIB1, CNNM4, COL18A1, COL1A1, COMT, COX2, CRYZ, CXADR, CYFIP1, DAG1, DCPS, DCTN1, DHRS3, DHX15, DIAPH1, DNM1, DOP1B, EGFR, EIF4A3, EML2, EPS8L2, FABP5, FEN1, FMR1, GAA,…
GO:0007600	sensory perception	GO_BiologicalProcess-EBI-UniProt-GOA_04.09.2018_00h00	2.16355e-17	5.81562e-14	2.37832e-13	1.71239e-11	[4]	Group042	7.91367	88	[ABLIM1, AIMP1, ALDH7A1, AP3B1, ATP2B4, ATP6V1B2, ATP8B1, AZGP1, BPNT1, CASP3, CCDC50, CCDC6, CDK5, CIB1, CNNM4, COL18A1, COL1A1, COMT, COX2, CRYZ, CXADR, DHRS3, DIAPH1, DNM1, EML2, EPS8L2, FABP5, GNAI2, GNAS, GNB1, GOLGB1, GPX1, HEXB, ICAM1, ITGA2, ITPR3, LAMB2, LAMC1, LIG3, LMNB2, LUM, LXN, MAPK1, MAPK3, MAPRE2, MAPRE3, MDH2, MECP2, MGLL, MIPEP, MTOR, MYH14, MYO1A, MYO6, NDUFB9, NIPSNAP1, NLN, …
GO:0007264	small GTPase mediated signal transduction	GO_BiologicalProcess-EBI-UniProt-GOA_04.09.2018_00h00	1.30311e-05	0.0285641	1.30311e-05	0.000130311	[4, 5, 6]	Group043	22.9665	144	[A2M, ABR, AKAP13, APOA1, APOC3, APOE, ARF6, ARFGEF1, ARFGEF2, ARFGEF3, ARFIP2, ARHGAP1, ARHGAP12, ARHGAP17, ARHGAP18, ARHGAP35, ARHGDIA, ARHGDIB, ARHGEF1, ARHGEF11, ARHGEF12, ARHGEF16, ARHGEF2, ARHGEF37, ARHGEF6, ARHGEF7, ARL3, ARRB1, BDH2, CAMK2D, CD2AP, CDC42, CDC42EP1, CFL1, CHP1, COL1A2, COL3A1, CRK, CRKL, CUL3, CYFIP1, DBNL, DDOST, DHCR24, DNAJA3, DNM2, DOCK5, DOCK6, DOCK7, EPS8, EPS8L1, EP…
GO:0007265	Ras protein signal transduction	GO_BiologicalProcess-EBI-UniProt-GOA_04.09.2018_00h00	4.07503e-07	0.000951112	1.30311e-05	0.000130311	[5, 6, 7]	Group043	25.3165	120	[ABR, AKAP13, APOA1, APOC3, APOE, ARF6, ARFGEF1, ARFGEF2, ARFGEF3, ARHGAP1, ARHGAP35, ARHGDIA, ARHGDIB, ARHGEF1, ARHGEF11, ARHGEF12, ARHGEF16, ARHGEF2, ARHGEF37, ARHGEF6, ARHGEF7, ARRB1, BDH2, CAMK2D, CDC42, CDC42EP1, CFL1, COL1A2, COL3A1, CRK, CRKL, CUL3, CYFIP1, DBNL, DDOST, DHCR24, DNM2, EPS8, EPS8L1, EPS8L2, EPX, ETFA, ETFB, ETFDH, FARP1, FARP2, FBP1, FGD4, FLOT1, FUBP1, G3BP1, G3BP2, GBF1, G…
GO:0070671	response to interleukin-12	GO_BiologicalProcess-EBI-UniProt-GOA_04.09.2018_00h00	3.84776e-13	1.00696e-09	3.84776e-13	2.69343e-11	[5]	Group044	54.2857	38	[AIP, ANXA2, ARF1, CA1, CAPZA1, CDC42, CFL1, CNN2, CNPY2, GSTA1, GSTO1, HNRNPA2B1, HNRNPDL, HNRNPF, HSPA9, LCP1, LMNB1, LMNB2, MSN, MTAP, P4HB, PAK2, PCYT1A, PDCD4, PDIA2, PITPNA, PKN2, PPIA, PSME2, RALA, RPLP0, S100A9, SNRPA1, SOD1, SOD2, TALDO1, TCP1, TRAM1]
GO:0035722	interleukin-12-mediated signaling pathway	GO_BiologicalProcess-EBI-UniProt-GOA_04.09.2018_00h00	2.04725e-13	5.37402e-10	3.84776e-13	2.69343e-11	[5, 6, 7]	Group044	56.0606	37	[AIP, ANXA2, ARF1, CA1, CAPZA1, CDC42, CFL1, CNN2, CNPY2, GSTA1, GSTO1, HNRNPA2B1, HNRNPDL, HNRNPF, HSPA9, LCP1, LMNB1, LMNB2, MSN, MTAP, P4HB, PAK2, PCYT1A, PDCD4, PDIA2, PITPNA, PKN2, PPIA, PSME2, RALA, RPLP0, S100A9, SNRPA1, SOD1, SOD2, TALDO1, TCP1]
GO:0070925	organelle assembly	GO_BiologicalProcess-EBI-UniProt-GOA_04.09.2018_00h00	2.94469e-07	0.000691118	2.94469e-07	1.00119e-05	[4]	Group045	22.4449	224	[ABLIM1, ABRAXAS2, ACP2, ACTN2, ACTR1A, ACTR2, ACTR3, AGFG1, AKAP13, AKAP9, ALB, AP3B1, APEX1, ARFGEF3, ARHGAP35, ARHGEF2, ARL3, ATG3, ATG5, ATG7, ATP6V0D1, ATP6V1C1, ATP6V1D, ATXN10, ATXN2L, BCCIP, BLMH, C11orf58, C1QBP, C3, CACYBP, CDC42EP1, CFL2, CHMP1A, CHMP2A, CHMP4A, CHMP4B, CHTOP, CIRBP, CKAP5, CNOT1, CORO1A, COTL1, DBNL, DCTN1, DCTN2, DCTN3, DDX3X, DDX6, DHX30, DNM2, DYNC1H1, DYNC1I2, DYN…
GO:1902115	regulation of organelle assembly	GO_BiologicalProcess-EBI-UniProt-GOA_04.09.2018_00h00	2.53018e-07	0.000594845	2.94469e-07	1.00119e-05	[3, 4, 5, 6]	Group045	29.0698	75	[ACP2, AKAP13, APEX1, ARHGAP35, ARHGEF2, ATG3, ATG5, ATXN2L, BLMH, C3, CACYBP, CHMP1A, CHMP2A, CHMP4A, CHMP4B, CNOT1, DNM2, DYNC1H1, EZR, FN1, FSCN1, GSN, HNRNPU, HTT, KANK2, KIAA1324, LAP3, LCP1, MAP4, MAPK9, MAPRE2, MSN, MTM1, MYLK, NPM1, NUMA1, NUP62, PDCD6IP, PICALM, PIP4K2A, PIP4K2C, PRKAA1, PRKAB1, RAB1B, RAB3GAP1, RAB3GAP2, RAB5A, RALB, RBM14, RDH14, RDX, REPS2, SCFD1, SEC22B, SEPT7, SEPT9…
GO:0010765	positive regulation of sodium ion transport	GO_BiologicalProcess-EBI-UniProt-GOA_04.09.2018_00h00	8.01696e-06	0.0177495	8.01696e-06	0.000120254	[4, 5, 6, 7, 8, 9]	Group046	47.3684	18	[ACTN4, AHCYL1, AKT1, ANK3, ARF1, ATP1B1, ATP1B3, CHP1, DMD, DNM2, GLRX, GPD1L, KIF5B, MAGI1, PKP2, PTK2B, SLC9A1, TESC]
GO:2000651	positive regulation of sodium ion transmembrane transporter activity	GO_BiologicalProcess-EBI-UniProt-GOA_04.09.2018_00h00	1.81818e-05	0.0395635	8.01696e-06	0.000120254	[5, 6, 7, 8, 9, 10, 11]	Group046	66.6667	10	[ACTN4, ANK3, ATP1B1, CHP1, DMD, DNM2, GLRX, KIF5B, SLC9A1, TESC]
GO:0009225	nucleotide-sugar metabolic process	GO_BiologicalProcess-EBI-UniProt-GOA_04.09.2018_00h00	4.59544e-06	0.0102984	4.59544e-06	9.65043e-05	[4, 5, 6]	Group047	44.6809	21	[DPM1, FUK, FUT8, GALT, GFPT1, GMDS, GMPPB, GNPNAT1, GSK3A, MPI, NAGK, NANS, PGM3, PMM2, TSTA3, UAP1, UAP1L1, UGDH, UGGT1, UGP2, UGT1A6]
GO:0009226	nucleotide-sugar biosynthetic process	GO_BiologicalProcess-EBI-UniProt-GOA_04.09.2018_00h00	4.57526e-07	0.00106512	4.59544e-06	9.65043e-05	[5, 6, 7]	Group047	62.5	15	[FUK, GFPT1, GMDS, GMPPB, GNPNAT1, MPI, NAGK, NANS, PGM3, PMM2, TSTA3, UAP1, UAP1L1, UGDH, UGP2]
GO:0006997	nucleus organization	GO_BiologicalProcess-EBI-UniProt-GOA_04.09.2018_00h00	1.37868e-06	0.00315718	1.37868e-06	3.99817e-05	[4]	Group048	31.875	51	[AGFG1, ANPEP, BANF1, BIN1, CHMP1A, CHMP2A, CHMP4A, CHMP4B, DCTN1, EMD, GOLM1, HMGB2, HSPA8, LEMD2, LEMD3, LMNA, NEK9, NSFL1C, NUMA1, NUP107, NUP133, NUP153, NUP155, NUP205, NUP54, NUP93, NUP98, PAFAH1B1, PITPNB, PML, PRKACA, PRKCA, RPS19, RTN4, SEH1L, SF1, SF3B1, SUN1, SUN2, SYNE1, SYNE2, TARDBP, TMEM33, TMEM43, TOR1AIP1, TPR, VPS4A, VPS4B, YWHAE, ZMPSTE24, ZPR1]
GO:0006998	nuclear envelope organization	GO_BiologicalProcess-EBI-UniProt-GOA_04.09.2018_00h00	4.6234e-07	0.00107586	1.37868e-06	3.99817e-05	[4, 5]	Group048	42.4242	28	[ANPEP, BANF1, CHMP2A, CHMP4A, CHMP4B, DCTN1, EMD, HSPA8, LEMD2, LEMD3, LMNA, NEK9, NSFL1C, NUP155, NUP93, PAFAH1B1, PRKACA, PRKCA, SF3B1, SUN1, SUN2, SYNE2, TARDBP, TMEM43, TOR1AIP1, VPS4A, YWHAE, ZMPSTE24]
GO:0030036	actin cytoskeleton organization	GO_BiologicalProcess-EBI-UniProt-GOA_04.09.2018_00h00	7.39558e-24	2.04192e-20	7.39558e-24	7.17371e-22	[3, 5]	Group049	30.3639	242	[ABI1, ABR, ACTN1, ACTN2, ACTN4, ACTR2, ACTR3, ADD1, AKAP13, ALDOA, ANXA1, APEX1, APOA1, ARF1, ARF6, ARFGEF1, ARFIP1, ARFIP2, ARHGAP12, ARHGAP18, ARHGAP35, ARHGDIA, ARHGDIB, ARHGEF11, ARHGEF2, ARHGEF7, ARPC1A, ARPC1B, ARPC2, ARPC3, ARPC4, ARPC5, ARPC5L, ARRB1, BAIAP2, BAIAP2L1, BIN1, CALR, CAP1, CAPG, CAPZA1, CAPZA2, CAPZB, CARMIL1, CAVIN3, CD2AP, CDC42, CDC42BPA, CDC42BPB, CDC42BPG, CDC42EP1, CD…
GO:0031032	actomyosin structure organization	GO_BiologicalProcess-EBI-UniProt-GOA_04.09.2018_00h00	3.31468e-06	0.00746797	7.39558e-24	7.17371e-22	[4, 6]	Group049	28.27	67	[ACTN2, AKAP13, APOA1, ARRB1, CARMIL1, CDC42, CDC42BPA, CDC42BPB, CFL2, CLASP2, CNN1, CNN2, CNN3, COTL1, CUL3, ELN, EPB41, EPB41L1, EPB41L2, EPB41L3, EPB41L4B, EVL, F11R, ITGB1, KRT19, KRT8, LMOD1, MTOR, MYH10, MYH11, MYH14, MYH9, MYL9, MYLK, MYO18A, NAE1, NAP1L1, OPTN, PAK1, PDCD6IP, PFN1, PKN1, PPM1F, PRKAR1A, PTK2B, PTMA, PXDN, PXN, RAC1, ROCK1, ROCK2, S100A10, SERPINF2, SLC9A1, SNW1, SORBS1, …
GO:0061572	actin filament bundle organization	GO_BiologicalProcess-EBI-UniProt-GOA_04.09.2018_00h00	8.22328e-08	0.000197523	7.39558e-24	7.17371e-22	[5, 7]	Group049	31.7949	62	[ACTN1, ACTN4, ADD1, APOA1, ARRB1, BAIAP2, BAIAP2L1, CARMIL1, CDC42, CLASP2, CORO1B, CUL3, DPYSL3, ELN, EPS8, EVL, EZR, FLNA, FSCN1, HSP90B1, LCP1, LIMA1, MARCKS, MTOR, MYO1B, NAE1, NAP1L1, NSFL1C, OPTN, PAK1, PAWR, PFN1, PKN1, PLS1, PLS3, PPM1F, PRDX5, PTK2B, PTMA, PXDN, PXN, RAC1, RDX, ROCK1, ROCK2, S100A10, SERPINF2, SHTN1, SLC9A1, SNW1, SORBS1, SRC, STMN1, SWAP70, SYNPO, SYNPO2, TESC, TPI1, T…
GO:0007032	endosome organization	GO_BiologicalProcess-EBI-UniProt-GOA_04.09.2018_00h00	3.83898e-07	0.000897938	1.20873e-08	5.68104e-07	[4, 5]	Group050	37.8947	36	[ARFGEF2, CHMP1A, CHMP2A, CHMP4A, CHMP4B, DNAJC13, DNM1, EXOC8, HARS, HDLBP, HEBP1, HGS, IST1, LAMTOR1, PDCD6IP, RAB27A, RAB5B, RAB7A, SCARB2, SNX3, SRSF5, STAM, STAM2, STX6, TSG101, VPS11, VPS18, VPS25, VPS28, VPS33B, VPS36, VPS4A, VPS4B, VTA1, WASHC4, WDR1]
GO:0036257	multivesicular body organization	GO_BiologicalProcess-EBI-UniProt-GOA_04.09.2018_00h00	6.48962e-07	0.0015004	1.20873e-08	5.68104e-07	[5, 6]	Group050	47.8261	22	[CHMP1A, CHMP2A, CHMP4A, CHMP4B, HARS, HDLBP, HEBP1, HGS, IST1, PDCD6IP, RAB27A, SRSF5, STAM, STAM2, TSG101, VPS25, VPS28, VPS36, VPS4A, VPS4B, VTA1, WDR1]
GO:0042059	negative regulation of epidermal growth factor receptor signaling pathway	GO_BiologicalProcess-EBI-UniProt-GOA_04.09.2018_00h00	5.70193e-06	0.0127495	1.20873e-08	5.68104e-07	[5, 6, 7, 8, 9, 10, 11]	Group050	40.3226	25	[ARHGEF7, CDC42, DUSP3, EGFR, EPN1, EPS15, EPS15L1, GRB2, HARS, HDLBP, HEBP1, HGS, ITGA1, NUP62, PDCD6IP, RAB7A, SH3KBP1, SNX5, SNX6, SRSF5, STAM, STAM2, TSG101, VPS25, WDR1]
GO:0007167	enzyme linked receptor protein signaling pathway	GO_BiologicalProcess-EBI-UniProt-GOA_04.09.2018_00h00	5.89959e-07	0.00136752	5.89959e-07	1.88787e-05	[4, 5, 6]	Group051	21.5012	275	[ABI1, ACTR1A, ACTR2, ACTR3, ADAM10, AGR2, AGT, AHSG, AKR1B1, AKT1, AKT2, ALG2, ANKS1A, AP2A1, AP2A2, AP2B1, AP2M1, AP2S1, AP3S1, APEH, APEX1, APPL1, ARF4, ARHGEF7, ARPC1A, ARPC1B, ARPC2, ARPC3, ARPC4, ARPC5, ASPN, ATP6V0A1, ATP6V0D1, ATP6V1A, ATP6V1B2, ATP6V1C1, ATP6V1D, ATP6V1E1, ATP6V1F, ATP6V1G1, ATP6V1H, BAIAP2, BAIAP2L1, CACYBP, CAPN5, CASP3, CAST, CAV1, CCDC6, CD74, CDC37, CDC42, CDS2, CGN…
GO:0007169	transmembrane receptor protein tyrosine kinase signaling pathway	GO_BiologicalProcess-EBI-UniProt-GOA_04.09.2018_00h00	5.68202e-08	0.000136993	5.89959e-07	1.88787e-05	[5, 6, 7]	Group051	23.2506	206	[ABI1, ACTR1A, ACTR2, ACTR3, ADAM10, AGR2, AGT, AHSG, AKR1B1, AKT1, AKT2, ALG2, ANKS1A, AP2A1, AP2A2, AP2B1, AP2M1, AP2S1, AP3S1, APEH, APEX1, APPL1, ARF4, ARHGEF7, ARPC1A, ARPC1B, ARPC2, ARPC3, ARPC4, ARPC5, ATP6V0A1, ATP6V0D1, ATP6V1A, ATP6V1B2, ATP6V1C1, ATP6V1D, ATP6V1E1, ATP6V1F, ATP6V1G1, ATP6V1H, BAIAP2, BAIAP2L1, CASP3, CAST, CCDC6, CDC37, CDC42, CDS2, CNOT9, COL1A1, COL4A2, CPNE3, CRK, C…
GO:0038127	ERBB signaling pathway	GO_BiologicalProcess-EBI-UniProt-GOA_04.09.2018_00h00	5.29736e-08	0.000127984	5.89959e-07	1.88787e-05	[6, 7, 8]	Group051	31.9797	63	[AGR2, AGT, AKT1, APEX1, ARF4, ARHGEF7, CDC37, CDC42, CNOT9, CPNE3, CSE1L, CTNND1, CUL5, DUSP3, EGFR, EPN1, EPS15, EPS15L1, EPS8, ERBIN, FDPS, GRB2, HARS, HDLBP, HEBP1, HGS, HIP1R, HSP90AA1, IQGAP1, ITGA1, LIPF, LLGL2, LRP1, MAPK1, MVP, NCK2, NUP62, PDCD6IP, PDK1, PIGR, PIK3C2A, PRKACA, PRKCA, PTK2, PTK2B, PTPN11, RAB7A, REPS2, RPSA, RTN4, SH3KBP1, SHC1, SNX5, SNX6, SRC, SRSF5, STAM, STAM2, STUB1…
GO:0043687	post-translational protein modification	GO_BiologicalProcess-EBI-UniProt-GOA_04.09.2018_00h00	2.34651e-15	6.22293e-12	1.22292e-10	7.33749e-09	[6, 7]	Group052	31.0195	143	[ADAM10, AHSG, ALB, AMBP, ANP32A, APOA1, APOA2, APOB, APOE, APPL2, ARFGEF3, ATG5, ATG7, C3, CALU, CAND1, CCDC22, CKAP4, COPS2, COPS3, COPS4, COPS5, COPS6, COPS7A, COPS7B, COPS8, CP, CPOX, CST3, CUL1, CUL2, CUL3, CUL4A, CUL4B, CUL5, CUX1, DCUN1D1, DDB1, DNAJC3, ELOB, ELOC, EPB41L4B, FBN1, FGA, FGG, FN1, FN3KRP, FUCA2, GOLM1, GPS1, GSTP1, HSP90B1, HSPA9, IGBP1, ITIH2, KNG1, KTN1, LAMB1, LAMB2, LAMC…
GO:0070646	protein modification by small protein removal	GO_BiologicalProcess-EBI-UniProt-GOA_04.09.2018_00h00	2.24e-07	0.000528864	1.22292e-10	7.33749e-09	[5, 6, 7, 8]	Group052	27.095	97	[ABRAXAS2, ACTL6A, ADRM1, AGFG1, AKR1B1, BRCC3, CAP1, COPS2, COPS3, COPS4, COPS5, COPS6, COPS7A, COPS7B, COPS8, DDX58, EIF3F, GARS, GPS1, HCFC1, ITCH, MAGI1, MYO1A, OGT, OTUB1, PARK7, PPP3CA, PSMA1, PSMA2, PSMA3, PSMA4, PSMA5, PSMA6, PSMA7, PSMB1, PSMB10, PSMB2, PSMB3, PSMB4, PSMB5, PSMB6, PSMB7, PSMB8, PSMB9, PSMC1, PSMC2, PSMC3, PSMC4, PSMC5, PSMC6, PSMD1, PSMD11, PSMD12, PSMD13, PSMD14, PSMD2,…
GO:0016579	protein deubiquitination	GO_BiologicalProcess-EBI-UniProt-GOA_04.09.2018_00h00	2.29092e-06	0.0051958	1.22292e-10	7.33749e-09	[6, 7, 8, 9]	Group052	26.4095	89	[ABRAXAS2, ACTL6A, ADRM1, AGFG1, AKR1B1, BRCC3, CAP1, COPS5, DDX58, EIF3F, GARS, HCFC1, ITCH, MAGI1, MYO1A, OGT, OTUB1, PARK7, PPP3CA, PSMA1, PSMA2, PSMA3, PSMA4, PSMA5, PSMA6, PSMA7, PSMB1, PSMB10, PSMB2, PSMB3, PSMB4, PSMB5, PSMB6, PSMB7, PSMB8, PSMB9, PSMC1, PSMC2, PSMC3, PSMC4, PSMC5, PSMC6, PSMD1, PSMD11, PSMD12, PSMD13, PSMD14, PSMD2, PSMD3, PSMD4, PSMD5, PSMD6, PSMD7, PSMD8, PSMD9, PSME1, …
GO:0009410	response to xenobiotic stimulus	GO_BiologicalProcess-EBI-UniProt-GOA_04.09.2018_00h00	2.26258e-07	0.000533742	2.26258e-07	8.14528e-06	[3]	Group053	26.9022	99	[AADAC, ABAT, ACSL1, ACY1, ADA, AIP, AKR7A2, AKR7A3, ALDH3A1, AOC3, ASS1, ATG7, BPHL, CAD, CASP1, CAT, CBR3, CCT6A, CDK5, CES1, CES2, CMBL, CRAT, CRYZ, CYP3A5, DBNL, DHODH, DNM2, DPYSL2, EFTUD2, EGFR, EIF4A2, EIF4E, EIF4G1, EIF4G2, EPHX1, EPHX2, EPX, FKBP1A, GBA, GC, GCLC, GNAO1, GNPDA1, GOT2, GPI, GPX1, GSPT1, GSTA1, GSTM2, GSTM3, GSTO1, GSTP1, HPRT1, HSP90AB1, HSPA5, ICAM1, MCM2, MDH2, MGST3, M…
GO:0006805	xenobiotic metabolic process	GO_BiologicalProcess-EBI-UniProt-GOA_04.09.2018_00h00	2.88493e-06	0.00651128	2.26258e-07	8.14528e-06	[3, 5]	Group053	31.6129	49	[AADAC, ACSL1, ACY1, AIP, AKR7A2, AKR7A3, ALDH3A1, AOC3, BPHL, CASP1, CAT, CBR3, CES1, CES2, CMBL, CRAT, CRYZ, CYP3A5, DBNL, EIF4G2, EPHX1, EPHX2, GSPT1, GSTA1, GSTM2, GSTM3, GSTO1, GSTP1, HSP90AB1, MGST3, MIA3, NAT1, NCEH1, NQO1, PHGDH, POR, PTGES3, PTGS1, SCRN1, SLC25A4, SLC25A5, STAT5B, SULT1A1, SULT1B1, TGFBI, UGGT1, UGT1A10, UGT1A6, VDAC2]
GO:0071466	cellular response to xenobiotic stimulus	GO_BiologicalProcess-EBI-UniProt-GOA_04.09.2018_00h00	1.1166e-05	0.0245541	2.26258e-07	8.14528e-06	[4]	Group053	27.8761	63	[AADAC, ACSL1, ACY1, AIP, AKR7A2, AKR7A3, ALDH3A1, AOC3, ASS1, ATG7, BPHL, CASP1, CAT, CBR3, CES1, CES2, CMBL, CRAT, CRYZ, CYP3A5, DBNL, EGFR, EIF4A2, EIF4E, EIF4G1, EIF4G2, EPHX1, EPHX2, GSPT1, GSTA1, GSTM2, GSTM3, GSTO1, GSTP1, HSP90AB1, ICAM1, MCM2, MDH2, MGST3, MIA3, NAT1, NCEH1, NQO1, PHGDH, POR, PPP3CA, PRKAR1A, PTGES3, PTGS1, RPL32, SCRN1, SERPINF1, SLC25A4, SLC25A5, STAT5B, SULT1A1, SULT1…
GO:1901657	glycosyl compound metabolic process	GO_BiologicalProcess-EBI-UniProt-GOA_04.09.2018_00h00	6.07123e-08	0.000146256	6.07123e-08	2.4892e-06	[4]	Group054	31.8182	63	[ABHD10, ADA, ADK, AHCY, AHCYL1, AHCYL2, AK3, AKR1A1, AKR1B1, AKR1B10, AKR1C3, AKR7A2, APRT, ATIC, CAD, CASK, CMPK1, CNPY2, COASY, CTPS1, CTPS2, DERA, DHODH, DLG1, DLG3, DNPH1, ELF1, ENOPH1, FUCA1, FUCA2, GBA, GC, GMPR2, GMPS, GNAI3, GPHN, GTPBP1, HPRT1, IMPDH2, MFN1, MRI1, MTAP, MUC1, NME1, NME3, NT5C, NT5C2, NT5C3A, OPA1, PDCL3, PNKD, PNP, PNPLA6, PRPS1, PRPS2, PRPSAP1, PRPSAP2, RAN, SCRIB, SER…
GO:0009116	nucleoside metabolic process	GO_BiologicalProcess-EBI-UniProt-GOA_04.09.2018_00h00	2.38712e-06	0.00541159	6.07123e-08	2.4892e-06	[4, 5, 6]	Group054	31.1377	52	[ADA, ADK, AHCY, AHCYL1, AHCYL2, AK3, APRT, ATIC, CAD, CASK, CMPK1, CNPY2, COASY, CTPS1, CTPS2, DERA, DHODH, DLG1, DLG3, DNPH1, ELF1, ENOPH1, GMPR2, GMPS, GNAI3, GPHN, GTPBP1, HPRT1, IMPDH2, MFN1, MRI1, MTAP, MUC1, NME1, NME3, NT5C, NT5C2, NT5C3A, OPA1, PDCL3, PNKD, PNP, PNPLA6, PRPS1, PRPS2, PRPSAP1, PRPSAP2, RAN, SCRIB, TJP2, TYMP, UMPS]
GO:0046128	purine ribonucleoside metabolic process	GO_BiologicalProcess-EBI-UniProt-GOA_04.09.2018_00h00	2.16288e-05	0.0468695	6.07123e-08	2.4892e-06	[6, 7, 8]	Group054	33.3333	34	[ADA, ADK, AHCY, AHCYL1, AHCYL2, AK3, APRT, CASK, CNPY2, DLG1, DLG3, ELF1, ENOPH1, GMPR2, GMPS, GNAI3, GPHN, GTPBP1, HPRT1, IMPDH2, MFN1, MRI1, MTAP, MUC1, NME1, NME3, NT5C2, NT5C3A, OPA1, PNP, PNPLA6, RAN, SCRIB, TJP2]
GO:0006413	translational initiation	GO_BiologicalProcess-EBI-UniProt-GOA_04.09.2018_00h00	1.03941e-39	2.92698e-36	1.56923e-35	1.72615e-33	[3, 6, 7, 8]	Group055	53.3613	127	[ABCE1, AGO2, COPS5, DDX1, DDX3X, DENR, DHX29, DNAJC3, DNM1L, EIF1, EIF2A, EIF2AK2, EIF2B1, EIF2B2, EIF2B4, EIF2B5, EIF2S1, EIF2S2, EIF2S3, EIF3A, EIF3B, EIF3D, EIF3E, EIF3F, EIF3G, EIF3H, EIF3I, EIF3J, EIF3K, EIF3L, EIF3M, EIF4A1, EIF4A2, EIF4B, EIF4E, EIF4G1, EIF4G2, EIF4G3, EIF4H, EIF5, EIF5B, EIF6, FMR1, HSPB1, KHDRBS1, LARP1, MCAT, MCTS1, MTOR, NCBP1, NCK1, NCK2, NPM1, PABPC1, PAIP1, PPP1CA,…
GO:0006417	regulation of translation	GO_BiologicalProcess-EBI-UniProt-GOA_04.09.2018_00h00	1.44087e-15	3.83128e-12	1.56923e-35	1.72615e-33	[5, 6, 7, 8]	Group055	32.266	131	[AARS, ACO1, ACTR1B, AGO1, AGO2, AKT1, AKT2, C1QBP, CALR, CAPRIN1, CELF1, CIRBP, CNOT1, CNOT9, COA3, CYFIP1, DDX1, DDX39A, DDX39B, DDX3X, DDX6, DHX29, DHX9, DNAJC1, DNAJC3, DNAJC5, EEF2, EEFSEC, EIF1, EIF2A, EIF2AK2, EIF2B2, EIF2B4, EIF2B5, EIF2S1, EIF3A, EIF3B, EIF3D, EIF3E, EIF3H, EIF3K, EIF4A2, EIF4A3, EIF4B, EIF4E, EIF4G1, EIF4G2, EIF4G3, EIF4H, EIF5, EIF5A, EIF5B, EIF6, ELAVL1, EPRS, ETF1, F…
GO:0006446	regulation of translational initiation	GO_BiologicalProcess-EBI-UniProt-GOA_04.09.2018_00h00	1.16721e-08	2.85966e-05	1.56923e-35	1.72615e-33	[4, 6, 7, 8, 9]	Group055	42.3529	36	[AGO2, DDX1, DDX3X, DHX29, DNAJC3, EIF1, EIF2A, EIF2AK2, EIF2B2, EIF2B5, EIF2S1, EIF3B, EIF3E, EIF3H, EIF3K, EIF4A2, EIF4B, EIF4E, EIF4G1, EIF4G2, EIF4G3, EIF4H, EIF5, EIF5B, FMR1, HSPB1, KHDRBS1, MTOR, NCBP1, NCK1, NCK2, NPM1, PPP1CA, RPL13A, TPR, YTHDF3]
GO:0007389	pattern specification process	GO_BiologicalProcess-EBI-UniProt-GOA_04.09.2018_00h00	1.57861e-13	4.14701e-10	1.57861e-13	1.15239e-11	[2, 3, 4]	Group056	5.66406	29	[ABI1, ACTR1A, ACTR1B, AKR1B1, ALG5, AP1B1, ASPH, BASP1, CAPNS1, CRKL, GARS, GATD3A, GRSF1, HMGCL, MAGI1, NAP1L1, OPTN, OXSR1, PRKACB, PRKDC, PRKRA, RBM39, RPL29, SHROOM3, SLC9A3R2, ST13, TMED2, TRA2B, TXN]
GO:0003002	regionalization	GO_BiologicalProcess-EBI-UniProt-GOA_04.09.2018_00h00	4.42162e-11	1.12751e-07	1.57861e-13	1.15239e-11	[3, 4, 5]	Group056	5.63725	23	[ABI1, ACTR1A, ACTR1B, AKR1B1, BASP1, CAPNS1, CRKL, GATD3A, GRSF1, HMGCL, MAGI1, NAP1L1, OPTN, OXSR1, PRKACB, PRKDC, RBM39, RPL29, SLC9A3R2, ST13, TMED2, TRA2B, TXN]
GO:0009952	anterior/posterior pattern specification	GO_BiologicalProcess-EBI-UniProt-GOA_04.09.2018_00h00	7.92824e-07	0.00182904	1.57861e-13	1.15239e-11	[4, 5, 6]	Group056	5.90551	15	[ABI1, ACTR1A, ACTR1B, BASP1, CRKL, GATD3A, GRSF1, HMGCL, MAGI1, OXSR1, PRKDC, RBM39, SLC9A3R2, TMED2, TXN]
GO:0010035	response to inorganic substance	GO_BiologicalProcess-EBI-UniProt-GOA_04.09.2018_00h00	8.02064e-17	2.14472e-13	8.02064e-17	6.41651e-15	[3]	Group057	28.2815	209	[AARS, ABAT, ACO1, ACTR1B, ADA, ADD1, ADNP, ADPRHL2, AGFG1, AHCYL1, AIFM1, AKR1A1, AKR1B1, AKR1C3, AKT1, ALAD, ALG2, ANK3, ANXA1, ANXA11, ANXA7, APEX1, APOA4, APOB, ARID1A, ASS1, ATG7, ATIC, ATP2B4, ATP5F1D, B2M, BAK1, BSG, C4BPA, CA2, CACYBP, CALR, CAMK2D, CASP3, CAT, CAV1, CCS, CD14, CD9, CDH1, CDKN2AIP, CES1, CIB1, CLIC4, CLU, CNRIP1, COL18A1, COL1A1, COX2, CPNE1, CPNE3, CPOX, CRAT, CRIP2, CRK…
GO:0010038	response to metal ion	GO_BiologicalProcess-EBI-UniProt-GOA_04.09.2018_00h00	1.3917e-10	3.52656e-07	8.02064e-17	6.41651e-15	[4]	Group057	27.7778	135	[AARS, ABAT, ACO1, ADD1, AHCYL1, AKR1C3, AKT1, ALAD, ALG2, ANK3, ANXA11, ANXA7, ARID1A, ASS1, ATP5F1D, B2M, BSG, C4BPA, CA2, CACYBP, CALR, CAMK2D, CASP3, CAT, CAV1, CD14, CDH1, CDKN2AIP, CES1, CIB1, CLIC4, CLU, CNRIP1, COX2, CPNE1, CPNE3, CPOX, CRAT, CRIP2, CSRP1, CUTA, CYB5A, CYBB, DBNL, DRG1, DTYMK, EBP, EGFR, EIF2A, EIF2B5, EIF2S1, FABP4, FBP1, FGA, FGB, FGG, FKBP1A, FUBP1, FUS, G6PD, GCLC, GD…
GO:0051592	response to calcium ion	GO_BiologicalProcess-EBI-UniProt-GOA_04.09.2018_00h00	2.02512e-05	0.0439856	8.02064e-17	6.41651e-15	[5]	Group057	28.8043	53	[AARS, ADD1, AHCYL1, AKR1C3, ALG2, ANXA11, ANXA7, ARID1A, CACYBP, CAMK2D, CAV1, CDKN2AIP, CLIC4, CLU, CPNE1, CPNE3, EGFR, FGA, FGB, FGG, FUS, GDI1, HNRNPD, HRNR, HSPA5, IQGAP1, ITPR3, KANK2, PDCD6, PEA15, PHB2, PICALM, POLR2E, PPIF, PPP3CA, PRKAA1, PRKAB1, PTK2B, RANBP1, RANBP2, RASAL1, RBM14, RTN4, S100A16, SEC31A, SF3B3, SLC25A12, SLC25A13, SLC25A24, STIM1, TBRG4, TUBG1, WNK1]
GO:0030048	actin filament-based movement	GO_BiologicalProcess-EBI-UniProt-GOA_04.09.2018_00h00	1.46774e-06	0.00335231	1.134e-09	6.46381e-08	[3]	Group058	32.0261	49	[ACTN2, ACTN4, AKAP9, ANK2, ATP1A1, ATP2A2, BIN1, CACNA2D1, CAMK2D, CAV1, DES, DLG1, DMD, DSC2, DSG2, DSP, FLNA, FNBP1L, GPD1L, JUP, MLPH, MYH10, MYH9, MYL6, MYL9, MYO1B, MYO1C, MYO1E, MYO6, NEDD4L, NUP155, PARVA, PKP2, PTMA, ROCK1, SHTN1, SLC9A1, SRI, SUN2, SYNE2, TMOD1, TPM1, TPM2, TPM3, TPM4, TRPM4, VIM, WASF2, WASL]
GO:0006936	muscle contraction	GO_BiologicalProcess-EBI-UniProt-GOA_04.09.2018_00h00	6.41315e-07	0.001484	1.134e-09	6.46381e-08	[4]	Group058	25.6944	111	[ABAT, ACTN2, ADA, AGT, AKAP9, ALDOA, AMBP, ANK2, ANXA6, ARHGEF11, ASPH, ATP1A1, ATP1B1, ATP2A2, BCAP31, BIN1, CACNA2D1, CAD, CALD1, CAMK2D, CAV1, CHGA, CKMT2, CLIC2, CNN1, COTL1, COX2, CPOX, CRYAB, CTTN, DENR, DES, DLG1, DMD, DNM1L, DOCK5, DPYSL3, DSC2, DSG2, DSP, DYSF, EEF2, EHD2, EMD, ENO1, FKBP1A, FLNA, GAA, GNAO1, GPD1L, GRK2, GSTM2, GSTO1, HSBP1, HSPB6, ITGA1, ITGA2, JUP, LMOD1, MAP2K3, MTO…
GO:0098901	regulation of cardiac muscle cell action potential	GO_BiologicalProcess-EBI-UniProt-GOA_04.09.2018_00h00	1.94498e-05	0.0422644	1.134e-09	6.46381e-08	[3, 4, 5, 6]	Group058	45	18	[AKAP9, ANK2, ANK3, ATP2A2, BIN1, CAMK2D, CAV1, CXADR, DLG1, DSC2, DSG2, DSP, FLNA, JUP, PKP2, PRKAR1A, SLMAP, TRPM4]
GO:0043624	cellular protein complex disassembly	GO_BiologicalProcess-EBI-UniProt-GOA_04.09.2018_00h00	2.17918e-13	5.71381e-10	4.09145e-17	3.31407e-15	[5]	Group059	36.0169	85	[ABCE1, ABHD14B, ACTN2, ADD1, AIP, ANXA2, APEH, ARHGEF2, ASPH, CAPG, CAPZA1, CAPZA2, CAPZB, CARMIL1, CFL1, CFL2, CIB1, CKAP5, CLASP2, DAP3, DSTN, EIF5A, EPS8, ETF1, GAK, GSN, GSPT1, HDGFL2, HDGFL3, KLC1, LIMA1, LMOD1, MICAL1, MRPL12, MRPL16, MRPL19, MRPL24, MRPL27, MRPL28, MRPL37, MRPL38, MRPL39, MRPL4, MRPL41, MRPL46, MRPL47, MRPL49, MRPS22, MRPS27, MRPS31, MRPS34, MRPS35, MRPS36, MRPS5, MRRF, M…
GO:0140053	mitochondrial gene expression	GO_BiologicalProcess-EBI-UniProt-GOA_04.09.2018_00h00	1.39354e-06	0.00318702	4.09145e-17	3.31407e-15	[5]	Group059	31.0345	54	[AARS2, AIP, ANXA2, C1QBP, COA3, DAP3, DARS2, GARS, GART, GFM1, HADH, HARS, HGS, HSD17B10, LARS2, LRPPRC, MRPL12, MRPL16, MRPL19, MRPL24, MRPL27, MRPL28, MRPL37, MRPL38, MRPL39, MRPL4, MRPL41, MRPL46, MRPL47, MRPL49, MRPS22, MRPS27, MRPS31, MRPS34, MRPS35, MRPS36, MRPS5, MRRF, NDUFA7, PNPT1, PRKAA1, PTCD3, PUS1, SHMT2, SRSF5, SUPV3L1, TARS2, TBRG4, TFAM, TP53I3, TRMT10C, TRNT1, TXNDC5, YARS2]
GO:0000959	mitochondrial RNA metabolic process	GO_BiologicalProcess-EBI-UniProt-GOA_04.09.2018_00h00	1.27835e-05	0.0280341	4.09145e-17	3.31407e-15	[6, 7]	Group059	43.4783	20	[AARS2, DARS2, GARS, GART, HADH, HSD17B10, LRPPRC, MRPL12, PDE12, PNPT1, PRKAA1, PUS1, SLIRP, SUPV3L1, TARS2, TBRG4, TFAM, TRMT10C, TRNT1, YARS2]
GO:0032543	mitochondrial translation	GO_BiologicalProcess-EBI-UniProt-GOA_04.09.2018_00h00	6.58929e-06	0.0146744	4.09145e-17	3.31407e-15	[6, 7, 8]	Group059	31.4685	45	[AARS2, AIP, ANXA2, C1QBP, COA3, DAP3, DARS2, GARS, GART, GFM1, HARS, HGS, LARS2, LRPPRC, MRPL12, MRPL16, MRPL19, MRPL24, MRPL27, MRPL28, MRPL37, MRPL38, MRPL39, MRPL4, MRPL41, MRPL46, MRPL47, MRPL49, MRPS22, MRPS27, MRPS31, MRPS34, MRPS35, MRPS36, MRPS5, MRRF, NDUFA7, PTCD3, SHMT2, SRSF5, TARS2, TP53I3, TRMT10C, TXNDC5, YARS2]
GO:0010256	endomembrane system organization	GO_BiologicalProcess-EBI-UniProt-GOA_04.09.2018_00h00	6.63882e-31	1.85356e-27	8.71354e-43	1.0282e-40	[3]	Group060	38.1053	181	[AGFG1, AKAP9, AKR1B1, AKR1B10, AKT1, AKT2, ANK2, ANK3, ANPEP, ARFGEF1, ARFGEF2, ARHGEF7, ARL1, ARSA, ASNA1, ATL3, ATP2A2, ATP8B1, BAG5, BAG6, BAIAP2, BAIAP2L1, BANF1, BIN1, CAMSAP3, CAV1, CAVIN2, CCDC47, CDC42, CHMP1A, CHMP2A, CHMP4A, CHMP4B, CLASP2, CLU, COG1, COG2, COG3, COG4, COG7, CSNK1A1, DCTN1, DNAJC13, DNM1, DNM2, DOP1B, DRG1, DYSF, EHD2, EMC7, EMD, EPB41L3, EXOC8, FA2H, FLOT1, FNBP1L, GA…
GO:0061024	membrane organization	GO_BiologicalProcess-EBI-UniProt-GOA_04.09.2018_00h00	1.7104e-33	4.79083e-30	8.71354e-43	1.0282e-40	[3]	Group060	30.3957	338	[AAK1, ABCC1, ACAA2, ACTR2, ACTR3, AFG3L2, AGFG1, AGK, AGRN, AKR1B1, AKT1, AKT2, ALG2, ANK2, ANK3, ANKFY1, ANPEP, ANXA1, ANXA2, ANXA7, AP2A1, AP2A2, AP2B1, AP2M1, AP2S1, AP3B1, APEX1, APOB, APOE, APOO, APOOL, ARF1, ARHGAP12, ARPC1A, ARPC2, ARPC3, ARPC4, ARPC5, ARRB1, ARSA, ASNA1, ATG7, ATP1B1, ATP2A2, ATP5F1A, ATP5F1B, ATP5F1C, ATP5F1D, ATP5ME, ATP5MG, ATP5PB, ATP5PD, ATP5PF, ATP5PO, ATP8B1, BAG6…
GO:0007030	Golgi organization	GO_BiologicalProcess-EBI-UniProt-GOA_04.09.2018_00h00	5.92816e-17	1.58756e-13	8.71354e-43	1.0282e-40	[4]	Group060	47.3684	63	[AKAP9, AKR1B10, ARFGEF1, ARHGEF7, ARL1, ATL3, ATP8B1, BAG5, CAMSAP3, CDC42, CLASP2, COG1, COG2, COG3, COG4, COG7, CSNK1A1, DNM2, EHD2, EMC7, GAK, GBF1, GCC2, GOLGA2, GOLGA5, GOLGB1, GOLPH3, GOLPH3L, GORASP2, HTT, LMAN1, MAP2K1, MAP2K2, MAPK1, MAPK3, MCFD2, MYO18A, NAP1L1, NPLOC4, NSFL1C, OPTN, PDCD10, PRMT5, PTGES2, RAB1A, RAB2A, SEC23IP, SNW1, STX18, STX5, STX6, SURF4, SYNE1, TMED10, TMED2, TME…
GO:0016050	vesicle organization	GO_BiologicalProcess-EBI-UniProt-GOA_04.09.2018_00h00	3.72629e-17	9.99392e-14	8.71354e-43	1.0282e-40	[4]	Group060	31.5574	154	[AGFG1, AKT2, ALG2, ANKFY1, ANXA1, ANXA2, AP1G1, AP1M1, AP2M1, AP3B1, AP3D1, ARF1, ARFGEF2, ATG5, C3, CALR, CAPS, CAV1, CD2AP, CHMP1A, CHMP2A, CHMP4A, CHMP4B, CORO1A, CTSC, CTSZ, CUL3, DNAJC13, DNM1, DNM3, DYSF, EEA1, EPB42, EPS15, EXOC8, FNBP1L, GBF1, GNAI3, GOLGA2, GOLPH3, GOLPH3L, GOSR1, GSTP1, HARS, HDLBP, HEBP1, HGS, IQGAP1, IST1, KIF5B, LAMTOR1, LMAN1, MCFD2, MIA3, MYO18A, NAPA, NSF, PAFAH1…
GO:0042254	ribosome biogenesis	GO_BiologicalProcess-EBI-UniProt-GOA_04.09.2018_00h00	6.43661e-06	0.0143472	2.03039e-09	1.09641e-07	[4]	Group061	25.9701	87	[ABCE1, C1QBP, DDX17, DDX21, DDX3X, DHX30, DIS3, DKC1, EBNA1BP2, EIF2A, EIF2S1, EIF3A, EIF4A3, EIF6, ELF1, EXOSC4, FBL, GAR1, GNL1, GNL3, HEATR1, ISG20, KRAS, LSM6, MTREX, NAT10, NMD3, NOP56, NOP58, NPM1, NUDT16, NUP88, PA2G4, PDLIM3, PELP1, RAN, RPL10, RPL10A, RPL11, RPL12, RPL14, RPL15, RPL18, RPL23A, RPL24, RPL26, RPL27, RPL3, RPL34, RPL35, RPL35A, RPL38, RPL5, RPL6, RPL7, RPL7A, RPLP0, RPS10,…
GO:0034660	ncRNA metabolic process	GO_BiologicalProcess-EBI-UniProt-GOA_04.09.2018_00h00	4.03229e-07	0.000941541	2.03039e-09	1.09641e-07	[6, 7]	Group061	24.1491	149	[AARS, AARS2, ADAR, AGO1, AGO2, AIMP1, AIMP2, C9orf64, CARS, CAST, CAVIN1, DARS, DARS2, DDX1, DDX17, DDX21, DIS3, DKC1, DNAJC5, EBNA1BP2, EEF1E1, EIF3A, EIF4A3, EIF6, ELP1, ELP3, EML2, EPRS, EXOSC4, FARSA, FARSB, FBL, GAR1, GARS, GART, GLUL, GRSF1, GTF2F1, GTF2I, H2AFY, H2AFY2, HADH, HARS, HARS2, HEATR1, HGS, HNRNPA2B1, HSD17B10, IARS, IARS2, INTS3, ISG20, KARS, KHSRP, LARS, LARS2, LSM6, MARS, MT…
GO:0006399	tRNA metabolic process	GO_BiologicalProcess-EBI-UniProt-GOA_04.09.2018_00h00	2.64417e-06	0.00598375	2.03039e-09	1.09641e-07	[7, 8]	Group061	29.1667	63	[AARS, AARS2, AIMP1, AIMP2, C9orf64, CARS, DARS, DARS2, DDX1, EEF1E1, ELP1, ELP3, EML2, EPRS, FARSA, FARSB, GARS, GART, GLUL, GRSF1, HADH, HARS, HARS2, HGS, HSD17B10, IARS, IARS2, KARS, LARS, LARS2, LSM6, MARS, NARS, NARS2, NAT10, NSUN2, OSGEP, PDLIM3, PPA1, PPA2, PUS1, QARS, RARS, RTCB, RTRAF, SARS, SARS2, SRSF5, SSB, TARS, TARS2, TARSL2, THUMPD1, TP53RK, TRMT10C, TRMT112, TRNT1, UBE2I, USP14, V…
GO:0006418	tRNA aminoacylation for protein translation	GO_BiologicalProcess-EBI-UniProt-GOA_04.09.2018_00h00	5.42085e-18	1.46363e-14	2.03039e-09	1.09641e-07	[6, 7, 8, 9, 10]	Group061	65.0794	41	[AARS, AARS2, AIMP1, AIMP2, CARS, DARS, DARS2, EEF1E1, EML2, EPRS, FARSA, FARSB, GARS, GART, GLUL, HARS, HARS2, HGS, IARS, IARS2, KARS, LARS, LARS2, MARS, NARS, NARS2, PPA1, PPA2, QARS, RARS, SARS, SARS2, SRSF5, TARS, TARS2, TARSL2, UBE2I, VARS, WARS, YARS, YARS2]
GO:0034976	response to endoplasmic reticulum stress	GO_BiologicalProcess-EBI-UniProt-GOA_04.09.2018_00h00	2.52073e-20	6.88411e-17	1.77964e-14	1.35253e-12	[4]	Group062	36.5714	128	[ACADVL, ADD1, AGR2, AIFM1, ARFGAP1, ARFGAP3, ARSA, ASNA1, ASNS, ATP2A2, ATP6V0D1, ATP6V1C1, BAG6, BAK1, BAX, BCAP31, CALR, CAV1, CCDC47, CCNY, CDK5RAP3, CLU, COPS5, DCTN1, DDRGK1, DNAJB11, DNAJC10, DNAJC3, ECPAS, EDEM3, EEF2, EIF2A, EIF2AK2, EIF2B5, EIF2S1, ERLEC1, ERLIN1, ERLIN2, ERO1A, ERP29, ERP44, FAF2, FAM129A, FLOT1, GET4, GFPT1, GNA13, GSK3A, GSK3B, HDGF, HM13, HSP90B1, HSPA5, HYOU1, IGBP…
GO:0010498	proteasomal protein catabolic process	GO_BiologicalProcess-EBI-UniProt-GOA_04.09.2018_00h00	1.46558e-05	0.031979	1.77964e-14	1.35253e-12	[5, 6, 7, 8]	Group062	23.619	124	[AKT1, ALAD, ANP32A, ARAF, ARIH1, ARRB1, BAG5, BAG6, BCAP31, BUB3, CAV1, CCAR2, CCDC47, CD2AP, CDH1, CLU, CSNK1A1, CUL1, CUL3, CUL4A, CUL4B, DAB2, DDB1, DDRGK1, DNAJC10, ECPAS, EDEM3, ERLEC1, ERLIN1, ERLIN2, FAF1, FAF2, FMR1, GBA, GC, GCLC, GET4, GIPC1, GPX1, GSK3A, GSK3B, HECTD3, HM13, HSP90AB1, HSP90B1, HSPA5, HSPA9, ITCH, LNPEP, MAN1B1, MAPK9, MTM1, NEDD4L, NPLOC4, NSFL1C, OGT, OS9, OSBPL7, PA…
GO:0036503	ERAD pathway	GO_BiologicalProcess-EBI-UniProt-GOA_04.09.2018_00h00	1.88683e-07	0.00044699	1.77964e-14	1.35253e-12	[5, 6, 7, 8, 9]	Group062	36.2069	42	[BAG6, BCAP31, CAV1, CCDC47, DNAJC10, ECPAS, EDEM3, ERLEC1, ERLIN1, ERLIN2, FAF2, GET4, HM13, HSP90B1, HSPA5, MAN1B1, NPLOC4, OS9, PSMC1, PSMC2, PSMC3, PSMC4, PSMC5, PSMC6, SDF2L1, SEC61B, SEL1L, SGTA, STT3B, STUB1, SUGT1, TRIM25, UBE4A, UBQLN1, UBQLN2, UBXN1, UBXN4, UFD1, UGGT1, UGT1A6, USP14, VCP]
GO:0030433	ubiquitin-dependent ERAD pathway	GO_BiologicalProcess-EBI-UniProt-GOA_04.09.2018_00h00	2.12573e-08	5.17616e-05	1.77964e-14	1.35253e-12	[6, 7, 8, 9, 10, 11]	Group062	42.1687	35	[BAG6, BCAP31, CAV1, CCDC47, DNAJC10, ECPAS, EDEM3, ERLEC1, ERLIN1, ERLIN2, FAF2, HSP90B1, HSPA5, MAN1B1, NPLOC4, OS9, PSMC1, PSMC2, PSMC3, PSMC4, PSMC5, PSMC6, SEC61B, SEL1L, SGTA, STT3B, STUB1, SUGT1, TRIM25, UBE4A, UBQLN1, UBQLN2, UBXN4, USP14, VCP]
GO:0097006	regulation of plasma lipoprotein particle levels	GO_BiologicalProcess-EBI-UniProt-GOA_04.09.2018_00h00	3.8436e-07	0.000898633	2.45646e-07	8.59763e-06	[2, 3]	Group063	35.2459	43	[ACAT1, ACAT2, ACSL3, AGT, ALB, ANXA2, AP2A1, AP2A2, AP2B1, AP2M1, AP2S1, APOA1, APOA2, APOA4, APOB, APOBR, APOC3, APOE, ARF1, CES1, CLTA, CLTC, CNPY2, CSDE1, CSK, DGAT1, EHD1, HDLBP, HEBP1, HNRNPK, KHSRP, LCP1, LPCAT3, LRPAP1, MTAP, NCEH1, P4HB, PAFAH1B1, PDIA2, PMPCA, PRKACA, PRKACB, PRKCA]
GO:0034381	plasma lipoprotein particle clearance	GO_BiologicalProcess-EBI-UniProt-GOA_04.09.2018_00h00	1.37627e-05	0.0301128	2.45646e-07	8.59763e-06	[2, 3, 4]	Group063	36.8421	28	[ACAT1, ACAT2, ANXA2, AP2A1, AP2A2, AP2B1, AP2M1, AP2S1, APOA1, APOA2, APOB, APOBR, APOC3, APOE, CES1, CLTA, CLTC, CNPY2, CSK, EHD1, HDLBP, HEBP1, HNRNPK, KHSRP, LRPAP1, MTAP, NCEH1, PMPCA]
GO:0034383	low-density lipoprotein particle clearance	GO_BiologicalProcess-EBI-UniProt-GOA_04.09.2018_00h00	6.91588e-06	0.0153602	2.45646e-07	8.59763e-06	[3, 4, 5]	Group063	43.75	21	[ACAT1, ACAT2, ANXA2, AP2A1, AP2A2, AP2B1, AP2M1, AP2S1, APOB, APOC3, CES1, CLTA, CLTC, CNPY2, CSK, EHD1, HNRNPK, KHSRP, MTAP, NCEH1, PMPCA]
GO:0032799	low-density lipoprotein receptor particle metabolic process	GO_BiologicalProcess-EBI-UniProt-GOA_04.09.2018_00h00	6.95863e-06	0.0154482	2.45646e-07	8.59763e-06	[5, 6]	Group063	56	14	[ANXA2, AP2A1, AP2A2, AP2B1, AP2M1, AP2S1, APOE, CLTA, CLTC, CNPY2, HNRNPK, ITGAV, MTAP, SEC24A]
GO:0007006	mitochondrial membrane organization	GO_BiologicalProcess-EBI-UniProt-GOA_04.09.2018_00h00	2.99515e-11	7.65261e-08	8.01671e-18	6.8142e-16	[4, 5]	Group064	37.5	63	[ACAA2, AFG3L2, AGK, APOO, APOOL, ATP5F1A, ATP5F1B, ATP5F1C, ATP5F1D, ATP5ME, ATP5MG, ATP5PB, ATP5PD, ATP5PF, ATP5PO, BAK1, BAX, BID, CHCHD3, CNP, CXADR, DNAJC11, ERGIC3, GSK3A, GSK3B, HEBP2, HIP1R, HK2, HSP90AA1, HSPA4, IMMT, LETM1, MFN1, MFN2, NDUFA13, NMT1, OPA1, PDCD5, PICALM, PPIF, PRKAR1A, PRPF6, RHOT1, RHOT2, SAMM50, SF1, SFN, SH3GLB1, SLC25A4, SLC25A5, SLC25A6, SLC9A1, STAT3, TIMM13, TIMM…
GO:0008637	apoptotic mitochondrial changes	GO_BiologicalProcess-EBI-UniProt-GOA_04.09.2018_00h00	9.03415e-06	0.0199474	8.01671e-18	6.8142e-16	[5]	Group064	30.2469	49	[ACAA2, AKT1, ATG3, BAK1, BAX, BID, CCAR2, CLU, DENR, DNM1L, FAM162A, FIS1, GCLC, GGCT, GPX1, GSK3A, GSK3B, HIP1R, HK2, HSPD1, IGBP1, LMNA, NDUFS1, NMT1, OPA1, PDCD5, PPIF, PPOX, PRPF6, PTK2B, PYCARD, RHOT1, RHOT2, SF1, SFN, SH3GLB1, SLC25A4, SLC25A5, SOD2, TIMM50, TP53BP1, UTRN, VPS35, YWHAB, YWHAE, YWHAG, YWHAH, YWHAQ, YWHAZ]
GO:0010821	regulation of mitochondrion organization	GO_BiologicalProcess-EBI-UniProt-GOA_04.09.2018_00h00	2.40619e-10	6.07322e-07	8.01671e-18	6.8142e-16	[5, 6]	Group064	33.4821	75	[ACAA2, AKT1, ATG7, BAG3, BAK1, BAX, BID, CDC37, CLU, CSNK2A2, CTTN, DCN, DENR, DHODH, DNM1L, FAM162A, FIS1, GBA, GC, GOLPH3, GPX1, GSK3A, GSK3B, HIP1R, HK2, HTRA2, HTT, HUWE1, IGBP1, INF2, LIG3, LMAN1, LMNA, MAGI1, MCFD2, MFN2, NAP1L1, NMT1, NPEPPS, OPA1, OPTN, PARK7, PDCD5, PPIF, PPOX, PRKAA1, PSAT1, PTK2B, PYCARD, RAC2, SAE1, SF1, SFN, SH3GLB1, SLC25A5, STAT2, STOML2, SYTL2, TIGAR, TP53BP1, TS…
GO:0010822	positive regulation of mitochondrion organization	GO_BiologicalProcess-EBI-UniProt-GOA_04.09.2018_00h00	8.04489e-08	0.000193319	8.01671e-18	6.8142e-16	[5, 6, 7]	Group064	34.2282	51	[BAK1, BAX, BID, CDC37, CSNK2A2, DCN, DENR, DNM1L, FAM162A, FIS1, GBA, GC, GSK3A, GSK3B, HIP1R, HK2, HTRA2, HTT, HUWE1, MAGI1, MFN2, NAP1L1, NMT1, NPEPPS, OPA1, OPTN, PARK7, PDCD5, PPIF, PRKAA1, PSAT1, PYCARD, RAC2, SAE1, SF1, SFN, SH3GLB1, STOML2, SYTL2, TP53BP1, UBE2L3, UTRN, VPS11, VPS13C, VPS35, YWHAB, YWHAE, YWHAG, YWHAH, YWHAQ, YWHAZ]
GO:0009266	response to temperature stimulus	GO_BiologicalProcess-EBI-UniProt-GOA_04.09.2018_00h00	3.82361e-09	9.45579e-06	3.82361e-09	1.95004e-07	[3]	Group065	31.3253	78	[ACADM, ACADVL, ACOT11, AKT1, ALG2, ATP2B1, BAG3, BAG5, CACYBP, CCAR2, CD14, CHP1, CIRBP, CLPB, CLU, COX2, CRYAB, DNAJA1, DNAJA2, DNAJA3, DNAJB1, DNAJC3, DNAJC7, EIF2A, EIF2B1, EIF2B2, EIF2B4, EIF2B5, EIF2S1, EIF4E, ERO1A, FKBP4, GCLC, GSK3B, HSBP1, HSP90AA1, HSP90AB1, HSPA2, HSPA8, HSPD1, HSPH1, HTRA2, IGBP1, KANK2, LCP1, LXN, LYN, MAPK1, MAPK3, MMAB, MTOR, MYOF, NDUFA2, PCSK1N, PDCD6, PMPCB, PR…
GO:0009408	response to heat	GO_BiologicalProcess-EBI-UniProt-GOA_04.09.2018_00h00	9.02312e-10	2.25668e-06	3.82361e-09	1.95004e-07	[3, 4]	Group065	35.2273	62	[AKT1, ALG2, BAG3, BAG5, CACYBP, CCAR2, CD14, CHP1, CLPB, CLU, COX2, CRYAB, DNAJA1, DNAJA2, DNAJA3, DNAJB1, DNAJC7, EIF2A, EIF2B1, EIF2B2, EIF2B4, EIF2B5, EIF2S1, EIF4E, FKBP4, GCLC, GSK3B, HSBP1, HSP90AA1, HSP90AB1, HSPA2, HSPA8, HSPH1, HTRA2, IGBP1, KANK2, LYN, MAPK1, MAPK3, MMAB, MTOR, MYOF, NDUFA2, PDCD6, PMPCB, PRKACA, PRKCA, PSIP1, PTGES3, PTK2B, RBBP7, RBM14, RPA1, RPA3, SAFB, SFPQ, SOD1, …
GO:0034605	cellular response to heat	GO_BiologicalProcess-EBI-UniProt-GOA_04.09.2018_00h00	7.55963e-07	0.00174476	3.82361e-09	1.95004e-07	[4, 5]	Group065	35.3448	41	[ALG2, BAG3, BAG5, CCAR2, CHP1, CLPB, COX2, CRYAB, DNAJA1, DNAJB1, DNAJC7, EIF2A, EIF2S1, EIF4E, FKBP4, GSK3B, HSBP1, HSP90AA1, HSP90AB1, HSPA8, HSPH1, HTRA2, LYN, MAPK1, MAPK3, MMAB, MTOR, MYOF, PDCD6, PMPCB, PRKACA, PRKCA, PTGES3, RBBP7, RPA1, RPA3, SAFB, STUB1, TPR, VCP, YWHAE]
GO:1900034	regulation of cellular response to heat	GO_BiologicalProcess-EBI-UniProt-GOA_04.09.2018_00h00	6.20555e-06	0.0138446	3.82361e-09	1.95004e-07	[4, 5, 6]	Group065	39.3939	26	[BAG3, BAG5, CCAR2, CHP1, CRYAB, DNAJA1, DNAJB1, DNAJC7, EIF4E, FKBP4, GSK3B, HSBP1, HSP90AA1, HSP90AB1, HSPA8, HSPH1, MAPK1, MAPK3, MMAB, MTOR, PMPCB, PTGES3, RPA1, RPA3, SAFB, YWHAE]
GO:0048193	Golgi vesicle transport	GO_BiologicalProcess-EBI-UniProt-GOA_04.09.2018_00h00	1.1438e-33	3.20492e-30	9.59332e-33	1.03608e-30	[5]	Group066	40.9639	170	[ACSL3, ACTR10, ACTR1A, AKR1B10, ALG2, ANK1, ANK2, ANK3, ANKFY1, AP1G1, AP2A1, ARCN1, ARF1, ARF4, ARF5, ARFGAP1, ARFGAP2, ARFGAP3, ARFGEF2, ARL1, ARL3, BCAP31, C11orf58, CAPZA1, CAPZA2, CAPZB, CCDC22, CCDC93, COG1, COG2, COG3, COG4, COG5, COG6, COG7, COPA, COPB1, COPB2, COPE, COPG1, COPG2, COPZ1, CSK, CTSC, CTSZ, CUL3, CUX1, DCTN1, DCTN2, DCTN3, DCTN4, DHRS4, DNM2, DOP1B, DYNC1H1, DYNC1I2, DYNC1L…
GO:0098876	vesicle-mediated transport to the plasma membrane	GO_BiologicalProcess-EBI-UniProt-GOA_04.09.2018_00h00	2.19153e-06	0.00497476	9.59332e-33	1.03608e-30	[5]	Group066	35.6436	36	[ACSL3, ACTR1A, ANK3, ARFGEF2, CCDC22, CCDC93, CSK, DNM2, EXOC2, EXOC4, EXOC5, EXOC7, GOLGA4, GOLPH3, GOLPH3L, GRIPAP1, KRT18, LYPLA1, MACF1, MICALL1, NAP1L1, OPTN, RAB10, RAB11B, RAB8A, RACK1, SCRIB, SNX27, SPTBN1, TAP1, VAMP2, VAMP3, VPS26A, VPS29, VPS35, VPS35L]
GO:0006892	post-Golgi vesicle-mediated transport	GO_BiologicalProcess-EBI-UniProt-GOA_04.09.2018_00h00	8.27969e-12	2.12871e-08	9.59332e-33	1.03608e-30	[6]	Group066	44.0367	48	[ACSL3, ACTR1A, ANK3, ANKFY1, AP1G1, AP2A1, ARFGEF2, ARL3, CCDC22, CCDC93, CSK, DNM2, DOP1B, EHD2, EPS15, EXOC2, EXOC4, EXOC5, EXOC7, GAK, GBF1, GOLGA4, GOLPH3, GOLPH3L, KRT18, LAMP1, LYPLA1, MACF1, MON2, MYO1B, NAP1L1, OPTN, PTGES2, RAB10, RAB14, RACK1, SCAMP1, SCAMP2, SCAMP3, SCFD1, SNAP23, SPTBN1, TAP1, VAMP2, VAMP3, VPS13C, VPS35L, VPS52]
GO:0006893	Golgi to plasma membrane transport	GO_BiologicalProcess-EBI-UniProt-GOA_04.09.2018_00h00	5.77817e-07	0.00133996	9.59332e-33	1.03608e-30	[6, 7]	Group066	42.8571	27	[ACSL3, ACTR1A, ANK3, ARFGEF2, CCDC22, CCDC93, CSK, DNM2, EXOC2, EXOC4, EXOC5, EXOC7, GOLGA4, GOLPH3, GOLPH3L, KRT18, LYPLA1, MACF1, NAP1L1, OPTN, RAB10, RACK1, SPTBN1, TAP1, VAMP2, VAMP3, VPS35L]
GO:0003012	muscle system process	GO_BiologicalProcess-EBI-UniProt-GOA_04.09.2018_00h00	5.79766e-08	0.000139724	2.1705e-10	1.28059e-08	[3]	Group067	25.2727	139	[ABAT, ACTN2, ADA, AGT, AKAP13, AKAP9, ALDOA, AMBP, ANK2, ANXA6, ARHGEF11, ASPH, ATP1A1, ATP1B1, ATP2A2, ATP2B4, BCAP31, BIN1, CACNA2D1, CAD, CALD1, CAMK2D, CAMK2G, CAV1, CHGA, CKMT2, CLIC2, CNN1, COTL1, COX2, CPOX, CRYAB, CTTN, DAG1, DDX39A, DDX39B, DENR, DES, DLG1, DMD, DNM1L, DOCK5, DPYSL3, DSC2, DSG2, DSP, DYSF, EEF2, EHD2, EMD, ENO1, FKBP1A, FLNA, G6PD, GAA, GATM, GLRX3, GNAO1, GPD1L, GRK2, …
GO:0030048	actin filament-based movement	GO_BiologicalProcess-EBI-UniProt-GOA_04.09.2018_00h00	1.46774e-06	0.00335231	2.1705e-10	1.28059e-08	[3]	Group067	32.0261	49	[ACTN2, ACTN4, AKAP9, ANK2, ATP1A1, ATP2A2, BIN1, CACNA2D1, CAMK2D, CAV1, DES, DLG1, DMD, DSC2, DSG2, DSP, FLNA, FNBP1L, GPD1L, JUP, MLPH, MYH10, MYH9, MYL6, MYL9, MYO1B, MYO1C, MYO1E, MYO6, NEDD4L, NUP155, PARVA, PKP2, PTMA, ROCK1, SHTN1, SLC9A1, SRI, SUN2, SYNE2, TMOD1, TPM1, TPM2, TPM3, TPM4, TRPM4, VIM, WASF2, WASL]
GO:0006936	muscle contraction	GO_BiologicalProcess-EBI-UniProt-GOA_04.09.2018_00h00	6.41315e-07	0.001484	2.1705e-10	1.28059e-08	[4]	Group067	25.6944	111	[ABAT, ACTN2, ADA, AGT, AKAP9, ALDOA, AMBP, ANK2, ANXA6, ARHGEF11, ASPH, ATP1A1, ATP1B1, ATP2A2, BCAP31, BIN1, CACNA2D1, CAD, CALD1, CAMK2D, CAV1, CHGA, CKMT2, CLIC2, CNN1, COTL1, COX2, CPOX, CRYAB, CTTN, DENR, DES, DLG1, DMD, DNM1L, DOCK5, DPYSL3, DSC2, DSG2, DSP, DYSF, EEF2, EHD2, EMD, ENO1, FKBP1A, FLNA, GAA, GNAO1, GPD1L, GRK2, GSTM2, GSTO1, HSBP1, HSPB6, ITGA1, ITGA2, JUP, LMOD1, MAP2K3, MTO…
GO:0090257	regulation of muscle system process	GO_BiologicalProcess-EBI-UniProt-GOA_04.09.2018_00h00	5.23913e-06	0.0117252	2.1705e-10	1.28059e-08	[4, 5]	Group067	26.6892	79	[ABAT, ADA, AGT, AKAP13, AKAP9, AMBP, ANK2, ANXA6, ATP1A1, ATP1B1, ATP2A2, ATP2B4, BIN1, CAMK2D, CAMK2G, CAV1, CHGA, CLIC2, CNN1, COX2, CPOX, CTTN, DAG1, DDX39A, DDX39B, DENR, DLG1, DMD, DNM1L, DOCK5, DSC2, DSG2, DSP, EHD2, ENO1, FLNA, G6PD, GLRX3, GRK2, GSK3A, GSTM2, GSTO1, GTF2I, HSPB6, IGBP1, ITGA2, JUP, LMCD1, LMNA, MTOR, MTPN, MYL9, PAK1, PARP1, PICALM, PKN1, PKP2, PPP3CA, PRKACA, PRKAR1A, P…
GO:0022613	ribonucleoprotein complex biogenesis	GO_BiologicalProcess-EBI-UniProt-GOA_04.09.2018_00h00	1.71328e-19	4.66012e-16	3.09808e-20	2.72631e-18	[3]	Group068	31.5978	176	[ABCE1, ADAR, AGO1, AGO2, ATXN2L, C1QBP, CDC73, CELF1, CIRBP, CNOT1, CPSF6, CPSF7, DDX1, DDX17, DDX21, DDX23, DDX39A, DDX39B, DDX3X, DDX6, DENR, DHX30, DHX9, DIS3, DKC1, DNM1L, DYNC1H1, EBNA1BP2, EIF2A, EIF2S1, EIF3A, EIF3B, EIF3D, EIF3E, EIF3F, EIF3G, EIF3H, EIF3I, EIF3J, EIF3K, EIF3L, EIF3M, EIF4A3, EIF4B, EIF4H, EIF5, EIF6, ELF1, EXOSC4, FBL, G3BP1, G3BP2, GAR1, GNL1, GNL3, HARS, HEATR1, HGS, …
GO:0071826	ribonucleoprotein complex subunit organization	GO_BiologicalProcess-EBI-UniProt-GOA_04.09.2018_00h00	4.52423e-22	1.24235e-18	3.09808e-20	2.72631e-18	[4]	Group068	38.4615	125	[ADAR, AGO1, AGO2, ATXN2L, C1QBP, CDC73, CELF1, CIRBP, CNOT1, CPSF6, CPSF7, DDX1, DDX23, DDX39A, DDX39B, DDX3X, DDX6, DENR, DHX30, DHX9, DNM1L, DYNC1H1, EIF2A, EIF2S1, EIF3A, EIF3B, EIF3D, EIF3E, EIF3F, EIF3G, EIF3H, EIF3I, EIF3J, EIF3K, EIF3L, EIF3M, EIF4B, EIF4H, EIF5, EIF6, ELF1, G3BP1, G3BP2, HARS, HGS, HNRNPA2B1, HNRNPC, HSP90AA1, HSP90AB1, KIF5B, KLC1, LSM14A, LSM3, LSM4, LUC7L3, MCAT, MCTS…
GO:0022618	ribonucleoprotein complex assembly	GO_BiologicalProcess-EBI-UniProt-GOA_04.09.2018_00h00	2.78517e-21	7.62857e-18	3.09808e-20	2.72631e-18	[4, 5, 6]	Group068	38.5852	120	[ADAR, AGO1, AGO2, ATXN2L, C1QBP, CDC73, CELF1, CIRBP, CNOT1, CPSF6, CPSF7, DDX1, DDX23, DDX39A, DDX39B, DDX3X, DDX6, DENR, DHX30, DHX9, DNM1L, DYNC1H1, EIF2A, EIF2S1, EIF3A, EIF3B, EIF3D, EIF3E, EIF3F, EIF3G, EIF3H, EIF3I, EIF3J, EIF3K, EIF3L, EIF3M, EIF4B, EIF4H, EIF5, EIF6, ELF1, G3BP1, G3BP2, HARS, HGS, HNRNPA2B1, HNRNPC, HSP90AA1, HSP90AB1, LSM14A, LSM3, LSM4, LUC7L3, MCAT, MCTS1, MMAB, NCBP…
GO:0000245	spliceosomal complex assembly	GO_BiologicalProcess-EBI-UniProt-GOA_04.09.2018_00h00	1.12826e-06	0.00259274	3.09808e-20	2.72631e-18	[5, 6, 7, 8, 9, 10, 11, 12]	Group068	39.0244	32	[CELF1, DDX1, DDX23, DDX39A, DDX39B, HARS, HGS, HNRNPC, LSM4, LUC7L3, NCBP1, PRPF19, PRPF6, PSIP1, PSMD4, PTBP1, RBMX, SF1, SF3A1, SF3A3, SF3B1, SLC9A3R2, SNRNP200, SNRPD1, SNRPD2, SNRPD3, SRSF1, SRSF5, SRSF6, SRSF9, STMN1, USP39]
GO:0045927	positive regulation of growth	GO_BiologicalProcess-EBI-UniProt-GOA_04.09.2018_00h00	6.90779e-06	0.0153491	4.20461e-08	1.76594e-06	[2, 3, 4]	Group069	26.0736	85	[ABHD14B, ADAM10, ADNP, AGR2, AGRN, AKT1, BASP1, CDC42, CDKN2AIP, CELF1, CHTOP, CIB1, CSNK2A1, CSNK2A2, CYFIP1, DDX39A, DDX39B, DDX3X, DNPH1, EGFR, EIF4A2, EIF4E, EIF4G1, EIF4G2, EXOSC4, EZR, F2, FERMT2, FN1, FYCO1, GDI1, GOLGA4, HDGFL2, HDGFL3, HIST1H1B, HNRNPK, IGBP1, ILK, IST1, LIPF, LLGL2, LNPEP, LONP1, MACF1, MAP1B, MAPK14, MTM1, MTOR, MTPN, NACA, NAP1L1, NCBP1, NEDD4L, OPTN, OSBP, PAFAH1B1,…
GO:0001558	regulation of cell growth	GO_BiologicalProcess-EBI-UniProt-GOA_04.09.2018_00h00	1.11406e-05	0.0245094	4.20461e-08	1.76594e-06	[3, 4, 5]	Group069	23.5622	127	[ABHD14B, ADAM10, ADNP, AGT, AKT1, APOE, ARHGEF11, ATAD3A, ATP6V1H, CAMK2D, CAPN5, CCAR2, CDC42, CDC73, CDK5, CDKN2AIP, CFH, CHTOP, CIB1, COASY, CPT1A, CPT2, CRYAB, CSE1L, CSNK2A1, CSNK2A2, CTNND1, CTTN, CYFIP1, DDX39A, DDX39B, DDX3X, DNM2, DNPH1, DPYSL2, EGFR, EIF4A2, EIF4E, EIF4G1, EIF4G2, ENO1, EPB41L3, EXOSC4, F2, FBP1, FHL1, FN1, FUBP1, FYCO1, G6PD, GDI1, GOLGA4, GSK3A, GSK3B, HDGFL2, HDGFL3…
GO:0030307	positive regulation of cell growth	GO_BiologicalProcess-EBI-UniProt-GOA_04.09.2018_00h00	4.77571e-07	0.00111083	4.20461e-08	1.76594e-06	[3, 4, 5, 6]	Group069	30.1887	64	[ABHD14B, ADAM10, ADNP, AKT1, CDC42, CDKN2AIP, CHTOP, CIB1, CSNK2A1, CSNK2A2, CYFIP1, DDX39A, DDX39B, DDX3X, DNPH1, EGFR, EIF4A2, EIF4E, EIF4G1, EIF4G2, EXOSC4, F2, FN1, FYCO1, GDI1, GOLGA4, HDGFL2, HDGFL3, HIST1H1B, IGBP1, ILK, IST1, LIPF, LLGL2, LNPEP, MACF1, MAP1B, MTOR, MTPN, NAP1L1, NCBP1, NEDD4L, OPTN, PAFAH1B1, PAK1, PKN1, PLAA, POLR2E, PPOX, PTK2B, RASAL1, RPS6KA1, RPS6KA3, RTN4, S100A9, …
GO:0010770	positive regulation of cell morphogenesis involved in differentiation	GO_BiologicalProcess-EBI-UniProt-GOA_04.09.2018_00h00	1.27491e-07	0.000304193	4.20461e-08	1.76594e-06	[4, 5, 6, 7, 8]	Group069	32.0856	60	[ABHD14B, ACTR2, ADNP, APOA1, ARHGDIA, ARHGEF7, ARPC2, BAIAP2, C1QBP, CALR, CAPRIN1, CARMIL1, CDC42, CIB1, CRK, CRKL, CUX1, CYFIP1, DENR, DNM1L, DNM2, DOCK5, EIF4G2, FGA, FGB, FGG, FLNA, FN1, FYCO1, GDI1, GOLGA4, ILK, IST1, ITPKA, LIPF, LLGL2, MACF1, MAP1B, MAP2K1, NAP1L1, OPA1, OPTN, PAFAH1B1, PAK1, PKN1, PLXNB2, POLR2E, RAB21, RAC1, RTN4, S100A10, SF3B1, SHTN1, SLC9A3R2, TRIOBP, TUBB2B, TWF2, U…
GO:0036257	multivesicular body organization	GO_BiologicalProcess-EBI-UniProt-GOA_04.09.2018_00h00	6.48962e-07	0.0015004	2.44024e-09	1.29333e-07	[5, 6]	Group070	47.8261	22	[CHMP1A, CHMP2A, CHMP4A, CHMP4B, HARS, HDLBP, HEBP1, HGS, IST1, PDCD6IP, RAB27A, SRSF5, STAM, STAM2, TSG101, VPS25, VPS28, VPS36, VPS4A, VPS4B, VTA1, WDR1]
GO:0007169	transmembrane receptor protein tyrosine kinase signaling pathway	GO_BiologicalProcess-EBI-UniProt-GOA_04.09.2018_00h00	5.68202e-08	0.000136993	2.44024e-09	1.29333e-07	[5, 6, 7]	Group070	23.2506	206	[ABI1, ACTR1A, ACTR2, ACTR3, ADAM10, AGR2, AGT, AHSG, AKR1B1, AKT1, AKT2, ALG2, ANKS1A, AP2A1, AP2A2, AP2B1, AP2M1, AP2S1, AP3S1, APEH, APEX1, APPL1, ARF4, ARHGEF7, ARPC1A, ARPC1B, ARPC2, ARPC3, ARPC4, ARPC5, ATP6V0A1, ATP6V0D1, ATP6V1A, ATP6V1B2, ATP6V1C1, ATP6V1D, ATP6V1E1, ATP6V1F, ATP6V1G1, ATP6V1H, BAIAP2, BAIAP2L1, CASP3, CAST, CCDC6, CDC37, CDC42, CDS2, CNOT9, COL1A1, COL4A2, CPNE3, CRK, C…
GO:0038127	ERBB signaling pathway	GO_BiologicalProcess-EBI-UniProt-GOA_04.09.2018_00h00	5.29736e-08	0.000127984	2.44024e-09	1.29333e-07	[6, 7, 8]	Group070	31.9797	63	[AGR2, AGT, AKT1, APEX1, ARF4, ARHGEF7, CDC37, CDC42, CNOT9, CPNE3, CSE1L, CTNND1, CUL5, DUSP3, EGFR, EPN1, EPS15, EPS15L1, EPS8, ERBIN, FDPS, GRB2, HARS, HDLBP, HEBP1, HGS, HIP1R, HSP90AA1, IQGAP1, ITGA1, LIPF, LLGL2, LRP1, MAPK1, MVP, NCK2, NUP62, PDCD6IP, PDK1, PIGR, PIK3C2A, PRKACA, PRKCA, PTK2, PTK2B, PTPN11, RAB7A, REPS2, RPSA, RTN4, SH3KBP1, SHC1, SNX5, SNX6, SRC, SRSF5, STAM, STAM2, STUB1…
GO:0007173	epidermal growth factor receptor signaling pathway	GO_BiologicalProcess-EBI-UniProt-GOA_04.09.2018_00h00	5.9432e-06	0.0132771	2.44024e-09	1.29333e-07	[7, 8, 9]	Group070	30.4878	50	[AGR2, AGT, AKT1, APEX1, ARF4, ARHGEF7, CDC42, CNOT9, CSE1L, CTNND1, DUSP3, EGFR, EPN1, EPS15, EPS15L1, EPS8, ERBIN, FDPS, GRB2, HARS, HDLBP, HEBP1, HGS, HIP1R, HSP90AA1, IQGAP1, ITGA1, NCK2, NUP62, PDCD6IP, PDK1, PIGR, PIK3C2A, PTK2, PTK2B, PTPN11, RAB7A, REPS2, SH3KBP1, SHC1, SNX5, SNX6, SRC, SRSF5, STAM, STAM2, TMPO, TSG101, VPS25, WDR1]
GO:0042059	negative regulation of epidermal growth factor receptor signaling pathway	GO_BiologicalProcess-EBI-UniProt-GOA_04.09.2018_00h00	5.70193e-06	0.0127495	2.44024e-09	1.29333e-07	[5, 6, 7, 8, 9, 10, 11]	Group070	40.3226	25	[ARHGEF7, CDC42, DUSP3, EGFR, EPN1, EPS15, EPS15L1, GRB2, HARS, HDLBP, HEBP1, HGS, ITGA1, NUP62, PDCD6IP, RAB7A, SH3KBP1, SNX5, SNX6, SRSF5, STAM, STAM2, TSG101, VPS25, WDR1]
GO:0051259	protein complex oligomerization	GO_BiologicalProcess-EBI-UniProt-GOA_04.09.2018_00h00	1.17211e-12	3.03693e-09	1.17211e-12	7.73591e-11	[5]	Group071	26.8505	185	[ACACA, ACAT1, ACOT13, ACTN2, ADSL, AGFG1, AHNAK, AKR1B1, ALAD, ALDH1A3, ALDH5A1, ALDOA, ANXA2, ANXA6, APOE, ARRB1, ATL3, ATXN10, B4GALT1, BAX, BID, C4BPA, C9, CAB39, CAD, CAMK2D, CAMK2G, CAT, CAV1, CD74, CES1, CHMP2A, CHMP4A, CHMP4B, CHP1, CLPP, CLU, CLYBL, COASY, COL1A1, COL1A2, COL6A1, COL6A2, CPSF6, CPSF7, CPT1A, CPT2, CRAT, CRYAB, CRYZ, CTNNA1, DCTPP1, DCXR, DECR1, DENR, DHRS4, DNM1, DNM1L, …
GO:0051260	protein homooligomerization	GO_BiologicalProcess-EBI-UniProt-GOA_04.09.2018_00h00	9.36135e-07	0.00215686	1.17211e-12	7.73591e-11	[6]	Group071	25.3933	113	[ACACA, ACAT1, ACOT13, ACTN2, AGFG1, ALAD, ALDH1A3, ALDH5A1, ALDOA, ANXA6, APOE, ARRB1, ATL3, ATXN10, B4GALT1, BAX, BID, C4BPA, C9, CAD, CAT, CAV1, CES1, CHMP2A, CHMP4A, CHMP4B, CLPP, CLU, CLYBL, COASY, CPT1A, CPT2, CRAT, CRYAB, CRYZ, DCTPP1, DCXR, DECR1, DENR, DNM1L, DPYSL3, DYNC1LI2, EHD1, EHD2, EHD4, ELAVL1, EMILIN1, EVL, FBP1, FIS1, FLOT1, FUBP1, GBA, GBP1, GC, GLS, GLUL, GOLGA2, GPX3, GSDMD,…
GO:0051262	protein tetramerization	GO_BiologicalProcess-EBI-UniProt-GOA_04.09.2018_00h00	4.96731e-09	1.22494e-05	1.17211e-12	7.73591e-11	[6]	Group071	33.3333	66	[ACACA, ACOT13, ACTN2, ADSL, ALDH1A3, ALDH5A1, ALDOA, ANXA2, ARRB1, CAT, CD74, COASY, CPSF6, CPSF7, CRAT, CRYZ, DCTPP1, DCXR, DECR1, DENR, DHRS4, DNM1, DNM1L, EVL, FARSA, FARSB, FBP1, FUBP1, GLS, GOLGA2, GPX3, HADH, HLA-A, HM13, HMGCL, HPRT1, HSD17B10, HSD17B8, IDE, IMPDH2, KRT1, KRT10, ME1, MIPEP, NAXE, NUDT21, NUP54, PCBD1, PFKL, PKM, PSMB5, RAB14, RCC1, RPS19, S100A10, SAMHD1, SHMT1, SHMT2, SO…
GO:0051291	protein heterooligomerization	GO_BiologicalProcess-EBI-UniProt-GOA_04.09.2018_00h00	1.46764e-07	0.000349152	1.17211e-12	7.73591e-11	[6]	Group071	33.125	53	[AGFG1, ANXA2, CAB39, CD74, CHMP2A, COL1A1, COL1A2, COL6A1, COL6A2, CPSF6, CPSF7, CTNNA1, DNM1L, FARSA, FARSB, FN1, GNB1, GRB2, HBB, HLA-A, HSD17B8, IDE, ILK, ITPR3, JUP, KRT1, KRT10, MAT2A, MCCC1, MCCC2, MPRIP, MYO1A, NUDT21, NUP54, NUP62, PCBD1, PDCD6IP, PPP5C, PRKAA1, PRKAB1, PRKCSH, RCC1, S100A10, SEPT11, SEPT7, SEPT9, STXBP3, TESC, TRADD, UQCRFS1, WDR1, XRCC6, YWHAB]
GO:0051289	protein homotetramerization	GO_BiologicalProcess-EBI-UniProt-GOA_04.09.2018_00h00	7.96649e-09	1.95816e-05	1.17211e-12	7.73591e-11	[7]	Group071	38.4615	45	[ACACA, ACOT13, ACTN2, ALDH1A3, ALDH5A1, ALDOA, ARRB1, CAT, COASY, CRAT, CRYZ, DCTPP1, DCXR, DECR1, DENR, DNM1L, EVL, FBP1, FUBP1, GLS, GOLGA2, GPX3, HADH, HM13, HPRT1, HSD17B10, IDE, IMPDH2, MIPEP, NAXE, PCBD1, PFKL, PKM, PSMB5, RAB14, SAMHD1, SHMT1, SHMT2, SOD2, TNPO1, TP53BP1, TRPM4, UTRN, VASP, VSIG2]
GO:0031589	cell-substrate adhesion	GO_BiologicalProcess-EBI-UniProt-GOA_04.09.2018_00h00	2.03097e-07	0.000480323	7.49222e-11	4.64517e-09	[3]	Group072	26.1072	112	[ABHD14B, ABI3BP, ACTN1, ACTN2, ACTN4, AGR2, APOA1, ARHGEF7, ARPC2, BCAM, BCAT2, C1QBP, CALR, CAMSAP3, CARMIL1, CASK, CD44, CD74, CDC42, CDK5, CIB1, CLASP2, COL1A1, COL3A1, CORO1A, CORO1C, CRK, CRKL, CTTN, DAG1, DENR, DMD, DNM1L, DNM2, DOCK5, DUSP3, EMILIN1, EPHB3, FBLN1, FERMT1, FERMT2, FERMT3, FGA, FGB, FGG, FLNA, FN1, GBP1, GSK3B, HRG, HSD17B12, ILK, IQGAP1, ITGA1, ITGA2, ITGA3, ITGA6, ITGAV, …
GO:0034330	cell junction organization	GO_BiologicalProcess-EBI-UniProt-GOA_04.09.2018_00h00	2.02319e-09	5.03166e-06	7.49222e-11	4.64517e-09	[3]	Group072	28.5333	107	[ACE, ACTN1, ACTN2, ACTN4, ADD1, AFDN, AGT, ALB, ANK2, ARF6, ARHGEF7, CAMSAP3, CAPZA1, CAV1, CD9, CDC42, CDH1, CLASP2, CORO1C, CSK, CTNNA1, CTNNB1, CTNND1, CTTN, CXADR, DLG1, DSG2, DSP, DUSP3, EPB41L3, F11R, FERMT2, FLNA, FLNC, FLOT1, FN1, FSCN1, HRG, ILK, IQGAP1, ITGA2, ITGA6, ITGB4, JUP, KRT5, LAMA3, LAMA4, LAMA5, LAMB2, LAMB3, LAMC1, LMNB2, LSR, MACF1, MAPRE2, MPP7, MTDH, MYO1C, MYO1E, NAP1L1,…
GO:0010810	regulation of cell-substrate adhesion	GO_BiologicalProcess-EBI-UniProt-GOA_04.09.2018_00h00	1.17548e-06	0.00269889	7.49222e-11	4.64517e-09	[3, 4]	Group072	28.0443	76	[ABHD14B, ABI3BP, ACTN4, AGR2, APOA1, ARHGEF7, ARPC2, C1QBP, CALR, CAMSAP3, CARMIL1, CASK, CD74, CDC42, CIB1, CLASP2, COL1A1, CORO1C, CRK, CRKL, DAG1, DENR, DMD, DNM1L, DNM2, DOCK5, DUSP3, EMILIN1, FBLN1, FERMT1, FGA, FGB, FGG, FLNA, FN1, GBP1, GSK3B, HRG, HSD17B12, ILK, IQGAP1, ITGA3, ITGA6, JUP, LGALS1, MACF1, MINK1, NAP1L1, NID1, OPTN, PLG, POSTN, PPM1F, PPP3CA, PTK2, PTK2B, RAC1, RAC2, RCC2, …
GO:0034329	cell junction assembly	GO_BiologicalProcess-EBI-UniProt-GOA_04.09.2018_00h00	7.85428e-11	1.99499e-07	7.49222e-11	4.64517e-09	[4]	Group072	32.0144	89	[ACE, ACTN1, ACTN2, ACTN4, AGT, ALB, ANK2, ARHGEF7, CAMSAP3, CAPZA1, CAV1, CD9, CDC42, CLASP2, CORO1C, CTNNA1, CTNNB1, CTTN, DLG1, DUSP3, EPB41L3, F11R, FERMT2, FLNA, FLNC, FLOT1, FN1, FSCN1, HRG, ILK, IQGAP1, ITGA2, ITGA6, ITGB4, JUP, KRT5, LAMA3, LAMA4, LAMA5, LAMB2, LAMB3, LAMC1, LMNB2, LSR, MACF1, MPP7, MTDH, MYO1C, MYO1E, NAP1L1, OCLN, OPTN, PDCD6IP, PDK1, PKN2, PKP2, PKP3, PLEC, POF1B, PPM1…
GO:0007044	cell-substrate junction assembly	GO_BiologicalProcess-EBI-UniProt-GOA_04.09.2018_00h00	6.25009e-07	0.00144752	7.49222e-11	4.64517e-09	[5]	Group072	34.0909	45	[ACTN1, ACTN2, ARHGEF7, CAMSAP3, CLASP2, CORO1C, CTTN, DUSP3, FERMT2, FN1, HRG, IQGAP1, ITGA2, ITGA6, ITGB4, KRT5, LAMA3, LAMA4, LAMA5, LAMB2, LAMB3, LAMC1, LMNB2, MACF1, NAP1L1, OPTN, PDK1, PLEC, PPM1F, PTK2, PTK2B, RAC1, RCC2, ROCK1, ROCK2, S100A10, SLC9A1, SLK, SORBS1, SRC, TEP1, TESC, TLN1, TNS1, WNK1]
GO:0071495	cellular response to endogenous stimulus	GO_BiologicalProcess-EBI-UniProt-GOA_04.09.2018_00h00	1.90232e-09	4.7425e-06	9.49963e-13	6.36475e-11	[3]	Group073	21.6875	365	[AACS, ABHD14B, ACACA, ACAP2, ACSL1, ACTN2, ACTR1A, ACTR2, AGRN, AGT, AHCYL1, AHSG, AIFM1, AKAP13, AKAP9, AKR1A1, AKR1B1, AKR1C3, AKT1, AKT2, ALG1, ANXA1, AP3S1, APEX1, APOB, APPL1, APRT, ARHGEF2, ARID1A, ARPC3, ASNS, ASPN, ASS1, ATG5, ATG7, ATP1A1, ATP2B1, ATP2B4, ATP6V0A1, ATP6V0D1, ATP6V1A, ATP6V1B2, ATP6V1C1, ATP6V1D, ATP6V1E1, ATP6V1F, ATP6V1G1, ATP6V1H, BAIAP2, BAIAP2L1, C3, C4BPA, CA2, CAC…
GO:0070848	response to growth factor	GO_BiologicalProcess-EBI-UniProt-GOA_04.09.2018_00h00	9.84954e-07	0.00226638	9.49963e-13	6.36475e-11	[4]	Group073	22.5659	197	[ABHD14B, ACAP2, AGFG1, AGT, AKT1, ALG2, ANXA1, ANXA3, APEX1, ARPC3, ASPN, BAIAP2, CAD, CAPN5, CASK, CASP3, CAT, CAV1, CCT6A, CD44, CD74, CDC5L, CGN, CIB1, CLEC3B, COL1A1, COL1A2, COL3A1, COL4A2, CORO1A, CORO1B, CPNE3, CRAT, CRK, CRKL, CSE1L, CSTF2, CTNNB1, CTNND1, CYFIP1, CYFIP2, DAB2, DCN, DDX5, DHRS3, DMD, DNAJC5, DNM2, DTYMK, DUSP3, DYNC1LI2, EEF1A1, EEF1A2, EEF2, EGFR, EHD1, EHD4, EIF4A3, EM…
GO:0007167	enzyme linked receptor protein signaling pathway	GO_BiologicalProcess-EBI-UniProt-GOA_04.09.2018_00h00	5.89959e-07	0.00136752	9.49963e-13	6.36475e-11	[4, 5, 6]	Group073	21.5012	275	[ABI1, ACTR1A, ACTR2, ACTR3, ADAM10, AGR2, AGT, AHSG, AKR1B1, AKT1, AKT2, ALG2, ANKS1A, AP2A1, AP2A2, AP2B1, AP2M1, AP2S1, AP3S1, APEH, APEX1, APPL1, ARF4, ARHGEF7, ARPC1A, ARPC1B, ARPC2, ARPC3, ARPC4, ARPC5, ASPN, ATP6V0A1, ATP6V0D1, ATP6V1A, ATP6V1B2, ATP6V1C1, ATP6V1D, ATP6V1E1, ATP6V1F, ATP6V1G1, ATP6V1H, BAIAP2, BAIAP2L1, CACYBP, CAPN5, CASP3, CAST, CAV1, CCDC6, CD74, CDC37, CDC42, CDS2, CGN…
GO:0071363	cellular response to growth factor stimulus	GO_BiologicalProcess-EBI-UniProt-GOA_04.09.2018_00h00	2.00153e-06	0.00454948	9.49963e-13	6.36475e-11	[5]	Group073	22.5537	189	[ABHD14B, ACAP2, AGFG1, AGT, AKT1, ALG2, ANXA1, APEX1, ARPC3, ASPN, BAIAP2, CAD, CAPN5, CASK, CASP3, CAT, CAV1, CCT6A, CD44, CD74, CDC5L, CGN, CIB1, CLEC3B, COL1A1, COL1A2, COL3A1, COL4A2, CORO1A, CORO1B, CPNE3, CRAT, CRK, CRKL, CSE1L, CSTF2, CTNNB1, CTNND1, CYFIP1, CYFIP2, DAB2, DCN, DDX5, DHRS3, DMD, DNAJC5, DNM2, DTYMK, DUSP3, DYNC1LI2, EEF1A1, EEF1A2, EEF2, EGFR, EHD1, EHD4, EIF4A3, EMD, EMIL…
GO:0007169	transmembrane receptor protein tyrosine kinase signaling pathway	GO_BiologicalProcess-EBI-UniProt-GOA_04.09.2018_00h00	5.68202e-08	0.000136993	9.49963e-13	6.36475e-11	[5, 6, 7]	Group073	23.2506	206	[ABI1, ACTR1A, ACTR2, ACTR3, ADAM10, AGR2, AGT, AHSG, AKR1B1, AKT1, AKT2, ALG2, ANKS1A, AP2A1, AP2A2, AP2B1, AP2M1, AP2S1, AP3S1, APEH, APEX1, APPL1, ARF4, ARHGEF7, ARPC1A, ARPC1B, ARPC2, ARPC3, ARPC4, ARPC5, ATP6V0A1, ATP6V0D1, ATP6V1A, ATP6V1B2, ATP6V1C1, ATP6V1D, ATP6V1E1, ATP6V1F, ATP6V1G1, ATP6V1H, BAIAP2, BAIAP2L1, CASP3, CAST, CCDC6, CDC37, CDC42, CDS2, CNOT9, COL1A1, COL4A2, CPNE3, CRK, C…
GO:0019884	antigen processing and presentation of exogenous antigen	GO_BiologicalProcess-EBI-UniProt-GOA_04.09.2018_00h00	8.77319e-13	2.28366e-09	2.90137e-13	2.05997e-11	[3]	Group074	39.6341	65	[ACTR10, ACTR1A, ACTR1B, AP1B1, AP1G1, AP1M1, AP1M2, AP1S1, AP1S2, AP2A1, AP2A2, AP2B1, AP2M1, AP2S1, AP3B1, ARF1, B2M, C11orf58, CALR, CANX, CAPZA1, CAPZA2, CAPZB, CD74, CLTA, CLTC, CTSD, CTSE, CTSS, DCTN1, DCTN2, DCTN3, DCTN4, DNM2, DYNC1H1, DYNC1I2, DYNC1LI1, DYNC1LI2, GNAO1, HLA-A, HLA-B, HLA-C, HLA-DRA, HLA-E, ITGAV, KLC1, LNPEP, PDIA3, PSME1, RAB7A, SAR1B, SEC13, SEC22B, SEC23A, SEC24A, SEC…
GO:0048002	antigen processing and presentation of peptide antigen	GO_BiologicalProcess-EBI-UniProt-GOA_04.09.2018_00h00	3.69615e-13	9.67652e-10	2.90137e-13	2.05997e-11	[3]	Group074	39.3064	68	[ACE, ACTR10, ACTR1A, ACTR1B, AP1B1, AP1G1, AP1M1, AP1M2, AP1S1, AP1S2, AP2A1, AP2A2, AP2B1, AP2M1, AP2S1, ARF1, B2M, BCAP31, C11orf58, CALR, CANX, CAPZA1, CAPZA2, CAPZB, CD74, CLTA, CLTC, CTSD, CTSE, CTSS, DCTN1, DCTN2, DCTN3, DCTN4, DNM2, DYNC1H1, DYNC1I2, DYNC1LI1, DYNC1LI2, ERAP1, GNAO1, HLA-A, HLA-B, HLA-C, HLA-DRA, HLA-E, ITGAV, KLC1, LNPEP, PDIA3, PNKD, PYCARD, RAB7A, SAR1B, SEC13, SEC22B,…
GO:0002474	antigen processing and presentation of peptide antigen via MHC class I	GO_BiologicalProcess-EBI-UniProt-GOA_04.09.2018_00h00	5.91465e-10	1.48576e-06	2.90137e-13	2.05997e-11	[4]	Group074	52.7273	29	[ACE, B2M, BCAP31, CALR, CANX, ERAP1, HLA-A, HLA-B, HLA-C, HLA-E, ITGAV, LNPEP, PDIA3, PNKD, SAR1B, SEC13, SEC22B, SEC23A, SEC24A, SEC24B, SEC24C, SEC24D, SEC31A, SNAP23, TAP1, TAP2, TAPBP, VAMP3, VAMP8]
GO:0002478	antigen processing and presentation of exogenous peptide antigen	GO_BiologicalProcess-EBI-UniProt-GOA_04.09.2018_00h00	1.41962e-12	3.67683e-09	2.90137e-13	2.05997e-11	[4]	Group074	40.1274	63	[ACTR10, ACTR1A, ACTR1B, AP1B1, AP1G1, AP1M1, AP1M2, AP1S1, AP1S2, AP2A1, AP2A2, AP2B1, AP2M1, AP2S1, ARF1, B2M, C11orf58, CALR, CANX, CAPZA1, CAPZA2, CAPZB, CD74, CLTA, CLTC, CTSD, CTSE, CTSS, DCTN1, DCTN2, DCTN3, DCTN4, DNM2, DYNC1H1, DYNC1I2, DYNC1LI1, DYNC1LI2, GNAO1, HLA-A, HLA-B, HLA-C, HLA-DRA, HLA-E, ITGAV, KLC1, LNPEP, PDIA3, RAB7A, SAR1B, SEC13, SEC22B, SEC23A, SEC24A, SEC24B, SEC24C, S…
GO:0002495	antigen processing and presentation of peptide antigen via MHC class II	GO_BiologicalProcess-EBI-UniProt-GOA_04.09.2018_00h00	2.62282e-09	6.50459e-06	2.90137e-13	2.05997e-11	[4]	Group074	38.4	48	[ACTR10, ACTR1A, ACTR1B, AP1B1, AP1G1, AP1M1, AP1M2, AP1S1, AP1S2, AP2A1, AP2A2, AP2B1, AP2M1, AP2S1, ARF1, C11orf58, CANX, CAPZA1, CAPZA2, CAPZB, CD74, CLTA, CLTC, CTSD, CTSE, CTSS, DCTN1, DCTN2, DCTN3, DCTN4, DNM2, DYNC1H1, DYNC1I2, DYNC1LI1, DYNC1LI2, GNAO1, HLA-DRA, KLC1, PYCARD, RAB7A, SAR1B, SEC13, SEC23A, SEC24A, SEC24B, SEC24C, SEC24D, SEC31A]
GO:0006900	vesicle budding from membrane	GO_BiologicalProcess-EBI-UniProt-GOA_04.09.2018_00h00	3.12471e-22	8.5867e-19	1.19809e-38	1.34186e-36	[4, 5]	Group075	56.1404	64	[ALG2, ANXA2, AP2M1, AP3B1, ARF1, CHMP4A, CHMP4B, CTSC, CTSZ, CUL3, DNM1, DNM3, FNBP1L, GBF1, GOLGA2, GOLPH3, GOLPH3L, GSTP1, IQGAP1, LMAN1, MCFD2, MIA3, MYO18A, NAPA, NSF, PDCD6, PICALM, PPP6C, PPP6R1, PPP6R3, PREB, PTGES2, RAB1A, RAB1B, RAB7A, S100A10, SAR1A, SAR1B, SCFD1, SEC13, SEC16A, SEC22B, SEC23A, SEC23B, SEC23IP, SEC24A, SEC24B, SEC24C, SEC24D, SEC31A, SERPINA1, SLC25A4, SNX3, STX5, TFG,…
GO:0006888	ER to Golgi vesicle-mediated transport	GO_BiologicalProcess-EBI-UniProt-GOA_04.09.2018_00h00	2.27219e-24	6.28034e-21	1.19809e-38	1.34186e-36	[4, 5, 6]	Group075	45.4545	100	[ACTR10, ACTR1A, ALG2, ANK1, ANK2, ANK3, ARCN1, ARF1, ARF4, ARFGAP1, ARFGAP2, ARFGAP3, BCAP31, CAPZA1, CAPZA2, CAPZB, COG1, COG2, COG3, COG4, COG5, COG6, COG7, COPA, COPB1, COPB2, COPE, COPG1, COPG2, COPZ1, CTSC, CTSZ, CUL3, DCTN1, DCTN2, DCTN3, DCTN4, DHRS4, DYNC1H1, DYNC1I2, DYNC1LI1, DYNC1LI2, ERGIC1, F2, GBF1, GOLGA2, GOLGB1, GOSR1, GSTP1, HYOU1, IQGAP1, LMAN1, MCFD2, MIA2, MIA3, NAPA, NSF, P…
GO:0048193	Golgi vesicle transport	GO_BiologicalProcess-EBI-UniProt-GOA_04.09.2018_00h00	1.1438e-33	3.20492e-30	1.19809e-38	1.34186e-36	[5]	Group075	40.9639	170	[ACSL3, ACTR10, ACTR1A, AKR1B10, ALG2, ANK1, ANK2, ANK3, ANKFY1, AP1G1, AP2A1, ARCN1, ARF1, ARF4, ARF5, ARFGAP1, ARFGAP2, ARFGAP3, ARFGEF2, ARL1, ARL3, BCAP31, C11orf58, CAPZA1, CAPZA2, CAPZB, CCDC22, CCDC93, COG1, COG2, COG3, COG4, COG5, COG6, COG7, COPA, COPB1, COPB2, COPE, COPG1, COPG2, COPZ1, CSK, CTSC, CTSZ, CUL3, CUX1, DCTN1, DCTN2, DCTN3, DCTN4, DHRS4, DNM2, DOP1B, DYNC1H1, DYNC1I2, DYNC1L…
GO:0048194	Golgi vesicle budding	GO_BiologicalProcess-EBI-UniProt-GOA_04.09.2018_00h00	2.3947e-16	6.38427e-13	1.19809e-38	1.34186e-36	[5, 6]	Group075	53.8462	49	[ALG2, CTSC, CTSZ, CUL3, GBF1, GOLGA2, GOLPH3, GOLPH3L, GSTP1, IQGAP1, LMAN1, MCFD2, MIA3, MYO18A, NAPA, NSF, PDCD6, PPP6C, PPP6R1, PPP6R3, PREB, PTGES2, RAB1A, RAB1B, SAR1A, SAR1B, SCFD1, SEC13, SEC16A, SEC22B, SEC23A, SEC23B, SEC23IP, SEC24A, SEC24B, SEC24C, SEC24D, SEC31A, SERPINA1, SLC25A4, STX5, TFG, TMED10, TMED2, TMED9, TRAPPC5, USO1, VAPA, VAPB]
GO:0006892	post-Golgi vesicle-mediated transport	GO_BiologicalProcess-EBI-UniProt-GOA_04.09.2018_00h00	8.27969e-12	2.12871e-08	1.19809e-38	1.34186e-36	[6]	Group075	44.0367	48	[ACSL3, ACTR1A, ANK3, ANKFY1, AP1G1, AP2A1, ARFGEF2, ARL3, CCDC22, CCDC93, CSK, DNM2, DOP1B, EHD2, EPS15, EXOC2, EXOC4, EXOC5, EXOC7, GAK, GBF1, GOLGA4, GOLPH3, GOLPH3L, KRT18, LAMP1, LYPLA1, MACF1, MON2, MYO1B, NAP1L1, OPTN, PTGES2, RAB10, RAB14, RACK1, SCAMP1, SCAMP2, SCAMP3, SCFD1, SNAP23, SPTBN1, TAP1, VAMP2, VAMP3, VPS13C, VPS35L, VPS52]
GO:0051235	maintenance of location	GO_BiologicalProcess-EBI-UniProt-GOA_04.09.2018_00h00	2.5844e-09	6.4119e-06	2.5844e-09	1.34389e-07	[2, 3]	Group076	27.6347	118	[ACAT1, AKAP9, AKT1, ALB, AMBP, ANK2, ANK3, AP3D1, APEX1, APOA1, APOB, APOE, ATG5, BAX, C3, CALR, CAMK2D, CAV1, CCDC22, CDK5, CES1, CHERP, CLIC2, CLU, CMPK1, CORO1A, CPOX, CSDE1, CSRP1, DAG1, DBN1, DGAT1, DIAPH1, DMD, EHD1, EPB41L3, ERO1A, EZR, F2, FAF1, FBN1, FKBP1A, FLNA, FLNB, FTH1, FTL, G3BP2, GAA, GET4, GM2A, GOLPH3, GSN, GSTM2, GSTO1, HEXB, HK1, HK2, HNRNPU, HSP90B1, HSPA5, HTT, ITGAV, ITPR…
GO:0051651	maintenance of location in cell	GO_BiologicalProcess-EBI-UniProt-GOA_04.09.2018_00h00	3.66483e-11	9.35998e-08	2.5844e-09	1.34389e-07	[2, 3, 4]	Group076	41.6667	50	[AKAP9, AKT1, ALB, ANK3, APOE, CAV1, CDK5, DAG1, DBN1, EPB41L3, EZR, FLNB, FTH1, FTL, GAA, GOLPH3, GSN, HK1, HK2, HNRNPU, HSPA5, JUP, OS9, PAFAH1B1, PARK7, PDIA2, PML, PTK2B, RANGAP1, SCIN, SF1, SF3B1, SKP1, SP100, SRI, SUN1, SUN2, SYNE1, SYNE2, TLN1, TLN2, TMSB4X, TSPO, TWF1, TWF2, TXN, TXN2, USO1, VAC14, YWHAE]
GO:0045185	maintenance of protein location	GO_BiologicalProcess-EBI-UniProt-GOA_04.09.2018_00h00	9.54112e-09	2.34139e-05	2.5844e-09	1.34389e-07	[3, 4]	Group076	36.8421	49	[AKT1, ANK3, CAV1, CCDC22, CDK5, DAG1, DBN1, EPB41L3, EZR, FAF1, FBN1, FLNA, FLNB, G3BP2, GET4, GOLPH3, GSN, HK1, HK2, HNRNPU, HSPA5, JUP, LTBP1, OS9, PARK7, PDIA2, PML, PTK2B, RANGAP1, SCIN, SF1, SKP1, SP100, SRI, SUN1, SUN2, SYNE1, SYNE2, TLN1, TLN2, TMSB4X, TSPO, TWF1, TWF2, TXN, TXN2, USO1, VAC14, YWHAB]
GO:0032507	maintenance of protein location in cell	GO_BiologicalProcess-EBI-UniProt-GOA_04.09.2018_00h00	2.08926e-10	5.28165e-07	2.5844e-09	1.34389e-07	[3, 4, 5]	Group076	44.9438	40	[AKT1, ANK3, CAV1, CDK5, DAG1, DBN1, EPB41L3, EZR, FLNB, GOLPH3, GSN, HK1, HK2, HNRNPU, HSPA5, JUP, OS9, PARK7, PDIA2, PML, PTK2B, RANGAP1, SCIN, SF1, SKP1, SP100, SUN1, SUN2, SYNE1, SYNE2, TLN1, TLN2, TMSB4X, TSPO, TWF1, TWF2, TXN, TXN2, USO1, VAC14]
GO:0072595	maintenance of protein localization in organelle	GO_BiologicalProcess-EBI-UniProt-GOA_04.09.2018_00h00	1.18151e-05	0.0259696	2.5844e-09	1.34389e-07	[4, 5, 6]	Group076	41.5094	22	[AKT1, CDK5, HK1, HK2, HNRNPU, HSPA5, OS9, PARK7, PDIA2, PML, PTK2B, RANGAP1, SF1, SKP1, SP100, SUN1, SUN2, SYNE1, TSPO, TXN, TXN2, VAC14]
GO:0051640	organelle localization	GO_BiologicalProcess-EBI-UniProt-GOA_04.09.2018_00h00	2.38597e-17	6.4087e-14	2.73705e-17	2.27175e-15	[3]	Group077	27.6269	234	[ABCE1, ACP2, ACTN4, ACTR1A, ACTR2, ACTR3, AKAP9, ALB, ALG2, AP1M2, AP3B1, AP3D1, AP3M1, AP3S1, APEX1, ARF1, ARHGEF2, ARL8B, ATG5, ATP2A2, ATP6V1H, BIN1, C11orf58, C3, CADPS2, CAPS, CDC42, CDC42EP1, CDK5, CHAMP1, CHGA, CHMP1A, CHMP2A, CHMP4A, CHMP4B, CHTOP, CKAP5, CLASP2, CLUH, COASY, COPG1, CRIP2, CTSC, CTSZ, CUL3, DCTN1, DCTN2, DCTN3, DCTN4, DENR, DLG1, DMD, DNAJC5, DNM1, DNM1L, DNM2, DNM3, DOC…
GO:0140056	organelle localization by membrane tethering	GO_BiologicalProcess-EBI-UniProt-GOA_04.09.2018_00h00	1.32253e-07	0.000315027	2.73705e-17	2.27175e-15	[3, 4]	Group077	31.1005	65	[ACP2, ACTR1A, AKAP9, ALB, CDC42EP1, CHTOP, CKAP5, DCTN1, DCTN2, DCTN3, DYNC1H1, DYNC1I2, EPB42, ESYT1, ESYT2, EXOC2, EXOC4, EXOC5, EXOC6B, EXOC8, HSP90AA1, LAP3, MAPRE1, NSFL1C, PAFAH1B1, PICALM, PPP2R1A, PRKACA, PRKAR2B, PRKCA, PSAP, RAB10, RAB8A, RAB8B, RALB, SCFD1, SCFD2, SF3B1, SNAP29, STX12, STX4, STX5, STX6, STX7, STXBP2, STXBP3, SYTL2, TUBA4A, TUBB, TUBB2A, TUBB4A, TUBB4B, TUBG1, USO1, VA…
GO:0048278	vesicle docking	GO_BiologicalProcess-EBI-UniProt-GOA_04.09.2018_00h00	2.02076e-07	0.000478112	2.73705e-17	2.27175e-15	[4, 5]	Group077	42.2535	30	[EPB42, EXOC2, EXOC4, EXOC5, EXOC6B, EXOC8, NSFL1C, RAB10, RAB8A, RAB8B, RALB, SCFD1, SCFD2, STX12, STX4, STX5, STX6, STX7, STXBP2, STXBP3, SYTL2, USO1, VAMP2, VAMP3, VPS11, VPS18, VPS33A, VPS33B, VPS45, YKT6]
GO:0140029	exocytic process	GO_BiologicalProcess-EBI-UniProt-GOA_04.09.2018_00h00	1.77122e-07	0.00042031	2.73705e-17	2.27175e-15	[2, 4, 6, 7]	Group077	38.5417	37	[CADPS2, CAPS, EPB42, EXOC2, EXOC4, EXOC6B, EXOC8, LYN, NAPA, NSFL1C, RAB10, RAB3A, RAB8A, RAB8B, RALB, SCFD1, SCFD2, SCRIB, SEPT9, SNAP23, SNAP29, SNAPIN, SNX4, STX4, STXBP2, STXBP3, SYK, SYTL2, VAMP2, VAMP3, VAMP8, VPS11, VPS18, VPS33A, VPS33B, VPS45, YKT6]
GO:0006904	vesicle docking involved in exocytosis	GO_BiologicalProcess-EBI-UniProt-GOA_04.09.2018_00h00	2.13578e-07	0.000504685	2.73705e-17	2.27175e-15	[3, 5, 6, 7, 8]	Group077	48.9362	23	[EPB42, EXOC2, EXOC4, EXOC6B, EXOC8, NSFL1C, RAB10, RAB8A, RAB8B, RALB, SCFD1, SCFD2, STXBP2, STXBP3, SYTL2, VAMP2, VAMP3, VPS11, VPS18, VPS33A, VPS33B, VPS45, YKT6]
GO:0006996	organelle organization	GO_BiologicalProcess-EBI-UniProt-GOA_04.09.2018_00h00	2.84552e-54	8.09265e-51	9.56391e-70	1.22418e-67	[3]	Group078	24.1348	1060	[AARS2, ABCD3, ABHD14B, ABI1, ABLIM1, ABR, ABRAXAS2, ACAA1, ACAA2, ACACA, ACAD9, ACIN1, ACOX1, ACOX3, ACP2, ACTL6A, ACTN1, ACTN2, ACTN4, ACTR1A, ACTR1B, ACTR2, ACTR3, ADD1, ADD3, AFG3L2, AGFG1, AGK, AGPS, AGRN, AIFM1, AIMP1, AIP, AKAP13, AKAP9, AKR1A1, AKR1B10, AKT1, AKT2, ALB, ALDOA, ALG1, ALG2, ANK1, ANK2, ANK3, ANKFY1, ANP32B, ANP32E, ANPEP, ANXA1, ANXA2, AP1G1, AP1M1, AP2M1, AP3B1, AP3D1, APE…
GO:0022607	cellular component assembly	GO_BiologicalProcess-EBI-UniProt-GOA_04.09.2018_00h00	1.48043e-62	4.2296e-59	9.56391e-70	1.22418e-67	[3]	Group078	26.1803	915	[AARS2, ABLIM1, ABRAXAS2, ACACA, ACAD9, ACAT1, ACAT2, ACE, ACOT13, ACP2, ACSL3, ACTN1, ACTN2, ACTN4, ACTR1A, ACTR2, ACTR3, ADAR, ADD1, ADNP, ADRM1, ADSL, AGFG1, AGO1, AGO2, AGRN, AGT, AHNAK, AIMP1, AIMP2, AKAP13, AKAP9, AKR1A1, AKR1B1, ALAD, ALB, ALDH1A3, ALDH5A1, ALDOA, ALG2, ANK2, ANK3, ANP32B, ANP32E, ANXA2, ANXA6, AP2B1, AP2M1, AP2S1, AP3B1, APCS, APEX1, APOA1, APOA2, APOA4, APOB, APOC3, APOE…
GO:0051128	regulation of cellular component organization	GO_BiologicalProcess-EBI-UniProt-GOA_04.09.2018_00h00	1.71943e-30	4.7972e-27	9.56391e-70	1.22418e-67	[3, 4]	Group078	23.7345	708	[AAK1, ABHD14B, ABR, ACAA2, ACACA, ACE, ACP2, ACTN2, ACTN4, ACTR2, ACTR3, ADAM10, ADD1, ADNP, AEBP1, AFM, AGRN, AGT, AHSG, AIFM1, AIMP1, AIP, AKAP13, AKAP9, AKR1B1, AKT1, AKT2, ALDOA, ANK1, ANKFY1, ANPEP, ANXA1, ANXA2, ANXA7, AP2A1, AP2B1, AP2M1, AP2S1, APEX1, APOA1, APOA2, APOA4, APOC3, APOE, ARF1, ARF4, ARF6, ARFGAP1, ARFGAP3, ARFGEF1, ARFIP1, ARFIP2, ARHGAP18, ARHGAP35, ARHGDIA, ARHGDIB, ARHGE…
GO:0007010	cytoskeleton organization	GO_BiologicalProcess-EBI-UniProt-GOA_04.09.2018_00h00	1.26663e-26	3.51742e-23	9.56391e-70	1.22418e-67	[4]	Group078	26.5971	408	[ABHD14B, ABI1, ABLIM1, ABR, ABRAXAS2, ACP2, ACTL6A, ACTN1, ACTN2, ACTN4, ACTR2, ACTR3, ADD1, ADD3, AGFG1, AGRN, AIMP1, AKAP13, AKAP9, ALDOA, ANK1, ANK2, ANK3, ANXA1, APEX1, APOA1, APOE, ARF1, ARF6, ARFGEF1, ARFIP1, ARFIP2, ARHGAP12, ARHGAP18, ARHGAP35, ARHGDIA, ARHGDIB, ARHGEF11, ARHGEF2, ARHGEF7, ARPC1A, ARPC1B, ARPC2, ARPC3, ARPC4, ARPC5, ARPC5L, ARRB1, ATP6V1H, BAIAP2, BAIAP2L1, BCCIP, BIN1, …
GO:0033043	regulation of organelle organization	GO_BiologicalProcess-EBI-UniProt-GOA_04.09.2018_00h00	3.92246e-28	1.09083e-24	9.56391e-70	1.22418e-67	[4, 5]	Group078	26.8246	419	[ABHD14B, ACAA2, ACACA, ACP2, ACTN2, ACTR2, ACTR3, ADD1, AIMP1, AIP, AKAP13, AKAP9, AKT1, AKT2, ANK1, ANXA1, ANXA2, APEX1, APOA1, ARF1, ARF6, ARFGEF1, ARFIP1, ARFIP2, ARHGAP18, ARHGAP35, ARHGDIA, ARHGDIB, ARHGEF2, ARHGEF7, ARPC1A, ARPC1B, ARPC2, ARPC3, ARPC4, ARPC5, ARPC5L, ARRB1, ATG3, ATG5, ATG7, ATL3, ATP6V1H, ATXN2L, BAG3, BAIAP2, BAIAP2L1, BAK1, BAX, BID, BIN1, BLMH, BUB3, C3, CACYBP, CALR, …
GO:0016197	endosomal transport	GO_BiologicalProcess-EBI-UniProt-GOA_04.09.2018_00h00	4.46735e-13	1.16777e-09	2.13132e-20	1.89687e-18	[4, 5]	Group079	35.4167	85	[ACTN2, ACTR1A, AKR1B10, ANKFY1, AP1S1, AP3B1, ARF6, ARHGAP1, ARL1, CHMP2A, CHMP4A, CHMP4B, CLTC, DCTN1, EEA1, EHD1, EHD2, EHD4, EMC7, EPS15, ERC1, GBF1, GCC2, GOSR1, GRIPAP1, HARS, HDLBP, HEBP1, HGS, LAMTOR1, MICALL1, MYO5B, OCRL, PICALM, PTGES2, PTPN23, RAB10, RAB11B, RAB13, RAB14, RAB35, RAB6A, RAB7A, RAB8A, SCRIB, SGSH, SNX1, SNX18, SNX2, SNX27, SNX4, SNX5, SNX6, SNX9, SPAG9, SRSF5, STAM, STA…
GO:0016482	cytosolic transport	GO_BiologicalProcess-EBI-UniProt-GOA_04.09.2018_00h00	4.11228e-14	1.08688e-10	2.13132e-20	1.89687e-18	[4, 5]	Group079	39.779	72	[ACTR1A, ACTR2, AKR1B10, ANKFY1, AP1G1, AP1S1, AP2A1, ARL1, CES1, CES2, CLTC, CORO1A, DAB2, DCTN1, DNAJC13, DOP1B, EEA1, EHD2, EMC7, EPS15, ERC1, EZR, GAK, GBF1, GCC2, GOSR1, KIF5B, LAMP1, MAP2K1, MAP2K2, MAPK1, MAPK3, METAP2, MON2, MSN, MYO1D, PTGES2, PTPN23, RAB14, RAB21, RAB5A, RAB6A, RAB7A, RDX, SCRN1, SGSH, SNX1, SNX12, SNX2, SNX3, SNX5, SNX6, SPAG9, SRC, STX5, STX6, TBC1D17, TBC1D5, UBE2O, …
GO:0098927	vesicle-mediated transport between endosomal compartments	GO_BiologicalProcess-EBI-UniProt-GOA_04.09.2018_00h00	2.41882e-07	0.000569389	2.13132e-20	1.89687e-18	[5]	Group079	50	22	[CORO1A, DAB2, DNAJC13, EEA1, EZR, MAP2K1, MAP2K2, MAPK1, MAPK3, MSN, MYO1D, PTPN23, RAB21, RAB5A, RAB7A, RDX, SNX12, SNX3, SRC, VPS11, WDR81, WDR91]
GO:0042147	retrograde transport, endosome to Golgi	GO_BiologicalProcess-EBI-UniProt-GOA_04.09.2018_00h00	2.72403e-06	0.00615904	2.13132e-20	1.89687e-18	[5, 6]	Group079	35.2941	36	[ACTR1A, AKR1B10, ANKFY1, AP1S1, ARL1, CLTC, DCTN1, EHD2, EMC7, ERC1, GBF1, GCC2, GOSR1, PTGES2, RAB6A, RAB7A, SGSH, SNX1, SNX2, SNX5, SNX6, SPAG9, STX5, STX6, TBC1D17, TBC1D5, UBE2O, VAMP3, VPS26A, VPS26B, VPS29, VPS35, VPS51, VPS52, VPS53, YKT6]
GO:0045022	early endosome to late endosome transport	GO_BiologicalProcess-EBI-UniProt-GOA_04.09.2018_00h00	1.40914e-06	0.0032213	2.13132e-20	1.89687e-18	[5, 6]	Group079	48.7805	20	[DAB2, DNAJC13, EEA1, EZR, MAP2K1, MAP2K2, MAPK1, MAPK3, MSN, PTPN23, RAB21, RAB5A, RAB7A, RDX, SNX12, SNX3, SRC, VPS11, WDR81, WDR91]
GO:1903649	regulation of cytoplasmic transport	GO_BiologicalProcess-EBI-UniProt-GOA_04.09.2018_00h00	1.15631e-07	0.000276706	2.13132e-20	1.89687e-18	[5, 6]	Group079	64	16	[DAB2, DNAJC13, EZR, MAP2K1, MAP2K2, MAPK1, MAPK3, METAP2, MSN, PTPN23, RAB21, RDX, SNX12, SNX3, SRC, VPS11]
GO:0044283	small molecule biosynthetic process	GO_BiologicalProcess-EBI-UniProt-GOA_04.09.2018_00h00	8.20653e-21	2.24613e-17	2.21912e-18	1.90845e-16	[3]	Group080	28.1053	267	[AACS, AASDHPPT, ABAT, ABCD3, ACAA2, ACACA, ACADM, ACADVL, ACAT1, ACAT2, ACLY, ACSF3, ACSL3, ACSM3, ACSS1, ACSS2, ADA, ADK, ADPGK, ADSL, AHCY, AKR1A1, AKR1B1, AKR1C3, ALDH18A1, ALDH1A1, ALDH1A3, ALDOA, ALDOC, ANXA1, AP2A1, APEH, APOA1, APOA4, APOB, APOC3, APOE, APRT, ARFGEF3, ARSA, ASL, ASNS, ASS1, ATG5, ATIC, ATP2B4, BCAT2, BDH1, BDH2, BGN, C3, CAD, CBR1, CD74, CES1, CES2, CLTC, CMPK1, CNP, CNPY…
GO:1901615	organic hydroxy compound metabolic process	GO_BiologicalProcess-EBI-UniProt-GOA_04.09.2018_00h00	2.82406e-06	0.00637955	2.21912e-18	1.90845e-16	[3]	Group080	23.298	154	[ABAT, ACAA1, ACAA2, ACACA, ACADVL, ACAT1, ACAT2, ACLY, ACSS1, ACSS2, ADH1B, ADH1C, ADH5, AKR1A1, AKR1B1, AKR1B10, AKR1C3, AKR7A2, ALDH1A1, ALDH1A3, ALDH1B1, ALDH2, ALDH3A2, ALDH9A1, ALDOC, APOA1, APOA2, APOA4, APOB, APOBR, APOE, APOL2, ATG5, ATP8B1, C3, CAT, CES1, CES2, CHGA, COMT, CPQ, CRAT, CYB5R1, CYB5R3, DDT, DGAT1, DHCR24, DHRS3, DHRS4, DIAPH1, DPM1, EBP, ELN, EPHX2, ERLIN1, ERLIN2, FASN, F…
GO:0006066	alcohol metabolic process	GO_BiologicalProcess-EBI-UniProt-GOA_04.09.2018_00h00	1.85337e-07	0.000439433	2.21912e-18	1.90845e-16	[3, 4]	Group080	25.8929	116	[ACAA2, ACACA, ACADVL, ACAT1, ACAT2, ACLY, ACSS1, ACSS2, ADH1B, ADH1C, ADH5, AKR1A1, AKR1B1, AKR1B10, AKR1C3, AKR7A2, ALDH1A1, ALDH1A3, ALDH1B1, ALDH2, ALDH3A2, ALDH9A1, ALDOC, APOA1, APOA2, APOA4, APOB, APOBR, APOE, APOL2, CAT, CES1, CES2, CRAT, CYB5R3, DGAT1, DHCR24, DHRS3, DHRS4, DIAPH1, DPM1, EBP, ELN, EPHX2, ERLIN1, ERLIN2, FASN, FDPS, FDXR, G6PD, GALK1, GALK2, GBA, GC, GLB1, GOT1, GPD2, HDL…
GO:0034308	primary alcohol metabolic process	GO_BiologicalProcess-EBI-UniProt-GOA_04.09.2018_00h00	2.47356e-06	0.00560262	2.21912e-18	1.90845e-16	[4, 5]	Group080	36.0825	35	[ACSS1, ACSS2, ADH1B, ADH1C, ADH5, AKR1A1, AKR1B1, AKR1B10, AKR1C3, AKR7A2, ALDH1A1, ALDH1A3, ALDH1B1, ALDH2, ALDH3A2, ALDH9A1, ALDOC, DGAT1, DHRS3, DHRS4, ELN, GPD2, IGBP1, PARK7, RAB27A, RBP1, RDH10, RDH11, RDH13, RDH14, RETSAT, SULT1A1, SULT1B1, SULT1C2, TTR]
GO:0046165	alcohol biosynthetic process	GO_BiologicalProcess-EBI-UniProt-GOA_04.09.2018_00h00	9.47575e-07	0.00218132	2.21912e-18	1.90845e-16	[4, 5]	Group080	30.5263	58	[ACAA2, ACACA, ACAT2, ACLY, AKR1A1, AKR1B1, APOA1, APOA4, APOB, APOE, CES1, CES2, CYB5R3, DHCR24, DIAPH1, EBP, ERLIN1, ERLIN2, FASN, FDPS, G6PD, GBA, GC, GLB1, GOT1, HMGCS1, HMGCS2, IDI1, IMPA1, IMPAD1, ITPKA, KPNB1, LBR, LSS, MAVS, MVK, NFKB1, NSDHL, NSFL1C, PARK7, PCBD1, PGP, PLCG2, PMVK, POR, PRKAA1, PRKAB1, PTK2B, PTRH2, QDPR, RAN, SCRN1, SOD1, SPR, SPTLC1, SPTLC2, SYMPK, VDAC2]
GO:0016126	sterol biosynthetic process	GO_BiologicalProcess-EBI-UniProt-GOA_04.09.2018_00h00	2.23439e-07	0.000527763	2.21912e-18	1.90845e-16	[5, 6]	Group080	38.1443	37	[ACAA2, ACACA, ACAT2, ACLY, APOA1, APOA4, APOB, APOE, CES1, CES2, CYB5R1, CYB5R3, DHCR24, DIAPH1, EBP, ERLIN1, ERLIN2, FASN, FDPS, G6PD, GLB1, HMGCS1, HMGCS2, IDI1, KPNB1, LBR, LSS, MVK, NSDHL, PMVK, POR, PRKAA1, PRKAB1, RAN, SCRN1, SOD1, VDAC2]
GO:0019081	viral translation	GO_BiologicalProcess-EBI-UniProt-GOA_04.09.2018_00h00	1.9317e-08	4.70756e-05	3.23e-22	3.0362e-20	[5, 6]	Group081	69.5652	16	[DENR, DHX9, DNM1L, EIF3A, EIF3B, EIF3D, EIF3F, EIF3G, EIF3L, EIF6, MCAT, MCTS1, PCBP2, PTBP1, SSB, UTRN]
GO:0075522	IRES-dependent viral translational initiation	GO_BiologicalProcess-EBI-UniProt-GOA_04.09.2018_00h00	5.92767e-07	0.00137344	3.23e-22	3.0362e-20	[5, 6, 7]	Group081	68.4211	13	[DENR, DNM1L, EIF3A, EIF3B, EIF3D, EIF3F, EIF6, MCAT, MCTS1, PCBP2, PTBP1, SSB, UTRN]
GO:0075525	viral translational termination-reinitiation	GO_BiologicalProcess-EBI-UniProt-GOA_04.09.2018_00h00	1.90142e-05	0.0413369	3.23e-22	3.0362e-20	[5, 6, 7]	Group081	100	6	[EIF3A, EIF3B, EIF3D, EIF3G, EIF3L, EIF6]
GO:0002181	cytoplasmic translation	GO_BiologicalProcess-EBI-UniProt-GOA_04.09.2018_00h00	6.74288e-21	1.8462e-17	3.23e-22	3.0362e-20	[6, 7, 8]	Group081	53.2787	65	[AARS, DENR, DHX9, DNM1L, EEF2, EIF3A, EIF3B, EIF3D, EIF3E, EIF3F, EIF3G, EIF3H, EIF3I, EIF3J, EIF3K, EIF3L, EIF3M, EIF4A2, EIF4B, EIF4E, EIF4G1, EIF4H, EIF5, EIF6, FMR1, GSPT1, MCAT, MCTS1, MTOR, NCK1, PSMC5, RPL10A, RPL11, RPL13A, RPL15, RPL18, RPL18A, RPL19, RPL22, RPL24, RPL26, RPL27A, RPL29, RPL30, RPL31, RPL32, RPL35A, RPL36, RPL38, RPL4, RPL6, RPL7, RPL8, RPL9, RPLP2, RPS20, RPS21, RPS23, …
GO:0002183	cytoplasmic translational initiation	GO_BiologicalProcess-EBI-UniProt-GOA_04.09.2018_00h00	1.00769e-12	2.61799e-09	3.23e-22	3.0362e-20	[4, 7, 8, 9]	Group081	65.1163	28	[DENR, DNM1L, EIF3A, EIF3B, EIF3D, EIF3E, EIF3F, EIF3G, EIF3H, EIF3I, EIF3J, EIF3K, EIF3L, EIF3M, EIF4A2, EIF4B, EIF4E, EIF4G1, EIF4H, EIF5, EIF6, MCAT, MCTS1, MTOR, NCK1, PSMC5, RPL13A, UTRN]
GO:0001732	formation of cytoplasmic translation initiation complex	GO_BiologicalProcess-EBI-UniProt-GOA_04.09.2018_00h00	3.93972e-09	9.73899e-06	3.23e-22	3.0362e-20	[5, 6, 7, 8, 9, 10]	Group081	82.3529	14	[EIF3A, EIF3B, EIF3D, EIF3E, EIF3F, EIF3G, EIF3H, EIF3I, EIF3J, EIF3K, EIF3L, EIF3M, EIF6, PSMC5]
GO:0009991	response to extracellular stimulus	GO_BiologicalProcess-EBI-UniProt-GOA_04.09.2018_00h00	1.00256e-09	2.5064e-06	1.24447e-09	6.96901e-08	[3]	Group082	25.3294	173	[AACS, ACADM, ACAT1, ACSL1, ACSL3, ACSL4, ACTR1A, ADA, ADNP, ADSL, AGL, AHCY, AIFM1, AKR1C3, AKT1, ALAD, ALB, APOA1, APOE, ARHGAP35, ARSA, ASNS, ASS1, ATG5, ATG7, ATP2B1, BAIAP2, C3, CACYBP, CAD, CADPS2, CAPNS1, CASP1, CAT, CES1, COL1A1, COMT, COX2, COX4I1, CRAT, CST3, CYBB, DAD1, DBNL, DCTPP1, DENR, DHODH, DNM1L, DNPEP, DSC2, EEF2, EGFR, EIF2A, EIF2AK2, EIF2S1, EIF4A2, EIF4E, EIF4G1, EIF4G2, ENS…
GO:0071496	cellular response to external stimulus	GO_BiologicalProcess-EBI-UniProt-GOA_04.09.2018_00h00	2.43797e-06	0.00552444	1.24447e-09	6.96901e-08	[3]	Group082	25.2983	106	[ADNP, AGT, AIFM1, AKR1C3, AKT1, ALB, ARHGAP35, ARHGDIA, ASNS, ATG5, ATG7, ATP1A1, ATP2B1, BAG3, BAIAP2, BAK1, C3, CACYBP, CADPS2, CASP1, CNN2, COL1A1, COMT, COX2, CYBB, DAG1, DBNL, DCTPP1, DENR, DNM1L, DNPEP, DSC2, EGFR, EIF2A, EIF2AK2, EIF2S1, EIF4A2, EIF4E, EIF4G1, EIF4G2, FASN, GBA, GC, GCLC, GCN1, GLUL, GOT1, GSDMD, GSTP1, HNRNPA1, HSP90B1, HSPA5, HSPA8, ICAM1, IFI16, ITGA2, ITGA6, KANK2, KI…
GO:0031668	cellular response to extracellular stimulus	GO_BiologicalProcess-EBI-UniProt-GOA_04.09.2018_00h00	1.34892e-05	0.0295279	1.24447e-09	6.96901e-08	[3, 4]	Group082	25.5952	86	[ADNP, AIFM1, AKR1C3, ALB, ARHGAP35, ASNS, ATG5, ATG7, ATP2B1, BAIAP2, C3, CACYBP, CADPS2, COL1A1, COMT, COX2, CYBB, DBNL, DCTPP1, DENR, DNM1L, DNPEP, DSC2, EIF2A, EIF2AK2, EIF2S1, EIF4A2, EIF4E, EIF4G1, EIF4G2, FASN, GBA, GC, GCN1, GLUL, GSDMD, GSTP1, HNRNPA1, HSP90B1, HSPA5, HSPA8, ICAM1, IFI16, ITGA6, KANK2, KIAA1324, KRT20, LAMP2, LARS, LONP1, LYN, LYPLA1, MAPK1, MAPK3, MARS, MIOS, MTOR, MYBB…
GO:0007584	response to nutrient	GO_BiologicalProcess-EBI-UniProt-GOA_04.09.2018_00h00	4.85626e-07	0.00112908	1.24447e-09	6.96901e-08	[3, 5]	Group082	27.4448	87	[AACS, ACSL1, ACSL3, ACSL4, ACTR1A, ADA, ADSL, AGL, AHCY, AIFM1, AKR1C3, ALAD, APOA1, ARSA, ASS1, ATP2B1, BAIAP2, CACYBP, CASP1, CAT, COL1A1, COX2, COX4I1, CRAT, CYBB, DAD1, DHODH, EEF2, EGFR, ENSA, EPX, GALM, GCLC, GNAI2, GSN, GSTP1, HMGCL, HMGCS1, HNRNPC, HSP90B1, HTT, IGFBP2, ITGA2, KANK2, LDHA, LONP1, MCAT, MCTS1, MGMT, MTOR, MUC1, NNT, NQO1, OGT, OPA1, OXCT1, PARP4, PCNA, PEBP1, PKM, POR, PO…
GO:0031667	response to nutrient levels	GO_BiologicalProcess-EBI-UniProt-GOA_04.09.2018_00h00	7.31985e-10	1.83289e-06	1.24447e-09	6.96901e-08	[4]	Group082	25.6569	166	[AACS, ACADM, ACAT1, ACSL1, ACSL3, ACSL4, ACTR1A, ADA, ADSL, AGL, AHCY, AIFM1, AKR1C3, AKT1, ALAD, ALB, APOA1, APOE, ARSA, ASNS, ASS1, ATG5, ATG7, ATP2B1, BAIAP2, C3, CACYBP, CAD, CADPS2, CAPNS1, CASP1, CAT, CES1, COL1A1, COMT, COX2, COX4I1, CRAT, CST3, CYBB, DAD1, DBNL, DENR, DHODH, DNM1L, DNPEP, DSC2, EEF2, EGFR, EIF2A, EIF2AK2, EIF2S1, EIF4A2, EIF4E, EIF4G1, EIF4G2, ENSA, EPX, FASN, FIS1, G6PD…
GO:0031669	cellular response to nutrient levels	GO_BiologicalProcess-EBI-UniProt-GOA_04.09.2018_00h00	1.40716e-05	0.0307464	1.24447e-09	6.96901e-08	[4, 5]	Group082	26.0726	79	[AIFM1, AKR1C3, ALB, ASNS, ATG5, ATG7, ATP2B1, BAIAP2, C3, CACYBP, CADPS2, COL1A1, COMT, COX2, CYBB, DBNL, DENR, DNM1L, DNPEP, DSC2, EIF2A, EIF2AK2, EIF2S1, EIF4A2, EIF4E, EIF4G1, EIF4G2, FASN, GBA, GC, GCN1, GLUL, HNRNPA1, HSP90B1, HSPA5, HSPA8, ICAM1, IFI16, KANK2, KIAA1324, KRT20, LAMP2, LARS, LONP1, LYPLA1, MAPK1, MAPK3, MARS, MIOS, MTOR, MYBBP1A, NAT1, OPA1, PARP4, PEBP1, PELP1, PIK3R4, POST…
GO:0009636	response to toxic substance	GO_BiologicalProcess-EBI-UniProt-GOA_04.09.2018_00h00	7.10007e-12	1.82685e-08	4.78601e-25	4.88173e-23	[3]	Group083	26.5579	179	[AACS, ABAT, ACTR1B, ACTR2, ADA, ADH5, ADIRF, AGFG1, AIFM1, ALAD, ALB, ANXA1, APEX1, APOA4, APOE, ARSA, ASNS, ASS1, BAK1, BAX, BLMH, BPHL, CACYBP, CASP3, CAT, CCS, CCT6A, CD14, CDH1, CES1, CES2, CLDN18, CLIC2, CLU, CNP, COL1A1, COX2, CPOX, CRAT, CRK, CRYAB, CST3, CYBB, CYGB, DHRS4, DHX15, DNM2, DPYSL2, EBP, EEF1B2, EEF2, EIF2AK2, EPHX1, EPHX2, EPX, ESD, FIS1, G6PD, GGH, GNAO1, GOT2, GPX1, GPX2, G…
GO:0010035	response to inorganic substance	GO_BiologicalProcess-EBI-UniProt-GOA_04.09.2018_00h00	8.02064e-17	2.14472e-13	4.78601e-25	4.88173e-23	[3]	Group083	28.2815	209	[AARS, ABAT, ACO1, ACTR1B, ADA, ADD1, ADNP, ADPRHL2, AGFG1, AHCYL1, AIFM1, AKR1A1, AKR1B1, AKR1C3, AKT1, ALAD, ALG2, ANK3, ANXA1, ANXA11, ANXA7, APEX1, APOA4, APOB, ARID1A, ASS1, ATG7, ATIC, ATP2B4, ATP5F1D, B2M, BAK1, BSG, C4BPA, CA2, CACYBP, CALR, CAMK2D, CASP3, CAT, CAV1, CCS, CD14, CD9, CDH1, CDKN2AIP, CES1, CIB1, CLIC4, CLU, CNRIP1, COL18A1, COL1A1, COX2, CPNE1, CPNE3, CPOX, CRAT, CRIP2, CRK…
GO:0042493	response to drug	GO_BiologicalProcess-EBI-UniProt-GOA_04.09.2018_00h00	2.89244e-08	7.02863e-05	4.78601e-25	4.88173e-23	[3]	Group083	22.0339	286	[AACS, ABAT, ABCA8, ABCC1, ABCC3, ABCD3, ACSL1, ACTR1B, ACTR2, ADA, ADIRF, AGFG1, AGRN, AGT, AIFM1, AK3, ALAD, ANXA1, APEX1, APOA1, APOA2, ARHGEF2, ARL6IP5, ARRB1, ARSA, ASNS, ASS1, ATG5, ATG7, ATP1A1, ATP8B1, B2M, BAIAP2, BAK1, BANF1, BLMH, C3, C4BPA, CA2, CA9, CACYBP, CAD, CALR, CASP1, CASP3, CAT, CAV1, CCDC6, CCT6A, CD14, CDH1, CDK5, CES1, CIB1, CLDN18, CLU, COASY, COL18A1, COL1A1, COMT, COX2,…
GO:0046677	response to antibiotic	GO_BiologicalProcess-EBI-UniProt-GOA_04.09.2018_00h00	2.34537e-07	0.000552803	4.78601e-25	4.88173e-23	[3]	Group083	25.7143	117	[AACS, ABAT, ACTR1B, ACTR2, ADA, AGFG1, AIFM1, ALAD, ANXA1, AOC3, APEX1, ARSA, BAK1, CACYBP, CASP3, CAT, CCT6A, CD14, CIB1, CLDN18, CLU, CNRIP1, COL1A1, CRAT, CRIP2, CRK, CRYAB, CSRP1, CST3, CYBB, DBNL, EEF1B2, EEF2, G6PD, GGH, GNAI1, GNAO1, GOT2, GPX1, GSN, GSTP1, HBB, HID1, HNRNPA1, HNRNPD, HP, HPGD, HSP90AA1, HSPA5, HSPH1, ICAM1, ITPR2, KANK2, KDM1A, KPNA4, LARP1, LDHA, MAOB, MAPK13, MDH2, MGM…
GO:1901700	response to oxygen-containing compound	GO_BiologicalProcess-EBI-UniProt-GOA_04.09.2018_00h00	2.50028e-16	6.66326e-13	4.78601e-25	4.88173e-23	[3]	Group083	23.0306	459	[AACS, ABAT, ABR, ACACA, ACSL1, ACTN2, ACTR1A, ACTR1B, ACTR2, ADA, ADH5, ADNP, ADPRHL2, AGFG1, AGRN, AGT, AHCYL1, AHSG, AIFM1, AKAP9, AKR1A1, AKR1B1, AKR1C3, AKT1, AKT2, ALAD, ANXA1, AP3S1, APEX1, APOA2, APOA4, APOB, APOE, APPL1, APRT, ARHGEF2, ARPC1B, ARRB1, ARSA, ASNS, ASS1, ATG7, ATP1A1, ATP2A2, ATP2B1, ATP2B4, ATP4B, ATP6V0A1, ATP6V0D1, ATP6V1A, ATP6V1B2, ATP6V1C1, ATP6V1D, ATP6V1E1, ATP6V1F,…
GO:0014070	response to organic cyclic compound	GO_BiologicalProcess-EBI-UniProt-GOA_04.09.2018_00h00	1.27877e-08	3.13044e-05	4.78601e-25	4.88173e-23	[4]	Group083	22.2573	282	[AACS, ABAT, ABCD3, ACAT1, ACSL1, ACSL3, ACTR1A, ACTR1B, ACTR2, ADA, ADAR, ADSS, AGL, AGO1, AGO2, AGT, AIFM1, AKAP13, AKAP9, AKR1A1, AKR1B1, AKR1C3, AKT1, ALAD, ALG1, ANXA1, ANXA3, ANXA7, APEX1, APOA2, APOA4, APOB, ARHGDIA, ARHGEF7, ARID1A, ARPC1B, ASNS, ASS1, ATG7, ATP1A1, ATP2B1, ATP2B4, BAK1, BSG, CA2, CA9, CACYBP, CAD, CALR, CASP1, CASP3, CASP6, CASP7, CAT, CAV1, CCT6A, CDC5L, CDH1, CDK5, CES…
GO:0051640	organelle localization	GO_BiologicalProcess-EBI-UniProt-GOA_04.09.2018_00h00	2.38597e-17	6.4087e-14	4.76853e-21	4.29168e-19	[3]	Group084	27.6269	234	[ABCE1, ACP2, ACTN4, ACTR1A, ACTR2, ACTR3, AKAP9, ALB, ALG2, AP1M2, AP3B1, AP3D1, AP3M1, AP3S1, APEX1, ARF1, ARHGEF2, ARL8B, ATG5, ATP2A2, ATP6V1H, BIN1, C11orf58, C3, CADPS2, CAPS, CDC42, CDC42EP1, CDK5, CHAMP1, CHGA, CHMP1A, CHMP2A, CHMP4A, CHMP4B, CHTOP, CKAP5, CLASP2, CLUH, COASY, COPG1, CRIP2, CTSC, CTSZ, CUL3, DCTN1, DCTN2, DCTN3, DCTN4, DENR, DLG1, DMD, DNAJC5, DNM1, DNM1L, DNM2, DNM3, DOC…
GO:0051656	establishment of organelle localization	GO_BiologicalProcess-EBI-UniProt-GOA_04.09.2018_00h00	6.90423e-13	1.80062e-09	4.76853e-21	4.29168e-19	[3, 4]	Group084	27.8523	166	[ABCE1, ACTN4, ACTR2, ACTR3, ALG2, AP1M2, AP3B1, AP3D1, AP3M1, AP3S1, APEX1, ARF1, ARHGEF2, ATG5, ATP2A2, C11orf58, C3, CADPS2, CAPS, CDC42, CDK5, CHAMP1, CHGA, CHMP1A, CHMP2A, CHMP4A, CHMP4B, CLASP2, COPG1, CRIP2, CTSC, CTSZ, CUL3, DCTN1, DCTN2, DCTN4, DENR, DLG1, DNAJC5, DNM1, DNM1L, DNM2, DNM3, DOCK7, DPYSL2, DYNC1H1, EIF3A, EIF6, EPB42, EXOC4, EZR, FDPS, FMR1, FNBP1L, FYCO1, GBF1, GIPC1, GOLG…
GO:0140056	organelle localization by membrane tethering	GO_BiologicalProcess-EBI-UniProt-GOA_04.09.2018_00h00	1.32253e-07	0.000315027	4.76853e-21	4.29168e-19	[3, 4]	Group084	31.1005	65	[ACP2, ACTR1A, AKAP9, ALB, CDC42EP1, CHTOP, CKAP5, DCTN1, DCTN2, DCTN3, DYNC1H1, DYNC1I2, EPB42, ESYT1, ESYT2, EXOC2, EXOC4, EXOC5, EXOC6B, EXOC8, HSP90AA1, LAP3, MAPRE1, NSFL1C, PAFAH1B1, PICALM, PPP2R1A, PRKACA, PRKAR2B, PRKCA, PSAP, RAB10, RAB8A, RAB8B, RALB, SCFD1, SCFD2, SF3B1, SNAP29, STX12, STX4, STX5, STX6, STX7, STXBP2, STXBP3, SYTL2, TUBA4A, TUBB, TUBB2A, TUBB4A, TUBB4B, TUBG1, USO1, VA…
GO:0016050	vesicle organization	GO_BiologicalProcess-EBI-UniProt-GOA_04.09.2018_00h00	3.72629e-17	9.99392e-14	4.76853e-21	4.29168e-19	[4]	Group084	31.5574	154	[AGFG1, AKT2, ALG2, ANKFY1, ANXA1, ANXA2, AP1G1, AP1M1, AP2M1, AP3B1, AP3D1, ARF1, ARFGEF2, ATG5, C3, CALR, CAPS, CAV1, CD2AP, CHMP1A, CHMP2A, CHMP4A, CHMP4B, CORO1A, CTSC, CTSZ, CUL3, DNAJC13, DNM1, DNM3, DYSF, EEA1, EPB42, EPS15, EXOC8, FNBP1L, GBF1, GNAI3, GOLGA2, GOLPH3, GOLPH3L, GOSR1, GSTP1, HARS, HDLBP, HEBP1, HGS, IQGAP1, IST1, KIF5B, LAMTOR1, LMAN1, MCFD2, MIA3, MYO18A, NAPA, NSF, PAFAH1…
GO:0051648	vesicle localization	GO_BiologicalProcess-EBI-UniProt-GOA_04.09.2018_00h00	5.79654e-11	1.47638e-07	4.76853e-21	4.29168e-19	[4]	Group084	29.8387	111	[ACTN4, ALG2, AP1M2, AP3B1, AP3D1, AP3M1, AP3S1, APEX1, ARF1, ATG5, ATP2A2, C11orf58, C3, CADPS2, CAPS, CDK5, CLASP2, CTSC, CTSZ, CUL3, DCTN1, DCTN2, DENR, DNAJC5, DNM1, DNM1L, DNM2, DNM3, DPYSL2, DYNC1H1, EPB42, EXOC4, FMR1, FNBP1L, FYCO1, GBF1, GIPC1, GOLGA2, GOSR1, GRIPAP1, GSK3B, GSTP1, HTT, KIF5B, LMAN1, MCFD2, METAP2, MLPH, MYO1A, MYO1C, MYO1E, NAPA, NSF, PAFAH1B1, PDCD6, PDCD6IP, PICALM, P…
GO:0051650	establishment of vesicle localization	GO_BiologicalProcess-EBI-UniProt-GOA_04.09.2018_00h00	1.4238e-10	3.60648e-07	4.76853e-21	4.29168e-19	[4, 5]	Group084	30.0578	104	[ACTN4, ALG2, AP1M2, AP3B1, AP3D1, AP3M1, AP3S1, APEX1, ARF1, ATG5, ATP2A2, C11orf58, C3, CADPS2, CAPS, CDK5, CLASP2, CTSC, CTSZ, CUL3, DCTN1, DCTN2, DENR, DNAJC5, DNM1, DNM1L, DNM2, DNM3, DPYSL2, DYNC1H1, EPB42, EXOC4, FMR1, FNBP1L, FYCO1, GBF1, GIPC1, GOLGA2, GOSR1, GRIPAP1, GSK3B, GSTP1, HTT, KIF5B, LMAN1, MCFD2, METAP2, MLPH, MYO1C, MYO1E, NAPA, NSF, PAFAH1B1, PDCD6, PICALM, PPP6C, PPP6R1, PP…
GO:0033554	cellular response to stress	GO_BiologicalProcess-EBI-UniProt-GOA_04.09.2018_00h00	5.54352e-23	1.52724e-19	2.46595e-14	1.8248e-12	[3]	Group085	23.7237	553	[ABHD14B, ACAA2, ACADVL, ACTL6A, ACTR1B, ADD1, ADPRHL2, AGFG1, AGR2, AGT, AIFM1, AKR1A1, AKR1B1, AKR1C3, AKT1, ALB, ALDH9A1, ALG2, AMBP, ANXA1, APEX1, APOA1, APOA4, APOE, AQR, ARFGAP1, ARFGAP3, ARHGEF2, ARHGEF6, ARHGEF7, ARL6IP5, ARMT1, ARSA, ASCC3, ASNA1, ASNS, ASS1, ATG5, ATG7, ATP2A2, ATP6V0D1, ATP6V1C1, BAG3, BAG5, BAG6, BAK1, BAX, BAZ1B, BCAP31, BCCIP, BCLAF1, BID, BLMH, BRCC3, C3, CA2, CA9,…
GO:0048585	negative regulation of response to stimulus	GO_BiologicalProcess-EBI-UniProt-GOA_04.09.2018_00h00	5.68132e-07	0.00131807	2.46595e-14	1.8248e-12	[2, 3, 4]	Group085	20.4857	388	[A2M, ABAT, ABHD14B, ABR, ACAA2, ADA, ADAR, AGFG1, AGT, AHSG, AKR1B1, AKT1, ALG2, AMBP, ANXA1, ANXA2, APCS, APOA1, APOA2, APOE, ARAF, ARHGAP12, ARHGAP35, ARHGEF2, ARHGEF7, ARL6IP5, ARRB1, ASPN, ATG7, ATP2B4, BAG5, BAX, BGN, BID, BIRC6, C1QBP, C4BPA, C5, CACYBP, CALR, CAPG, CAPN5, CARD19, CASK, CAV1, CAVIN3, CCAR2, CCDC22, CD14, CD2AP, CD44, CD74, CD9, CDC42, CDK5RAP3, CHID1, CHP1, CIB1, CLASP2, C…
GO:0080134	regulation of response to stress	GO_BiologicalProcess-EBI-UniProt-GOA_04.09.2018_00h00	1.05505e-09	2.63656e-06	2.46595e-14	1.8248e-12	[3, 4]	Group085	21.5795	388	[A2M, ABAT, ABCE1, ABR, ACTR1B, ADA, ADAR, AGFG1, AGR2, AGT, AHSG, AKT1, AMBP, ANXA1, ANXA2, AP1G1, APCS, APOA1, APOB, APOE, ARFGEF1, ARHGEF2, ARHGEF7, ARL6IP5, ARMT1, ASAP2, ATG7, ATP2B4, BAG3, BAG5, BAG6, BAK1, BAX, BCAP31, BCLAF1, BID, BRCC3, C1QBP, C3, C4BPA, C5, C8B, C9, CACYBP, CAP1, CAPG, CASK, CASP1, CAV1, CCAR2, CD14, CD44, CD47, CD74, CD9, CDC37, CDC42, CFB, CFH, CHID1, CHP1, CISD2, CLA…
GO:0080135	regulation of cellular response to stress	GO_BiologicalProcess-EBI-UniProt-GOA_04.09.2018_00h00	3.91566e-08	9.48764e-05	2.46595e-14	1.8248e-12	[3, 4, 5]	Group085	23.4067	202	[ACTR1B, AGFG1, AGR2, AKT1, AMBP, ARHGEF2, ARL6IP5, ARMT1, ATG7, BAG3, BAG5, BAG6, BAK1, BAX, BCAP31, BCLAF1, BID, BRCC3, CAV1, CCAR2, CD44, CD74, CDC42, CHP1, CLU, COPS5, COX2, CPOX, CRYAB, CUL4A, DBNL, DDAH1, DDAH2, DDX39A, DDX39B, DDX5, DEK, DHX9, DLG1, DNAJA1, DNAJB1, DNAJC3, DNAJC7, DUSP3, EEF1E1, EGFR, EIF2AK2, EIF4A2, EIF4E, EIF4G1, ENO1, EPRS, EPX, ERLEC1, ERP29, EZR, FASN, FKBP4, FMR1, F…
GO:0045088	regulation of innate immune response	GO_BiologicalProcess-EBI-UniProt-GOA_04.09.2018_00h00	5.62703e-07	0.00130603	2.46595e-14	1.8248e-12	[4, 5, 6]	Group085	25.2632	120	[A2M, ABCE1, ADAR, AGFG1, AMBP, AP1G1, APCS, APOB, ARHGEF7, C1QBP, CACYBP, CAP1, CAV1, CD14, CDC37, CISD2, CNPY3, CPOX, CRK, CSDE1, CTSS, DDX58, DDX60, DHX9, EHHADH, EIF4E, ERAP1, ERBIN, FERMT2, FGA, FGB, FGG, FH, FLOT1, GALM, HLA-A, HLA-B, HLA-E, HMGB1, HMGB2, HPX, HSP90AA1, HSP90AB1, HSP90B1, HSPD1, IFI16, ITCH, KANK2, KRAS, LAMP1, LGALS9, LSM14A, LTF, LYN, MATR3, MAVS, MTCH1, MUC1, MUC5AC, MUC…
GO:1902531	regulation of intracellular signal transduction	GO_BiologicalProcess-EBI-UniProt-GOA_04.09.2018_00h00	5.17336e-06	0.0115831	2.46595e-14	1.8248e-12	[4, 5, 6]	Group085	19.6878	454	[A2M, ABHD14B, ABR, ACTN4, ADA, AGFG1, AGO1, AGT, AIP, AKAP1, AKAP12, AKAP13, AKR1A1, AKR1B1, AKR1C3, AKT1, ALG2, AMBP, APEX1, APOA1, APOC3, APOE, APOL2, ARAF, ARF6, ARFGEF1, ARFGEF2, ARFGEF3, ARHGAP1, ARHGAP12, ARHGAP17, ARHGAP18, ARHGAP35, ARHGDIA, ARHGDIB, ARHGEF1, ARHGEF11, ARHGEF12, ARHGEF16, ARHGEF2, ARHGEF37, ARHGEF6, ARHGEF7, ARL6IP5, ARRB1, ASPN, ATP2B4, BAG5, BAX, BCAP31, BCLAF1, BDH2, …
GO:0098754	detoxification	GO_BiologicalProcess-EBI-UniProt-GOA_04.09.2018_00h00	4.13583e-11	1.05546e-07	4.3382e-13	2.99336e-11	[1, 4]	Group086	39.0411	57	[ADH5, ALB, APOA4, APOE, CACYBP, CAT, CCS, CLIC2, COX2, CRAT, CYGB, EPX, ESD, GPX1, GPX2, GPX3, GSPT1, GSR, GSTA1, GSTK1, GSTM2, GSTM3, GSTO1, GSTP1, GSTZ1, HBB, HP, KANK2, MAPRE2, MARC2, MAT2B, MGST3, NNT, NQO1, PARK7, PRDX1, PRDX2, PRDX3, PRDX4, PRDX5, PRDX6, PRG2, PRXL2A, PTGS1, PXDN, RBM14, S100A9, SOD1, SOD2, SOD3, TXN, TXN2, TXNDC17, TXNL1, TXNRD1, TXNRD2, VAC14]
GO:0009636	response to toxic substance	GO_BiologicalProcess-EBI-UniProt-GOA_04.09.2018_00h00	7.10007e-12	1.82685e-08	4.3382e-13	2.99336e-11	[3]	Group086	26.5579	179	[AACS, ABAT, ACTR1B, ACTR2, ADA, ADH5, ADIRF, AGFG1, AIFM1, ALAD, ALB, ANXA1, APEX1, APOA4, APOE, ARSA, ASNS, ASS1, BAK1, BAX, BLMH, BPHL, CACYBP, CASP3, CAT, CCS, CCT6A, CD14, CDH1, CES1, CES2, CLDN18, CLIC2, CLU, CNP, COL1A1, COX2, CPOX, CRAT, CRK, CRYAB, CST3, CYBB, CYGB, DHRS4, DHX15, DNM2, DPYSL2, EBP, EEF1B2, EEF2, EIF2AK2, EPHX1, EPHX2, EPX, ESD, FIS1, G6PD, GGH, GNAO1, GOT2, GPX1, GPX2, G…
GO:0097237	cellular response to toxic substance	GO_BiologicalProcess-EBI-UniProt-GOA_04.09.2018_00h00	3.0919e-09	7.65864e-06	4.3382e-13	2.99336e-11	[4]	Group086	29.4118	95	[ACTR1B, ADH5, ADIRF, AGFG1, AIFM1, ALB, ANXA1, APEX1, APOA4, APOE, CACYBP, CAT, CCS, CLIC2, CLU, COX2, CRAT, CST3, CYBB, CYGB, DNM2, EPX, ESD, FIS1, GPX1, GPX2, GPX3, GSPT1, GSR, GSTA1, GSTK1, GSTM2, GSTM3, GSTO1, GSTP1, GSTZ1, HBB, HNRNPA1, HP, HSPH1, ITPR2, KANK2, MAPK13, MAPRE2, MAT2B, MGST3, MTCH1, NFKB1, NNT, NQO1, NUP93, PARK7, PAWR, PCNA, PDCD10, PPIF, PPP5C, PRDX1, PRDX2, PRDX3, PRDX4, P…
GO:0017001	antibiotic catabolic process	GO_BiologicalProcess-EBI-UniProt-GOA_04.09.2018_00h00	2.52886e-07	0.000594788	4.3382e-13	2.99336e-11	[4, 5]	Group086	42.6471	29	[ADH5, AKR1B10, AKR1C3, ALDH1B1, ALDH2, ALDH9A1, APOA4, CAT, CRAT, EPX, ESD, GPX1, GPX3, HBB, HP, NAGK, NNT, PRDX1, PRDX2, PRDX3, PRDX5, PRDX6, PRG2, PXDN, SULT1A1, SULT1B1, SULT1C2, UGGT1, UGT1A6]
GO:0042743	hydrogen peroxide metabolic process	GO_BiologicalProcess-EBI-UniProt-GOA_04.09.2018_00h00	6.20555e-06	0.0138446	4.3382e-13	2.99336e-11	[4, 5]	Group086	39.3939	26	[APOA4, CAT, COX2, CRAT, CYBB, EGFR, EPX, GIPC1, GPX1, GPX3, HBB, HP, MAOB, NNT, PARK7, PRDX1, PRDX2, PRDX3, PRDX5, PRDX6, PRG2, PXDN, RAC1, RAC2, SOD1, STAT3]
GO:0098869	cellular oxidant detoxification	GO_BiologicalProcess-EBI-UniProt-GOA_04.09.2018_00h00	2.32744e-10	5.8791e-07	4.3382e-13	2.99336e-11	[3, 6]	Group086	39.3939	52	[ALB, APOA4, APOE, CACYBP, CAT, CCS, CLIC2, COX2, CRAT, CYGB, EPX, GPX1, GPX2, GPX3, GSR, GSTA1, GSTK1, GSTM2, GSTO1, GSTP1, GSTZ1, HBB, HP, KANK2, MAPRE2, MAT2B, MGST3, NNT, NQO1, PARK7, PRDX1, PRDX2, PRDX3, PRDX4, PRDX5, PRDX6, PRG2, PRXL2A, PTGS1, PXDN, RBM14, S100A9, SOD1, SOD2, SOD3, TXN, TXN2, TXNDC17, TXNL1, TXNRD1, TXNRD2, VAC14]
GO:0051129	negative regulation of cellular component organization	GO_BiologicalProcess-EBI-UniProt-GOA_04.09.2018_00h00	3.24857e-13	8.508e-10	1.63346e-27	1.69879e-25	[3, 4, 5]	Group087	25.7078	227	[ABHD14B, ACAA2, ACE, ACTN4, ADD1, AIMP1, AIP, AKR1B1, AKT1, APOA1, APOA2, APOA4, APOC3, APOE, ARF6, ARFGEF1, ARHGDIA, ARHGEF2, ATG3, ATG5, ATG7, ATP6V1H, B2M, BAG3, BAG5, BUB3, C3, C4BPA, CACYBP, CAPG, CAPZA1, CAPZA2, CAPZB, CARMIL1, CAV1, CDC42, CDK5, CHMP2A, CHMP4A, CHMP4B, CIB1, CLASP2, CLU, CNN2, COASY, CORO1A, CORO1B, CORO1C, CRIP2, CRYAB, CSDE1, CSK, CST3, CTBP1, CTSZ, DDX3X, DENR, DFFA, D…
GO:0033043	regulation of organelle organization	GO_BiologicalProcess-EBI-UniProt-GOA_04.09.2018_00h00	3.92246e-28	1.09083e-24	1.63346e-27	1.69879e-25	[4, 5]	Group087	26.8246	419	[ABHD14B, ACAA2, ACACA, ACP2, ACTN2, ACTR2, ACTR3, ADD1, AIMP1, AIP, AKAP13, AKAP9, AKT1, AKT2, ANK1, ANXA1, ANXA2, APEX1, APOA1, ARF1, ARF6, ARFGEF1, ARFIP1, ARFIP2, ARHGAP18, ARHGAP35, ARHGDIA, ARHGDIB, ARHGEF2, ARHGEF7, ARPC1A, ARPC1B, ARPC2, ARPC3, ARPC4, ARPC5, ARPC5L, ARRB1, ATG3, ATG5, ATG7, ATL3, ATP6V1H, ATXN2L, BAG3, BAIAP2, BAIAP2L1, BAK1, BAX, BID, BIN1, BLMH, BUB3, C3, CACYBP, CALR, …
GO:0010639	negative regulation of organelle organization	GO_BiologicalProcess-EBI-UniProt-GOA_04.09.2018_00h00	1.33118e-10	3.37453e-07	1.63346e-27	1.69879e-25	[4, 5, 6]	Group087	27.8351	135	[ABHD14B, ACAA2, ADD1, AIMP1, AIP, AKT1, ARFGEF1, ARHGEF2, ATG5, ATG7, ATP6V1H, BAG3, BUB3, C3, CACYBP, CAPG, CAPZA1, CAPZA2, CAPZB, CARMIL1, CHMP2A, CHMP4A, CHMP4B, CIB1, CLASP2, CLU, COASY, CORO1A, CORO1B, CRIP2, CTBP1, DENR, DNM1L, DNM2, DYNC1LI1, EML2, EPS8, FKBP4, GMFB, GMFG, GPX1, GSN, H2AFY, HDGFL2, HDGFL3, HIP1R, HMGA1, HNRNPA1, HNRNPC, HNRNPU, HTRA2, IGBP1, IK, KANK2, LIG3, LIMA1, LMAN1,…
GO:1902904	negative regulation of supramolecular fiber organization	GO_BiologicalProcess-EBI-UniProt-GOA_04.09.2018_00h00	5.25454e-10	1.32047e-06	1.63346e-27	1.69879e-25	[4, 5, 6]	Group087	37.6712	55	[ABHD14B, ADD1, AIMP1, ARFGEF1, ARHGEF2, CAPG, CAPZA1, CAPZA2, CAPZB, CARMIL1, CIB1, CLASP2, CLU, CORO1A, CORO1B, CRYAB, EMILIN1, EML2, EPS8, FKBP4, GMFB, GMFG, GSN, HDGFL2, HDGFL3, HIP1R, HSPA8, LIMA1, LMOD1, MAPRE1, METAP2, MTPN, NAE1, PFN1, PRKCD, RDX, SCIN, SNW1, SPTA1, SPTAN1, SPTB, SPTBN1, STMN1, SWAP70, TBCD, TMOD1, TMOD3, TMSB4X, TRIOBP, TUBB, TUBB4A, TWF1, TWF2, VILL, WASF2]
GO:0051494	negative regulation of cytoskeleton organization	GO_BiologicalProcess-EBI-UniProt-GOA_04.09.2018_00h00	1.5178e-10	3.84154e-07	1.63346e-27	1.69879e-25	[5, 6, 7]	Group087	37.037	60	[ABHD14B, ADD1, AIMP1, ARFGEF1, ARHGEF2, ATP6V1H, CACYBP, CAPG, CAPZA1, CAPZA2, CAPZB, CARMIL1, CHMP2A, CIB1, CLASP2, COASY, CORO1A, CORO1B, EML2, EPS8, FKBP4, GMFB, GMFG, GSN, HDGFL2, HDGFL3, HIP1R, KANK2, LIMA1, LMOD1, MAPRE1, METAP2, MTPN, NAE1, NPM1, NUBP2, PFN1, PRKCD, RBM14, RDX, REPS2, SCIN, SNW1, SPTA1, SPTAN1, SPTB, SPTBN1, STMN1, SWAP70, TBCD, TMOD1, TMOD3, TMSB4X, TRIOBP, TUBB, TUBB4A,…
GO:0032272	negative regulation of protein polymerization	GO_BiologicalProcess-EBI-UniProt-GOA_04.09.2018_00h00	7.07113e-12	1.82011e-08	1.63346e-27	1.69879e-25	[5, 6, 7, 8]	Group087	51.3889	37	[ADD1, AIMP1, ARFGEF1, CAPG, CAPZA1, CAPZA2, CAPZB, CARMIL1, EML2, EPS8, FKBP4, GSN, HIP1R, LMOD1, MAPRE1, METAP2, MTPN, PFN1, PRKCD, RDX, SCIN, SPTA1, SPTAN1, SPTB, SPTBN1, STMN1, TBCD, TMOD1, TMOD3, TMSB4X, TRIOBP, TUBB, TUBB4A, TWF1, TWF2, VDAC2, VILL]
GO:0022613	ribonucleoprotein complex biogenesis	GO_BiologicalProcess-EBI-UniProt-GOA_04.09.2018_00h00	1.71328e-19	4.66012e-16	3.39296e-41	3.9019e-39	[3]	Group088	31.5978	176	[ABCE1, ADAR, AGO1, AGO2, ATXN2L, C1QBP, CDC73, CELF1, CIRBP, CNOT1, CPSF6, CPSF7, DDX1, DDX17, DDX21, DDX23, DDX39A, DDX39B, DDX3X, DDX6, DENR, DHX30, DHX9, DIS3, DKC1, DNM1L, DYNC1H1, EBNA1BP2, EIF2A, EIF2S1, EIF3A, EIF3B, EIF3D, EIF3E, EIF3F, EIF3G, EIF3H, EIF3I, EIF3J, EIF3K, EIF3L, EIF3M, EIF4A3, EIF4B, EIF4H, EIF5, EIF6, ELF1, EXOSC4, FBL, G3BP1, G3BP2, GAR1, GNL1, GNL3, HARS, HEATR1, HGS, …
GO:0042254	ribosome biogenesis	GO_BiologicalProcess-EBI-UniProt-GOA_04.09.2018_00h00	6.43661e-06	0.0143472	3.39296e-41	3.9019e-39	[4]	Group088	25.9701	87	[ABCE1, C1QBP, DDX17, DDX21, DDX3X, DHX30, DIS3, DKC1, EBNA1BP2, EIF2A, EIF2S1, EIF3A, EIF4A3, EIF6, ELF1, EXOSC4, FBL, GAR1, GNL1, GNL3, HEATR1, ISG20, KRAS, LSM6, MTREX, NAT10, NMD3, NOP56, NOP58, NPM1, NUDT16, NUP88, PA2G4, PDLIM3, PELP1, RAN, RPL10, RPL10A, RPL11, RPL12, RPL14, RPL15, RPL18, RPL23A, RPL24, RPL26, RPL27, RPL3, RPL34, RPL35, RPL35A, RPL38, RPL5, RPL6, RPL7, RPL7A, RPLP0, RPS10,…
GO:0071826	ribonucleoprotein complex subunit organization	GO_BiologicalProcess-EBI-UniProt-GOA_04.09.2018_00h00	4.52423e-22	1.24235e-18	3.39296e-41	3.9019e-39	[4]	Group088	38.4615	125	[ADAR, AGO1, AGO2, ATXN2L, C1QBP, CDC73, CELF1, CIRBP, CNOT1, CPSF6, CPSF7, DDX1, DDX23, DDX39A, DDX39B, DDX3X, DDX6, DENR, DHX30, DHX9, DNM1L, DYNC1H1, EIF2A, EIF2S1, EIF3A, EIF3B, EIF3D, EIF3E, EIF3F, EIF3G, EIF3H, EIF3I, EIF3J, EIF3K, EIF3L, EIF3M, EIF4B, EIF4H, EIF5, EIF6, ELF1, G3BP1, G3BP2, HARS, HGS, HNRNPA2B1, HNRNPC, HSP90AA1, HSP90AB1, KIF5B, KLC1, LSM14A, LSM3, LSM4, LUC7L3, MCAT, MCTS…
GO:0022618	ribonucleoprotein complex assembly	GO_BiologicalProcess-EBI-UniProt-GOA_04.09.2018_00h00	2.78517e-21	7.62857e-18	3.39296e-41	3.9019e-39	[4, 5, 6]	Group088	38.5852	120	[ADAR, AGO1, AGO2, ATXN2L, C1QBP, CDC73, CELF1, CIRBP, CNOT1, CPSF6, CPSF7, DDX1, DDX23, DDX39A, DDX39B, DDX3X, DDX6, DENR, DHX30, DHX9, DNM1L, DYNC1H1, EIF2A, EIF2S1, EIF3A, EIF3B, EIF3D, EIF3E, EIF3F, EIF3G, EIF3H, EIF3I, EIF3J, EIF3K, EIF3L, EIF3M, EIF4B, EIF4H, EIF5, EIF6, ELF1, G3BP1, G3BP2, HARS, HGS, HNRNPA2B1, HNRNPC, HSP90AA1, HSP90AB1, LSM14A, LSM3, LSM4, LUC7L3, MCAT, MCTS1, MMAB, NCBP…
GO:0006396	RNA processing	GO_BiologicalProcess-EBI-UniProt-GOA_04.09.2018_00h00	8.79915e-22	2.41449e-18	3.39296e-41	3.9019e-39	[5, 6, 7]	Group088	27.396	303	[AARS, AARS2, ACIN1, ADAR, AGO1, AGO2, AHCYL1, AHNAK, AIP, ALYREF, AQR, ASAP2, ATG5, C1QBP, C3, C9orf64, CCAR1, CCAR2, CDC5L, CDC73, CELF1, CHERP, CHTOP, CPSF1, CPSF6, CPSF7, CSTF2, CSTF3, CTNNBL1, CYFIP1, DAZAP1, DBR1, DCPS, DDX1, DDX17, DDX21, DDX23, DDX39A, DDX39B, DDX42, DDX46, DDX5, DHX15, DHX16, DHX29, DHX30, DHX32, DHX9, DIS3, DKC1, DNAJC8, EBNA1BP2, EFTUD2, EGFR, EIF3A, EIF4A3, EIF6, ELAV…
GO:0006413	translational initiation	GO_BiologicalProcess-EBI-UniProt-GOA_04.09.2018_00h00	1.03941e-39	2.92698e-36	3.39296e-41	3.9019e-39	[3, 6, 7, 8]	Group088	53.3613	127	[ABCE1, AGO2, COPS5, DDX1, DDX3X, DENR, DHX29, DNAJC3, DNM1L, EIF1, EIF2A, EIF2AK2, EIF2B1, EIF2B2, EIF2B4, EIF2B5, EIF2S1, EIF2S2, EIF2S3, EIF3A, EIF3B, EIF3D, EIF3E, EIF3F, EIF3G, EIF3H, EIF3I, EIF3J, EIF3K, EIF3L, EIF3M, EIF4A1, EIF4A2, EIF4B, EIF4E, EIF4G1, EIF4G2, EIF4G3, EIF4H, EIF5, EIF5B, EIF6, FMR1, HSPB1, KHDRBS1, LARP1, MCAT, MCTS1, MTOR, NCBP1, NCK1, NCK2, NPM1, PABPC1, PAIP1, PPP1CA,…
GO:0032886	regulation of microtubule-based process	GO_BiologicalProcess-EBI-UniProt-GOA_04.09.2018_00h00	4.39748e-07	0.00102549	6.29434e-24	6.16845e-22	[3, 4]	Group089	28.4173	79	[ABHD14B, ACP2, AIMP1, AKAP9, APEX1, ARHGEF2, ATP6V1H, BLMH, CACYBP, CAMSAP3, CAPZB, CHMP1A, CHMP2A, CHMP4A, CHMP4B, CHP1, CIB1, CLASP2, CLIP1, CLTC, COASY, CTNNB1, DCTN1, DIAPH1, DYNC1H1, EML2, FDPS, FKBP4, GNAI1, GSK3B, HDGFL2, HDGFL3, HNRNPU, IGBP1, KANK2, LAMP1, LAP3, MACF1, MAPRE1, MARK2, MECP2, METAP2, NPM1, NSFL1C, NUBP2, NUMA1, NUP62, PAFAH1B1, PAK1, PDCD6IP, PHLDB1, PICALM, PKN1, PRKAA1,…
GO:1902850	microtubule cytoskeleton organization involved in mitosis	GO_BiologicalProcess-EBI-UniProt-GOA_04.09.2018_00h00	8.05379e-06	0.017815	6.29434e-24	6.16845e-22	[4, 5, 6]	Group089	30.4348	49	[ABRAXAS2, ARHGEF2, BCCIP, BLMH, CHMP1A, CHMP2A, CHMP4A, CHMP4B, CLASP2, CLTC, CRIP2, DCTN1, DCTN2, DYNC1H1, EML1, FLNA, GNAI1, GOLGA2, GOLGA4, HNRNPU, HTT, KLC1, KPNB1, MAP4, MECP2, NSFL1C, NUMA1, NUP62, PAFAH1B1, PARP4, RAN, RCC1, RPS27, SBDS, SF3B1, SMC1A, SMC3, STAG1, STAG2, STMN1, SUN2, TBCE, TPR, TUBGCP3, VPS4A, VPS4B, YWHAE, ZNF207, ZW10]
GO:0046785	microtubule polymerization	GO_BiologicalProcess-EBI-UniProt-GOA_04.09.2018_00h00	2.11944e-06	0.00481324	6.29434e-24	6.16845e-22	[4, 5, 7]	Group089	36.4583	35	[ACP2, AIMP1, AKAP9, CAMSAP3, CAPZB, CIB1, CKAP5, CLASP2, CLIP1, DCTN1, EML2, FDPS, FKBP4, GOLGA2, GOLGA4, HDGFL2, HDGFL3, LAP3, MAPRE1, MECP2, METAP2, NUMA1, PAK1, PICALM, PKN1, RAC1, RPS3, STMN1, TBCD, TPPP3, TUBB, TUBB4A, TUBG1, TUBGCP3, ZNF207]
GO:0007052	mitotic spindle organization	GO_BiologicalProcess-EBI-UniProt-GOA_04.09.2018_00h00	2.09596e-05	0.0455034	6.29434e-24	6.16845e-22	[4, 5, 6, 7]	Group089	31.5385	41	[ABRAXAS2, BCCIP, BLMH, CHMP1A, CHMP2A, CHMP4A, CHMP4B, CLASP2, CLTC, DCTN1, DCTN2, DYNC1H1, EML1, FLNA, GNAI1, GOLGA2, GOLGA4, HNRNPU, KLC1, KPNB1, MAP4, MECP2, NUMA1, NUP62, PARP4, RAN, RCC1, RPS27, SBDS, SMC1A, SMC3, STAG1, STAG2, STMN1, SUN2, TBCE, TPR, TUBGCP3, VPS4A, VPS4B, ZNF207]
GO:0051493	regulation of cytoskeleton organization	GO_BiologicalProcess-EBI-UniProt-GOA_04.09.2018_00h00	1.56386e-22	4.30062e-19	6.29434e-24	6.16845e-22	[5, 6]	Group089	31.7536	201	[ABHD14B, ACP2, ACTN2, ACTR2, ACTR3, ADD1, AIMP1, AKAP13, AKAP9, APEX1, APOA1, ARF1, ARF6, ARFGEF1, ARFIP1, ARFIP2, ARHGAP18, ARHGAP35, ARHGDIA, ARHGDIB, ARHGEF2, ARHGEF7, ARPC1A, ARPC1B, ARPC2, ARPC3, ARPC4, ARPC5, ARPC5L, ATP6V1H, BAIAP2, BAIAP2L1, BIN1, BLMH, CACYBP, CAMSAP3, CAPG, CAPN2, CAPZA1, CAPZA2, CAPZB, CARMIL1, CD2AP, CDC42, CDC42EP1, CDK5, CFL1, CFL2, CHMP1A, CHMP2A, CHMP4A, CHMP4B, …
GO:0070507	regulation of microtubule cytoskeleton organization	GO_BiologicalProcess-EBI-UniProt-GOA_04.09.2018_00h00	5.59046e-08	0.000134898	6.29434e-24	6.16845e-22	[4, 5, 6, 7]	Group089	30.2905	73	[ABHD14B, ACP2, AIMP1, AKAP9, ARHGEF2, ATP6V1H, BLMH, CACYBP, CAMSAP3, CAPZB, CHMP1A, CHMP2A, CHMP4A, CHMP4B, CHP1, CIB1, CLASP2, CLIP1, CLTC, COASY, CTNNB1, DCTN1, DYNC1H1, EML2, FDPS, FKBP4, GNAI1, GSK3B, HDGFL2, HDGFL3, HNRNPU, KANK2, LAP3, MAPRE1, MARK2, MECP2, METAP2, NPM1, NSFL1C, NUBP2, NUMA1, NUP62, PAFAH1B1, PAK1, PDCD6IP, PHLDB1, PICALM, PKN1, PRKAA1, PRKAB1, RAC1, RANBP1, RANBP2, RANBP…
GO:0051258	protein polymerization	GO_BiologicalProcess-EBI-UniProt-GOA_04.09.2018_00h00	1.87702e-22	5.15993e-19	6.29434e-24	6.16845e-22	[6]	Group089	38.1657	129	[ACP2, ACTR2, ACTR3, ADD1, AIMP1, AKAP9, ARF1, ARF6, ARFGEF1, ARFIP1, ARFIP2, ARHGAP18, ARHGEF7, ARPC1A, ARPC1B, ARPC2, ARPC3, ARPC4, ARPC5, ARPC5L, BAIAP2, BAIAP2L1, BIN1, CAMSAP3, CAPG, CAPZA1, CAPZA2, CAPZB, CARMIL1, CDC42EP1, CHMP2A, CHMP4A, CHMP4B, CIB1, CKAP5, CLASP2, CLIP1, COBLL1, CORO1A, CORO1B, CTTN, CYFIP1, DCTN1, DENR, DIAPH1, DLG1, DNM1, DNM1L, DNM2, DNM3, EEF1A2, ELN, EML2, EPS8, EV…
GO:0006914	autophagy	GO_BiologicalProcess-EBI-UniProt-GOA_04.09.2018_00h00	6.16053e-20	1.67936e-16	4.64309e-35	5.06097e-33	[3, 4]	Group090	31.4335	182	[AKT1, ANXA7, APEX1, ARSA, ATG3, ATG5, ATG7, ATP6V0A1, ATP6V0D1, ATP6V1A, ATP6V1B2, ATP6V1C1, ATP6V1D, ATP6V1E1, ATP6V1G1, ATP6V1H, C3, CACYBP, CAPN1, CAPNS1, CASP1, CASP3, CDC37, CDK5, CHMP2A, CHMP4A, CHMP4B, CISD2, CLTC, CLU, CSNK2A2, CTSA, CTSD, CTTN, DCN, DENR, DNM1L, DNPEP, EEF1A1, EEF1A2, EIF4A2, EIF4E, EIF4G1, EIF4G2, EMC7, EXOC4, EXOC7, EXOC8, FIS1, FNBP1L, FYCO1, GAPDH, GBA, GC, GNAI3, G…
GO:0009894	regulation of catabolic process	GO_BiologicalProcess-EBI-UniProt-GOA_04.09.2018_00h00	2.63591e-29	7.341e-26	4.64309e-35	5.06097e-33	[3, 4]	Group090	29.5749	320	[AADAC, ACTR1B, AGO2, AIFM1, AKT1, AKT2, ALAD, ANP32A, ANP32B, ANXA2, APEX1, APOA1, APOA2, APOA4, APOC3, APOE, ARAF, ARIH1, ATG7, ATP2B4, ATP6V0A1, ATP6V0D1, ATP6V1A, ATP6V1B2, ATP6V1C1, ATP6V1D, ATP6V1E1, ATP6V1G1, ATP6V1H, BAG5, BAG6, BAX, BCAP31, C4BPA, CACYBP, CAPN1, CAPNS1, CARHSP1, CASP1, CASP3, CAV1, CCAR2, CCDC22, CDC37, CDH1, CDK5, CDK5RAP3, CHMP4A, CHMP4B, CIB1, CIRBP, CISD2, CLU, CNOT1…
GO:0007033	vacuole organization	GO_BiologicalProcess-EBI-UniProt-GOA_04.09.2018_00h00	1.38503e-05	0.0302907	4.64309e-35	5.06097e-33	[4]	Group090	29.0323	54	[ACP2, ANXA2, AP3B1, ARF1, ATG3, ATG5, ATG7, ATP6V1C1, C3, CACYBP, CHMP4A, CHMP4B, CORO1A, GAA, GBA, GC, HEXB, KANK2, KIAA1324, LAMTOR1, MAN2A1, MFN2, MTM1, NAGLU, NSFL1C, PIP4K2A, PIP4K2C, PPP5C, PPT1, RAB1A, RAB1B, RAB3GAP1, RAB3GAP2, RAB5A, RAB7A, RALB, RBM14, SCARB2, SCFD1, SEC22B, SH3GLB1, SNAPIN, STX12, SYNPO2, TALDO1, TMEM165, TPP1, UBQLN1, UBQLN2, VPS11, VPS16, VPS18, VPS33A, VPS35]
GO:0016236	macroautophagy	GO_BiologicalProcess-EBI-UniProt-GOA_04.09.2018_00h00	8.99601e-18	2.42442e-14	4.64309e-35	5.06097e-33	[4, 5]	Group090	35.7798	117	[AKT1, ATG3, ATG5, ATG7, ATP6V0A1, ATP6V0D1, ATP6V1A, ATP6V1B2, ATP6V1C1, ATP6V1D, ATP6V1E1, ATP6V1G1, ATP6V1H, C3, CACYBP, CAPN1, CAPNS1, CASP3, CDC37, CDK5, CHMP2A, CHMP4A, CHMP4B, DCN, EXOC4, EXOC7, EXOC8, FYCO1, GAPDH, GBA, GC, GNAI3, HARS, HDLBP, HEBP1, HGS, HTRA2, HTT, KANK2, KIAA1324, LAMP2, LAMTOR1, LAMTOR3, LARP1, LNPEP, MAPK3, MFN1, MFN2, MTM1, MTOR, NAP1L1, NSFL1C, OPTN, PAFAH1B2, PGAM…
GO:0031329	regulation of cellular catabolic process	GO_BiologicalProcess-EBI-UniProt-GOA_04.09.2018_00h00	1.36424e-28	3.79533e-25	4.64309e-35	5.06097e-33	[4, 5]	Group090	30.3891	289	[AADAC, ACTR1B, AGO2, AIFM1, AKT1, AKT2, ALAD, ANP32A, ANP32B, ANXA2, APEX1, APOA1, APOA4, APOC3, APOE, ARAF, ARIH1, ATG7, ATP2B4, ATP6V0A1, ATP6V0D1, ATP6V1A, ATP6V1B2, ATP6V1C1, ATP6V1D, ATP6V1E1, ATP6V1G1, ATP6V1H, BAG5, BAG6, BAX, BCAP31, CACYBP, CAPN1, CAPNS1, CARHSP1, CASP1, CASP3, CAV1, CCAR2, CCDC22, CDC37, CDK5, CDK5RAP3, CHMP4A, CHMP4B, CIRBP, CISD2, CLU, CNOT1, CPT1A, CPT2, CSNK1A1, CS…
GO:0010506	regulation of autophagy	GO_BiologicalProcess-EBI-UniProt-GOA_04.09.2018_00h00	7.75025e-13	2.01894e-09	4.64309e-35	5.06097e-33	[4, 5, 6]	Group090	31.405	114	[AKT1, ATG7, ATP6V0A1, ATP6V0D1, ATP6V1A, ATP6V1B2, ATP6V1C1, ATP6V1D, ATP6V1E1, ATP6V1G1, ATP6V1H, CACYBP, CAPN1, CAPNS1, CASP1, CASP3, CDC37, CDK5, CHMP4A, CHMP4B, CISD2, CSNK2A2, CTSA, CTTN, DCN, DENR, DNM1L, DNPEP, EEF1A1, EEF1A2, EIF4A2, EIF4E, EIF4G1, EIF4G2, EXOC4, EXOC7, EXOC8, FYCO1, GAPDH, GBA, GC, GNAI3, GOLGA2, GSK3A, HK2, HMGB1, HSPB1, HTRA2, HTT, IFI16, ITPR1, KANK2, KIAA1324, LAMTO…
GO:0016241	regulation of macroautophagy	GO_BiologicalProcess-EBI-UniProt-GOA_04.09.2018_00h00	6.99263e-14	1.84186e-10	4.64309e-35	5.06097e-33	[5, 6, 7]	Group090	39.3443	72	[AKT1, ATP6V0A1, ATP6V0D1, ATP6V1A, ATP6V1B2, ATP6V1C1, ATP6V1D, ATP6V1E1, ATP6V1G1, ATP6V1H, CAPN1, CAPNS1, CASP3, CDC37, CDK5, CHMP4A, CHMP4B, DCN, EXOC4, EXOC7, EXOC8, FYCO1, GAPDH, GBA, GC, GNAI3, HTRA2, HTT, KIAA1324, LAMTOR1, LAMTOR3, LARP1, MAPK3, MFN2, MTM1, MTOR, NAP1L1, OPTN, PAFAH1B2, PIP4K2A, PIP4K2C, POLDIP2, PRKAA1, PRKAB1, PRKACA, PRKCA, PTK2B, QSOX1, RAB1B, RAB3GAP1, RAB3GAP2, RAB…
GO:0010942	positive regulation of cell death	GO_BiologicalProcess-EBI-UniProt-GOA_04.09.2018_00h00	5.67572e-09	1.3985e-05	1.89392e-17	1.59089e-15	[3, 4, 5]	Group091	23.7136	212	[ABR, AGFG1, AGT, AIFM1, AIMP2, AKAP13, AKR1C3, AKT1, ALDH1A3, ALG1, ALG2, ANP32B, ANXA1, ARHGEF1, ARHGEF11, ARHGEF12, ARHGEF16, ARHGEF2, ARHGEF6, ARHGEF7, ARL6IP5, ARRB1, ATG7, B4GALT1, BAK1, BAX, BCAP31, BCL2L13, BCLAF1, BID, BIN1, C1QBP, C4BPA, CACYBP, CAMK2D, CASP1, CASP3, CAV1, CCAR2, CCDC6, CDC42, CDK5, CIB1, CLU, COL18A1, COX2, CTNNA1, CTNNB1, CTNNBL1, CTSB, CTSC, CTSH, CTSZ, CYCS, DDOST, …
GO:0097190	apoptotic signaling pathway	GO_BiologicalProcess-EBI-UniProt-GOA_04.09.2018_00h00	6.79557e-18	1.83277e-14	1.89392e-17	1.59089e-15	[3, 4, 5]	Group091	28.2636	223	[ABHD14B, ACAA2, AGFG1, AGT, AIFM1, AKR1B1, AKT1, ALG2, ANXA6, APPL1, ARHGEF2, ARL6IP5, BAG3, BAG5, BAG6, BAK1, BAX, BCAP31, BCLAF1, BID, BIRC6, CACYBP, CASP3, CAV1, CCAR2, CCDC6, CD14, CD44, CD74, CIB1, CLU, CNRIP1, COX2, CRIP2, CSNK2A1, CSNK2A2, CSRP1, CTNNA1, CTSB, CTSC, CTSH, CTTN, CUL1, CUL2, CUL3, CUL4A, CUL5, CYCS, DAP3, DDX3X, DDX5, DENR, DEPTOR, DIABLO, DNAJA1, DNAJC10, DNM1L, DNPEP, DPF…
GO:0043068	positive regulation of programmed cell death	GO_BiologicalProcess-EBI-UniProt-GOA_04.09.2018_00h00	1.50643e-08	3.68172e-05	1.89392e-17	1.59089e-15	[4, 5, 6]	Group091	23.821	197	[ABR, AGFG1, AGT, AIFM1, AKAP13, AKR1C3, AKT1, ALDH1A3, ALG1, ALG2, ANP32B, ANXA1, ARHGEF1, ARHGEF11, ARHGEF12, ARHGEF16, ARHGEF2, ARHGEF6, ARHGEF7, ARL6IP5, ARRB1, ATG7, B4GALT1, BAK1, BAX, BCAP31, BCL2L13, BCLAF1, BID, BIN1, C1QBP, C4BPA, CACYBP, CAMK2D, CASP1, CASP3, CAV1, CCAR2, CCDC6, CDC42, CDK5, COL18A1, COX2, CTNNA1, CTNNB1, CTNNBL1, CTSB, CTSC, CTSH, CTSZ, CYCS, DDOST, DDX3X, DENR, DFFA,…
GO:0097191	extrinsic apoptotic signaling pathway	GO_BiologicalProcess-EBI-UniProt-GOA_04.09.2018_00h00	1.39177e-06	0.00318575	1.89392e-17	1.59089e-15	[4, 5, 6]	Group091	27.3973	80	[ABHD14B, AGFG1, AGT, AKR1B1, AKT1, APPL1, ARHGEF2, BAG3, BAK1, BAX, BID, BIRC6, CASP3, CAV1, CCDC6, CIB1, CTNNA1, CTTN, DDX3X, DEPTOR, DIABLO, ETFA, ETFB, ETFDH, FAF1, FASN, FGA, FGB, FGG, GCLC, GPX1, GSK3A, GSK3B, GSTP1, HMGB2, HTRA2, HTT, ICAM1, IGBP1, ITGA6, ITGAV, KRT18, KRT8, LGALS3, LMNA, LYPLA1, NAP1L1, NDUFA13, OPTN, PAK2, PARK7, PDCD6IP, PDIA3, PDK1, PEA15, PKN2, PML, POLR2E, PPP1CA, PP…
GO:2001233	regulation of apoptotic signaling pathway	GO_BiologicalProcess-EBI-UniProt-GOA_04.09.2018_00h00	7.86407e-17	2.10364e-13	1.89392e-17	1.59089e-15	[4, 5, 6, 7]	Group091	30.74	162	[ACAA2, AGFG1, AGT, AKR1B1, AKT1, ARHGEF2, BAG5, BAK1, BAX, BCAP31, BCLAF1, BID, BIRC6, CACYBP, CAV1, CCAR2, CCDC6, CD44, CD74, CLU, COX2, CSNK2A1, CSNK2A2, CTNNA1, CTSB, CTSC, CTSH, CTTN, DDX3X, DENR, DEPTOR, DNAJA1, DNM1L, DUSP23, ENO1, EPRS, EPX, ERP29, ETFA, ETFB, ETFDH, FAF1, FAM162A, FASN, FGA, FGB, FGG, FIS1, GCLC, GNAI2, GNAI3, GPX1, GSK3A, GSK3B, GSN, GSTP1, HDAC1, HIP1R, HMGB2, HNRNPK, …
GO:0010822	positive regulation of mitochondrion organization	GO_BiologicalProcess-EBI-UniProt-GOA_04.09.2018_00h00	8.04489e-08	0.000193319	1.89392e-17	1.59089e-15	[5, 6, 7]	Group091	34.2282	51	[BAK1, BAX, BID, CDC37, CSNK2A2, DCN, DENR, DNM1L, FAM162A, FIS1, GBA, GC, GSK3A, GSK3B, HIP1R, HK2, HTRA2, HTT, HUWE1, MAGI1, MFN2, NAP1L1, NMT1, NPEPPS, OPA1, OPTN, PARK7, PDCD5, PPIF, PRKAA1, PSAT1, PYCARD, RAC2, SAE1, SF1, SFN, SH3GLB1, STOML2, SYTL2, TP53BP1, UBE2L3, UTRN, VPS11, VPS13C, VPS35, YWHAB, YWHAE, YWHAG, YWHAH, YWHAQ, YWHAZ]
GO:2001235	positive regulation of apoptotic signaling pathway	GO_BiologicalProcess-EBI-UniProt-GOA_04.09.2018_00h00	6.55413e-10	1.64509e-06	1.89392e-17	1.59089e-15	[4, 5, 6, 7, 8]	Group091	32.3651	78	[AGFG1, AGT, BAK1, BAX, BCAP31, BCLAF1, BID, CACYBP, CAV1, CCDC6, CTNNA1, CTSB, CTSC, CTSH, DENR, DNM1L, FAF1, FAM162A, FASN, FIS1, GSK3A, GSK3B, GSN, HIP1R, HTRA2, KANK2, LGALS9, LYPLA1, MAPK9, MPRIP, NCK1, NCK2, NMT1, PAK2, PARK7, PDCD5, PDCD6IP, PDIA3, PEA15, PKN2, PML, POLR2E, PPIF, PPP1CA, PPP2R1A, PPP2R1B, PRKCD, PRKRA, PRPS1, PTPRC, PYCARD, RACK1, RBM14, RPL26, RPS3, RPS7, S100A9, SF1, SFN…
GO:0051049	regulation of transport	GO_BiologicalProcess-EBI-UniProt-GOA_04.09.2018_00h00	4.45409e-15	1.18033e-11	1.088e-62	1.37088e-60	[3, 4]	Group092	22.3222	496	[AACS, AAK1, ABAT, ABHD14B, ABR, ACAA2, ACSL3, ACTN2, ACTN4, ADA, AFM, AGFG1, AGT, AHCYL1, AHNAK, AHSG, AIMP1, AKAP9, AKT1, AKT2, AMBP, ANK2, ANK3, ANKFY1, ANP32B, ANXA1, ANXA2, ANXA4, AP1G1, AP2A1, AP2B1, AP2M1, AP2S1, APEX1, APOA1, APOA2, APOA4, APOC3, APOE, APPL1, ARF1, ARF6, ARFGAP1, ARFGAP3, ARFIP1, ARHGAP1, ARHGEF7, ARL6IP5, ARRB1, ASPSCR1, ATAD1, ATG3, ATG5, ATP1A1, ATP1B1, ATP1B3, ATP2A2,…
GO:0051050	positive regulation of transport	GO_BiologicalProcess-EBI-UniProt-GOA_04.09.2018_00h00	1.95954e-15	5.20061e-12	1.088e-62	1.37088e-60	[2, 3, 4, 5]	Group092	25.0845	297	[AACS, ABAT, ABHD14B, ABR, ACSL3, ACTN2, ACTN4, AGT, AHCYL1, AHSG, AIMP1, AKAP9, AKT1, AKT2, ANK2, ANK3, ANKFY1, ANP32B, ANXA1, ANXA2, AP1G1, AP2A1, AP2B1, AP2M1, APEX1, APOE, ARF1, ARHGEF7, ARRB1, ATAD1, ATG5, ATP1B1, ATP1B3, B2M, BAG3, BAK1, BAX, BCAP31, BID, C3, C4BPA, C5, CA2, CACNA2D1, CADPS2, CALR, CASP1, CAV1, CAVIN3, CCT6A, CD14, CD47, CDC42, CDH1, CDK5, CFH, CHMP2A, CHP1, CIB1, CISD2, CL…
GO:0016192	vesicle-mediated transport	GO_BiologicalProcess-EBI-UniProt-GOA_04.09.2018_00h00	9.32869e-82	2.67267e-78	1.088e-62	1.37088e-60	[4]	Group092	30.5276	758	[A1BG, A2M, AAK1, ABI1, ABR, ACAA1, ACLY, ACSL3, ACTN1, ACTN2, ACTN4, ACTR10, ACTR1A, ACTR1B, ACTR2, ACTR3, ADAM10, ADGRE5, AFM, AGL, AHSG, AKR1B10, AKT2, ALAD, ALB, ALDH1A1, ALDH9A1, ALDOA, ALDOC, ALG2, AMBP, ANK1, ANK2, ANK3, ANKFY1, ANPEP, ANXA1, ANXA11, ANXA2, ANXA3, ANXA5, AP1B1, AP1G1, AP1G2, AP1M1, AP1M2, AP1S1, AP1S2, AP2A1, AP2A2, AP2B1, AP2M1, AP2S1, AP3B1, AP3D1, AP3M1, AP3S1, APEH, AP…
GO:0060627	regulation of vesicle-mediated transport	GO_BiologicalProcess-EBI-UniProt-GOA_04.09.2018_00h00	5.35561e-17	1.43477e-13	1.088e-62	1.37088e-60	[3, 4, 5]	Group092	29.1351	192	[AAK1, ABR, ACSL3, ACTN2, ACTN4, AFM, AHSG, AKT2, ANKFY1, ANXA1, ANXA2, AP1G1, AP2A1, AP2B1, AP2M1, AP2S1, APEX1, APOC3, APOE, ARF1, ARF6, ARFGAP1, ARFGAP3, ARHGAP1, ARRB1, ATAD1, ATG3, ATG5, ATP2A2, B2M, BIN1, C3, C4BPA, CADPS2, CALR, CAV1, CD14, CD2AP, CD47, CDK5, CHMP2A, CLASP2, CLU, CNN2, CORO1A, CSDE1, CSK, DAB2, DENR, DNAJC13, DNM1, DNM1L, DNM2, EHD1, EHD2, EHD4, EZR, FDPS, FGA, FGB, FGG, F…
GO:0098657	import into cell	GO_BiologicalProcess-EBI-UniProt-GOA_04.09.2018_00h00	9.72455e-13	2.52936e-09	1.088e-62	1.37088e-60	[4]	Group092	24.5598	265	[AAK1, ABI1, ABR, ACTN4, ACTR2, ACTR3, AFM, AGT, AHSG, ALB, AMBP, ANK2, ANKFY1, ANXA1, ANXA11, ANXA2, ANXA3, AP1S1, AP2A1, AP2A2, AP2B1, AP2M1, AP2S1, APOA1, APOB, APOBR, APOC3, APOE, ARF1, ARF6, ARFGAP1, ARFGAP3, ARHGAP1, ARHGAP12, ARL6IP5, ARPC1A, ARPC1B, ARPC2, ARPC3, ARPC4, ARPC5, ARRB1, ATAD1, ATG3, ATG5, ATP1A1, ATP1B1, ATP2B4, ATP6V1H, B2M, BAIAP2, BIN1, C3, C4BPA, CACNA2D1, CALR, CANX, CA…
GO:0006897	endocytosis	GO_BiologicalProcess-EBI-UniProt-GOA_04.09.2018_00h00	1.14836e-14	3.03971e-11	1.088e-62	1.37088e-60	[5]	Group092	25.8567	249	[AAK1, ABI1, ABR, ACTN4, ACTR2, ACTR3, AFM, AHSG, ALB, AMBP, ANK2, ANKFY1, ANXA1, ANXA11, ANXA2, ANXA3, AP1S1, AP2A1, AP2A2, AP2B1, AP2M1, AP2S1, APOA1, APOB, APOBR, APOC3, APOE, ARF1, ARF6, ARFGAP1, ARFGAP3, ARHGAP12, ARPC1A, ARPC1B, ARPC2, ARPC3, ARPC4, ARPC5, ARRB1, ATAD1, ATG3, ATG5, ATP6V1H, B2M, BAIAP2, BIN1, C3, C4BPA, CALR, CANX, CAP1, CARMIL1, CAV1, CD14, CD2AP, CD47, CD9, CDC42, CDK5, C…
GO:0030100	regulation of endocytosis	GO_BiologicalProcess-EBI-UniProt-GOA_04.09.2018_00h00	6.569e-10	1.64751e-06	1.088e-62	1.37088e-60	[4, 5, 6]	Group092	29.9094	99	[AAK1, ABR, ACTN4, AFM, AHSG, ANKFY1, ANXA2, AP2A1, AP2B1, AP2M1, AP2S1, APOC3, APOE, ARF1, ARF6, ARFGAP1, ARFGAP3, ARRB1, ATAD1, ATG3, ATG5, B2M, BIN1, C3, C4BPA, CALR, CAV1, CD14, CD2AP, CD47, CLU, CNN2, CSDE1, CSK, DAB2, DENR, DNM1, DNM1L, DNM2, EHD4, FLOT1, FMR1, HIP1R, HMGB1, HNRNPC, HNRNPK, ITGA2, ITGAV, LGALS3, LMAN2, LRP1, LRPAP1, MYO18A, NDUFA2, NEDD4L, PACSIN2, PACSIN3, PDCD6IP, PICALM,…
GO:0045807	positive regulation of endocytosis	GO_BiologicalProcess-EBI-UniProt-GOA_04.09.2018_00h00	3.79493e-07	0.000888392	1.088e-62	1.37088e-60	[3, 4, 5, 6, 7]	Group092	31.9767	55	[ABR, ACTN4, AHSG, ANKFY1, ANXA2, AP2A1, AP2B1, AP2M1, APOE, ARF1, ARRB1, ATAD1, B2M, C3, CALR, CD14, CD47, CLU, DAB2, DENR, DNM1, DNM1L, DNM2, FLOT1, FMR1, HNRNPC, HNRNPK, ITGA2, ITGAV, LMAN2, LRP1, MYO18A, NDUFA2, NEDD4L, PDCD6IP, PICALM, PLCG2, PPP3CA, PPP5C, PPT1, PYCARD, RAB21, RAB27A, RAP1A, SCYL2, SH3GL1, SYK, TBC1D5, TF, TSG101, UTRN, VPS28, VTN, WASL, WDR1]
GO:0044087	regulation of cellular component biogenesis	GO_BiologicalProcess-EBI-UniProt-GOA_04.09.2018_00h00	4.94035e-22	1.35613e-18	1.3363e-81	1.77728e-79	[2, 3]	Group093	27.2097	314	[ACE, ACP2, ACTR2, ACTR3, ADD1, ADNP, AGRN, AGT, AIMP1, AKAP13, AKAP9, APEX1, APOA1, APOE, ARF1, ARF6, ARFGEF1, ARFIP1, ARFIP2, ARHGAP18, ARHGAP35, ARHGEF2, ARHGEF7, ARPC1A, ARPC1B, ARPC2, ARPC3, ARPC4, ARPC5, ARPC5L, ATG3, ATG5, ATP8B1, ATXN2L, BAG5, BAIAP2, BAIAP2L1, BAX, BCLAF1, BID, BIN1, BLMH, C3, CACYBP, CAMSAP3, CAND1, CAPG, CAPZA1, CAPZA2, CAPZB, CARMIL1, CAV1, CDC42, CDC42EP1, CHGA, CHMP…
GO:0006996	organelle organization	GO_BiologicalProcess-EBI-UniProt-GOA_04.09.2018_00h00	2.84552e-54	8.09265e-51	1.3363e-81	1.77728e-79	[3]	Group093	24.1348	1060	[AARS2, ABCD3, ABHD14B, ABI1, ABLIM1, ABR, ABRAXAS2, ACAA1, ACAA2, ACACA, ACAD9, ACIN1, ACOX1, ACOX3, ACP2, ACTL6A, ACTN1, ACTN2, ACTN4, ACTR1A, ACTR1B, ACTR2, ACTR3, ADD1, ADD3, AFG3L2, AGFG1, AGK, AGPS, AGRN, AIFM1, AIMP1, AIP, AKAP13, AKAP9, AKR1A1, AKR1B10, AKT1, AKT2, ALB, ALDOA, ALG1, ALG2, ANK1, ANK2, ANK3, ANKFY1, ANP32B, ANP32E, ANPEP, ANXA1, ANXA2, AP1G1, AP1M1, AP2M1, AP3B1, AP3D1, APE…
GO:0022607	cellular component assembly	GO_BiologicalProcess-EBI-UniProt-GOA_04.09.2018_00h00	1.48043e-62	4.2296e-59	1.3363e-81	1.77728e-79	[3]	Group093	26.1803	915	[AARS2, ABLIM1, ABRAXAS2, ACACA, ACAD9, ACAT1, ACAT2, ACE, ACOT13, ACP2, ACSL3, ACTN1, ACTN2, ACTN4, ACTR1A, ACTR2, ACTR3, ADAR, ADD1, ADNP, ADRM1, ADSL, AGFG1, AGO1, AGO2, AGRN, AGT, AHNAK, AIMP1, AIMP2, AKAP13, AKAP9, AKR1A1, AKR1B1, ALAD, ALB, ALDH1A3, ALDH5A1, ALDOA, ALG2, ANK2, ANK3, ANP32B, ANP32E, ANXA2, ANXA6, AP2B1, AP2M1, AP2S1, AP3B1, APCS, APEX1, APOA1, APOA2, APOA4, APOB, APOC3, APOE…
GO:0043933	protein-containing complex subunit organization	GO_BiologicalProcess-EBI-UniProt-GOA_04.09.2018_00h00	5.72293e-83	1.64019e-79	1.3363e-81	1.77728e-79	[3]	Group093	30.1916	788	[AARS2, ABCE1, ABHD14B, ACACA, ACAD9, ACAT1, ACAT2, ACOT13, ACP2, ACSL3, ACTN2, ACTR2, ACTR3, ADAR, ADD1, ADRM1, ADSL, AEBP1, AGFG1, AGO1, AGO2, AGT, AHNAK, AIMP1, AIMP2, AIP, AKAP9, AKR1A1, AKR1B1, ALAD, ALB, ALDH1A3, ALDH5A1, ALDOA, ALG2, ANP32B, ANP32E, ANXA2, ANXA6, AP2B1, AP2M1, AP2S1, APCS, APEH, APOA1, APOA2, APOA4, APOB, APOC3, APOE, ARF1, ARF6, ARFGEF1, ARFIP1, ARFIP2, ARHGAP18, ARHGEF2,…
GO:0043254	regulation of protein complex assembly	GO_BiologicalProcess-EBI-UniProt-GOA_04.09.2018_00h00	1.15097e-21	3.15597e-18	1.3363e-81	1.77728e-79	[3, 4, 5]	Group093	32.5	182	[ACTR2, ACTR3, ADD1, AIMP1, AKAP9, APOE, ARF1, ARF6, ARFGEF1, ARFIP1, ARFIP2, ARHGAP18, ARHGEF2, ARHGEF7, ARPC1A, ARPC1B, ARPC2, ARPC3, ARPC4, ARPC5, ARPC5L, ATXN2L, BAIAP2, BAIAP2L1, BAX, BCLAF1, BID, BIN1, CAMSAP3, CAND1, CAPG, CAPZA1, CAPZA2, CAPZB, CARMIL1, CDC42, CDC42EP1, CIB1, CLIP1, CLU, CNOT1, CORO1A, CORO1B, CRYAB, CSDE1, CTNNB1, CTTN, CUL4A, CUL4B, CYFIP1, DCTN1, DDB1, DDX3X, DENR, DLG…
GO:0065003	protein-containing complex assembly	GO_BiologicalProcess-EBI-UniProt-GOA_04.09.2018_00h00	1.20953e-73	3.46046e-70	1.3363e-81	1.77728e-79	[4]	Group093	30.4595	696	[AARS2, ACACA, ACAD9, ACAT1, ACAT2, ACOT13, ACP2, ACSL3, ACTN2, ACTR2, ACTR3, ADAR, ADD1, ADRM1, ADSL, AGFG1, AGO1, AGO2, AHNAK, AIMP1, AIMP2, AKAP9, AKR1A1, AKR1B1, ALAD, ALDH1A3, ALDH5A1, ALDOA, ALG2, ANP32B, ANP32E, ANXA2, ANXA6, AP2B1, AP2M1, AP2S1, APCS, APOA1, APOA2, APOA4, APOB, APOC3, APOE, ARF1, ARF6, ARFGEF1, ARFIP1, ARFIP2, ARHGAP18, ARHGEF2, ARHGEF7, ARPC1A, ARPC1B, ARPC2, ARPC3, ARPC…
GO:0034622	cellular protein-containing complex assembly	GO_BiologicalProcess-EBI-UniProt-GOA_04.09.2018_00h00	1.18481e-49	3.35893e-46	1.3363e-81	1.77728e-79	[5]	Group093	32.1053	427	[AARS2, ACAD9, ACP2, ACTR2, ACTR3, ADAR, ADD1, ADRM1, AGO1, AGO2, AIMP1, AKAP9, ANP32B, ANP32E, AP2B1, AP2S1, APCS, ARF1, ARF6, ARFGEF1, ARFIP1, ARFIP2, ARHGAP18, ARHGEF7, ARPC1A, ARPC1B, ARPC2, ARPC3, ARPC4, ARPC5, ARPC5L, ATP6V0A1, ATPAF2, ATXN2L, BAIAP2, BAIAP2L1, BCS1L, BIN1, C1QBP, CADPS2, CALR, CAMSAP3, CAND1, CAPG, CAPS, CAPZA1, CAPZA2, CAPZB, CARMIL1, CCT2, CDC42EP1, CDC73, CELF1, CENPV, …
GO:0051258	protein polymerization	GO_BiologicalProcess-EBI-UniProt-GOA_04.09.2018_00h00	1.87702e-22	5.15993e-19	1.3363e-81	1.77728e-79	[6]	Group093	38.1657	129	[ACP2, ACTR2, ACTR3, ADD1, AIMP1, AKAP9, ARF1, ARF6, ARFGEF1, ARFIP1, ARFIP2, ARHGAP18, ARHGEF7, ARPC1A, ARPC1B, ARPC2, ARPC3, ARPC4, ARPC5, ARPC5L, BAIAP2, BAIAP2L1, BIN1, CAMSAP3, CAPG, CAPZA1, CAPZA2, CAPZB, CARMIL1, CDC42EP1, CHMP2A, CHMP4A, CHMP4B, CIB1, CKAP5, CLASP2, CLIP1, COBLL1, CORO1A, CORO1B, CTTN, CYFIP1, DCTN1, DENR, DIAPH1, DLG1, DNM1, DNM1L, DNM2, DNM3, EEF1A2, ELN, EML2, EPS8, EV…
GO:0098754	detoxification	GO_BiologicalProcess-EBI-UniProt-GOA_04.09.2018_00h00	4.13583e-11	1.05546e-07	2.03663e-21	1.8737e-19	[1, 4]	Group094	39.0411	57	[ADH5, ALB, APOA4, APOE, CACYBP, CAT, CCS, CLIC2, COX2, CRAT, CYGB, EPX, ESD, GPX1, GPX2, GPX3, GSPT1, GSR, GSTA1, GSTK1, GSTM2, GSTM3, GSTO1, GSTP1, GSTZ1, HBB, HP, KANK2, MAPRE2, MARC2, MAT2B, MGST3, NNT, NQO1, PARK7, PRDX1, PRDX2, PRDX3, PRDX4, PRDX5, PRDX6, PRG2, PRXL2A, PTGS1, PXDN, RBM14, S100A9, SOD1, SOD2, SOD3, TXN, TXN2, TXNDC17, TXNL1, TXNRD1, TXNRD2, VAC14]
GO:0072593	reactive oxygen species metabolic process	GO_BiologicalProcess-EBI-UniProt-GOA_04.09.2018_00h00	6.30244e-07	0.00145902	2.03663e-21	1.8737e-19	[3]	Group094	27.027	90	[AGFG1, AGT, AKR1C3, AKT1, APOA4, ARF4, ASS1, ATG5, ATP2B4, C3, CAT, CAV1, CCS, CLU, COX2, CRAT, CRYAB, CSRP1, CYBB, DDAH1, DDAH2, DNM2, EGFR, EIF3A, EIF6, EPHX2, EPX, F2, FUS, G6PD, GBF1, GIPC1, GNAI2, GNAI3, GPX1, GPX3, GRB2, GSTP1, HBB, HK2, HNRNPK, HP, HSP90AA1, HSP90AB1, ICAM1, KHSRP, MAOB, MAPK14, MPRIP, MTOR, NDUFA13, NDUFS1, NDUFS3, NDUFS4, NNT, NQO1, PARK7, PDK3, POR, PPP3CA, PRDX1, PRDX…
GO:0016999	antibiotic metabolic process	GO_BiologicalProcess-EBI-UniProt-GOA_04.09.2018_00h00	2.17895e-16	5.81127e-13	2.03663e-21	1.8737e-19	[4]	Group094	41.6216	77	[ACLY, ACO1, ACO2, ACSS1, ACSS2, ADH1B, ADH1C, ADH5, AKR1A1, AKR1B1, AKR1B10, AKR1C3, AKR7A2, ALDH1A1, ALDH1B1, ALDH2, ALDH5A1, ALDH9A1, ALDOC, APOA4, CAT, CFH, CMAS, COX2, CRAT, CS, CYBB, DLAT, DLST, EGFR, EPX, ESD, FAHD1, FH, GIPC1, GPX1, GPX3, HBB, HP, IDH1, IDH2, IDH3A, IDH3B, IDH3G, MAOB, MDH1, MDH2, ME2, ME3, NAGK, NNT, OGDH, PARK7, PDHA1, PDHB, PRDX1, PRDX2, PRDX3, PRDX5, PRDX6, PRG2, PXDN…
GO:0042737	drug catabolic process	GO_BiologicalProcess-EBI-UniProt-GOA_04.09.2018_00h00	4.72232e-06	0.010578	2.03663e-21	1.8737e-19	[4]	Group094	30.1136	53	[ACAT1, ADA, AGO2, ALDH1B1, ALDH2, ALDH9A1, APOA4, BDH1, CAT, CES1, CHID1, COMT, CPNE1, CRAT, CTSB, CTSH, CYP3A5, DBI, DLST, EPX, FAH, GPX1, GPX3, GSTZ1, HBB, HGD, HP, IDE, MAOA, MAOB, NAGK, NAT10, NNT, OXCT1, PCBD1, PDLIM3, PNPLA6, POR, PRDX1, PRDX2, PRDX3, PRDX5, PRDX6, PRG2, PXDN, QDPR, SBDS, SDHB, SULT1A1, SULT1B1, SULT1C2, VDAC2, XPNPEP1]
GO:0051187	cofactor catabolic process	GO_BiologicalProcess-EBI-UniProt-GOA_04.09.2018_00h00	3.49061e-06	0.00785388	2.03663e-21	1.8737e-19	[4]	Group094	37.3494	31	[ACAT1, AHCY, ALDH1L2, AMBP, APOA4, BLVRA, BLVRB, CAT, CBR3, CES1, CPOX, CRAT, EPX, GGT5, GPX1, GPX3, HBB, HMOX2, HP, NNT, PRDX1, PRDX2, PRDX3, PRDX5, PRDX6, PRG2, PTPN6, PXDN, UGGT1, UGT1A6, VCP]
GO:0017001	antibiotic catabolic process	GO_BiologicalProcess-EBI-UniProt-GOA_04.09.2018_00h00	2.52886e-07	0.000594788	2.03663e-21	1.8737e-19	[4, 5]	Group094	42.6471	29	[ADH5, AKR1B10, AKR1C3, ALDH1B1, ALDH2, ALDH9A1, APOA4, CAT, CRAT, EPX, ESD, GPX1, GPX3, HBB, HP, NAGK, NNT, PRDX1, PRDX2, PRDX3, PRDX5, PRDX6, PRG2, PXDN, SULT1A1, SULT1B1, SULT1C2, UGGT1, UGT1A6]
GO:0042743	hydrogen peroxide metabolic process	GO_BiologicalProcess-EBI-UniProt-GOA_04.09.2018_00h00	6.20555e-06	0.0138446	2.03663e-21	1.8737e-19	[4, 5]	Group094	39.3939	26	[APOA4, CAT, COX2, CRAT, CYBB, EGFR, EPX, GIPC1, GPX1, GPX3, HBB, HP, MAOB, NNT, PARK7, PRDX1, PRDX2, PRDX3, PRDX5, PRDX6, PRG2, PXDN, RAC1, RAC2, SOD1, STAT3]
GO:0098869	cellular oxidant detoxification	GO_BiologicalProcess-EBI-UniProt-GOA_04.09.2018_00h00	2.32744e-10	5.8791e-07	2.03663e-21	1.8737e-19	[3, 6]	Group094	39.3939	52	[ALB, APOA4, APOE, CACYBP, CAT, CCS, CLIC2, COX2, CRAT, CYGB, EPX, GPX1, GPX2, GPX3, GSR, GSTA1, GSTK1, GSTM2, GSTO1, GSTP1, GSTZ1, HBB, HP, KANK2, MAPRE2, MAT2B, MGST3, NNT, NQO1, PARK7, PRDX1, PRDX2, PRDX3, PRDX4, PRDX5, PRDX6, PRG2, PRXL2A, PTGS1, PXDN, RBM14, S100A9, SOD1, SOD2, SOD3, TXN, TXN2, TXNDC17, TXNL1, TXNRD1, TXNRD2, VAC14]
GO:0005975	carbohydrate metabolic process	GO_BiologicalProcess-EBI-UniProt-GOA_04.09.2018_00h00	1.23307e-15	3.27998e-12	1.23307e-15	9.74128e-14	[3]	Group095	28.125	198	[ABHD10, ACADM, ADK, ADPGK, AGL, AKR1A1, AKR1B1, AKR7A2, AKT1, AKT2, ALDH1A1, ALDH1B1, ALDH2, ALDH5A1, ALDOA, ALDOC, AP2A1, APEH, ARFGEF3, B3GNT3, B4GALT1, CHID1, CLTC, CPT1A, CPT2, CRYL1, CS, CYB5A, CYB5R3, DCXR, DERA, DIAPH1, DLAT, EIF3A, EIF6, ENO1, ENO2, ENTPD5, FABP5, FAM3C, FBP1, FBP2, FUBP1, FUCA1, FUCA2, FUK, FUT2, FUT8, G6PD, GAA, GALE, GALK1, GALK2, GALM, GALNT3, GALNT7, GALT, GANAB, GA…
GO:0005996	monosaccharide metabolic process	GO_BiologicalProcess-EBI-UniProt-GOA_04.09.2018_00h00	5.41501e-15	1.43444e-11	1.23307e-15	9.74128e-14	[3, 4]	Group095	32.7869	120	[ABHD10, ACADM, ADPGK, AKR1A1, AKR1B1, AKT1, AKT2, ALDH1A1, ALDH5A1, ALDOA, ALDOC, APEH, ARFGEF3, B4GALT1, CPT1A, CPT2, CRYL1, CYB5A, CYB5R3, DCXR, DIAPH1, DLAT, ENO1, ENO2, FABP5, FAM3C, FBP1, FBP2, FUBP1, FUCA1, FUCA2, FUT2, FUT8, G6PD, GAA, GALE, GALK1, GALK2, GALM, GALT, GAPDH, GCLC, GLB1, GLUD1, GNPDA1, GOT1, GOT2, GPD2, GPI, GSK3A, GSK3B, GSTO1, H6PD, HK1, HK2, HNRNPK, HPGD, IGBP1, KHSRP, M…
GO:0044262	cellular carbohydrate metabolic process	GO_BiologicalProcess-EBI-UniProt-GOA_04.09.2018_00h00	3.7509e-06	0.00842452	1.23307e-15	9.74128e-14	[3, 4]	Group095	26.3636	87	[ABHD10, ACADM, ADK, AGL, AKR1A1, AKR1B1, AKT1, AKT2, APEH, ARFGEF3, B3GNT3, B4GALT1, FAM3C, FBP1, FBP2, FUBP1, FUK, GAA, GALK1, GALK2, GBE1, GLB1, GOT1, GPD2, GSK3A, GSK3B, GYG1, GYS1, HK1, HK2, HPGD, IDH1, IDH2, IDI1, IGBP1, IMPA1, IMPAD1, ITPKA, KHSRP, MAVS, MECP2, MLYCD, MTOR, NAGK, NLN, NSFL1C, OGT, PDK1, PDK3, PFKFB2, PFKM, PGAM1, PGD, PGM1, PGM2, PGP, PHGDH, PHKA2, PMPCA, PPP1CA, PPP1CB, P…
GO:0016051	carbohydrate biosynthetic process	GO_BiologicalProcess-EBI-UniProt-GOA_04.09.2018_00h00	2.65361e-09	6.57831e-06	1.23307e-15	9.74128e-14	[4]	Group095	30.9434	82	[ACADM, AGL, AKR1A1, AKR1B1, AKT1, AKT2, ALDH1A1, ALDOA, ALDOC, AP2A1, APEH, ARFGEF3, B3GNT3, B4GALT1, CLTC, ENO1, ENO2, FAM3C, FBP1, FBP2, FUBP1, FUT8, G6PD, GAPDH, GBE1, GLT8D1, GNPDA1, GOT1, GOT2, GPD2, GPI, GSK3A, GSK3B, GYG1, GYS1, HPGD, IGBP1, IMPA1, IMPAD1, KHSRP, MDH1, MDH2, MPDU1, MTOR, NANS, NFKB1, NLN, NSFL1C, OGT, PC, PCK2, PGAM1, PGD, PGK1, PGM1, PGM2, PGP, PHGDH, PPP1CA, PTGES3, PTK…
GO:0016052	carbohydrate catabolic process	GO_BiologicalProcess-EBI-UniProt-GOA_04.09.2018_00h00	1.1465e-12	2.97173e-09	1.23307e-15	9.74128e-14	[4]	Group095	38.0435	70	[ABHD10, ADPGK, AGL, AKR1A1, AKR1B1, ALDH1A1, ALDOA, ALDOC, CRYL1, DCXR, DERA, EIF3A, EIF6, ENO1, ENO2, ENTPD5, FBP1, FUBP1, FUT2, FUT8, GAA, GALE, GALK1, GALK2, GALM, GALT, GAPDH, GLB1, GM2A, GNPDA1, GPD2, GPI, GSK3A, HEXB, HK1, HK2, IGBP1, LDHA, MAN2B1, MAN2C1, MECP2, MIA3, MIOS, NUDT5, OGDH, OGT, PFKFB2, PFKL, PFKM, PFKP, PGAM1, PGK1, PGM1, PGM2, PKM, PPP1CA, PRKAA1, PRKAB1, PRKAG1, PYGB, PYGL…
GO:0019318	hexose metabolic process	GO_BiologicalProcess-EBI-UniProt-GOA_04.09.2018_00h00	2.14184e-13	5.61804e-10	1.23307e-15	9.74128e-14	[4, 5]	Group095	33.121	104	[ACADM, ADPGK, AKR1A1, AKR1B1, AKT1, AKT2, ALDH1A1, ALDH5A1, ALDOA, ALDOC, APEH, ARFGEF3, B4GALT1, CPT1A, CPT2, CRYL1, DCXR, DLAT, ENO1, ENO2, FABP5, FAM3C, FBP1, FBP2, FUBP1, FUCA1, FUCA2, FUT2, FUT8, G6PD, GAA, GALE, GALK1, GALK2, GALM, GALT, GAPDH, GLB1, GLUD1, GNPDA1, GOT1, GOT2, GPD2, GPI, GSK3A, GSK3B, H6PD, HK1, HK2, HNRNPK, IGBP1, KHSRP, MAN2A1, MAN2B1, MAN2C1, MAPK14, MDH1, MDH2, MLYCD, …
GO:0006006	glucose metabolic process	GO_BiologicalProcess-EBI-UniProt-GOA_04.09.2018_00h00	7.76342e-11	1.97269e-07	1.23307e-15	9.74128e-14	[5, 6]	Group095	32.3529	88	[ACADM, ADPGK, AKR1A1, AKR1B1, AKT1, AKT2, ALDH1A1, ALDH5A1, ALDOA, ALDOC, APEH, ARFGEF3, CPT1A, CPT2, CRYL1, DCXR, DLAT, ENO1, ENO2, FABP5, FAM3C, FBP1, FBP2, FUBP1, G6PD, GAA, GALM, GAPDH, GLUD1, GNPDA1, GOT1, GOT2, GPD2, GPI, GSK3A, GSK3B, H6PD, HK1, HK2, HNRNPK, IGBP1, KHSRP, MAPK14, MDH1, MDH2, MLYCD, MTOR, NLN, OGT, PC, PCK2, PDHA1, PDHB, PDHX, PDK1, PDK3, PFKFB2, PFKL, PFKM, PFKP, PGAM1, P…
GO:0005977	glycogen metabolic process	GO_BiologicalProcess-EBI-UniProt-GOA_04.09.2018_00h00	2.29712e-05	0.0496867	1.23307e-15	9.74128e-14	[5, 6, 7]	Group095	34.4444	31	[ACADM, AGL, AKT1, AKT2, GAA, GBE1, GSK3A, GSK3B, GYG1, GYS1, IDI1, IGBP1, MTOR, PFKM, PGM1, PGM2, PHKA2, PPP1CA, PPP1CB, PPP1CC, PPP1R2, PTGES3, PTK2B, PTRH2, PYGB, PYGL, PYGM, SNW1, SORBS1, STK39, UGP2]
GO:0044093	positive regulation of molecular function	GO_BiologicalProcess-EBI-UniProt-GOA_04.09.2018_00h00	5.22056e-17	1.39911e-13	4.99373e-25	5.04367e-23	[3]	Group096	22.8296	497	[A2M, ABHD14B, ABI1, ABR, ACAP2, ACE, ACSL1, ACTN2, ACTN4, ACTR1A, ADD1, ADNP, ADRM1, AFDN, AGFG1, AGRN, AGT, AHSA1, AIFM1, AIMP2, AKAP13, AKAP9, AKR1B1, AKR1B10, AKT1, AKT2, ALDH1A1, ALDOC, ALG2, ANK2, ANK3, ANP32B, ANPEP, ANXA2, ANXA3, APEX1, APOA1, APOA2, APOA4, APOE, ARAF, ARF1, ARF4, ARFGAP1, ARFGAP2, ARFGAP3, ARFGEF1, ARHGAP1, ARHGAP12, ARHGAP17, ARHGAP18, ARHGAP35, ARHGDIA, ARHGDIB, ARHGEF…
GO:0050790	regulation of catalytic activity	GO_BiologicalProcess-EBI-UniProt-GOA_04.09.2018_00h00	2.05995e-21	5.64632e-18	4.99373e-25	5.04367e-23	[3]	Group096	22.6562	638	[A2M, ABCE1, ABHD14B, ABI1, ABR, ACAP2, ACE, ACSL1, ACTR1A, ACTR1B, ADAR, ADNP, ADRM1, AFDN, AGFG1, AGRN, AGT, AHSA1, AHSG, AIFM1, AIMP2, AIP, AKAP13, AKAP9, AKR1B1, AKR1B10, AKT1, AKT2, ALDH1A1, ALDOC, ALG2, AMBP, ANP32B, ANP32E, ANPEP, ANXA1, ANXA2, ANXA3, ANXA4, ANXA5, AOC3, APCS, APEH, APEX1, APOA1, APOA2, APOA4, APOC3, APOE, APPL2, ARAF, ARF1, ARF4, ARFGAP1, ARFGAP2, ARFGAP3, ARFGEF1, ARFGEF…
GO:0043085	positive regulation of catalytic activity	GO_BiologicalProcess-EBI-UniProt-GOA_04.09.2018_00h00	4.92312e-14	1.3002e-10	4.99373e-25	5.04367e-23	[4]	Group096	22.9238	403	[A2M, ABHD14B, ABI1, ABR, ACAP2, ACE, ACSL1, ADNP, ADRM1, AFDN, AGFG1, AGRN, AGT, AHSA1, AIFM1, AIMP2, AKAP13, AKR1B10, AKT1, AKT2, ALDH1A1, ALDOC, ALG2, ANP32B, ANPEP, APEX1, APOA1, APOA2, APOA4, APOE, ARAF, ARF1, ARF4, ARFGAP1, ARFGAP2, ARFGAP3, ARFGEF1, ARHGAP1, ARHGAP12, ARHGAP17, ARHGAP18, ARHGAP35, ARHGDIA, ARHGDIB, ARHGEF1, ARHGEF11, ARHGEF12, ARHGEF16, ARHGEF37, ARHGEF6, ARHGEF7, ARL1, AR…
GO:0051336	regulation of hydrolase activity	GO_BiologicalProcess-EBI-UniProt-GOA_04.09.2018_00h00	1.24022e-17	3.33991e-14	4.99373e-25	5.04367e-23	[4]	Group096	24.3639	383	[A2M, ABCE1, ABR, ACAP2, ADRM1, AFDN, AGFG1, AGRN, AGT, AHSA1, AHSG, AIFM1, AIP, AKR1B10, AKT1, AKT2, ALDH1A1, ALDOC, ALG2, AMBP, ANP32B, ANPEP, ANXA1, APCS, APOA1, APOA2, APOA4, APOC3, APPL2, ARF4, ARFGAP1, ARFGAP2, ARFGAP3, ARFGEF1, ARFGEF3, ARHGAP1, ARHGAP12, ARHGAP17, ARHGAP18, ARHGAP35, ARHGDIA, ARHGDIB, ARHGEF1, ARHGEF11, ARHGEF12, ARHGEF16, ARHGEF37, ARHGEF6, ARHGEF7, ARL1, ARL6IP5, ARRB1,…
GO:0051345	positive regulation of hydrolase activity	GO_BiologicalProcess-EBI-UniProt-GOA_04.09.2018_00h00	1.71084e-11	4.38317e-08	4.99373e-25	5.04367e-23	[5]	Group096	24.6561	233	[A2M, ABR, ACAP2, ADRM1, AFDN, AGFG1, AGRN, AGT, AHSA1, AIFM1, AKR1B10, AKT1, AKT2, ALDH1A1, ALDOC, ALG2, ANP32B, ANPEP, APOA1, APOA4, ARF4, ARFGAP1, ARFGAP2, ARFGAP3, ARFGEF1, ARHGAP1, ARHGAP12, ARHGAP17, ARHGAP18, ARHGAP35, ARHGDIA, ARHGDIB, ARHGEF1, ARHGEF11, ARHGEF12, ARHGEF16, ARHGEF37, ARHGEF6, ARHGEF7, ARL1, ARL6IP5, ARRB1, ASAP2, ASPH, ATP1B1, ATP1B3, BAK1, BAX, BCAP31, BCL2L13, BID, CASP…
GO:0045862	positive regulation of proteolysis	GO_BiologicalProcess-EBI-UniProt-GOA_04.09.2018_00h00	4.66141e-10	1.17234e-06	4.99373e-25	5.04367e-23	[5, 6, 7, 8]	Group096	27.8509	127	[ADRM1, AGFG1, AIFM1, AIP, AKT1, ALG2, ANP32B, APOE, ARIH1, ARL6IP5, ARRB1, ASPH, BAG6, BAK1, BAX, BCAP31, BCL2L13, BID, C3, CASP1, CASP3, CAV1, CCDC22, CLEC3B, CLPX, CLU, CSNK1A1, CTSB, CTSC, CTSH, CYCS, CYFIP2, DAB2, DDRGK1, DDX3X, DIABLO, DNPEP, ENAH, ENO1, FAM162A, FASN, FBLN1, FIS1, FMR1, FN1, GBA, GC, GCLC, GSK3A, GSK3B, GSN, HIP1R, HMGB1, HNRNPK, HSPD1, HSPE1, HTRA2, IFI16, IST1, KARS, LGA…
GO:0010952	positive regulation of peptidase activity	GO_BiologicalProcess-EBI-UniProt-GOA_04.09.2018_00h00	2.23155e-08	5.4316e-05	4.99373e-25	5.04367e-23	[6, 7, 8, 9]	Group096	30.7377	75	[ADRM1, AGFG1, AIFM1, ALG2, ANP32B, ARL6IP5, ARRB1, ASPH, BAK1, BAX, BCAP31, BCL2L13, BID, CASP1, CASP3, CAV1, CLPX, CTSB, CTSH, CYCS, CYFIP2, DDRGK1, DDX3X, DIABLO, DNPEP, ENAH, FAM162A, FASN, FBLN1, FIS1, FN1, GSN, HIP1R, HMGB1, HNRNPK, HSPD1, HSPE1, HTRA2, IFI16, KARS, LGALS9, LYN, LYPLA1, MAPK14, MAPK3, MMAB, MTCH1, NDUFA13, PDCD5, PDCD6, PICALM, PML, PPM1F, PPP3CA, PRG2, PSAP, PSMD14, PSME1,…
GO:0010950	positive regulation of endopeptidase activity	GO_BiologicalProcess-EBI-UniProt-GOA_04.09.2018_00h00	6.91908e-07	0.00159831	4.99373e-25	5.04367e-23	[7, 8, 9, 10]	Group096	29.8165	65	[ADRM1, AGFG1, AIFM1, ALG2, ANP32B, ARL6IP5, ARRB1, ASPH, BAK1, BAX, BCAP31, BCL2L13, BID, CASP1, CASP3, CTSB, CTSH, CYCS, CYFIP2, DDX3X, DIABLO, DNPEP, ENAH, FAM162A, FASN, FIS1, GSN, HIP1R, HMGB1, HSPD1, HSPE1, HTRA2, IFI16, LGALS9, LYN, LYPLA1, MTCH1, NDUFA13, PDCD5, PDCD6, PICALM, PML, PPM1F, PPP3CA, PRG2, PSAP, PSMD14, PSME1, PSME2, PSME3, PYCARD, RACK1, ROCK2, RPS3, S100A9, STAT3, TAP1, TFR…
GO:0032970	regulation of actin filament-based process	GO_BiologicalProcess-EBI-UniProt-GOA_04.09.2018_00h00	5.17963e-16	1.37934e-12	1.30167e-25	1.34072e-23	[3, 4]	Group097	31.5098	144	[ACTN2, ACTR2, ACTR3, ADD1, AKAP13, AKAP9, ANK2, APEX1, APOA1, ARF1, ARF6, ARFGEF1, ARFIP1, ARFIP2, ARHGAP18, ARHGAP35, ARHGDIA, ARHGDIB, ARHGEF7, ARPC1A, ARPC1B, ARPC2, ARPC3, ARPC4, ARPC5, ARPC5L, ATP1A1, ATP2A2, BAIAP2, BAIAP2L1, BIN1, CAMK2D, CAPG, CAPZA1, CAPZA2, CAPZB, CARMIL1, CAV1, CD2AP, CDC42, CDC42EP1, CDK5, CFL1, CFL2, CLASP2, CLU, CNN2, CORO1A, CORO1B, CRK, CTTN, CYFIP1, DLG1, DSC2, …
GO:1902903	regulation of supramolecular fiber organization	GO_BiologicalProcess-EBI-UniProt-GOA_04.09.2018_00h00	3.66323e-19	9.942e-16	1.30167e-25	1.34072e-23	[4, 5]	Group097	33.9623	144	[ABHD14B, ACTN2, ACTR2, ACTR3, ADD1, AEBP1, AIMP1, AKAP13, AKAP9, APOA1, APOE, ARF1, ARF6, ARFGEF1, ARFIP1, ARFIP2, ARHGAP18, ARHGAP35, ARHGEF2, ARHGEF7, ARPC1A, ARPC1B, ARPC2, ARPC3, ARPC4, ARPC5, ARPC5L, BAIAP2, BAIAP2L1, BIN1, CAMSAP3, CAPG, CAPZA1, CAPZA2, CAPZB, CARMIL1, CDC42, CDC42EP1, CFL1, CFL2, CIB1, CLASP2, CLIP1, CLU, COLGALT1, CORO1A, CORO1B, CRYAB, CTTN, CYFIP1, DCTN1, DLG1, DSTN, E…
GO:0007015	actin filament organization	GO_BiologicalProcess-EBI-UniProt-GOA_04.09.2018_00h00	2.04045e-19	5.54595e-16	1.30167e-25	1.34072e-23	[4, 6]	Group097	32.9832	157	[ABI1, ACTN1, ACTN2, ACTN4, ACTR2, ACTR3, ADD1, ALDOA, APOA1, ARF1, ARF6, ARFGEF1, ARFIP1, ARFIP2, ARHGAP12, ARHGAP18, ARHGAP35, ARHGEF2, ARHGEF7, ARPC1A, ARPC1B, ARPC2, ARPC3, ARPC4, ARPC5, ARPC5L, ARRB1, BAIAP2, BAIAP2L1, BIN1, CAP1, CAPG, CAPZA1, CAPZA2, CAPZB, CARMIL1, CD2AP, CDC42, CDC42EP1, CFL1, CFL2, CLASP2, COBLL1, CORO1A, CORO1B, CSE1L, CTNNA1, CTNND1, CTTN, CUL3, CYFIP1, DBN1, DIAPH1, …
GO:0031032	actomyosin structure organization	GO_BiologicalProcess-EBI-UniProt-GOA_04.09.2018_00h00	3.31468e-06	0.00746797	1.30167e-25	1.34072e-23	[4, 6]	Group097	28.27	67	[ACTN2, AKAP13, APOA1, ARRB1, CARMIL1, CDC42, CDC42BPA, CDC42BPB, CFL2, CLASP2, CNN1, CNN2, CNN3, COTL1, CUL3, ELN, EPB41, EPB41L1, EPB41L2, EPB41L3, EPB41L4B, EVL, F11R, ITGB1, KRT19, KRT8, LMOD1, MTOR, MYH10, MYH11, MYH14, MYH9, MYL9, MYLK, MYO18A, NAE1, NAP1L1, OPTN, PAK1, PDCD6IP, PFN1, PKN1, PPM1F, PRKAR1A, PTK2B, PTMA, PXDN, PXN, RAC1, ROCK1, ROCK2, S100A10, SERPINF2, SLC9A1, SNW1, SORBS1, …
GO:1902905	positive regulation of supramolecular fiber organization	GO_BiologicalProcess-EBI-UniProt-GOA_04.09.2018_00h00	4.48046e-12	1.15462e-08	1.30167e-25	1.34072e-23	[4, 5, 6]	Group097	33.7165	88	[ACTN2, ACTR2, ACTR3, AKAP9, APOA1, APOE, ARF1, ARF6, ARFIP1, ARFIP2, ARPC1A, ARPC1B, ARPC2, ARPC3, ARPC4, ARPC5, ARPC5L, BAIAP2, BAIAP2L1, BIN1, CARMIL1, CDC42, CDC42EP1, CFL1, CFL2, CIB1, CLIP1, CLU, COLGALT1, CORO1A, CORO1B, CTTN, CYFIP1, DCTN1, DLG1, DSTN, EVL, FDPS, FLNA, GMFB, GMFG, GPX1, GRB2, GSN, HIP1R, ICAM1, IQGAP2, LMOD1, MAPRE1, MECP2, MTOR, MYLK, MYO1C, MYO1E, NAA25, NAP1L1, NCK1, N…
GO:0032956	regulation of actin cytoskeleton organization	GO_BiologicalProcess-EBI-UniProt-GOA_04.09.2018_00h00	1.11445e-14	2.95105e-11	1.30167e-25	1.34072e-23	[4, 5, 6, 7]	Group097	31.6176	129	[ACTN2, ACTR2, ACTR3, ADD1, AKAP13, APEX1, APOA1, ARF1, ARF6, ARFGEF1, ARFIP1, ARFIP2, ARHGAP18, ARHGAP35, ARHGDIA, ARHGDIB, ARHGEF7, ARPC1A, ARPC1B, ARPC2, ARPC3, ARPC4, ARPC5, ARPC5L, BAIAP2, BAIAP2L1, BIN1, CAPG, CAPZA1, CAPZA2, CAPZB, CARMIL1, CD2AP, CDC42, CDC42EP1, CDK5, CFL1, CFL2, CLASP2, CLU, CORO1A, CORO1B, CRK, CTTN, CYFIP1, DLG1, DSTN, EEF1A2, ELN, EPS8, EVL, F11R, FDPS, FLNA, FSCN1, …
GO:0061572	actin filament bundle organization	GO_BiologicalProcess-EBI-UniProt-GOA_04.09.2018_00h00	8.22328e-08	0.000197523	1.30167e-25	1.34072e-23	[5, 7]	Group097	31.7949	62	[ACTN1, ACTN4, ADD1, APOA1, ARRB1, BAIAP2, BAIAP2L1, CARMIL1, CDC42, CLASP2, CORO1B, CUL3, DPYSL3, ELN, EPS8, EVL, EZR, FLNA, FSCN1, HSP90B1, LCP1, LIMA1, MARCKS, MTOR, MYO1B, NAE1, NAP1L1, NSFL1C, OPTN, PAK1, PAWR, PFN1, PKN1, PLS1, PLS3, PPM1F, PRDX5, PTK2B, PTMA, PXDN, PXN, RAC1, RDX, ROCK1, ROCK2, S100A10, SERPINF2, SHTN1, SLC9A1, SNW1, SORBS1, SRC, STMN1, SWAP70, SYNPO, SYNPO2, TESC, TPI1, T…
GO:0110053	regulation of actin filament organization	GO_BiologicalProcess-EBI-UniProt-GOA_04.09.2018_00h00	1.00372e-15	2.67089e-12	1.30167e-25	1.34072e-23	[5, 6, 7, 8]	Group097	34.4615	112	[ACTN2, ACTR2, ACTR3, ADD1, APOA1, ARF1, ARF6, ARFGEF1, ARFIP1, ARFIP2, ARHGAP18, ARHGAP35, ARHGEF7, ARPC1A, ARPC1B, ARPC2, ARPC3, ARPC4, ARPC5, ARPC5L, BAIAP2, BAIAP2L1, BIN1, CAPG, CAPZA1, CAPZA2, CAPZB, CARMIL1, CDC42, CDC42EP1, CFL1, CFL2, CLASP2, CORO1A, CORO1B, CTTN, CYFIP1, DLG1, DSTN, EEF1A2, ELN, EPS8, EVL, FLNA, GMFB, GMFG, GRB2, GSN, HCLS1, HIP1R, ICAM1, IQGAP2, LIMA1, LMOD1, MTOR, MTP…
GO:0048585	negative regulation of response to stimulus	GO_BiologicalProcess-EBI-UniProt-GOA_04.09.2018_00h00	5.68132e-07	0.00131807	2.7692e-08	1.19075e-06	[2, 3, 4]	Group098	20.4857	388	[A2M, ABAT, ABHD14B, ABR, ACAA2, ADA, ADAR, AGFG1, AGT, AHSG, AKR1B1, AKT1, ALG2, AMBP, ANXA1, ANXA2, APCS, APOA1, APOA2, APOE, ARAF, ARHGAP12, ARHGAP35, ARHGEF2, ARHGEF7, ARL6IP5, ARRB1, ASPN, ATG7, ATP2B4, BAG5, BAX, BGN, BID, BIRC6, C1QBP, C4BPA, C5, CACYBP, CALR, CAPG, CAPN5, CARD19, CASK, CAV1, CAVIN3, CCAR2, CCDC22, CD14, CD2AP, CD44, CD74, CD9, CDC42, CDK5RAP3, CHID1, CHP1, CIB1, CLASP2, C…
GO:0009968	negative regulation of signal transduction	GO_BiologicalProcess-EBI-UniProt-GOA_04.09.2018_00h00	8.5967e-06	0.0189987	2.7692e-08	1.19075e-06	[3, 4, 5, 6]	Group098	20.5683	304	[ABHD14B, ACAA2, ADA, ADAR, AGFG1, AGT, AHSG, AKR1B1, AKT1, ALG2, AMBP, APOA1, APOE, ARAF, ARHGAP12, ARHGAP35, ARHGEF2, ARHGEF7, ARRB1, ASPN, ATP2B4, BAG5, BAX, BGN, BID, BIRC6, C1QBP, C4BPA, CACYBP, CALR, CAPG, CAPN5, CARD19, CAV1, CAVIN3, CCAR2, CCDC22, CD14, CD2AP, CD44, CD74, CDC42, CDK5RAP3, CHP1, CIB1, CLIC2, CLU, CNOT1, CNOT9, COX2, CPNE1, CPOX, CSDE1, CSK, CSNK1A1, CSNK2A1, CSNK2A2, CTNNA…
GO:0010563	negative regulation of phosphorus metabolic process	GO_BiologicalProcess-EBI-UniProt-GOA_04.09.2018_00h00	3.8668e-07	0.000903671	2.7692e-08	1.19075e-06	[4, 5, 6]	Group098	23.329	178	[ABHD14B, ACTR1A, ADAR, AHSG, AKT1, AMBP, APOE, ARFGEF3, ARRB1, ASPN, BAK1, BAX, BGN, C4BPA, CAMSAP3, CASP3, CAV1, CDK5RAP3, CHP1, CHTOP, CIB1, CORO1C, CPOX, CRKL, CSK, DAG1, DCN, DEPTOR, DLG1, DLG3, DMD, DNAJA1, DNAJC10, DNAJC3, DUSP3, EIF3A, EIF4A2, EIF4E, EIF4G1, EIF6, EMILIN1, ENSA, EPRS, EZR, FABP4, FAM129A, FARP1, FBLN1, FBP1, FKBP15, FKBP1A, FUBP1, GBA, GBP1, GC, GMFB, GMFG, GNAI2, GNAQ, G…
GO:1902531	regulation of intracellular signal transduction	GO_BiologicalProcess-EBI-UniProt-GOA_04.09.2018_00h00	5.17336e-06	0.0115831	2.7692e-08	1.19075e-06	[4, 5, 6]	Group098	19.6878	454	[A2M, ABHD14B, ABR, ACTN4, ADA, AGFG1, AGO1, AGT, AIP, AKAP1, AKAP12, AKAP13, AKR1A1, AKR1B1, AKR1C3, AKT1, ALG2, AMBP, APEX1, APOA1, APOC3, APOE, APOL2, ARAF, ARF6, ARFGEF1, ARFGEF2, ARFGEF3, ARHGAP1, ARHGAP12, ARHGAP17, ARHGAP18, ARHGAP35, ARHGDIA, ARHGDIB, ARHGEF1, ARHGEF11, ARHGEF12, ARHGEF16, ARHGEF2, ARHGEF37, ARHGEF6, ARHGEF7, ARL6IP5, ARRB1, ASPN, ATP2B4, BAG5, BAX, BCAP31, BCLAF1, BDH2, …
GO:1902532	negative regulation of intracellular signal transduction	GO_BiologicalProcess-EBI-UniProt-GOA_04.09.2018_00h00	1.99923e-07	0.000473218	2.7692e-08	1.19075e-06	[4, 5, 6, 7]	Group098	23.7693	169	[ABHD14B, AGFG1, AKT1, ALG2, AMBP, APOE, ARHGAP12, ARHGAP35, ARHGEF2, ARRB1, ASPN, ATP2B4, BAG5, BGN, BID, C1QBP, C4BPA, CARD19, CAV1, CAVIN3, CCAR2, CCDC22, CD2AP, CD44, CD74, CDK5RAP3, CHP1, CIB1, CLIC2, CLU, COX2, CPNE1, CPOX, CSK, CUL3, DAG1, DCN, DDX3X, DEPTOR, DLG1, DMD, DNAJA1, DUSP3, EIF3A, EIF6, EMILIN1, ENAH, ENO1, EPRS, EPX, ERBIN, EZR, FBLN1, FBP1, FHL2, FUBP1, GBA, GBP1, GC, GNAI2, G…
GO:0031400	negative regulation of protein modification process	GO_BiologicalProcess-EBI-UniProt-GOA_04.09.2018_00h00	3.52355e-08	8.5446e-05	2.7692e-08	1.19075e-06	[5, 6, 7, 8]	Group098	23.7437	189	[ABHD14B, ACTR1A, ADAR, AKT1, AMBP, APOE, ARRB1, ASPN, ATG5, ATP2B4, BAG5, BAK1, BAX, BGN, C3, C4BPA, CASP3, CAV1, CDK5, CDK5RAP3, CHP1, CHTOP, CIB1, CORO1C, CPOX, CRKL, CSK, CTBP1, CTNNB1, CUX1, DAG1, DCN, DEPTOR, DLG1, DMD, DNAJA1, DNAJC10, DNAJC3, DUSP3, EIF3A, EIF4A2, EIF4E, EIF4G1, EIF6, EMILIN1, ENSA, EPRS, EZR, FABP4, FAM129A, FBLN1, FKBP1A, G6PD, GBA, GBP1, GC, GCLC, GMFB, GMFG, GNAI2, GN…
GO:0042326	negative regulation of phosphorylation	GO_BiologicalProcess-EBI-UniProt-GOA_04.09.2018_00h00	3.95706e-06	0.00888361	2.7692e-08	1.19075e-06	[6, 7, 8]	Group098	23.3438	148	[ABHD14B, ACTR1A, ADAR, AHSG, AKT1, AMBP, APOE, ARRB1, ASPN, BAK1, BAX, BGN, C4BPA, CASP3, CAV1, CDK5RAP3, CHP1, CHTOP, CIB1, CORO1C, CPOX, CRKL, CSK, DAG1, DCN, DEPTOR, DLG1, DMD, DNAJA1, DNAJC10, DNAJC3, DUSP3, EIF3A, EIF4A2, EIF4E, EIF4G1, EIF6, EMILIN1, EPRS, EZR, FABP4, FAM129A, FBLN1, FBP1, FKBP1A, FUBP1, GBA, GBP1, GC, GMFB, GMFG, GNAQ, GPD1L, GPS1, GSTP1, H2AFY, HNRNPU, HSPB1, HSPH1, IDI1…
GO:0001933	negative regulation of protein phosphorylation	GO_BiologicalProcess-EBI-UniProt-GOA_04.09.2018_00h00	6.63508e-06	0.014763	2.7692e-08	1.19075e-06	[6, 7, 8, 9]	Group098	23.4188	137	[ABHD14B, ACTR1A, ADAR, AKT1, AMBP, APOE, ARRB1, ASPN, BAK1, BAX, BGN, C4BPA, CASP3, CAV1, CDK5RAP3, CHP1, CHTOP, CIB1, CORO1C, CPOX, CRKL, CSK, DAG1, DCN, DEPTOR, DLG1, DMD, DNAJA1, DNAJC10, DNAJC3, DUSP3, EIF3A, EIF4A2, EIF4E, EIF4G1, EIF6, EMILIN1, EPRS, EZR, FABP4, FAM129A, FBLN1, FKBP1A, GBA, GBP1, GC, GMFB, GMFG, GNAQ, GPD1L, GPS1, GSTP1, H2AFY, HSPB1, HSPH1, IDI1, IGBP1, ILK, IPO5, IPO7, I…
GO:0006081	cellular aldehyde metabolic process	GO_BiologicalProcess-EBI-UniProt-GOA_04.09.2018_00h00	5.22661e-14	1.37982e-10	4.96815e-22	4.62038e-20	[3]	Group099	48.5149	49	[ADH5, AKR1A1, AKR1B1, AKR1C3, AKR7A2, AKR7A3, ALDH1A1, ALDH1A3, ALDH3A1, ALDH3A2, ALDH4A1, ALDH7A1, ALDH9A1, ALDOC, CRYL1, DERA, ESD, G6PD, GLO1, GLUD1, GNPDA1, GOT2, GPI, GRHPR, H6PD, HAGH, HPGD, IDH1, IDH2, PARK7, PDXK, PGAM1, PGD, PGLS, PGM2, PHGDH, PNKD, PNPO, PRDX5, RDH10, RDH11, RELA, SHPK, TALDO1, TIGAR, TKFC, TKT, TPI1, UGDH]
GO:0072524	pyridine-containing compound metabolic process	GO_BiologicalProcess-EBI-UniProt-GOA_04.09.2018_00h00	1.31191e-17	3.53036e-14	4.96815e-22	4.62038e-20	[4]	Group099	40.1786	90	[ADPGK, ALDH1A1, ALDOA, ALDOC, COX2, CRYL1, DCXR, DERA, DLD, EIF3A, EIF6, ENO1, ENO2, ENTPD5, FBP1, FDXR, FUBP1, G6PD, GALK1, GAPDH, GLUD1, GNPDA1, GPD1L, GPD2, GPI, H6PD, HAAO, HK1, HK2, HPGD, IDH1, IDH2, IDH3B, IGBP1, LDHA, LDHB, LDHD, MDH1, MDH2, ME1, ME2, MIA3, MIOS, MPC2, MRPL41, NADK2, NADSYN1, NAMPT, NAPRT, NAXD, NAXE, NNT, NPEPPS, OGDH, OGT, PDHA1, PDHB, PDHX, PDXK, PFKFB2, PFKL, PFKM, PF…
GO:0019682	glyceraldehyde-3-phosphate metabolic process	GO_BiologicalProcess-EBI-UniProt-GOA_04.09.2018_00h00	4.62768e-08	0.00011199	4.96815e-22	4.62038e-20	[4, 5]	Group099	57.1429	20	[ALDH1A1, ALDOC, CRYL1, DERA, G6PD, GLUD1, H6PD, HPGD, PGAM1, PGD, PGLS, PGM2, PHGDH, SHPK, TALDO1, TIGAR, TKFC, TKT, TPI1, UGDH]
GO:0051156	glucose 6-phosphate metabolic process	GO_BiologicalProcess-EBI-UniProt-GOA_04.09.2018_00h00	1.27835e-05	0.0280341	4.96815e-22	4.62038e-20	[4, 5]	Group099	43.4783	20	[CRYL1, DERA, G6PD, GLUD1, GNPDA1, GPI, H6PD, HK1, HK2, HPGD, PGAM1, PGD, PGLS, PGM2, PHGDH, SHPK, TALDO1, TIGAR, TKT, UGDH]
GO:0006733	oxidoreduction coenzyme metabolic process	GO_BiologicalProcess-EBI-UniProt-GOA_04.09.2018_00h00	1.23872e-17	3.3371e-14	4.96815e-22	4.62038e-20	[5]	Group099	39.9123	91	[ADPGK, ALDH1A1, ALDOA, ALDOC, COQ5, COQ6, COQ8A, COQ9, COX2, CRYL1, DCXR, DERA, DLD, DNM1L, EIF3A, EIF6, ENO1, ENO2, ENTPD5, FBP1, FDXR, FUBP1, G6PD, GALK1, GAPDH, GLUD1, GNPDA1, GPD1L, GPD2, GPI, H6PD, HAAO, HK1, HK2, HPGD, IDH1, IDH2, IDH3B, IGBP1, LDHA, LDHB, LDHD, MDH1, MDH2, ME1, ME2, MIA3, MIOS, MPC2, MRPL41, NADK2, NADSYN1, NAMPT, NAPRT, NAXD, NAXE, NDUFA9, NNT, OGDH, OGT, PDHA1, PDHB, PD…
GO:0046496	nicotinamide nucleotide metabolic process	GO_BiologicalProcess-EBI-UniProt-GOA_04.09.2018_00h00	1.00361e-16	2.68164e-13	4.96815e-22	4.62038e-20	[6, 7, 8, 9]	Group099	40.2844	85	[ADPGK, ALDH1A1, ALDOA, ALDOC, COX2, CRYL1, DCXR, DERA, DLD, EIF3A, EIF6, ENO1, ENO2, ENTPD5, FBP1, FDXR, FUBP1, G6PD, GALK1, GAPDH, GLUD1, GNPDA1, GPD1L, GPD2, GPI, H6PD, HAAO, HK1, HK2, HPGD, IDH1, IDH2, IDH3B, IGBP1, LDHA, LDHB, LDHD, MDH1, MDH2, ME1, ME2, MIA3, MIOS, MPC2, MRPL41, NADK2, NADSYN1, NAMPT, NAPRT, NAXD, NAXE, NNT, OGDH, OGT, PDHA1, PDHB, PDHX, PFKFB2, PFKL, PFKM, PFKP, PGAM1, PGD…
GO:0006098	pentose-phosphate shunt	GO_BiologicalProcess-EBI-UniProt-GOA_04.09.2018_00h00	1.04923e-06	0.00241218	4.96815e-22	4.62038e-20	[5, 6, 8, 9, 10, 11]	Group099	57.1429	16	[CRYL1, DERA, G6PD, GLUD1, H6PD, HPGD, PGAM1, PGD, PGLS, PGM2, PHGDH, SHPK, TALDO1, TIGAR, TKT, UGDH]
GO:0006739	NADP metabolic process	GO_BiologicalProcess-EBI-UniProt-GOA_04.09.2018_00h00	2.84e-08	6.90405e-05	4.96815e-22	4.62038e-20	[7, 8, 9, 10]	Group099	48.2143	27	[CRYL1, DCXR, DERA, FDXR, G6PD, GLUD1, H6PD, HPGD, IDH1, IDH2, ME1, ME2, MRPL41, NADK2, NAXE, NNT, PGAM1, PGD, PGLS, PGM2, PHGDH, SHPK, TALDO1, TIGAR, TKT, TP53I3, UGDH]
GO:0009611	response to wounding	GO_BiologicalProcess-EBI-UniProt-GOA_04.09.2018_00h00	7.73403e-11	1.96599e-07	5.15272e-11	3.24621e-09	[3]	Group100	24.8528	211	[A2M, ABAT, AIMP1, AK3, AKAP1, AMBP, ANXA1, ANXA2, ANXA5, AP3B1, APCS, APOA1, APOE, ARF4, ARFGEF1, ARHGAP35, ARRB1, ASAP2, B4GALT1, BAX, C1QBP, CAPZA1, CAPZA2, CAPZB, CARMIL1, CASK, CASP3, CAV1, CBX5, CD44, CD9, CDC42, CDK5, CLASP2, CLIC1, CNN2, COL1A1, COL1A2, COL3A1, CORO1B, CPOX, CPQ, CRK, CSRP1, CST3, CTNNA1, DAG1, DCN, DMD, DOCK6, DPYSL3, DSP, DST, DYSF, EGFR, EHD1, EHD2, EML2, EPB41L4B, EPP…
GO:0050878	regulation of body fluid levels	GO_BiologicalProcess-EBI-UniProt-GOA_04.09.2018_00h00	8.98708e-07	0.00207152	5.15272e-11	3.24621e-09	[3]	Group100	23.628	155	[A2M, ABAT, ADA, AGR2, AK3, AKAP1, AKR1A1, AKR1B1, AMBP, ANXA2, ANXA5, ANXA7, AP3B1, APOE, APRT, ARRB1, ATG5, C1QBP, C3, CAD, CAPZA1, CAPZA2, CAPZB, CARMIL1, CASK, CAV1, CBX5, CD9, CDC42, CLIC1, COASY, COL1A1, COL1A2, COL3A1, COPA, COPS2, COPS3, COX2, CPOX, CSDE1, CSRP1, DHODH, DNM1L, DOCK6, EHD1, EHD2, F13A1, F2, FBLN1, FERMT3, FGA, FGB, FGG, FIBP, FLNA, FLNB, GBA, GC, GNA11, GNA13, GNAI2, GNAQ,…
GO:0007596	blood coagulation	GO_BiologicalProcess-EBI-UniProt-GOA_04.09.2018_00h00	8.93079e-08	0.00021416	5.15272e-11	3.24621e-09	[3, 5]	Group100	26.4637	113	[A2M, ABAT, AK3, AKAP1, AMBP, ANXA2, ANXA5, AP3B1, APOE, ARRB1, C1QBP, CAPZA1, CAPZA2, CAPZB, CARMIL1, CAV1, CBX5, CD9, CDC42, CLIC1, COL1A1, COL1A2, COL3A1, CPOX, CSRP1, DOCK6, EHD1, EHD2, F13A1, F2, FBLN1, FERMT3, FGA, FGB, FGG, FIBP, FLNA, GC, GNA11, GNA13, GNAQ, GNAS, GNB1, GSTP1, HBB, HBD, HBG1, HBG2, HDAC1, HRG, HSPB1, ILK, ITGA2, ITPR1, ITPR2, ITPR3, KDM1A, KNG1, KRT1, LMAN1, LNPK, LYN, MA…
GO:0007599	hemostasis	GO_BiologicalProcess-EBI-UniProt-GOA_04.09.2018_00h00	3.99419e-08	9.67394e-05	5.15272e-11	3.24621e-09	[4]	Group100	26.6055	116	[A2M, ABAT, AK3, AKAP1, AMBP, ANXA2, ANXA5, ANXA7, AP3B1, APOE, ARRB1, C1QBP, CAPZA1, CAPZA2, CAPZB, CARMIL1, CAV1, CBX5, CD9, CDC42, CLIC1, COL1A1, COL1A2, COL3A1, CPOX, CSRP1, DOCK6, EHD1, EHD2, F13A1, F2, FBLN1, FERMT3, FGA, FGB, FGG, FIBP, FLNA, GC, GNA11, GNA13, GNAQ, GNAS, GNB1, GNPDA1, GPI, GSTP1, HBB, HBD, HBG1, HBG2, HDAC1, HRG, HSPB1, ILK, ITGA2, ITPR1, ITPR2, ITPR3, KDM1A, KNG1, KRT1, …
GO:0034109	homotypic cell-cell adhesion	GO_BiologicalProcess-EBI-UniProt-GOA_04.09.2018_00h00	3.46979e-07	0.000812624	5.15272e-11	3.24621e-09	[4]	Group100	36.3636	40	[ABAT, AMBP, ANK3, CD9, CLIC1, CPOX, CSRP1, CXADR, DSC2, DSG2, DSP, FERMT3, FGA, FGB, FGG, FIBP, FLNA, GNAS, HBB, HSPB1, ILK, JUP, LGALS1, LYN, MYH9, MYL9, NSFL1C, PKP2, PRKACA, PRKAR1A, PRKCA, PRKCD, PRKG1, PTPN6, RAP2B, RDX, STXBP3, SYK, TLN1, VCL]
GO:0042060	wound healing	GO_BiologicalProcess-EBI-UniProt-GOA_04.09.2018_00h00	1.12244e-09	2.80162e-06	5.15272e-11	3.24621e-09	[4]	Group100	25.1788	176	[A2M, ABAT, AK3, AKAP1, AMBP, ANXA1, ANXA2, ANXA5, AP3B1, APCS, APOE, ARFGEF1, ARHGAP35, ARRB1, ASAP2, B4GALT1, C1QBP, CAPZA1, CAPZA2, CAPZB, CARMIL1, CASK, CASP3, CAV1, CBX5, CD44, CD9, CDC42, CLASP2, CLIC1, CNN2, COL1A1, COL1A2, COL3A1, CORO1B, CPOX, CPQ, CRK, CSRP1, DAG1, DCN, DMD, DOCK6, DSP, DYSF, EGFR, EHD1, EHD2, EPB41L4B, EPPK1, F13A1, F2, FBLN1, FERMT3, FGA, FGB, FGG, FIBP, FLNA, FN1, GC…
GO:0030168	platelet activation	GO_BiologicalProcess-EBI-UniProt-GOA_04.09.2018_00h00	7.82119e-06	0.0173239	5.15272e-11	3.24621e-09	[3, 4, 6]	Group100	28.8557	58	[ABAT, AMBP, APOE, ARRB1, CD9, CLIC1, COL1A1, COL1A2, COL3A1, CPOX, CSRP1, F2, FERMT3, FGA, FGB, FGG, FIBP, FLNA, GNA11, GNA13, GNAQ, GNAS, GNB1, HBB, HRG, HSPB1, ILK, ITPR1, ITPR2, ITPR3, LYN, MAPK1, MAPK3, MYH9, MYL9, NSFL1C, PAWR, PDK1, PLCG2, PRKACA, PRKCA, PRKCD, PRKG1, PTPN11, PTPN6, RAP2B, RNASE3, SCYL1, SRC, STXBP3, SYK, TFRC, TLN1, TXNRD1, TXNRD2, VCL, VWF, YWHAZ]
GO:0070527	platelet aggregation	GO_BiologicalProcess-EBI-UniProt-GOA_04.09.2018_00h00	1.16965e-06	0.00268669	5.15272e-11	3.24621e-09	[4, 5, 7]	Group100	39.4737	30	[ABAT, AMBP, CD9, CLIC1, CPOX, CSRP1, FERMT3, FGA, FGB, FGG, FIBP, FLNA, GNAS, HBB, HSPB1, ILK, LYN, MYH9, MYL9, NSFL1C, PRKACA, PRKCA, PRKCD, PRKG1, PTPN6, RAP2B, STXBP3, SYK, TLN1, VCL]
GO:0048523	negative regulation of cellular process	GO_BiologicalProcess-EBI-UniProt-GOA_04.09.2018_00h00	4.63655e-10	1.16656e-06	1.13179e-08	5.43261e-07	[2, 3, 4]	Group101	18.9974	1027	[A2M, AAMDC, AARS, ABAT, ABCE1, ABHD14B, ABI1, ABR, ACAA2, ACADVL, ACE, ACTN1, ACTN2, ACTN4, ACTR1A, ACTR1B, ADA, ADAM10, ADAR, ADD1, ADNP, AEBP1, AFDN, AGFG1, AGO1, AGO2, AGR2, AGR3, AGT, AHSG, AIMP1, AIMP2, AIP, AK1, AKR1A1, AKR1B1, AKR1C3, AKT1, AKT2, ALAD, ALB, ALG1, ALG2, AMBP, ANK2, ANK3, ANP32B, ANXA1, ANXA2, ANXA4, ANXA5, AP2A1, AP2B1, APCS, APEH, APEX1, API5, APOA1, APOA2, APOA4, APOC3, …
GO:0048585	negative regulation of response to stimulus	GO_BiologicalProcess-EBI-UniProt-GOA_04.09.2018_00h00	5.68132e-07	0.00131807	1.13179e-08	5.43261e-07	[2, 3, 4]	Group101	20.4857	388	[A2M, ABAT, ABHD14B, ABR, ACAA2, ADA, ADAR, AGFG1, AGT, AHSG, AKR1B1, AKT1, ALG2, AMBP, ANXA1, ANXA2, APCS, APOA1, APOA2, APOE, ARAF, ARHGAP12, ARHGAP35, ARHGEF2, ARHGEF7, ARL6IP5, ARRB1, ASPN, ATG7, ATP2B4, BAG5, BAX, BGN, BID, BIRC6, C1QBP, C4BPA, C5, CACYBP, CALR, CAPG, CAPN5, CARD19, CASK, CAV1, CAVIN3, CCAR2, CCDC22, CD14, CD2AP, CD44, CD74, CD9, CDC42, CDK5RAP3, CHID1, CHP1, CIB1, CLASP2, C…
GO:0080134	regulation of response to stress	GO_BiologicalProcess-EBI-UniProt-GOA_04.09.2018_00h00	1.05505e-09	2.63656e-06	1.13179e-08	5.43261e-07	[3, 4]	Group101	21.5795	388	[A2M, ABAT, ABCE1, ABR, ACTR1B, ADA, ADAR, AGFG1, AGR2, AGT, AHSG, AKT1, AMBP, ANXA1, ANXA2, AP1G1, APCS, APOA1, APOB, APOE, ARFGEF1, ARHGEF2, ARHGEF7, ARL6IP5, ARMT1, ASAP2, ATG7, ATP2B4, BAG3, BAG5, BAG6, BAK1, BAX, BCAP31, BCLAF1, BID, BRCC3, C1QBP, C3, C4BPA, C5, C8B, C9, CACYBP, CAP1, CAPG, CASK, CASP1, CAV1, CCAR2, CD14, CD44, CD47, CD74, CD9, CDC37, CDC42, CFB, CFH, CHID1, CHP1, CISD2, CLA…
GO:0097190	apoptotic signaling pathway	GO_BiologicalProcess-EBI-UniProt-GOA_04.09.2018_00h00	6.79557e-18	1.83277e-14	1.13179e-08	5.43261e-07	[3, 4, 5]	Group101	28.2636	223	[ABHD14B, ACAA2, AGFG1, AGT, AIFM1, AKR1B1, AKT1, ALG2, ANXA6, APPL1, ARHGEF2, ARL6IP5, BAG3, BAG5, BAG6, BAK1, BAX, BCAP31, BCLAF1, BID, BIRC6, CACYBP, CASP3, CAV1, CCAR2, CCDC6, CD14, CD44, CD74, CIB1, CLU, CNRIP1, COX2, CRIP2, CSNK2A1, CSNK2A2, CSRP1, CTNNA1, CTSB, CTSC, CTSH, CTTN, CUL1, CUL2, CUL3, CUL4A, CUL5, CYCS, DAP3, DDX3X, DDX5, DENR, DEPTOR, DIABLO, DNAJA1, DNAJC10, DNM1L, DNPEP, DPF…
GO:0009968	negative regulation of signal transduction	GO_BiologicalProcess-EBI-UniProt-GOA_04.09.2018_00h00	8.5967e-06	0.0189987	1.13179e-08	5.43261e-07	[3, 4, 5, 6]	Group101	20.5683	304	[ABHD14B, ACAA2, ADA, ADAR, AGFG1, AGT, AHSG, AKR1B1, AKT1, ALG2, AMBP, APOA1, APOE, ARAF, ARHGAP12, ARHGAP35, ARHGEF2, ARHGEF7, ARRB1, ASPN, ATP2B4, BAG5, BAX, BGN, BID, BIRC6, C1QBP, C4BPA, CACYBP, CALR, CAPG, CAPN5, CARD19, CAV1, CAVIN3, CCAR2, CCDC22, CD14, CD2AP, CD44, CD74, CDC42, CDK5RAP3, CHP1, CIB1, CLIC2, CLU, CNOT1, CNOT9, COX2, CPNE1, CPOX, CSDE1, CSK, CSNK1A1, CSNK2A1, CSNK2A2, CTNNA…
GO:1902531	regulation of intracellular signal transduction	GO_BiologicalProcess-EBI-UniProt-GOA_04.09.2018_00h00	5.17336e-06	0.0115831	1.13179e-08	5.43261e-07	[4, 5, 6]	Group101	19.6878	454	[A2M, ABHD14B, ABR, ACTN4, ADA, AGFG1, AGO1, AGT, AIP, AKAP1, AKAP12, AKAP13, AKR1A1, AKR1B1, AKR1C3, AKT1, ALG2, AMBP, APEX1, APOA1, APOC3, APOE, APOL2, ARAF, ARF6, ARFGEF1, ARFGEF2, ARFGEF3, ARHGAP1, ARHGAP12, ARHGAP17, ARHGAP18, ARHGAP35, ARHGDIA, ARHGDIB, ARHGEF1, ARHGEF11, ARHGEF12, ARHGEF16, ARHGEF2, ARHGEF37, ARHGEF6, ARHGEF7, ARL6IP5, ARRB1, ASPN, ATP2B4, BAG5, BAX, BCAP31, BCLAF1, BDH2, …
GO:1902532	negative regulation of intracellular signal transduction	GO_BiologicalProcess-EBI-UniProt-GOA_04.09.2018_00h00	1.99923e-07	0.000473218	1.13179e-08	5.43261e-07	[4, 5, 6, 7]	Group101	23.7693	169	[ABHD14B, AGFG1, AKT1, ALG2, AMBP, APOE, ARHGAP12, ARHGAP35, ARHGEF2, ARRB1, ASPN, ATP2B4, BAG5, BGN, BID, C1QBP, C4BPA, CARD19, CAV1, CAVIN3, CCAR2, CCDC22, CD2AP, CD44, CD74, CDK5RAP3, CHP1, CIB1, CLIC2, CLU, COX2, CPNE1, CPOX, CSK, CUL3, DAG1, DCN, DDX3X, DEPTOR, DLG1, DMD, DNAJA1, DUSP3, EIF3A, EIF6, EMILIN1, ENAH, ENO1, EPRS, EPX, ERBIN, EZR, FBLN1, FBP1, FHL2, FUBP1, GBA, GBP1, GC, GNAI2, G…
GO:2001233	regulation of apoptotic signaling pathway	GO_BiologicalProcess-EBI-UniProt-GOA_04.09.2018_00h00	7.86407e-17	2.10364e-13	1.13179e-08	5.43261e-07	[4, 5, 6, 7]	Group101	30.74	162	[ACAA2, AGFG1, AGT, AKR1B1, AKT1, ARHGEF2, BAG5, BAK1, BAX, BCAP31, BCLAF1, BID, BIRC6, CACYBP, CAV1, CCAR2, CCDC6, CD44, CD74, CLU, COX2, CSNK2A1, CSNK2A2, CTNNA1, CTSB, CTSC, CTSH, CTTN, DDX3X, DENR, DEPTOR, DNAJA1, DNM1L, DUSP23, ENO1, EPRS, EPX, ERP29, ETFA, ETFB, ETFDH, FAF1, FAM162A, FASN, FGA, FGB, FGG, FIS1, GCLC, GNAI2, GNAI3, GPX1, GSK3A, GSK3B, GSN, GSTP1, HDAC1, HIP1R, HMGB2, HNRNPK, …
GO:2001234	negative regulation of apoptotic signaling pathway	GO_BiologicalProcess-EBI-UniProt-GOA_04.09.2018_00h00	1.8054e-07	0.000428241	1.13179e-08	5.43261e-07	[4, 5, 6, 7, 8]	Group101	28.3784	84	[ACAA2, AGFG1, AKR1B1, AKT1, ARHGEF2, BAG5, BAX, BID, BIRC6, CCAR2, CD44, CD74, CLU, COX2, CSNK2A1, CSNK2A2, CTNNA1, CTTN, DDX3X, DNAJA1, ENO1, EPRS, EPX, FASN, FGA, FGB, FGG, GCLC, GNAI2, GNAI3, GPX1, GSTP1, HDAC1, HMGB2, HSPB1, HSPH1, HTRA2, HTT, HYOU1, ICAM1, IGBP1, ITGA6, ITGAV, KDM1A, LGALS3, LMNA, LYPLA1, MUC1, NAP1L1, NDUFA13, NDUFS3, NONO, OPA1, OPTN, PARK7, PDHX, PEA15, PPIF, PPOX, PSME3…
GO:0006458	'de novo' protein folding	GO_BiologicalProcess-EBI-UniProt-GOA_04.09.2018_00h00	2.08278e-07	0.00049237	3.49615e-17	2.86684e-15	[3]	Group102	45.614	26	[CCT2, CCT3, CCT4, CCT5, CCT6A, CCT7, CCT8, CD74, DNAJB1, DNAJC7, ENTPD5, ERO1A, FKBP1A, FYCO1, GAK, HSPD1, HSPE1, HSPH1, PCYT1A, PMPCB, PTGES3, SAFB, SH3GLB1, TCP1, UGGT1, UGT1A6]
GO:0061077	chaperone-mediated protein folding	GO_BiologicalProcess-EBI-UniProt-GOA_04.09.2018_00h00	1.48636e-15	3.95075e-12	3.49615e-17	2.86684e-15	[3]	Group102	53.4091	47	[CALR, CANX, CCT2, CCT3, CCT4, CCT5, CCT6A, CCT7, CCT8, CD74, CHP1, CLU, CSNK2A1, CSNK2A2, CUX1, DFFA, DNAJB1, DNAJC5, DNAJC7, ERO1A, FKBP11, FKBP1A, FKBP2, FKBP3, FKBP4, FKBP5, FYCO1, GAK, HM13, HSPB1, HSPB6, HSPD1, HSPE1, HSPH1, PCYT1A, PDCD5, PDIA4, PEX19, PPIB, PPID, PTGES3, SAFB, SGTA, SUGT1, TCP1, TRAP1, UNC45A]
GO:1901998	toxin transport	GO_BiologicalProcess-EBI-UniProt-GOA_04.09.2018_00h00	1.27835e-05	0.0280341	3.49615e-17	2.86684e-15	[4]	Group102	43.4783	20	[ARID1A, ATP6V0A1, CASP1, CCT2, CCT3, CCT4, CCT7, CCT8, COPB2, COPZ1, DHX15, DNM1, HSPA5, MTMR12, NAP1L1, OPTN, PCYT1A, SCFD1, TCP1, VPS11]
GO:1904874	positive regulation of telomerase RNA localization to Cajal body	GO_BiologicalProcess-EBI-UniProt-GOA_04.09.2018_00h00	2.50524e-06	0.00567186	3.49615e-17	2.86684e-15	[2, 3, 4, 5, 6, 7, 8]	Group102	66.6667	12	[CCT2, CCT3, CCT4, CCT5, CCT6A, CCT7, CCT8, DKC1, PCYT1A, RUVBL1, RUVBL2, TCP1]
GO:0070199	establishment of protein localization to chromosome	GO_BiologicalProcess-EBI-UniProt-GOA_04.09.2018_00h00	1.76717e-05	0.0385067	3.49615e-17	2.86684e-15	[5, 6, 7]	Group102	48.4848	16	[CCT2, CCT3, CCT4, CCT5, CCT6A, CCT7, CCT8, DKC1, H2AFY, H2AFY2, HIST1H1B, PCYT1A, RUVBL2, TCOF1, TCP1, TPP1]
GO:1904814	regulation of protein localization to chromosome, telomeric region	GO_BiologicalProcess-EBI-UniProt-GOA_04.09.2018_00h00	1.43886e-06	0.0032878	3.49615e-17	2.86684e-15	[5, 6, 8]	Group102	65	13	[CCT2, CCT3, CCT4, CCT5, CCT6A, CCT7, CCT8, DKC1, GNL3, H2AFY, KRAS, PCYT1A, TCP1]
GO:1904851	positive regulation of establishment of protein localization to telomere	GO_BiologicalProcess-EBI-UniProt-GOA_04.09.2018_00h00	6.45116e-07	0.00149215	3.49615e-17	2.86684e-15	[3, 4, 5, 6, 7, 8, 9, 10]	Group102	83.3333	10	[CCT2, CCT3, CCT4, CCT5, CCT6A, CCT7, CCT8, DKC1, PCYT1A, TCP1]
GO:1904871	positive regulation of protein localization to Cajal body	GO_BiologicalProcess-EBI-UniProt-GOA_04.09.2018_00h00	1.26196e-07	0.000301229	3.49615e-17	2.86684e-15	[4, 5, 6, 7, 8, 9, 10, 11]	Group102	90.9091	10	[CCT2, CCT3, CCT4, CCT5, CCT6A, CCT7, CCT8, DKC1, PCYT1A, TCP1]
GO:1903405	protein localization to nuclear body	GO_BiologicalProcess-EBI-UniProt-GOA_04.09.2018_00h00	6.45116e-07	0.00149215	3.49615e-17	2.86684e-15	[8]	Group102	83.3333	10	[CCT2, CCT3, CCT4, CCT5, CCT6A, CCT7, CCT8, DKC1, PCYT1A, TCP1]
GO:0035966	response to topologically incorrect protein	GO_BiologicalProcess-EBI-UniProt-GOA_04.09.2018_00h00	8.25927e-13	2.15071e-09	5.1533e-23	4.94717e-21	[3, 4]	Group103	34.9594	86	[ACADVL, ADD1, AGR2, ARFGAP1, ARFGAP3, ARSA, ASNA1, ASNS, ATP6V0D1, ATP6V1C1, BAG6, BAK1, BAX, CALR, CCNY, CDK5RAP3, CLU, COPS5, CUL3, DCTN1, DNAJA1, DNAJB1, DNAJB11, DNAJC3, EDEM3, EIF2A, EIF2AK2, EIF2S1, ERO1A, ERP44, FAF2, GFPT1, GNA13, GSK3A, HDGF, HSP90AA1, HSP90AB1, HSP90B1, HSPA2, HSPA4, HSPA5, HSPA8, HSPB1, HSPD1, HSPE1, HSPH1, HYOU1, IGBP1, LMNA, MANF, MFN2, MYDGF, NAP1L1, NCK1, NCK2, OP…
GO:0034976	response to endoplasmic reticulum stress	GO_BiologicalProcess-EBI-UniProt-GOA_04.09.2018_00h00	2.52073e-20	6.88411e-17	5.1533e-23	4.94717e-21	[4]	Group103	36.5714	128	[ACADVL, ADD1, AGR2, AIFM1, ARFGAP1, ARFGAP3, ARSA, ASNA1, ASNS, ATP2A2, ATP6V0D1, ATP6V1C1, BAG6, BAK1, BAX, BCAP31, CALR, CAV1, CCDC47, CCNY, CDK5RAP3, CLU, COPS5, DCTN1, DDRGK1, DNAJB11, DNAJC10, DNAJC3, ECPAS, EDEM3, EEF2, EIF2A, EIF2AK2, EIF2B5, EIF2S1, ERLEC1, ERLIN1, ERLIN2, ERO1A, ERP29, ERP44, FAF2, FAM129A, FLOT1, GET4, GFPT1, GNA13, GSK3A, GSK3B, HDGF, HM13, HSP90B1, HSPA5, HYOU1, IGBP…
GO:0006986	response to unfolded protein	GO_BiologicalProcess-EBI-UniProt-GOA_04.09.2018_00h00	1.10842e-12	2.87634e-09	5.1533e-23	4.94717e-21	[4, 5]	Group103	35.8407	81	[ACADVL, ADD1, AGR2, ARFGAP1, ARFGAP3, ARSA, ASNA1, ASNS, ATP6V0D1, ATP6V1C1, BAK1, BAX, CALR, CCNY, CDK5RAP3, COPS5, DCTN1, DNAJA1, DNAJB1, DNAJB11, DNAJC3, EDEM3, EIF2A, EIF2AK2, EIF2S1, ERO1A, ERP44, FAF2, GFPT1, GNA13, GSK3A, HDGF, HSP90AA1, HSP90AB1, HSP90B1, HSPA2, HSPA4, HSPA5, HSPA8, HSPB1, HSPD1, HSPE1, HSPH1, HYOU1, IGBP1, LMNA, MANF, MFN2, MYDGF, NAP1L1, NCK1, NCK2, OPTN, PDCD6IP, PDIA…
GO:0035967	cellular response to topologically incorrect protein	GO_BiologicalProcess-EBI-UniProt-GOA_04.09.2018_00h00	1.42277e-09	3.54981e-06	5.1533e-23	4.94717e-21	[4, 5]	Group103	33.8384	67	[ACADVL, ADD1, AGR2, ARFGAP1, ARFGAP3, ARSA, ASNA1, ASNS, ATP6V0D1, ATP6V1C1, BAG6, BAK1, BAX, CALR, CCNY, CDK5RAP3, COPS5, CUL3, DCTN1, DNAJB11, DNAJC3, EDEM3, EIF2A, EIF2AK2, EIF2S1, ERO1A, GFPT1, GNA13, GSK3A, HDGF, HSP90B1, HSPA5, HYOU1, IGBP1, LMNA, MYDGF, NAP1L1, NCK1, NCK2, OPTN, PDCD6IP, PDIA2, PDIA5, PDIA6, PREB, PTPN1, RACK1, SCP2, SDF2L1, SEC31A, SHC1, SRPRA, SRPRB, SSR1, STUB1, TBL2, …
GO:0030968	endoplasmic reticulum unfolded protein response	GO_BiologicalProcess-EBI-UniProt-GOA_04.09.2018_00h00	6.40343e-10	1.6079e-06	5.1533e-23	4.94717e-21	[3, 4, 5, 6, 7]	Group103	35.9281	60	[ACADVL, ADD1, AGR2, ARFGAP1, ARFGAP3, ARSA, ASNA1, ASNS, ATP6V0D1, ATP6V1C1, BAK1, BAX, CALR, CCNY, CDK5RAP3, COPS5, DCTN1, DNAJB11, DNAJC3, EDEM3, EIF2A, EIF2AK2, EIF2S1, ERO1A, GFPT1, GNA13, GSK3A, HDGF, HSP90B1, HSPA5, HYOU1, IGBP1, LMNA, MYDGF, NCK1, NCK2, PDCD6IP, PDIA2, PDIA5, PDIA6, PREB, PTPN1, RACK1, SCP2, SEC31A, SHC1, SRPRA, SRPRB, SSR1, STUB1, TBL2, TLN1, TMEM33, TPP1, UGGT1, UGT1A6,…
GO:0034620	cellular response to unfolded protein	GO_BiologicalProcess-EBI-UniProt-GOA_04.09.2018_00h00	8.24418e-10	2.06352e-06	5.1533e-23	4.94717e-21	[5, 6]	Group103	35	63	[ACADVL, ADD1, AGR2, ARFGAP1, ARFGAP3, ARSA, ASNA1, ASNS, ATP6V0D1, ATP6V1C1, BAK1, BAX, CALR, CCNY, CDK5RAP3, COPS5, DCTN1, DNAJB11, DNAJC3, EDEM3, EIF2A, EIF2AK2, EIF2S1, ERO1A, GFPT1, GNA13, GSK3A, HDGF, HSP90B1, HSPA5, HYOU1, IGBP1, LMNA, MYDGF, NAP1L1, NCK1, NCK2, OPTN, PDCD6IP, PDIA2, PDIA5, PDIA6, PREB, PTPN1, RACK1, SCP2, SEC31A, SHC1, SRPRA, SRPRB, SSR1, STUB1, TBL2, TLN1, TMBIM6, TMEM33…
GO:0036498	IRE1-mediated unfolded protein response	GO_BiologicalProcess-EBI-UniProt-GOA_04.09.2018_00h00	4.08583e-09	1.0092e-05	5.1533e-23	4.94717e-21	[4, 5, 6, 7, 8]	Group103	41.9355	39	[ACADVL, ADD1, AGR2, ARFGAP1, ARFGAP3, ARSA, ASNA1, ATP6V0D1, ATP6V1C1, BAK1, BAX, CCNY, COPS5, DCTN1, DNAJB11, DNAJC3, GFPT1, GSK3A, HDGF, HSPA5, HYOU1, LMNA, MYDGF, PDCD6IP, PDIA2, PDIA5, PDIA6, PREB, PTPN1, SCP2, SEC31A, SHC1, SRPRA, SRPRB, SSR1, TLN1, TMEM33, TPP1, WDR1]
GO:0036503	ERAD pathway	GO_BiologicalProcess-EBI-UniProt-GOA_04.09.2018_00h00	1.88683e-07	0.00044699	5.1533e-23	4.94717e-21	[5, 6, 7, 8, 9]	Group103	36.2069	42	[BAG6, BCAP31, CAV1, CCDC47, DNAJC10, ECPAS, EDEM3, ERLEC1, ERLIN1, ERLIN2, FAF2, GET4, HM13, HSP90B1, HSPA5, MAN1B1, NPLOC4, OS9, PSMC1, PSMC2, PSMC3, PSMC4, PSMC5, PSMC6, SDF2L1, SEC61B, SEL1L, SGTA, STT3B, STUB1, SUGT1, TRIM25, UBE4A, UBQLN1, UBQLN2, UBXN1, UBXN4, UFD1, UGGT1, UGT1A6, USP14, VCP]
GO:0030433	ubiquitin-dependent ERAD pathway	GO_BiologicalProcess-EBI-UniProt-GOA_04.09.2018_00h00	2.12573e-08	5.17616e-05	5.1533e-23	4.94717e-21	[6, 7, 8, 9, 10, 11]	Group103	42.1687	35	[BAG6, BCAP31, CAV1, CCDC47, DNAJC10, ECPAS, EDEM3, ERLEC1, ERLIN1, ERLIN2, FAF2, HSP90B1, HSPA5, MAN1B1, NPLOC4, OS9, PSMC1, PSMC2, PSMC3, PSMC4, PSMC5, PSMC6, SEC61B, SEL1L, SGTA, STT3B, STUB1, SUGT1, TRIM25, UBE4A, UBQLN1, UBQLN2, UBXN4, USP14, VCP]
GO:0044249	cellular biosynthetic process	GO_BiologicalProcess-EBI-UniProt-GOA_04.09.2018_00h00	1.89681e-07	0.000449164	7.49403e-13	5.09594e-11	[3]	Group104	18.1458	1282	[AACS, AAMDC, AARS, AARS2, AASDHPPT, ABAT, ABCD3, ABCE1, ABCF1, ABHD14B, ACACA, ACAD8, ACADM, ACADVL, ACAT1, ACLY, ACO1, ACSF3, ACSL1, ACSL3, ACSL4, ACSL5, ACSM3, ACSS1, ACSS2, ACTBL2, ACTL6A, ACTN1, ACTN2, ACTN4, ACTR1A, ACTR1B, ADA, ADAM10, ADH5, ADIRF, ADK, ADNP, ADPGK, ADRM1, ADSL, ADSS, AEBP1, AFM, AGFG1, AGK, AGL, AGO1, AGO2, AGPAT3, AGPAT5, AGPS, AGRN, AGT, AHCY, AIMP1, AIMP2, AIP, AK1, AK…
GO:1901576	organic substance biosynthetic process	GO_BiologicalProcess-EBI-UniProt-GOA_04.09.2018_00h00	1.95566e-09	4.86764e-06	7.49403e-13	5.09594e-11	[3]	Group104	18.3924	1318	[AACS, AAMDC, AARS, AARS2, AASDHPPT, ABAT, ABCD3, ABCE1, ABCF1, ABHD14B, ACAA2, ACACA, ACAD8, ACADM, ACADVL, ACAT1, ACAT2, ACBD3, ACLY, ACO1, ACSF3, ACSL1, ACSL3, ACSL4, ACSL5, ACSM3, ACSS1, ACSS2, ACTBL2, ACTL6A, ACTN1, ACTN2, ACTN4, ACTR1A, ACTR1B, ADA, ADAM10, ADH5, ADIRF, ADK, ADNP, ADPGK, ADRM1, ADSL, ADSS, AEBP1, AFM, AGFG1, AGK, AGL, AGO1, AGO2, AGPAT3, AGPAT5, AGPS, AGRN, AGT, AHCY, AIMP1…
GO:0043603	cellular amide metabolic process	GO_BiologicalProcess-EBI-UniProt-GOA_04.09.2018_00h00	4.06247e-69	1.16187e-65	7.49403e-13	5.09594e-11	[4]	Group104	35.5985	461	[AARS, AARS2, AASDHPPT, ABCE1, ABCF1, ACACA, ACAT1, ACE, ACLY, ACO1, ACOT11, ACOT13, ACOT9, ACSF2, ACSF3, ACSL1, ACSL3, ACSL4, ACSL5, ACSM3, ACSS1, ACSS2, ACTR1B, ADSL, AEBP1, AGK, AGO1, AGO2, AIMP1, AIMP2, AIP, AKR1B10, AKT1, AKT2, ALDH1L2, ALDH5A1, ANPEP, ANXA2, APEH, APEX1, APOE, ARSA, ASAH1, ASL, ASNS, ASS1, ATIC, BDH2, BIN1, BTD, C1QBP, C4BPA, CAD, CALR, CAPRIN1, CARS, CAT, CELF1, CES1, CHGA…
GO:1901137	carbohydrate derivative biosynthetic process	GO_BiologicalProcess-EBI-UniProt-GOA_04.09.2018_00h00	1.79039e-13	4.70156e-10	7.49403e-13	5.09594e-11	[4]	Group104	25.8837	227	[ACACA, ACAT1, ACLY, ACSF3, ACSL1, ACSL3, ACSL4, ACSL5, ACSS1, ACSS2, ADA, ADK, ADPGK, ADSL, ADSS, AGRN, AK1, AK2, AK3, AKR1A1, AKR1B1, ALDH1A1, ALDOA, ALDOC, ALG1, ALG2, ALG5, ALG6, AMPD2, AP2A1, APRT, ARFGEF1, ARID1A, ATIC, ATP5F1A, ATP5F1B, ATP5F1C, ATP5F1D, ATP5ME, ATP5MG, ATP5PB, ATP5PD, ATP5PF, ATP5PO, ATP6V0A1, B3GNT3, B4GALT1, BGN, CAD, CANT1, CAPNS1, CD74, CES1, CHP1, CLTC, CMPK1, CNPY2,…
GO:1901566	organonitrogen compound biosynthetic process	GO_BiologicalProcess-EBI-UniProt-GOA_04.09.2018_00h00	1.40526e-56	4.00499e-53	7.49403e-13	5.09594e-11	[4]	Group104	28.9173	633	[AARS, AARS2, AASDHPPT, ABAT, ABCE1, ABCF1, ACACA, ACADM, ACAT1, ACLY, ACO1, ACSF3, ACSL1, ACSL3, ACSL4, ACSL5, ACSS1, ACSS2, ACTR1B, ADA, ADH5, ADK, ADPGK, ADSL, ADSS, AGK, AGO1, AGO2, AGPAT3, AGPAT5, AGRN, AHCY, AIMP1, AIMP2, AIP, AK1, AK2, AK3, AKR1A1, AKR1B1, AKT1, AKT2, ALAD, ALDH18A1, ALDH1A1, ALDH3A2, ALDH4A1, ALDH7A1, ALDH9A1, ALDOA, ALDOC, ALG1, ALG2, ALG5, ALG6, AMPD2, ANXA2, AP2A1, APE…
GO:0006518	peptide metabolic process	GO_BiologicalProcess-EBI-UniProt-GOA_04.09.2018_00h00	8.66285e-62	2.47411e-58	7.49403e-13	5.09594e-11	[4, 5]	Group104	37.7049	368	[AARS, AARS2, ABCE1, ABCF1, ACE, ACO1, ACTR1B, AEBP1, AGO1, AGO2, AIMP1, AIMP2, AIP, AKT1, AKT2, ALDH5A1, ANPEP, ANXA2, APEH, APEX1, APOE, BDH2, BIN1, C1QBP, C4BPA, CALR, CAPRIN1, CARS, CELF1, CHGA, CIRBP, CLU, CNDP2, CNOT1, CNOT9, COA3, COPS5, CPA3, CPD, CPNE1, CPQ, CTSA, CTSB, CTSG, CTSH, CTSZ, CYFIP1, DAP3, DARS, DARS2, DBI, DDX1, DDX39A, DDX39B, DDX3X, DDX6, DENR, DHX29, DHX9, DMD, DNAJC1, DN…
GO:0043604	amide biosynthetic process	GO_BiologicalProcess-EBI-UniProt-GOA_04.09.2018_00h00	1.1313e-55	3.22195e-52	7.49403e-13	5.09594e-11	[5]	Group104	36.6183	353	[AARS, AARS2, ABCE1, ABCF1, ACACA, ACAT1, ACLY, ACO1, ACSF3, ACSL1, ACSL3, ACSL4, ACSL5, ACSS1, ACSS2, ACTR1B, ADSL, AGK, AGO1, AGO2, AIMP1, AIMP2, AIP, AKT1, AKT2, ANXA2, APEH, ARSA, ASL, ASNS, ASS1, ATIC, BDH2, C1QBP, CAD, CALR, CAPRIN1, CARS, CELF1, CES1, CIRBP, CNDP2, CNOT1, CNOT9, COA3, COPS5, CYFIP1, DAP3, DARS, DARS2, DDX1, DDX39A, DDX39B, DDX3X, DDX6, DENR, DHX29, DHX9, DLAT, DLD, DMD, DN…
GO:0043043	peptide biosynthetic process	GO_BiologicalProcess-EBI-UniProt-GOA_04.09.2018_00h00	6.16114e-51	1.74915e-47	7.49403e-13	5.09594e-11	[5, 6]	Group104	37.9093	301	[AARS, AARS2, ABCE1, ABCF1, ACO1, ACTR1B, AGO1, AGO2, AIMP1, AIMP2, AIP, AKT1, AKT2, ANXA2, APEH, BDH2, C1QBP, CALR, CAPRIN1, CARS, CELF1, CIRBP, CNDP2, CNOT1, CNOT9, COA3, COPS5, CYFIP1, DAP3, DARS, DARS2, DDX1, DDX39A, DDX39B, DDX3X, DDX6, DENR, DHX29, DHX9, DMD, DNAJC1, DNAJC3, DNAJC5, DNM1L, EEF1A1, EEF1A2, EEF1B2, EEF1D, EEF1E1, EEF1G, EEF2, EEFSEC, EGFR, EIF1, EIF2A, EIF2AK2, EIF2B1, EIF2B2…
GO:0006412	translation	GO_BiologicalProcess-EBI-UniProt-GOA_04.09.2018_00h00	2.19267e-50	6.21841e-47	7.49403e-13	5.09594e-11	[5, 6, 7]	Group104	38.3202	292	[AARS, AARS2, ABCE1, ABCF1, ACO1, ACTR1B, AGO1, AGO2, AIMP1, AIMP2, AIP, AKT1, AKT2, ANXA2, APEH, C1QBP, CALR, CAPRIN1, CARS, CELF1, CIRBP, CNOT1, CNOT9, COA3, COPS5, CYFIP1, DAP3, DARS, DARS2, DDX1, DDX39A, DDX39B, DDX3X, DDX6, DENR, DHX29, DHX9, DNAJC1, DNAJC3, DNAJC5, DNM1L, EEF1A1, EEF1A2, EEF1B2, EEF1D, EEF1E1, EEF1G, EEF2, EEFSEC, EGFR, EIF1, EIF2A, EIF2AK2, EIF2B1, EIF2B2, EIF2B4, EIF2B5, …
GO:0042493	response to drug	GO_BiologicalProcess-EBI-UniProt-GOA_04.09.2018_00h00	2.89244e-08	7.02863e-05	6.16649e-24	6.10483e-22	[3]	Group105	22.0339	286	[AACS, ABAT, ABCA8, ABCC1, ABCC3, ABCD3, ACSL1, ACTR1B, ACTR2, ADA, ADIRF, AGFG1, AGRN, AGT, AIFM1, AK3, ALAD, ANXA1, APEX1, APOA1, APOA2, ARHGEF2, ARL6IP5, ARRB1, ARSA, ASNS, ASS1, ATG5, ATG7, ATP1A1, ATP8B1, B2M, BAIAP2, BAK1, BANF1, BLMH, C3, C4BPA, CA2, CA9, CACYBP, CAD, CALR, CASP1, CASP3, CAT, CAV1, CCDC6, CCT6A, CD14, CDH1, CDK5, CES1, CIB1, CLDN18, CLU, COASY, COL18A1, COL1A1, COMT, COX2,…
GO:0071495	cellular response to endogenous stimulus	GO_BiologicalProcess-EBI-UniProt-GOA_04.09.2018_00h00	1.90232e-09	4.7425e-06	6.16649e-24	6.10483e-22	[3]	Group105	21.6875	365	[AACS, ABHD14B, ACACA, ACAP2, ACSL1, ACTN2, ACTR1A, ACTR2, AGRN, AGT, AHCYL1, AHSG, AIFM1, AKAP13, AKAP9, AKR1A1, AKR1B1, AKR1C3, AKT1, AKT2, ALG1, ANXA1, AP3S1, APEX1, APOB, APPL1, APRT, ARHGEF2, ARID1A, ARPC3, ASNS, ASPN, ASS1, ATG5, ATG7, ATP1A1, ATP2B1, ATP2B4, ATP6V0A1, ATP6V0D1, ATP6V1A, ATP6V1B2, ATP6V1C1, ATP6V1D, ATP6V1E1, ATP6V1F, ATP6V1G1, ATP6V1H, BAIAP2, BAIAP2L1, C3, C4BPA, CA2, CAC…
GO:1901698	response to nitrogen compound	GO_BiologicalProcess-EBI-UniProt-GOA_04.09.2018_00h00	3.47029e-19	9.42185e-16	6.16649e-24	6.10483e-22	[3]	Group105	25.496	347	[AACS, ABAT, ACTN2, ACTR1B, ACTR2, ADA, ADAR, ADSS, AGO1, AGO2, AGRN, AGT, AHCYL1, AHSG, AIFM1, AKAP9, AKR1A1, AKR1B1, AKT1, AKT2, ALAD, ANXA1, AP3S1, APEX1, APOE, APPL1, APRT, ARHGEF2, ASNS, ASS1, ATG7, ATP2B4, ATP4B, ATP6V0A1, ATP6V0D1, ATP6V1A, ATP6V1B2, ATP6V1C1, ATP6V1D, ATP6V1E1, ATP6V1F, ATP6V1G1, ATP6V1H, BAG6, BAIAP2, BAIAP2L1, BCAP31, BSG, C4BPA, CA2, CACNA2D1, CACYBP, CAD, CAPN2, CASP1…
GO:1901700	response to oxygen-containing compound	GO_BiologicalProcess-EBI-UniProt-GOA_04.09.2018_00h00	2.50028e-16	6.66326e-13	6.16649e-24	6.10483e-22	[3]	Group105	23.0306	459	[AACS, ABAT, ABR, ACACA, ACSL1, ACTN2, ACTR1A, ACTR1B, ACTR2, ADA, ADH5, ADNP, ADPRHL2, AGFG1, AGRN, AGT, AHCYL1, AHSG, AIFM1, AKAP9, AKR1A1, AKR1B1, AKR1C3, AKT1, AKT2, ALAD, ANXA1, AP3S1, APEX1, APOA2, APOA4, APOB, APOE, APPL1, APRT, ARHGEF2, ARPC1B, ARRB1, ARSA, ASNS, ASS1, ATG7, ATP1A1, ATP2A2, ATP2B1, ATP2B4, ATP4B, ATP6V0A1, ATP6V0D1, ATP6V1A, ATP6V1B2, ATP6V1C1, ATP6V1D, ATP6V1E1, ATP6V1F,…
GO:0009725	response to hormone	GO_BiologicalProcess-EBI-UniProt-GOA_04.09.2018_00h00	1.08567e-11	2.78801e-08	6.16649e-24	6.10483e-22	[3, 4]	Group105	23.5484	292	[AACS, ACACA, ACAT1, ACSL1, ACTN2, ACTR1A, ACTR1B, AGL, AGRN, AGT, AHCYL1, AHSG, AIFM1, AKAP13, AKR1A1, AKR1B1, AKR1C3, AKT1, AKT2, ALAD, ALG1, ANXA1, ANXA2, ANXA3, AP3S1, APEX1, APOA2, APOB, APPL1, APRT, ARID1A, ARPC1B, ASNS, ASS1, ATG5, ATP1A1, ATP2B1, ATP6V0A1, ATP6V0D1, ATP6V1A, ATP6V1B2, ATP6V1C1, ATP6V1D, ATP6V1E1, ATP6V1F, ATP6V1G1, ATP6V1H, BAIAP2, BAIAP2L1, BSG, C3, CA2, CA9, CACYBP, CAD…
GO:0010243	response to organonitrogen compound	GO_BiologicalProcess-EBI-UniProt-GOA_04.09.2018_00h00	6.11104e-18	1.64937e-14	6.16649e-24	6.10483e-22	[4]	Group105	25.7214	312	[AACS, ABAT, ACTN2, ACTR1B, ACTR2, ADA, ADSS, AGT, AHCYL1, AHSG, AIFM1, AKAP9, AKR1A1, AKR1B1, AKT1, AKT2, ALAD, ANXA1, AP3S1, APEX1, APOE, APPL1, APRT, ARHGEF2, ASNS, ASS1, ATG7, ATP2B4, ATP4B, ATP6V0A1, ATP6V0D1, ATP6V1A, ATP6V1B2, ATP6V1C1, ATP6V1D, ATP6V1E1, ATP6V1F, ATP6V1G1, ATP6V1H, BAG6, BAIAP2, BAIAP2L1, BCAP31, BSG, C4BPA, CA2, CACNA2D1, CACYBP, CAD, CAPN2, CASP1, CASP3, CASP6, CASP7, C…
GO:0014070	response to organic cyclic compound	GO_BiologicalProcess-EBI-UniProt-GOA_04.09.2018_00h00	1.27877e-08	3.13044e-05	6.16649e-24	6.10483e-22	[4]	Group105	22.2573	282	[AACS, ABAT, ABCD3, ACAT1, ACSL1, ACSL3, ACTR1A, ACTR1B, ACTR2, ADA, ADAR, ADSS, AGL, AGO1, AGO2, AGT, AIFM1, AKAP13, AKAP9, AKR1A1, AKR1B1, AKR1C3, AKT1, ALAD, ALG1, ANXA1, ANXA3, ANXA7, APEX1, APOA2, APOA4, APOB, ARHGDIA, ARHGEF7, ARID1A, ARPC1B, ASNS, ASS1, ATG7, ATP1A1, ATP2B1, ATP2B4, BAK1, BSG, CA2, CA9, CACYBP, CAD, CALR, CASP1, CASP3, CASP6, CASP7, CAT, CAV1, CCT6A, CDC5L, CDH1, CDK5, CES…
GO:0032870	cellular response to hormone stimulus	GO_BiologicalProcess-EBI-UniProt-GOA_04.09.2018_00h00	2.55012e-07	0.000599277	6.16649e-24	6.10483e-22	[4, 5]	Group105	22.7322	208	[AACS, ACACA, ACSL1, ACTN2, ACTR1A, AGRN, AGT, AHCYL1, AHSG, AIFM1, AKAP13, AKR1A1, AKR1B1, AKR1C3, AKT1, AKT2, ALG1, ANXA1, AP3S1, APEX1, APOB, APPL1, APRT, ARID1A, ASNS, ASS1, ATG5, ATP1A1, ATP2B1, ATP6V0A1, ATP6V0D1, ATP6V1A, ATP6V1B2, ATP6V1C1, ATP6V1D, ATP6V1E1, ATP6V1F, ATP6V1G1, ATP6V1H, BAIAP2, BAIAP2L1, C3, CA2, CACYBP, CALR, CAV1, CDC5L, CHGA, CNOT1, CNOT9, COASY, CRK, CSDE1, CSE1L, CSK…
GO:0071407	cellular response to organic cyclic compound	GO_BiologicalProcess-EBI-UniProt-GOA_04.09.2018_00h00	1.21569e-05	0.0266843	6.16649e-24	6.10483e-22	[5]	Group105	22.2083	177	[AACS, ACTR1A, ACTR2, ADAR, AGO1, AGO2, AIFM1, AKAP13, AKAP9, AKR1A1, AKR1B1, AKR1C3, AKT1, ALG1, ANXA1, APEX1, ARHGDIA, ARHGEF7, ARID1A, ASS1, ATG7, ATP1A1, ATP2B1, ATP2B4, CACYBP, CALR, CASP3, CASP6, CASP7, CAV1, CDC5L, CDH1, CIB1, CISD2, CLU, CNOT1, CNOT9, COL1A1, COX2, CSDE1, CTNNA1, CTNNB1, CXADR, DAB2, DAG1, DBNL, DDRGK1, DDX17, DDX5, DDX58, DENR, DHX9, DIAPH1, DNM1L, DNM2, EGFR, EIF4A2, EI…
GO:0016053	organic acid biosynthetic process	GO_BiologicalProcess-EBI-UniProt-GOA_04.09.2018_00h00	1.50414e-12	3.89423e-09	1.38874e-36	1.54151e-34	[4]	Group106	28.3054	152	[AASDHPPT, ABAT, ABCD3, ACACA, ACADVL, ACLY, ACSF3, ACSL3, ACSM3, ACSS1, ACSS2, ADPGK, ADSL, AHCY, AKR1A1, AKR1B1, AKR1C3, ALDH18A1, ALDH1A1, ALDH1A3, ALDOA, ALDOC, ANXA1, AP2A1, APOA1, APOA4, APOC3, ARSA, ASL, ASNS, ASS1, ATG5, ATIC, ATP2B4, BCAT2, BGN, C3, CAD, CBR1, CD74, CLTC, CNPY2, COX2, CSDE1, DCN, EIF3A, EIF6, ENO1, ENO2, ENOPH1, ENTPD5, EPHX2, ERLIN1, ERLIN2, FA2H, FABP5, FASN, FBP1, FUB…
GO:0006520	cellular amino acid metabolic process	GO_BiologicalProcess-EBI-UniProt-GOA_04.09.2018_00h00	1.75388e-26	4.86701e-23	1.38874e-36	1.54151e-34	[3, 4, 6]	Group106	37.2414	162	[AARS, AARS2, AASDHPPT, ABAT, ACAD8, ACADSB, ACAT1, ACY1, ADSL, ADSS, AGO2, AHCY, AHCYL1, AHCYL2, AIMP1, AIMP2, AKR1B10, ALDH18A1, ALDH4A1, ALDH5A1, ALDH6A1, ALDH7A1, ALDH9A1, ASL, ASNS, ASS1, ATG5, ATP2B4, AUH, BCAT2, BCKDHA, BLMH, BPHL, C3, CAD, CARS, CAT, CES1, CKB, CKMT2, CNPY2, COASY, COMT, CRAT, CTPS1, CTPS2, CUX1, DARS, DARS2, DDAH1, DDAH2, DGLUCY, DLST, EEF1E1, EML2, ENOPH1, EPRS, ERO1A, …
GO:1901605	alpha-amino acid metabolic process	GO_BiologicalProcess-EBI-UniProt-GOA_04.09.2018_00h00	6.82189e-17	1.82622e-13	1.38874e-36	1.54151e-34	[4, 5, 7]	Group106	35.9736	109	[AASDHPPT, ACAD8, ACAT1, ADSL, ADSS, AGO2, AHCY, AHCYL1, AHCYL2, AKR1B10, ALDH18A1, ALDH4A1, ALDH5A1, ALDH6A1, ALDH7A1, ALDH9A1, ASL, ASNS, ASS1, ATG5, ATP2B4, AUH, BCAT2, BLMH, C3, CAD, CAT, CES1, CKB, CKMT2, CNPY2, COASY, COMT, CRAT, CTPS1, CTPS2, CUX1, DDAH1, DDAH2, DGLUCY, DLST, ENOPH1, ERO1A, ERO1B, FAH, GART, GATM, GCDH, GCLC, GFPT1, GLS, GLUD1, GLUL, GMPS, GOT1, GOT2, GPT, GSTZ1, HAAO, HGD…
GO:0008652	cellular amino acid biosynthetic process	GO_BiologicalProcess-EBI-UniProt-GOA_04.09.2018_00h00	1.2202e-06	0.00279914	1.38874e-36	1.54151e-34	[4, 5, 6, 7]	Group106	34.4538	41	[AASDHPPT, ABAT, ADSL, AHCY, ALDH18A1, ASL, ASNS, ASS1, ATG5, ATP2B4, BCAT2, C3, CAD, CNPY2, ENOPH1, GATM, GLS, GLUD1, GLUL, GOT1, GOT2, GPT, MRI1, MTAP, MTHFD1, NPEPPS, OAT, PARK7, PHGDH, PLOD3, PSAT1, PSPH, PYCR1, PYCR2, PYCR3, SEPHS1, SHMT1, SHMT2, SLC25A12, SRM, VSIG2]
GO:0009063	cellular amino acid catabolic process	GO_BiologicalProcess-EBI-UniProt-GOA_04.09.2018_00h00	6.40343e-10	1.6079e-06	1.38874e-36	1.54151e-34	[4, 5, 6, 7]	Group106	35.9281	60	[ABAT, ACAD8, ACADSB, ACAT1, AGO2, AHCY, AKR1B10, ALDH4A1, ALDH5A1, ALDH6A1, ALDH7A1, ALDH9A1, ATG5, ATP2B4, AUH, BCAT2, BCKDHA, BLMH, C3, CES1, COASY, DDAH1, DDAH2, DLST, FAH, GCDH, GLS, GLUD1, GLUL, GOT1, GOT2, GPT, GSTZ1, HAAO, HADH, HGD, HIBADH, HIBCH, HMGCL, HNMT, HSD17B10, IVD, MCCC1, MCCC2, MECP2, MPST, NAT10, PCBD1, PCYOX1, PDLIM3, QDPR, SBDS, SDHB, SHMT1, SPAG9, TINAGL1, TST, TSTD1, TXN2…
GO:0046395	carboxylic acid catabolic process	GO_BiologicalProcess-EBI-UniProt-GOA_04.09.2018_00h00	2.08253e-16	5.5562e-13	1.38874e-36	1.54151e-34	[5, 6]	Group106	34.4118	117	[ABAT, ABCD3, ABHD10, ABHD16A, ACAA1, ACAA2, ACAD8, ACADM, ACADS, ACADSB, ACADVL, ACAT1, ACAT2, ACOX1, ACOX3, ACSF3, ADH5, AGO2, AHCY, AKR1A1, AKR1B1, AKR1B10, AKT1, AKT2, ALDH1L2, ALDH3A2, ALDH4A1, ALDH5A1, ALDH6A1, ALDH7A1, ALDH9A1, ATG5, ATP2B4, AUH, BCAT2, BCKDHA, BDH2, BLMH, C3, CD44, CES1, CHP1, COASY, CPT1A, CPT2, CRAT, CRYL1, DCXR, DDAH1, DDAH2, DECR1, DLST, ECH1, ECHDC1, ECHDC2, ECHS1, E…
GO:0009064	glutamine family amino acid metabolic process	GO_BiologicalProcess-EBI-UniProt-GOA_04.09.2018_00h00	1.6965e-06	0.00386462	1.38874e-36	1.54151e-34	[5, 6, 8]	Group106	35.1351	39	[ADSL, AKR1B10, ALDH18A1, ALDH4A1, ALDH5A1, ALDH9A1, ASL, ASNS, ASS1, ATP2B4, CAD, COASY, CTPS1, CTPS2, DDAH1, DDAH2, DGLUCY, FAH, GCLC, GFPT1, GLS, GLUD1, GLUL, GMPS, GOT1, GOT2, MECP2, NAT10, NIT2, OAT, PDLIM3, PFAS, PHGDH, PYCR1, PYCR2, PYCR3, SLC25A12, SPAG9, TINAGL1]
GO:0009066	aspartate family amino acid metabolic process	GO_BiologicalProcess-EBI-UniProt-GOA_04.09.2018_00h00	1.02923e-05	0.0226637	1.38874e-36	1.54151e-34	[5, 6, 8]	Group106	36.7089	29	[AASDHPPT, ADSS, AHCY, AHCYL1, AHCYL2, ALDH7A1, ASNS, ASS1, ATG5, C3, CNPY2, DLST, ENOPH1, GCDH, GOT1, GOT2, MRI1, MSRA, MTAP, MTHFD1, NAT10, NIT2, PDLIM3, PHGDH, PLOD3, SBDS, SDHB, SMS, VSIG2]
GO:1901606	alpha-amino acid catabolic process	GO_BiologicalProcess-EBI-UniProt-GOA_04.09.2018_00h00	5.37869e-07	0.00124947	1.38874e-36	1.54151e-34	[5, 6, 7, 8]	Group106	33.5664	48	[ACAD8, ACAT1, AGO2, AHCY, AKR1B10, ALDH4A1, ALDH5A1, ALDH6A1, ALDH7A1, ALDH9A1, ATG5, ATP2B4, AUH, BCAT2, BLMH, C3, CES1, COASY, DDAH1, DDAH2, DLST, FAH, GCDH, GLS, GLUD1, GLUL, GOT1, GOT2, GPT, GSTZ1, HAAO, HGD, HIBADH, HIBCH, HMGCL, HNMT, IVD, MCCC1, MCCC2, NAT10, PCBD1, PDLIM3, QDPR, SBDS, SDHB, SHMT1, SPAG9, TINAGL1]
GO:1901607	alpha-amino acid biosynthetic process	GO_BiologicalProcess-EBI-UniProt-GOA_04.09.2018_00h00	1.92657e-08	4.69697e-05	1.38874e-36	1.54151e-34	[5, 6, 7, 8]	Group106	41.1111	37	[AASDHPPT, ADSL, AHCY, ALDH18A1, ASL, ASNS, ASS1, ATP2B4, BCAT2, CAD, CNPY2, ENOPH1, GATM, GLS, GLUD1, GLUL, GOT1, GOT2, MRI1, MTAP, MTHFD1, NPEPPS, OAT, PARK7, PHGDH, PLOD3, PSAT1, PSPH, PYCR1, PYCR2, PYCR3, SEPHS1, SHMT1, SHMT2, SLC25A12, SRM, VSIG2]
GO:0015980	energy derivation by oxidation of organic compounds	GO_BiologicalProcess-EBI-UniProt-GOA_04.09.2018_00h00	6.22588e-23	1.71398e-19	1.25823e-30	1.33372e-28	[3, 4]	Group107	39.185	125	[ACADM, ACADVL, ACO1, ACO2, ADSL, AGL, AKT1, AKT2, ALDH5A1, BID, CAT, CAVIN3, CFH, CISD1, COQ9, COX2, COX4I1, COX5A, COX5B, CRAT, CS, CYC1, CYCS, DLAT, DLD, DLST, ETFDH, FAHD1, FH, GAA, GBE1, GFPT1, GNAS, GPD2, GSK3A, GSK3B, GYG1, GYS1, IDH1, IDH2, IDH3A, IDH3B, IDH3G, IDI1, IGBP1, LDHD, MDH1, MDH2, ME2, ME3, MECP2, MTFR1L, MTOR, MYBBP1A, ND5, NDUFA10, NDUFA12, NDUFA2, NDUFA4, NDUFA5, NDUFA6, NDU…
GO:0016999	antibiotic metabolic process	GO_BiologicalProcess-EBI-UniProt-GOA_04.09.2018_00h00	2.17895e-16	5.81127e-13	1.25823e-30	1.33372e-28	[4]	Group107	41.6216	77	[ACLY, ACO1, ACO2, ACSS1, ACSS2, ADH1B, ADH1C, ADH5, AKR1A1, AKR1B1, AKR1B10, AKR1C3, AKR7A2, ALDH1A1, ALDH1B1, ALDH2, ALDH5A1, ALDH9A1, ALDOC, APOA4, CAT, CFH, CMAS, COX2, CRAT, CS, CYBB, DLAT, DLST, EGFR, EPX, ESD, FAHD1, FH, GIPC1, GPX1, GPX3, HBB, HP, IDH1, IDH2, IDH3A, IDH3B, IDH3G, MAOB, MDH1, MDH2, ME2, ME3, NAGK, NNT, OGDH, PARK7, PDHA1, PDHB, PRDX1, PRDX2, PRDX3, PRDX5, PRDX6, PRG2, PXDN…
GO:0017001	antibiotic catabolic process	GO_BiologicalProcess-EBI-UniProt-GOA_04.09.2018_00h00	2.52886e-07	0.000594788	1.25823e-30	1.33372e-28	[4, 5]	Group107	42.6471	29	[ADH5, AKR1B10, AKR1C3, ALDH1B1, ALDH2, ALDH9A1, APOA4, CAT, CRAT, EPX, ESD, GPX1, GPX3, HBB, HP, NAGK, NNT, PRDX1, PRDX2, PRDX3, PRDX5, PRDX6, PRG2, PXDN, SULT1A1, SULT1B1, SULT1C2, UGGT1, UGT1A6]
GO:0042743	hydrogen peroxide metabolic process	GO_BiologicalProcess-EBI-UniProt-GOA_04.09.2018_00h00	6.20555e-06	0.0138446	1.25823e-30	1.33372e-28	[4, 5]	Group107	39.3939	26	[APOA4, CAT, COX2, CRAT, CYBB, EGFR, EPX, GIPC1, GPX1, GPX3, HBB, HP, MAOB, NNT, PARK7, PRDX1, PRDX2, PRDX3, PRDX5, PRDX6, PRG2, PXDN, RAC1, RAC2, SOD1, STAT3]
GO:0045333	cellular respiration	GO_BiologicalProcess-EBI-UniProt-GOA_04.09.2018_00h00	5.18711e-20	1.41504e-16	1.25823e-30	1.33372e-28	[4, 5]	Group107	43.2039	89	[ACO1, ACO2, ADSL, ALDH5A1, BID, CAT, CFH, CISD1, COQ9, COX2, COX4I1, COX5A, COX5B, CRAT, CS, CYC1, CYCS, DLAT, DLD, DLST, ETFDH, FAHD1, FH, GPD2, IDH1, IDH2, IDH3A, IDH3B, IDH3G, LDHD, MDH1, MDH2, ME2, ME3, MECP2, MTFR1L, MYBBP1A, ND5, NDUFA10, NDUFA12, NDUFA2, NDUFA4, NDUFA5, NDUFA6, NDUFA7, NDUFA8, NDUFA9, NDUFB10, NDUFB3, NDUFB4, NDUFB5, NDUFB6, NDUFB8, NDUFB9, NDUFC2, NDUFS1, NDUFS2, NDUFS3,…
GO:0009060	aerobic respiration	GO_BiologicalProcess-EBI-UniProt-GOA_04.09.2018_00h00	1.04073e-11	2.67365e-08	1.25823e-30	1.33372e-28	[5, 6]	Group107	47.191	42	[ACO1, ACO2, ADSL, CAT, CFH, COX2, COX4I1, COX5A, COX5B, CRAT, CS, CYCS, DLAT, DLST, FAHD1, FH, IDH1, IDH2, IDH3A, IDH3B, IDH3G, MDH1, MDH2, ME2, ME3, MTFR1L, NNT, OGDH, PDHA1, PDHB, PMPCB, SDHA, SDHB, SHMT2, SUCLA2, SUCLG1, SUCLG2, UQCR10, UQCRB, UQCRC1, UQCRC2, VCP]
GO:0006099	tricarboxylic acid cycle	GO_BiologicalProcess-EBI-UniProt-GOA_04.09.2018_00h00	2.8976e-12	7.47872e-09	1.25823e-30	1.33372e-28	[3, 6, 7, 8]	Group107	66.6667	26	[ACO1, ACO2, CFH, CS, DLAT, DLST, FAHD1, FH, IDH1, IDH2, IDH3A, IDH3B, IDH3G, MDH1, MDH2, ME2, ME3, NNT, OGDH, PDHA1, PDHB, SDHA, SDHB, SUCLA2, SUCLG1, SUCLG2]
GO:0006101	citrate metabolic process	GO_BiologicalProcess-EBI-UniProt-GOA_04.09.2018_00h00	1.00769e-12	2.61799e-09	1.25823e-30	1.33372e-28	[5, 7]	Group107	65.1163	28	[ACLY, ACO1, ACO2, CFH, CS, DLAT, DLST, FAHD1, FH, IDH1, IDH2, IDH3A, IDH3B, IDH3G, MDH1, MDH2, ME2, ME3, NNT, OGDH, PDHA1, PDHB, SDHA, SDHB, STAT5B, SUCLA2, SUCLG1, SUCLG2]
GO:0043648	dicarboxylic acid metabolic process	GO_BiologicalProcess-EBI-UniProt-GOA_04.09.2018_00h00	4.0127e-09	9.91539e-06	1.25823e-30	1.33372e-28	[6]	Group107	36.6197	52	[ACLY, ACSF3, ADSS, AKR1B10, ALDH18A1, ALDH1L2, ALDH4A1, ALDH5A1, ALDH9A1, ASS1, ATG5, ATIC, C3, CFH, DGLUCY, DLD, DLST, FH, FLOT1, GCLC, GLS, GLUD1, GLUL, GOT1, GOT2, GRHPR, HAAO, IDH1, IDH2, IDH3B, KYAT3, L2HGDH, LDHD, LIPF, MDH1, MDH2, ME1, ME2, ME3, MTHFD1, NIT2, OGDH, PRMT1, SDHA, SDHB, SHMT1, SHMT2, SLC25A12, SPAG9, STAT5B, SUCLA2, SUCLG2]
GO:0072350	tricarboxylic acid metabolic process	GO_BiologicalProcess-EBI-UniProt-GOA_04.09.2018_00h00	7.63106e-13	1.98942e-09	1.25823e-30	1.33372e-28	[6]	Group107	62.5	30	[ACLY, ACO1, ACO2, ASS1, CFH, CS, DLAT, DLST, FAHD1, FH, GLUD1, IDH1, IDH2, IDH3A, IDH3B, IDH3G, MDH1, MDH2, ME2, ME3, NNT, OGDH, PDHA1, PDHB, SDHA, SDHB, STAT5B, SUCLA2, SUCLG1, SUCLG2]
GO:1903829	positive regulation of cellular protein localization	GO_BiologicalProcess-EBI-UniProt-GOA_04.09.2018_00h00	1.54313e-16	4.12015e-13	3.17846e-47	3.84594e-45	[2, 3, 4, 5, 6]	Group108	32.8431	134	[ABHD14B, ACSL3, AGR2, AKT1, AKT2, ANK3, ANP32B, AP2B1, APEX1, ARF6, ARHGEF16, BAG3, BCAP31, BID, C4BPA, CCT2, CCT3, CCT4, CCT5, CCT6A, CCT7, CCT8, CD2AP, CDC42, CDH1, CDK5, CDK5RAP3, CHP1, CIB1, CISD2, COX2, CSNK2A2, DDRGK1, DHRS3, DKC1, DLG1, EEF1A2, EGFR, EMD, EPB41, EPB41L2, EZR, F2, FIS1, FLNA, FYCO1, GNAI1, GNL3, GPD1L, GSK3A, GSK3B, HCLS1, HNRNPK, HSP90AB1, HTRA2, HUWE1, IGBP1, IPO5, IQGAP…
GO:1903827	regulation of cellular protein localization	GO_BiologicalProcess-EBI-UniProt-GOA_04.09.2018_00h00	1.96753e-20	5.37922e-17	3.17846e-47	3.84594e-45	[4, 5]	Group108	30.7573	199	[ABHD14B, ACSL3, ACTN2, ADAM10, AGR2, AKR1B1, AKT1, AKT2, ANK3, ANP32B, AP2B1, AP2M1, APEX1, APPL1, ARF6, ARHGEF16, BAG3, BCAP31, BID, C4BPA, CAMK2D, CCT2, CCT3, CCT4, CCT5, CCT6A, CCT7, CCT8, CD2AP, CDC42, CDH1, CDK5, CDK5RAP3, CHP1, CIB1, CISD2, CLDN18, CLTC, COX2, CSK, CSNK2A2, CTNNB1, DAB2, DAG1, DDRGK1, DHRS3, DKC1, DLG1, DNAJA1, EEF1A2, EGFR, EMD, EPB41, EPB41L2, ERLEC1, EZR, F2, FERMT1, FI…
GO:0072657	protein localization to membrane	GO_BiologicalProcess-EBI-UniProt-GOA_04.09.2018_00h00	2.43425e-37	6.84512e-34	3.17846e-47	3.84594e-45	[5]	Group108	35.694	252	[ABHD14B, ACSL3, ACTN2, ACTR1A, ADAM10, AFDN, AGK, AGR2, AGRN, AKR1B1, AKT1, AKT2, ANK1, ANK2, ANK3, ANXA2, AP2B1, AP2M1, AP3D1, APOE, APPL1, ARF6, ARHGEF16, ARSA, ASNA1, ATG3, ATP1B1, ATP1B3, BAG6, BAX, BID, BSG, C4BPA, CAMK2D, CAV1, CDH1, CDK5, CHMP4A, CHMP4B, CHP1, CIB1, CLASP2, CLIP1, CLTC, CSK, DAB2, DAG1, DENND4C, DLG1, DLG3, DNAJA3, EGFR, EHD2, EPB41L3, ERGIC3, EXOC4, EXOC5, EZR, F11R, FCH…
GO:1904377	positive regulation of protein localization to cell periphery	GO_BiologicalProcess-EBI-UniProt-GOA_04.09.2018_00h00	3.75069e-06	0.00842779	3.17846e-47	3.84594e-45	[3, 4, 5, 6, 7]	Group108	37.9747	30	[ABHD14B, ACSL3, AGR2, AKT1, ARF6, ARHGEF16, C4BPA, CIB1, DLG1, EGFR, EPB41, EPB41L2, EZR, GNAI1, ITGA3, ITGB1, KIF5B, LRP1, MAPK1, NUMA1, PDK1, PLS1, PRDX2, PTK2B, RACK1, RER1, RHOG, SORBS1, SPTBN1, STX4]
GO:1905477	positive regulation of protein localization to membrane	GO_BiologicalProcess-EBI-UniProt-GOA_04.09.2018_00h00	2.66158e-07	0.000624938	3.17846e-47	3.84594e-45	[3, 4, 5, 6, 7]	Group108	33.1169	51	[ABHD14B, ACSL3, AGR2, AKT1, AKT2, ANK3, AP2B1, ARF6, ARHGEF16, BID, C4BPA, CDK5, CHP1, CIB1, DLG1, EGFR, EZR, FIS1, ITGA3, ITGB1, KIF5B, LRP1, MAPK1, MESD, MYO1C, MYO1E, NMT1, PAK1, PDCD5, PDK1, PKN1, PLS1, PRDX2, PTK2B, RACK1, RER1, RHOG, SF1, SFN, SH3GLB1, SORBS1, SPTBN1, STOM, STX4, TP53BP1, YWHAB, YWHAE, YWHAG, YWHAH, YWHAQ, YWHAZ]
GO:1990778	protein localization to cell periphery	GO_BiologicalProcess-EBI-UniProt-GOA_04.09.2018_00h00	6.50275e-13	1.69722e-09	3.17846e-47	3.84594e-45	[5]	Group108	31.3351	115	[ABHD14B, ACSL3, ACTN2, ACTR1A, ADAM10, AFDN, AGR2, AKR1B1, AKT1, AKT2, ANK1, ANK2, ANK3, ANXA2, AP2M1, APPL1, ARF6, ARHGEF16, ATP1B1, ATP1B3, ATP6V1H, BSG, C4BPA, CAMK2D, CAV1, CDH1, CDK5, CIB1, CLASP2, CLIP1, CLTC, COASY, CSK, DAB2, DAG1, DENND4C, DLG1, EGFR, EHD2, EPB41, EPB41L2, EPB41L3, EXOC5, EZR, F11R, FCHO2, FLNA, FLOT1, FLOT2, GAK, GBP1, GNAI1, GOLGA4, GOLPH3, GOLPH3L, GRIPAP1, ITGA3, IT…
GO:1904375	regulation of protein localization to cell periphery	GO_BiologicalProcess-EBI-UniProt-GOA_04.09.2018_00h00	9.1954e-09	2.25839e-05	3.17846e-47	3.84594e-45	[5, 6]	Group108	36.1111	52	[ABHD14B, ACSL3, ADAM10, AGR2, AKR1B1, AKT1, AP2M1, APPL1, ARF6, ARHGEF16, C4BPA, CAMK2D, CDK5, CIB1, CLTC, CSK, DAB2, DAG1, DLG1, EGFR, EPB41, EPB41L2, EZR, GBP1, GNAI1, GRIPAP1, ITGA3, ITGB1, KIF5B, LRP1, LRPAP1, LYPLA1, LZTFL1, MAPK1, NUMA1, PDK1, PICALM, PLS1, PPP2R5A, PRDX2, PTK2B, RACK1, RAP1A, RER1, RHOG, SORBS1, SPTBN1, STX4, STX7, TAP1, VAMP8, VPS4A]
GO:1905475	regulation of protein localization to membrane	GO_BiologicalProcess-EBI-UniProt-GOA_04.09.2018_00h00	2.46613e-09	6.12094e-06	3.17846e-47	3.84594e-45	[5, 6]	Group108	32.0675	76	[ABHD14B, ACSL3, ADAM10, AGR2, AKR1B1, AKT1, AKT2, ANK3, AP2B1, AP2M1, APPL1, ARF6, ARHGEF16, BID, C4BPA, CAMK2D, CDK5, CHP1, CIB1, CLTC, CSK, DAB2, DAG1, DLG1, EGFR, EZR, FIS1, GBP1, GDI1, GRIPAP1, GSN, ITGA3, ITGB1, KIF5B, LRP1, LRPAP1, LYPLA1, LZTFL1, MAPK1, MESD, MYO1C, MYO1E, NMT1, PAK1, PDCD5, PDK1, PICALM, PKN1, PLS1, POLR2E, PPP2R5A, PRDX2, PTK2B, RACK1, RAP1A, RER1, RHOG, SF1, SFN, SH3GL…
GO:0072659	protein localization to plasma membrane	GO_BiologicalProcess-EBI-UniProt-GOA_04.09.2018_00h00	1.12372e-12	2.91492e-09	3.17846e-47	3.84594e-45	[6]	Group108	32.7869	100	[ABHD14B, ACSL3, ACTN2, ACTR1A, AFDN, AGR2, AKR1B1, AKT1, AKT2, ANK1, ANK2, ANK3, ANXA2, AP2M1, APPL1, ARF6, ARHGEF16, ATP1B1, ATP1B3, BSG, C4BPA, CAMK2D, CDH1, CDK5, CIB1, CLASP2, CLTC, CSK, DAB2, DENND4C, DLG1, EGFR, EHD2, EPB41L3, EXOC5, EZR, F11R, FCHO2, FLNA, FLOT1, FLOT2, GAK, GBP1, GOLGA4, GOLPH3, GOLPH3L, GRIPAP1, ITGA3, ITGB1, JUP, KIF5B, KRT18, LAMA5, LRP1, LRPAP1, LYPLA1, MACF1, MAP7, …
GO:1903076	regulation of protein localization to plasma membrane	GO_BiologicalProcess-EBI-UniProt-GOA_04.09.2018_00h00	2.3863e-07	0.000561974	3.17846e-47	3.84594e-45	[6, 7]	Group108	35.4839	44	[ABHD14B, ACSL3, AGR2, AKR1B1, AKT1, AP2M1, APPL1, ARF6, ARHGEF16, C4BPA, CAMK2D, CDK5, CIB1, CLTC, CSK, DAB2, DLG1, EGFR, EZR, GBP1, GRIPAP1, ITGA3, ITGB1, KIF5B, LRP1, LRPAP1, LYPLA1, MAPK1, PDK1, PICALM, PLS1, PPP2R5A, PRDX2, PTK2B, RACK1, RER1, RHOG, SORBS1, SPTBN1, STX4, STX7, TAP1, VAMP8, VPS4A]
GO:0006790	sulfur compound metabolic process	GO_BiologicalProcess-EBI-UniProt-GOA_04.09.2018_00h00	2.48386e-20	6.78591e-17	1.21236e-39	1.36996e-37	[3]	Group109	33.6957	155	[ABHD14B, ACACA, ACAT1, ACLY, ACOT11, ACOT13, ACOT9, ACSF2, ACSF3, ACSL1, ACSL3, ACSL4, ACSL5, ACSM3, ACSS1, ACSS2, AHCY, AHCYL1, AHCYL2, AKR1A1, AKR1B1, ALDH5A1, ARID1A, ATP6V1H, B3GNT3, B4GALT1, BGN, BLMH, BPNT1, BTD, CAPNS1, CAT, CES1, CIAO2B, CIAPIN1, CIB1, CNDP2, CNPY2, COASY, COMT, CRAT, DBI, DCN, DGAT1, DLAT, DLD, DLST, EEF1E1, EEF1G, EIF2B5, ENOPH1, ESD, ETHE1, F11R, FASN, FMOD, G6PD, GCD…
GO:0051186	cofactor metabolic process	GO_BiologicalProcess-EBI-UniProt-GOA_04.09.2018_00h00	2.78096e-39	7.82841e-36	1.21236e-39	1.36996e-37	[3]	Group109	35.8904	262	[AASDHPPT, ABCC1, ACACA, ACAT1, ACLY, ACOT11, ACOT13, ACOT9, ACSF2, ACSF3, ACSL1, ACSL3, ACSL4, ACSL5, ACSM3, ACSS1, ACSS2, ADPGK, AHCY, AHCYL1, AHCYL2, AKR1A1, AKR1B1, AKR1B10, AKR1C3, AKR7A2, AKT1, ALAD, ALDH1A1, ALDH1L2, ALDH5A1, ALDOA, ALDOC, AMBP, APOA4, ATIC, ATP6V1H, BDH2, BLVRA, BLVRB, BTD, C4BPA, CAT, CBR3, CES1, CIAO2B, CIAPIN1, CLYBL, CNDP2, COASY, COQ5, COQ6, COQ8A, COQ9, COX2, CPOX, …
GO:0006732	coenzyme metabolic process	GO_BiologicalProcess-EBI-UniProt-GOA_04.09.2018_00h00	6.55958e-31	1.83275e-27	1.21236e-39	1.36996e-37	[4]	Group109	38.3621	178	[AASDHPPT, ACACA, ACAT1, ACLY, ACOT11, ACOT13, ACOT9, ACSF2, ACSF3, ACSL1, ACSL3, ACSL4, ACSL5, ACSM3, ACSS1, ACSS2, ADPGK, AHCY, AHCYL1, AHCYL2, AKR1A1, AKR1B1, ALDH1A1, ALDH1L2, ALDOA, ALDOC, ATIC, BTD, CAT, CBR3, CES1, COASY, COQ5, COQ6, COQ8A, COQ9, COX2, CRAT, CRYL1, CYB5A, CYB5R3, DBI, DCXR, DERA, DGAT1, DIAPH1, DLAT, DLD, DLST, DNM1L, EIF2B5, EIF3A, EIF6, ENO1, ENO2, ENOPH1, ENTPD5, FASN, …
GO:0044272	sulfur compound biosynthetic process	GO_BiologicalProcess-EBI-UniProt-GOA_04.09.2018_00h00	3.39225e-09	8.39583e-06	1.21236e-39	1.36996e-37	[4]	Group109	31.6667	76	[ACACA, ACAT1, ACLY, ACSF3, ACSL1, ACSL3, ACSL4, ACSL5, ACSS1, ACSS2, AHCY, AKR1A1, AKR1B1, ARID1A, B3GNT3, B4GALT1, BGN, CAPNS1, CES1, CNDP2, CNPY2, DCN, DLAT, DLD, ENOPH1, ESD, FASN, FMOD, GCDH, GCLC, GGCT, GGT5, GSPT1, GSS, GSTA1, GSTK1, GSTM2, GSTM3, GSTO1, GSTP1, GSTZ1, HAGH, HSD17B12, LDHD, LUM, MAT2A, MAT2B, MGST3, MLYCD, MPC2, MPST, MRI1, MTAP, MTHFD1, NQO1, OGN, OPLAH, PAPSS1, PAPSS2, PD…
GO:0051188	cofactor biosynthetic process	GO_BiologicalProcess-EBI-UniProt-GOA_04.09.2018_00h00	1.91851e-18	5.19341e-15	1.21236e-39	1.36996e-37	[4]	Group109	34.9727	128	[ACACA, ACAT1, ACLY, ACSF3, ACSL1, ACSL3, ACSL4, ACSL5, ACSS1, ACSS2, ADPGK, AKR1A1, AKR1B1, ALAD, ALDH1A1, ALDOA, ALDOC, ATIC, BDH2, C4BPA, CES1, CNDP2, COASY, COQ5, COQ6, COQ8A, COQ9, COX2, CPOX, CYBB, DLAT, DLD, DNM1L, EBP, EIF3A, EIF6, ENO1, ENO2, ENTPD5, FASN, FBP1, FDXR, FLAD1, FUBP1, GALK1, GAPDH, GART, GCDH, GCLC, GGCT, GGT5, GNPDA1, GPHN, GPI, GSS, GSTA1, GSTZ1, HAAO, HAGH, HK1, HK2, HSD…
GO:0034032	purine nucleoside bisphosphate metabolic process	GO_BiologicalProcess-EBI-UniProt-GOA_04.09.2018_00h00	1.74993e-11	4.47982e-08	1.21236e-39	1.36996e-37	[5, 6, 7, 8]	Group109	37.6471	64	[ABHD14B, ACACA, ACAT1, ACLY, ACOT11, ACOT13, ACOT9, ACSF2, ACSF3, ACSL1, ACSL3, ACSL4, ACSL5, ACSM3, ACSS1, ACSS2, BPNT1, CAT, CES1, CIB1, COASY, CRAT, DBI, DGAT1, DLAT, DLD, DLST, EIF2B5, FASN, GCDH, GSTZ1, HMGCL, HSD17B12, HSD17B4, IMPAD1, LDHD, MCCC2, MLYCD, MPC2, MVK, NQO1, OGDH, PANK4, PAPSS1, PAPSS2, PDHA1, PDHB, PDHX, PDK1, PDK3, PDP1, PDPR, PMVK, PPCS, PPP5C, PPT1, SLC25A1, SUCLA2, SUCLG…
GO:0006637	acyl-CoA metabolic process	GO_BiologicalProcess-EBI-UniProt-GOA_04.09.2018_00h00	7.51124e-11	1.91011e-07	1.21236e-39	1.36996e-37	[4, 5, 6, 7, 8, 9, 10]	Group109	40.9836	50	[ACACA, ACAT1, ACLY, ACOT11, ACOT13, ACOT9, ACSF2, ACSF3, ACSL1, ACSL3, ACSL4, ACSL5, ACSM3, ACSS1, ACSS2, CAT, CES1, CRAT, DBI, DGAT1, DLAT, DLD, DLST, EIF2B5, FASN, GCDH, GSTZ1, HMGCL, HSD17B12, HSD17B4, LDHD, MLYCD, MPC2, MVK, OGDH, PDHA1, PDHB, PDHX, PDK1, PDK3, PDP1, PDPR, PMVK, PPP5C, PPT1, SLC25A1, SUCLA2, SUCLG2, TECR, TSPO]
GO:0033875	ribonucleoside bisphosphate metabolic process	GO_BiologicalProcess-EBI-UniProt-GOA_04.09.2018_00h00	1.74993e-11	4.47982e-08	1.21236e-39	1.36996e-37	[6, 7, 8]	Group109	37.6471	64	[ABHD14B, ACACA, ACAT1, ACLY, ACOT11, ACOT13, ACOT9, ACSF2, ACSF3, ACSL1, ACSL3, ACSL4, ACSL5, ACSM3, ACSS1, ACSS2, BPNT1, CAT, CES1, CIB1, COASY, CRAT, DBI, DGAT1, DLAT, DLD, DLST, EIF2B5, FASN, GCDH, GSTZ1, HMGCL, HSD17B12, HSD17B4, IMPAD1, LDHD, MCCC2, MLYCD, MPC2, MVK, NQO1, OGDH, PANK4, PAPSS1, PAPSS2, PDHA1, PDHB, PDHX, PDK1, PDK3, PDP1, PDPR, PMVK, PPCS, PPP5C, PPT1, SLC25A1, SUCLA2, SUCLG…
GO:0034033	purine nucleoside bisphosphate biosynthetic process	GO_BiologicalProcess-EBI-UniProt-GOA_04.09.2018_00h00	9.31838e-09	2.28766e-05	1.21236e-39	1.36996e-37	[6, 7, 8, 9]	Group109	42.0455	37	[ACACA, ACAT1, ACLY, ACSF3, ACSL1, ACSL3, ACSL4, ACSL5, ACSS1, ACSS2, CES1, COASY, DLAT, DLD, FASN, GCDH, GSTZ1, HSD17B12, LDHD, MLYCD, MPC2, NQO1, PANK4, PAPSS1, PAPSS2, PDHA1, PDHB, PDHX, PDK1, PDK3, PDP1, PDPR, PPCS, PPP5C, PPT1, SLC25A1, TECR]
GO:0034030	ribonucleoside bisphosphate biosynthetic process	GO_BiologicalProcess-EBI-UniProt-GOA_04.09.2018_00h00	9.31838e-09	2.28766e-05	1.21236e-39	1.36996e-37	[7, 8, 9]	Group109	42.0455	37	[ACACA, ACAT1, ACLY, ACSF3, ACSL1, ACSL3, ACSL4, ACSL5, ACSS1, ACSS2, CES1, COASY, DLAT, DLD, FASN, GCDH, GSTZ1, HSD17B12, LDHD, MLYCD, MPC2, NQO1, PANK4, PAPSS1, PAPSS2, PDHA1, PDHB, PDHX, PDK1, PDK3, PDP1, PDPR, PPCS, PPP5C, PPT1, SLC25A1, TECR]
GO:0071616	acyl-CoA biosynthetic process	GO_BiologicalProcess-EBI-UniProt-GOA_04.09.2018_00h00	2.24301e-08	5.45725e-05	1.21236e-39	1.36996e-37	[5, 6, 7, 8, 9, 10, 11]	Group109	44.9275	31	[ACACA, ACAT1, ACLY, ACSF3, ACSL1, ACSL3, ACSL4, ACSL5, ACSS1, ACSS2, CES1, DLAT, DLD, FASN, GCDH, GSTZ1, HSD17B12, LDHD, MLYCD, MPC2, PDHA1, PDHB, PDHX, PDK1, PDK3, PDP1, PDPR, PPP5C, PPT1, SLC25A1, TECR]
GO:0098754	detoxification	GO_BiologicalProcess-EBI-UniProt-GOA_04.09.2018_00h00	4.13583e-11	1.05546e-07	3.89665e-21	3.54595e-19	[1, 4]	Group110	39.0411	57	[ADH5, ALB, APOA4, APOE, CACYBP, CAT, CCS, CLIC2, COX2, CRAT, CYGB, EPX, ESD, GPX1, GPX2, GPX3, GSPT1, GSR, GSTA1, GSTK1, GSTM2, GSTM3, GSTO1, GSTP1, GSTZ1, HBB, HP, KANK2, MAPRE2, MARC2, MAT2B, MGST3, NNT, NQO1, PARK7, PRDX1, PRDX2, PRDX3, PRDX4, PRDX5, PRDX6, PRG2, PRXL2A, PTGS1, PXDN, RBM14, S100A9, SOD1, SOD2, SOD3, TXN, TXN2, TXNDC17, TXNL1, TXNRD1, TXNRD2, VAC14]
GO:0006979	response to oxidative stress	GO_BiologicalProcess-EBI-UniProt-GOA_04.09.2018_00h00	4.76296e-11	1.21408e-07	3.89665e-21	3.54595e-19	[3]	Group110	26.8707	158	[ACTR1B, ADA, ADPRHL2, AGFG1, AIFM1, AKR1C3, AKT1, ALAD, ALDH9A1, ANXA1, APEX1, APOA4, APOE, ARL6IP5, ATG7, ATP2A2, BAG5, BAK1, C4BPA, CACYBP, CASP3, CAT, CCS, CLU, COL1A1, COX2, CRAT, CRK, CRYAB, CST3, CYBB, CYCS, CYGB, DHCR24, DHRS4, DNM2, EEF2, EGFR, EIF2A, EIF2S1, EPX, ERO1A, ETFDH, FUT8, G6PD, GCLC, GNAO1, GPX1, GPX2, GPX3, GSR, GSS, GSTP1, H2AFY, HBB, HMOX2, HNRNPD, HP, HSPA9, HSPB1, HSPH1,…
GO:0009636	response to toxic substance	GO_BiologicalProcess-EBI-UniProt-GOA_04.09.2018_00h00	7.10007e-12	1.82685e-08	3.89665e-21	3.54595e-19	[3]	Group110	26.5579	179	[AACS, ABAT, ACTR1B, ACTR2, ADA, ADH5, ADIRF, AGFG1, AIFM1, ALAD, ALB, ANXA1, APEX1, APOA4, APOE, ARSA, ASNS, ASS1, BAK1, BAX, BLMH, BPHL, CACYBP, CASP3, CAT, CCS, CCT6A, CD14, CDH1, CES1, CES2, CLDN18, CLIC2, CLU, CNP, COL1A1, COX2, CPOX, CRAT, CRK, CRYAB, CST3, CYBB, CYGB, DHRS4, DHX15, DNM2, DPYSL2, EBP, EEF1B2, EEF2, EIF2AK2, EPHX1, EPHX2, EPX, ESD, FIS1, G6PD, GGH, GNAO1, GOT2, GPX1, GPX2, G…
GO:0010035	response to inorganic substance	GO_BiologicalProcess-EBI-UniProt-GOA_04.09.2018_00h00	8.02064e-17	2.14472e-13	3.89665e-21	3.54595e-19	[3]	Group110	28.2815	209	[AARS, ABAT, ACO1, ACTR1B, ADA, ADD1, ADNP, ADPRHL2, AGFG1, AHCYL1, AIFM1, AKR1A1, AKR1B1, AKR1C3, AKT1, ALAD, ALG2, ANK3, ANXA1, ANXA11, ANXA7, APEX1, APOA4, APOB, ARID1A, ASS1, ATG7, ATIC, ATP2B4, ATP5F1D, B2M, BAK1, BSG, C4BPA, CA2, CACYBP, CALR, CAMK2D, CASP3, CAT, CAV1, CCS, CD14, CD9, CDH1, CDKN2AIP, CES1, CIB1, CLIC4, CLU, CNRIP1, COL18A1, COL1A1, COX2, CPNE1, CPNE3, CPOX, CRAT, CRIP2, CRK…
GO:0042493	response to drug	GO_BiologicalProcess-EBI-UniProt-GOA_04.09.2018_00h00	2.89244e-08	7.02863e-05	3.89665e-21	3.54595e-19	[3]	Group110	22.0339	286	[AACS, ABAT, ABCA8, ABCC1, ABCC3, ABCD3, ACSL1, ACTR1B, ACTR2, ADA, ADIRF, AGFG1, AGRN, AGT, AIFM1, AK3, ALAD, ANXA1, APEX1, APOA1, APOA2, ARHGEF2, ARL6IP5, ARRB1, ARSA, ASNS, ASS1, ATG5, ATG7, ATP1A1, ATP8B1, B2M, BAIAP2, BAK1, BANF1, BLMH, C3, C4BPA, CA2, CA9, CACYBP, CAD, CALR, CASP1, CASP3, CAT, CAV1, CCDC6, CCT6A, CD14, CDH1, CDK5, CES1, CIB1, CLDN18, CLU, COASY, COL18A1, COL1A1, COMT, COX2,…
GO:0046677	response to antibiotic	GO_BiologicalProcess-EBI-UniProt-GOA_04.09.2018_00h00	2.34537e-07	0.000552803	3.89665e-21	3.54595e-19	[3]	Group110	25.7143	117	[AACS, ABAT, ACTR1B, ACTR2, ADA, AGFG1, AIFM1, ALAD, ANXA1, AOC3, APEX1, ARSA, BAK1, CACYBP, CASP3, CAT, CCT6A, CD14, CIB1, CLDN18, CLU, CNRIP1, COL1A1, CRAT, CRIP2, CRK, CRYAB, CSRP1, CST3, CYBB, DBNL, EEF1B2, EEF2, G6PD, GGH, GNAI1, GNAO1, GOT2, GPX1, GSN, GSTP1, HBB, HID1, HNRNPA1, HNRNPD, HP, HPGD, HSP90AA1, HSPA5, HSPH1, ICAM1, ITPR2, KANK2, KDM1A, KPNA4, LARP1, LDHA, MAOB, MAPK13, MDH2, MGM…
GO:0000302	response to reactive oxygen species	GO_BiologicalProcess-EBI-UniProt-GOA_04.09.2018_00h00	1.95171e-06	0.0044382	3.89665e-21	3.54595e-19	[4]	Group110	27.1523	82	[ACTR1B, ADA, ADPRHL2, AGFG1, AIFM1, AKR1C3, AKT1, ANXA1, APEX1, APOA4, APOE, BAK1, CASP3, CAT, CCS, CLU, COL1A1, CRAT, CRK, CRYAB, CST3, DNM2, EEF2, EGFR, GNAO1, GPX1, GSTP1, HBB, HNRNPD, HP, HSPH1, KPNA4, LDHA, MAPK1, MAPK13, MAPK3, MAPK9, MAT2B, MTCH1, ND5, NQO1, NUP93, PARK7, PAWR, PCNA, PDCD10, PPIF, PPP3CA, PPP5C, PRDX1, PRDX2, PRDX3, PRDX5, PRKAA1, PRKAR1A, PRKCD, PSAP, PTK2B, PTMA, PXDN, …
GO:0010038	response to metal ion	GO_BiologicalProcess-EBI-UniProt-GOA_04.09.2018_00h00	1.3917e-10	3.52656e-07	3.89665e-21	3.54595e-19	[4]	Group110	27.7778	135	[AARS, ABAT, ACO1, ADD1, AHCYL1, AKR1C3, AKT1, ALAD, ALG2, ANK3, ANXA11, ANXA7, ARID1A, ASS1, ATP5F1D, B2M, BSG, C4BPA, CA2, CACYBP, CALR, CAMK2D, CASP3, CAT, CAV1, CD14, CDH1, CDKN2AIP, CES1, CIB1, CLIC4, CLU, CNRIP1, COX2, CPNE1, CPNE3, CPOX, CRAT, CRIP2, CSRP1, CUTA, CYB5A, CYBB, DBNL, DRG1, DTYMK, EBP, EGFR, EIF2A, EIF2B5, EIF2S1, FABP4, FBP1, FGA, FGB, FGG, FKBP1A, FUBP1, FUS, G6PD, GCLC, GD…
GO:0034599	cellular response to oxidative stress	GO_BiologicalProcess-EBI-UniProt-GOA_04.09.2018_00h00	6.56253e-10	1.64654e-06	3.89665e-21	3.54595e-19	[4]	Group110	28.8714	110	[ACTR1B, ADPRHL2, AGFG1, AIFM1, AKR1C3, AKT1, ALDH9A1, ANXA1, APEX1, APOA4, ARL6IP5, ATG7, ATP2A2, BAG5, CACYBP, CAT, CCS, CLU, CRAT, CRK, CST3, CYBB, CYCS, DHRS4, DNM2, EGFR, EIF2A, EIF2S1, ERO1A, FUT8, G6PD, GPX1, GPX2, GPX3, GSR, HNRNPD, HSPB1, HSPH1, HTRA2, KANK2, LONP1, MAPK1, MAPK13, MAPK3, MAPK9, MGMT, MIA3, MTCH1, NONO, NQO1, NUP93, OXR1, P4HB, PARK7, PARP1, PAWR, PCNA, PDCD10, PDIA2, PDK…
GO:0097237	cellular response to toxic substance	GO_BiologicalProcess-EBI-UniProt-GOA_04.09.2018_00h00	3.0919e-09	7.65864e-06	3.89665e-21	3.54595e-19	[4]	Group110	29.4118	95	[ACTR1B, ADH5, ADIRF, AGFG1, AIFM1, ALB, ANXA1, APEX1, APOA4, APOE, CACYBP, CAT, CCS, CLIC2, CLU, COX2, CRAT, CST3, CYBB, CYGB, DNM2, EPX, ESD, FIS1, GPX1, GPX2, GPX3, GSPT1, GSR, GSTA1, GSTK1, GSTM2, GSTM3, GSTO1, GSTP1, GSTZ1, HBB, HNRNPA1, HP, HSPH1, ITPR2, KANK2, MAPK13, MAPRE2, MAT2B, MGST3, MTCH1, NFKB1, NNT, NQO1, NUP93, PARK7, PAWR, PCNA, PDCD10, PPIF, PPP5C, PRDX1, PRDX2, PRDX3, PRDX4, P…
GO:0098869	cellular oxidant detoxification	GO_BiologicalProcess-EBI-UniProt-GOA_04.09.2018_00h00	2.32744e-10	5.8791e-07	3.89665e-21	3.54595e-19	[3, 6]	Group110	39.3939	52	[ALB, APOA4, APOE, CACYBP, CAT, CCS, CLIC2, COX2, CRAT, CYGB, EPX, GPX1, GPX2, GPX3, GSR, GSTA1, GSTK1, GSTM2, GSTO1, GSTP1, GSTZ1, HBB, HP, KANK2, MAPRE2, MAT2B, MGST3, NNT, NQO1, PARK7, PRDX1, PRDX2, PRDX3, PRDX4, PRDX5, PRDX6, PRG2, PRXL2A, PTGS1, PXDN, RBM14, S100A9, SOD1, SOD2, SOD3, TXN, TXN2, TXNDC17, TXNL1, TXNRD1, TXNRD2, VAC14]
GO:0043900	regulation of multi-organism process	GO_BiologicalProcess-EBI-UniProt-GOA_04.09.2018_00h00	2.84879e-06	0.00643257	7.90356e-46	9.48428e-44	[2, 3]	Group111	24.6316	117	[ABHD14B, ADA, ADAR, AGO2, ANXA2, APCS, APOE, ARHGDIB, B4GALT1, BANF1, BLMH, C1QBP, CALR, CAP1, CAV1, CD74, CFL1, CHAMP1, CHMP2A, CHMP4A, CHMP4B, CIB1, CISD2, CTSG, DDB1, DDX3X, DDX5, DDX58, DDX60, DHRS4, DHX9, EHHADH, EIF2AK2, ELMOD2, ENAH, EXOC2, EXOC7, FMR1, FUCA2, GAPDH, GSN, HACD3, HDAC1, IFI16, IGBP1, ILF3, ISG15, ISG20, ITCH, ITGAV, LARP1, LGALS1, LGALS9, LTF, MAPK3, MAVS, MX1, MYDGF, MYO1…
GO:0043902	positive regulation of multi-organism process	GO_BiologicalProcess-EBI-UniProt-GOA_04.09.2018_00h00	5.84436e-06	0.0130621	7.90356e-46	9.48428e-44	[2, 3, 4]	Group111	28.9216	59	[ABHD14B, ADAR, AGO2, APOE, BLMH, C1QBP, CD74, CFL1, CHMP2A, CHMP4A, CHMP4B, CIB1, DDB1, DDX3X, DDX60, DHX9, FMR1, GAPDH, HACD3, LARP1, LGALS1, LGALS9, MAPK3, NAP1L1, OPTN, OSBP, P4HB, PABPC1, PC, PDE12, PDIA2, PFN1, PGC, PKN2, PPIA, PPIB, PPID, PPIH, PRKACA, PRKCA, RAB7A, RAD23A, S100A9, SIRT2, SMARCA4, SMARCB1, SMC3, SNW1, STAU1, STOM, TALDO1, TBK1, TINAGL1, TRIM21, TSG101, VAPA, VAPB, VPS4A, V…
GO:0044403	symbiont process	GO_BiologicalProcess-EBI-UniProt-GOA_04.09.2018_00h00	3.68816e-53	1.04818e-49	7.90356e-46	9.48428e-44	[3]	Group111	35.9105	353	[ABCE1, ABI1, ADAR, AGFG1, ALB, ALYREF, AMBP, ANPEP, ANXA2, AP1B1, AP1G1, AP1G2, AP1M1, AP1M2, AP1S1, AP1S2, AP2A1, AP2A2, AP2B1, AP2M1, AP2S1, APCS, APOA2, APOE, ARAF, ARF1, ATG5, ATG7, ATP6V1C1, ATP6V1H, B2M, BANF1, BAX, BIN1, BLMH, C1QBP, C3, C9, CAPG, CAV1, CBX5, CD74, CDC42, CDH1, CFH, CFL1, CHAMP1, CHMP1A, CHMP2A, CHMP4A, CHMP4B, CISD2, COPB1, COPS6, CPOX, CTBP1, CTBP2, CTNNB1, CTNND1, CTSB…
GO:0043903	regulation of symbiosis, encompassing mutualism through parasitism	GO_BiologicalProcess-EBI-UniProt-GOA_04.09.2018_00h00	5.28991e-08	0.000127857	7.90356e-46	9.48428e-44	[3, 4]	Group111	29.9611	77	[ADAR, ANXA2, APCS, APOE, BANF1, BLMH, CAV1, CD74, CFL1, CHAMP1, CHMP2A, CHMP4A, CHMP4B, CTSG, DDB1, DDX3X, DDX5, DHX9, EHHADH, EIF2AK2, EXOC2, EXOC7, FMR1, FUCA2, GAPDH, GSN, HACD3, HDAC1, IFI16, ILF3, ISG15, ISG20, ITGAV, LARP1, LGALS1, LGALS9, LTF, MAVS, MX1, OAS3, OASL, OSBP, P4HB, PABPC1, PC, PDE12, PDIA2, PFN1, PKN2, PML, PPIA, PPIB, PPID, PPIH, PSMC3, RAB7A, RAD23A, RPSA, SMARCA4, SMARCB1,…
GO:0051701	interaction with host	GO_BiologicalProcess-EBI-UniProt-GOA_04.09.2018_00h00	3.14307e-10	7.92683e-07	7.90356e-46	9.48428e-44	[3, 4]	Group111	31.6364	87	[ALB, ALYREF, ANPEP, APCS, ARAF, ATG7, BLMH, C9, CAPG, CAV1, CD74, CDH1, CHMP2A, CHMP4A, CHMP4B, CTNNB1, CTNND1, CTSB, CTSH, CXADR, DAG1, DCXR, DDB1, DDX39A, DDX39B, DHRS4, EGFR, EIF2AK2, EPS15, EXOC2, EXOC7, F11R, FUCA2, FUS, GAPDH, GRB2, GRK2, GSN, ICAM1, IDE, IST1, ITCH, ITGA2, ITGAV, ITGB1, KPNA1, KPNA3, KPNA4, KPNA6, KPNB1, LAMP1, LGALS1, LGALS9, MARS, NUP153, P4HB, PABPN1, PC, PCYT1A, PDIA2…
GO:0016032	viral process	GO_BiologicalProcess-EBI-UniProt-GOA_04.09.2018_00h00	1.46931e-50	4.16842e-47	7.90356e-46	9.48428e-44	[4]	Group111	36.3839	326	[ABCE1, ABI1, ADAR, AGFG1, ALYREF, AMBP, ANPEP, AP1B1, AP1G1, AP1G2, AP1M1, AP1M2, AP1S1, AP1S2, AP2A1, AP2A2, AP2B1, AP2M1, AP2S1, APCS, APOA2, APOE, ARF1, ATG5, ATG7, ATP6V1C1, ATP6V1H, B2M, BANF1, BAX, BIN1, BLMH, C1QBP, C3, CAPG, CAV1, CBX5, CD74, CDC42, CFH, CFL1, CHMP1A, CHMP2A, CHMP4A, CHMP4B, CISD2, COPB1, COPS6, CPOX, CTBP1, CTBP2, CTNNB1, CTSB, CTSH, CUL1, CUL2, CUL4A, CUL5, CXADR, DAG1…
GO:0048524	positive regulation of viral process	GO_BiologicalProcess-EBI-UniProt-GOA_04.09.2018_00h00	1.76409e-07	0.000418796	7.90356e-46	9.48428e-44	[3, 4, 5, 6]	Group111	36.9369	41	[ADAR, APOE, BLMH, CD74, CFL1, CHMP2A, CHMP4A, CHMP4B, DDB1, DDX3X, DHX9, FMR1, HACD3, LARP1, LGALS1, LGALS9, P4HB, PABPC1, PC, PDE12, PDIA2, PFN1, PKN2, PPIA, PPIB, PPID, PPIH, RAB7A, RAD23A, SMARCA4, SMARCB1, SMC3, SNW1, STAU1, STOM, TRIM21, TSG101, VAPA, VAPB, VPS4A, VPS4B]
GO:0050792	regulation of viral process	GO_BiologicalProcess-EBI-UniProt-GOA_04.09.2018_00h00	1.23959e-06	0.00284238	7.90356e-46	9.48428e-44	[4, 5]	Group111	29.3578	64	[ADAR, APCS, APOE, BANF1, BLMH, CD74, CFL1, CHMP2A, CHMP4A, CHMP4B, DDB1, DDX3X, DDX5, DHX9, EIF2AK2, FMR1, GSN, HACD3, HDAC1, IFI16, ILF3, ISG15, ISG20, LARP1, LGALS1, LGALS9, LTF, MAVS, MX1, OAS3, OASL, P4HB, PABPC1, PC, PDE12, PDIA2, PFN1, PKN2, PML, PPIA, PPIB, PPID, PPIH, PSMC3, RAB7A, RAD23A, SMARCA4, SMARCB1, SMC3, SNW1, SNX3, STAT1, STAU1, STOM, TARDBP, TRIM21, TRIM25, TRIM28, TSG101, VAP…
GO:0019058	viral life cycle	GO_BiologicalProcess-EBI-UniProt-GOA_04.09.2018_00h00	6.50275e-13	1.69722e-09	7.90356e-46	9.48428e-44	[5]	Group111	31.3351	115	[ADAR, ANPEP, APCS, APOE, ATG5, BANF1, BLMH, C3, CAPG, CAV1, CD74, CDC42, CHMP1A, CHMP2A, CHMP4A, CHMP4B, CTBP1, CTBP2, CTSB, CTSH, CXADR, DAG1, DCXR, DDB1, DDX3X, DDX5, DDX6, DEK, DHRS4, EEA1, EGFR, EIF2AK2, EPS15, F11R, FMR1, GRK2, GSN, HACD3, HSP90AB1, HTATSF1, ICAM1, IDE, IFI16, ILF3, ISG15, ISG20, IST1, ITCH, ITGA2, ITGAV, ITGB1, KPNA1, KPNA3, KPNB1, LAMP1, LARP1, LGALS1, LGALS9, LTF, MAVS, …
GO:0019079	viral genome replication	GO_BiologicalProcess-EBI-UniProt-GOA_04.09.2018_00h00	1.27938e-07	0.000305133	7.90356e-46	9.48428e-44	[5, 6]	Group111	34.507	49	[ADAR, ATG5, BANF1, C3, CDC42, CTBP1, CTBP2, DDB1, DDX3X, DDX5, DEK, EEA1, EIF2AK2, FMR1, GRK2, HACD3, HTATSF1, IFI16, ILF3, ISG15, ISG20, LARP1, LTF, MAVS, MX1, OAS3, OASL, PABPC1, PCBP1, PCBP2, PDE12, PI4KA, PKN2, PPIA, PPIB, PPID, PPIH, RAB5A, RAD23A, ROCK2, SMARCB1, SNW1, STAU1, STOM, TRIM28, VAPA, VAPB, VCP, ZC3HAV1]
GO:1903900	regulation of viral life cycle	GO_BiologicalProcess-EBI-UniProt-GOA_04.09.2018_00h00	1.8982e-06	0.0043203	7.90356e-46	9.48428e-44	[5, 6]	Group111	30.9942	53	[ADAR, APCS, BANF1, BLMH, CD74, CHMP2A, CHMP4A, CHMP4B, DDB1, DDX3X, DDX5, EIF2AK2, FMR1, GSN, HACD3, IFI16, ILF3, ISG15, ISG20, LARP1, LGALS1, LGALS9, LTF, MAVS, MX1, OAS3, OASL, P4HB, PABPC1, PC, PDE12, PDIA2, PKN2, PML, PPIA, PPIB, PPID, PPIH, RAD23A, SMC3, SNW1, SNX3, STAU1, STOM, TRIM21, TRIM25, TRIM28, TSG101, VAPA, VAPB, VPS4A, VPS4B, ZC3HAV1]
GO:1903902	positive regulation of viral life cycle	GO_BiologicalProcess-EBI-UniProt-GOA_04.09.2018_00h00	2.24574e-08	5.46165e-05	7.90356e-46	9.48428e-44	[4, 5, 6, 7]	Group111	43.4211	33	[ADAR, BLMH, CD74, CHMP2A, CHMP4A, CHMP4B, DDB1, DDX3X, FMR1, HACD3, LARP1, LGALS1, LGALS9, P4HB, PABPC1, PC, PDE12, PDIA2, PKN2, PPIA, PPIB, PPID, PPIH, RAD23A, SMC3, STAU1, STOM, TRIM21, TSG101, VAPA, VAPB, VPS4A, VPS4B]
GO:0006839	mitochondrial transport	GO_BiologicalProcess-EBI-UniProt-GOA_04.09.2018_00h00	4.00313e-13	1.04722e-09	3.65005e-31	3.90556e-29	[4]	Group112	32.3353	108	[ACAA2, ACACA, AFG3L2, AGK, AIP, ATP5F1A, ATP5F1B, ATP5F1C, ATP5F1D, ATP5ME, ATP5MG, ATP5PB, ATP5PD, ATP5PF, ATP5PO, BAG3, BAK1, BAX, BID, CA2, CNP, COX5B, CPT1A, CPT2, CSNK2A2, CXADR, CYC1, ERGIC3, FIS1, GRPEL1, GSK3A, GSK3B, HEBP2, HIP1R, HK2, HSP90AA1, HSPA4, HSPD1, HTRA2, HUWE1, LAMTOR3, LETM1, LMAN1, MAGI1, MCFD2, MCU, MFN2, MIPEP, MPC2, MTX2, NDUFA13, NMT1, NPEPPS, OPA1, PDCD5, PITRM1, PMPC…
GO:0007005	mitochondrion organization	GO_BiologicalProcess-EBI-UniProt-GOA_04.09.2018_00h00	2.8769e-26	7.97764e-23	3.65005e-31	3.90556e-29	[4]	Group112	33.125	212	[AARS2, ACAA2, ACAD9, AFG3L2, AGK, AIP, AKT1, ANXA2, APOO, APOOL, ATAD3A, ATG3, ATG5, ATG7, ATP5F1A, ATP5F1B, ATP5F1C, ATP5F1D, ATP5ME, ATP5MG, ATP5PB, ATP5PD, ATP5PF, ATP5PO, BAG3, BAK1, BAX, BCS1L, BID, C3, CCAR2, CDC37, CDK5, CHCHD3, CISD2, CLU, CLUH, CNP, COA3, CSNK2A2, CTTN, CXADR, CYCS, DCN, DENR, DHODH, DNAJA3, DNAJC11, DNM1, DNM1L, DNM2, DNM3, EIF4A2, EIF4E, EIF4G1, ERGIC3, FAM162A, FIS1,…
GO:0007006	mitochondrial membrane organization	GO_BiologicalProcess-EBI-UniProt-GOA_04.09.2018_00h00	2.99515e-11	7.65261e-08	3.65005e-31	3.90556e-29	[4, 5]	Group112	37.5	63	[ACAA2, AFG3L2, AGK, APOO, APOOL, ATP5F1A, ATP5F1B, ATP5F1C, ATP5F1D, ATP5ME, ATP5MG, ATP5PB, ATP5PD, ATP5PF, ATP5PO, BAK1, BAX, BID, CHCHD3, CNP, CXADR, DNAJC11, ERGIC3, GSK3A, GSK3B, HEBP2, HIP1R, HK2, HSP90AA1, HSPA4, IMMT, LETM1, MFN1, MFN2, NDUFA13, NMT1, OPA1, PDCD5, PICALM, PPIF, PRKAR1A, PRPF6, RHOT1, RHOT2, SAMM50, SF1, SFN, SH3GLB1, SLC25A4, SLC25A5, SLC25A6, SLC9A1, STAT3, TIMM13, TIMM…
GO:0008637	apoptotic mitochondrial changes	GO_BiologicalProcess-EBI-UniProt-GOA_04.09.2018_00h00	9.03415e-06	0.0199474	3.65005e-31	3.90556e-29	[5]	Group112	30.2469	49	[ACAA2, AKT1, ATG3, BAK1, BAX, BID, CCAR2, CLU, DENR, DNM1L, FAM162A, FIS1, GCLC, GGCT, GPX1, GSK3A, GSK3B, HIP1R, HK2, HSPD1, IGBP1, LMNA, NDUFS1, NMT1, OPA1, PDCD5, PPIF, PPOX, PRPF6, PTK2B, PYCARD, RHOT1, RHOT2, SF1, SFN, SH3GLB1, SLC25A4, SLC25A5, SOD2, TIMM50, TP53BP1, UTRN, VPS35, YWHAB, YWHAE, YWHAG, YWHAH, YWHAQ, YWHAZ]
GO:1990542	mitochondrial transmembrane transport	GO_BiologicalProcess-EBI-UniProt-GOA_04.09.2018_00h00	1.84402e-08	4.4994e-05	3.65005e-31	3.90556e-29	[5]	Group112	39.604	40	[ACACA, AFG3L2, AGK, ATP5F1A, ATP5F1B, ATP5F1C, ATP5F1D, ATP5ME, ATP5MG, ATP5PB, ATP5PD, ATP5PF, ATP5PO, CA2, COX5B, CPT1A, CPT2, CYC1, ERGIC3, GRPEL1, HSPD1, LETM1, MCU, MPC2, NDUFA13, OPA1, PNPT1, SLC25A1, SLC25A12, SLC25A13, SLC25A20, STOML2, SYTL2, TIMM13, TIMM44, TIMM50, TOMM22, TOMM40, TST, TSTD1]
GO:0007007	inner mitochondrial membrane organization	GO_BiologicalProcess-EBI-UniProt-GOA_04.09.2018_00h00	1.28989e-07	0.000307381	3.65005e-31	3.90556e-29	[5, 6]	Group112	50	23	[AFG3L2, AGK, APOO, APOOL, ATP5F1A, ATP5F1B, ATP5F1C, ATP5F1D, ATP5ME, ATP5MG, ATP5PB, ATP5PD, ATP5PF, ATP5PO, CHCHD3, DNAJC11, ERGIC3, IMMT, LETM1, NDUFA13, OPA1, SAMM50, TIMM13]
GO:0010821	regulation of mitochondrion organization	GO_BiologicalProcess-EBI-UniProt-GOA_04.09.2018_00h00	2.40619e-10	6.07322e-07	3.65005e-31	3.90556e-29	[5, 6]	Group112	33.4821	75	[ACAA2, AKT1, ATG7, BAG3, BAK1, BAX, BID, CDC37, CLU, CSNK2A2, CTTN, DCN, DENR, DHODH, DNM1L, FAM162A, FIS1, GBA, GC, GOLPH3, GPX1, GSK3A, GSK3B, HIP1R, HK2, HTRA2, HTT, HUWE1, IGBP1, INF2, LIG3, LMAN1, LMNA, MAGI1, MCFD2, MFN2, NAP1L1, NMT1, NPEPPS, OPA1, OPTN, PARK7, PDCD5, PPIF, PPOX, PRKAA1, PSAT1, PTK2B, PYCARD, RAC2, SAE1, SF1, SFN, SH3GLB1, SLC25A5, STAT2, STOML2, SYTL2, TIGAR, TP53BP1, TS…
GO:0010822	positive regulation of mitochondrion organization	GO_BiologicalProcess-EBI-UniProt-GOA_04.09.2018_00h00	8.04489e-08	0.000193319	3.65005e-31	3.90556e-29	[5, 6, 7]	Group112	34.2282	51	[BAK1, BAX, BID, CDC37, CSNK2A2, DCN, DENR, DNM1L, FAM162A, FIS1, GBA, GC, GSK3A, GSK3B, HIP1R, HK2, HTRA2, HTT, HUWE1, MAGI1, MFN2, NAP1L1, NMT1, NPEPPS, OPA1, OPTN, PARK7, PDCD5, PPIF, PRKAA1, PSAT1, PYCARD, RAC2, SAE1, SF1, SFN, SH3GLB1, STOML2, SYTL2, TP53BP1, UBE2L3, UTRN, VPS11, VPS13C, VPS35, YWHAB, YWHAE, YWHAG, YWHAH, YWHAQ, YWHAZ]
GO:0070585	protein localization to mitochondrion	GO_BiologicalProcess-EBI-UniProt-GOA_04.09.2018_00h00	6.66685e-10	1.67138e-06	3.65005e-31	3.90556e-29	[6]	Group112	35.1955	63	[AGK, AIP, AKT1, BAG3, BAX, BID, CSNK2A2, DNAJA1, ERGIC3, FIS1, GRPEL1, GSK3A, HK1, HK2, HSP90AA1, HSPA4, HSPD1, HSPH1, HTRA2, HUWE1, LAMTOR3, LMAN1, MAGI1, MCFD2, MFN2, MIPEP, MTCH2, NDUFA13, NMT1, NPEPPS, PDCD5, PICALM, PITRM1, PMPCA, PMPCB, PRKAA1, PSAT1, PTK2B, RAC2, SAE1, SAMM50, SF1, SFN, SH3GLB1, SLC25A6, TIMM13, TIMM44, TIMM50, TNPO1, TOMM22, TOMM40, TOMM70, TP53BP1, TSPO, UBE2L3, UQCRC2,…
GO:2001235	positive regulation of apoptotic signaling pathway	GO_BiologicalProcess-EBI-UniProt-GOA_04.09.2018_00h00	6.55413e-10	1.64509e-06	3.65005e-31	3.90556e-29	[4, 5, 6, 7, 8]	Group112	32.3651	78	[AGFG1, AGT, BAK1, BAX, BCAP31, BCLAF1, BID, CACYBP, CAV1, CCDC6, CTNNA1, CTSB, CTSC, CTSH, DENR, DNM1L, FAF1, FAM162A, FASN, FIS1, GSK3A, GSK3B, GSN, HIP1R, HTRA2, KANK2, LGALS9, LYPLA1, MAPK9, MPRIP, NCK1, NCK2, NMT1, PAK2, PARK7, PDCD5, PDCD6IP, PDIA3, PEA15, PKN2, PML, POLR2E, PPIF, PPP1CA, PPP2R1A, PPP2R1B, PRKCD, PRKRA, PRPS1, PTPRC, PYCARD, RACK1, RBM14, RPL26, RPS3, RPS7, S100A9, SF1, SFN…
GO:0042407	cristae formation	GO_BiologicalProcess-EBI-UniProt-GOA_04.09.2018_00h00	1.78043e-06	0.00405404	3.65005e-31	3.90556e-29	[6, 7]	Group112	51.4286	18	[AFG3L2, APOO, APOOL, ATP5F1A, ATP5F1B, ATP5F1C, ATP5F1D, ATP5ME, ATP5MG, ATP5PB, ATP5PD, ATP5PF, ATP5PO, CHCHD3, DNAJC11, IMMT, LETM1, SAMM50]
GO:0006626	protein targeting to mitochondrion	GO_BiologicalProcess-EBI-UniProt-GOA_04.09.2018_00h00	7.69332e-08	0.000185101	3.65005e-31	3.90556e-29	[5, 6, 7, 8, 9, 10]	Group112	37.069	43	[AGK, AIP, BAG3, BID, CSNK2A2, FIS1, GRPEL1, GSK3A, HSP90AA1, HSPA4, HSPD1, HTRA2, HUWE1, LAMTOR3, LMAN1, MAGI1, MCFD2, MFN2, MIPEP, NDUFA13, NPEPPS, PDCD5, PITRM1, PMPCA, PMPCB, PRKAA1, PSAT1, RAC2, SAE1, SAMM50, SH3GLB1, SLC25A6, TIMM13, TIMM44, TIMM50, TNPO1, TOMM22, TOMM40, TOMM70, TSPO, UBE2L3, UQCRC2, VPS11]
GO:0015986	ATP synthesis coupled proton transport	GO_BiologicalProcess-EBI-UniProt-GOA_04.09.2018_00h00	1.19435e-05	0.0262399	3.65005e-31	3.90556e-29	[6, 9, 10, 11, 12]	Group112	51.7241	15	[ATP5F1A, ATP5F1B, ATP5F1C, ATP5F1D, ATP5ME, ATP5MG, ATP5PB, ATP5PD, ATP5PF, ATP5PO, ATP6V0A1, COX5B, CYC1, STOML2, SYTL2]
GO:0030155	regulation of cell adhesion	GO_BiologicalProcess-EBI-UniProt-GOA_04.09.2018_00h00	1.48458e-06	0.00338929	2.64334e-15	2.06181e-13	[2, 3]	Group113	22.5617	192	[ABAT, ABHD14B, ABI3BP, ACTN4, ADA, ADAM10, AFDN, AGR2, AKT1, AMBP, ANK3, ANXA1, AP3B1, APOA1, ARHGDIA, ARHGDIB, ARHGEF7, ARPC2, ASS1, ATP5F1B, C11orf58, C1QBP, C4BPA, CALR, CAMSAP3, CAPG, CARMIL1, CASK, CASP3, CAV1, CCDC6, CD44, CD47, CD74, CD9, CDC42, CDH1, CIB1, CLASP2, COL1A1, CORO1A, CORO1C, CPOX, CRK, CRKL, CSK, DAG1, DENR, DHRS4, DLG1, DMD, DNAJA3, DNM1L, DNM2, DOCK5, DUSP3, EIF4E, EMILIN1…
GO:0032879	regulation of localization	GO_BiologicalProcess-EBI-UniProt-GOA_04.09.2018_00h00	1.24408e-19	3.38638e-16	2.64334e-15	2.06181e-13	[2, 3]	Group113	21.8828	702	[AACS, AAK1, ABAT, ABHD14B, ABR, ACAA2, ACE, ACP2, ACSL3, ACTN1, ACTN2, ACTN4, ACTR1A, ADA, ADAM10, AFDN, AFM, AGFG1, AGO2, AGR2, AGT, AHCYL1, AHNAK, AHSG, AIMP1, AKAP9, AKR1B1, AKT1, AKT2, ALG2, AMBP, ANK2, ANK3, ANKFY1, ANP32B, ANXA1, ANXA2, ANXA3, ANXA4, AP1G1, AP2A1, AP2B1, AP2M1, AP2S1, AP3D1, APEX1, APOA1, APOA2, APOA4, APOB, APOC3, APOE, APPL1, ARF1, ARF6, ARFGAP1, ARFGAP3, ARFIP1, ARHGAP1…
GO:0040012	regulation of locomotion	GO_BiologicalProcess-EBI-UniProt-GOA_04.09.2018_00h00	1.84843e-08	4.50832e-05	2.64334e-15	2.06181e-13	[2, 3]	Group113	22.4283	266	[ABHD14B, ABR, ACE, ACTN4, ACTR1A, ADA, ADAM10, AFDN, AGO2, AGT, AKT1, AKT2, ALG2, ANXA1, ANXA3, APEX1, APOE, ARF6, ARHGAP18, ARHGDIA, ARHGDIB, ARHGEF2, ARHGEF7, ATP5F1A, ATP5F1B, ATP5PF, BLMH, C1QBP, C5, CACYBP, CALR, CAMK2D, CAMSAP3, CARMIL1, CAV1, CAVIN1, CCAR1, CCDC6, CD74, CDH1, CDK5, CHGA, CHMP2A, CHMP4A, CHMP4B, CHTOP, CIB1, CLASP2, CLIC4, CMPK1, CNN2, COL18A1, COL1A1, COL3A1, CORO1A, CORO…
GO:0040017	positive regulation of locomotion	GO_BiologicalProcess-EBI-UniProt-GOA_04.09.2018_00h00	4.9303e-08	0.000119264	2.64334e-15	2.06181e-13	[2, 3, 4]	Group113	24.344	167	[ABHD14B, ACTN4, ADAM10, AGO2, AGT, AKT1, AKT2, ALG2, ANXA1, ANXA3, ARF6, ARHGEF2, ARHGEF7, ATP5F1A, ATP5F1B, ATP5PF, BLMH, C1QBP, CALR, CAMK2D, CARMIL1, CAV1, CAVIN1, CCAR1, CCDC6, CD74, CHGA, CHMP2A, CHMP4A, CHMP4B, CHTOP, CIB1, CLASP2, CMPK1, COL18A1, COL1A1, CORO1A, COX2, CPNE3, CRK, CRKL, CSE1L, CTNND1, CTSB, CTSH, DAB2, DDB1, DDRGK1, DIAPH1, DOCK5, DOCK7, EGFR, EHHADH, ELP1, ELP3, EPB41L4B,…
GO:0016477	cell migration	GO_BiologicalProcess-EBI-UniProt-GOA_04.09.2018_00h00	6.44726e-06	0.0143645	2.64334e-15	2.06181e-13	[3, 4]	Group113	20.1891	363	[ABCC1, ABHD14B, ABR, ACE, ACTN4, ACTR1A, ADA, ADAM10, AFDN, AGO2, AGT, AIMP1, AKT1, AKT2, ALG2, AMBP, ANKS1A, ANXA1, ANXA3, APEX1, APOA1, APOB, APOE, ARF4, ARF6, ARHGAP35, ARHGDIA, ARHGDIB, ARHGEF16, ARHGEF2, ARHGEF7, ARPC5, ARPC5L, ATP1B1, ATP1B3, ATP5F1A, ATP5F1B, ATP5PF, AVL9, B4GALT1, BAX, BSG, C1QBP, C5, CACYBP, CALR, CAMK2D, CAMSAP3, CAP1, CARMIL1, CAV1, CAVIN3, CCAR1, CCDC6, CD2AP, CD44, …
GO:0051270	regulation of cellular component movement	GO_BiologicalProcess-EBI-UniProt-GOA_04.09.2018_00h00	9.06635e-09	2.2276e-05	2.64334e-15	2.06181e-13	[3, 4]	Group113	22.5779	268	[ABHD14B, ABR, ACE, ACTN1, ACTN4, ACTR1A, ADA, ADAM10, AFDN, AGO2, AGT, AKAP9, AKT1, AKT2, ALG2, ANK2, ANXA1, ANXA3, APEX1, APOE, ARF6, ARHGAP18, ARHGDIA, ARHGDIB, ARHGEF2, ARHGEF7, ATP1A1, ATP2A2, ATP5F1A, ATP5F1B, ATP5PF, B4GALT1, BIN1, C1QBP, C5, CACYBP, CALR, CAMK2D, CAMSAP3, CARMIL1, CAV1, CAVIN1, CCAR1, CCDC6, CD74, CD9, CDH1, CDK5, CHGA, CHTOP, CIB1, CLASP2, CLIC4, CMPK1, CNN2, COL18A1, CO…
GO:0051272	positive regulation of cellular component movement	GO_BiologicalProcess-EBI-UniProt-GOA_04.09.2018_00h00	4.4751e-07	0.00104315	2.64334e-15	2.06181e-13	[3, 4, 5]	Group113	23.7952	158	[ABHD14B, ACTN4, ADAM10, AGO2, AGT, AKT1, AKT2, ALG2, ANXA1, ANXA3, ARF6, ARHGEF2, ARHGEF7, ATP5F1A, ATP5F1B, ATP5PF, C1QBP, CALR, CAMK2D, CARMIL1, CAV1, CAVIN1, CCAR1, CCDC6, CD74, CHGA, CHTOP, CIB1, CLASP2, CMPK1, COL18A1, COL1A1, CORO1A, COX2, CPNE3, CRK, CRKL, CSE1L, CTNND1, CTSB, CTSH, DAB2, DDRGK1, DIAPH1, DOCK5, DOCK7, EGFR, EHHADH, ELP1, ELP3, EPB41L4B, FAM83H, FERMT3, FLNA, FN1, FYCO1, G…
GO:2000145	regulation of cell motility	GO_BiologicalProcess-EBI-UniProt-GOA_04.09.2018_00h00	5.23719e-08	0.000126635	2.64334e-15	2.06181e-13	[3, 4, 5]	Group113	22.4545	247	[ABHD14B, ABR, ACE, ACTN4, ACTR1A, ADA, ADAM10, AFDN, AGO2, AGT, AKT1, AKT2, ALG2, ANXA1, ANXA3, APEX1, APOE, ARF6, ARHGAP18, ARHGDIA, ARHGDIB, ARHGEF2, ARHGEF7, ATP5F1A, ATP5F1B, ATP5PF, C1QBP, C5, CACYBP, CALR, CAMK2D, CAMSAP3, CARMIL1, CAV1, CAVIN1, CCAR1, CCDC6, CD74, CDH1, CDK5, CHGA, CHTOP, CIB1, CLASP2, CLIC4, CMPK1, CNN2, COL18A1, COL1A1, COL3A1, CORO1A, CORO1B, CORO1C, COX2, CPNE3, CRK, …
GO:0001667	ameboidal-type cell migration	GO_BiologicalProcess-EBI-UniProt-GOA_04.09.2018_00h00	4.358e-07	0.00101672	2.64334e-15	2.06181e-13	[4, 5]	Group113	25.1534	123	[ABHD14B, ACTR1A, AGO2, AGT, AKT1, ALG2, ANXA1, ANXA3, APOA1, APOE, ARF6, ARHGDIB, ARHGEF7, ATP5F1A, ATP5F1B, ATP5PF, C1QBP, CACYBP, CALR, CAP1, CCDC6, CENPV, CFL1, CIB1, CLASP2, CORO1B, CORO1C, COX2, CSE1L, CSNK2B, CTNND1, CTSB, CTSH, CYGB, DCN, DOCK5, EPB41L4B, EPPK1, EVL, FERMT1, FN1, GIPC1, GLIPR2, GNPDA1, GPI, GPX1, HMGB1, HRG, HSPB1, ILK, ITGA2, ITGA3, ITGB1, JUP, KANK2, KRT2, LAMA5, LNPEP,…
GO:2000147	positive regulation of cell motility	GO_BiologicalProcess-EBI-UniProt-GOA_04.09.2018_00h00	1.00402e-06	0.00230925	2.64334e-15	2.06181e-13	[3, 4, 5, 6]	Group113	23.6476	153	[ABHD14B, ACTN4, ADAM10, AGO2, AGT, AKT1, AKT2, ALG2, ANXA1, ANXA3, ARF6, ARHGEF2, ARHGEF7, ATP5F1A, ATP5F1B, ATP5PF, C1QBP, CALR, CAMK2D, CARMIL1, CAV1, CAVIN1, CCAR1, CCDC6, CD74, CHGA, CHTOP, CIB1, CLASP2, CMPK1, COL18A1, COL1A1, CORO1A, COX2, CPNE3, CRK, CRKL, CSE1L, CTNND1, CTSB, CTSH, DAB2, DDRGK1, DIAPH1, DOCK5, DOCK7, EGFR, EHHADH, ELP1, ELP3, EPB41L4B, FAM83H, FERMT3, FLNA, FN1, FYCO1, G…
GO:0010631	epithelial cell migration	GO_BiologicalProcess-EBI-UniProt-GOA_04.09.2018_00h00	3.6804e-06	0.00827353	2.64334e-15	2.06181e-13	[4, 5, 6]	Group113	25.6684	96	[ABHD14B, ACTR1A, AGT, AKT1, ALG2, ANXA1, ANXA3, APOA1, APOE, ARF6, ATP5F1A, ATP5F1B, ATP5PF, CACYBP, CALR, CIB1, CLASP2, CORO1B, CORO1C, COX2, CSE1L, CSNK2B, CTNND1, CTSB, CTSH, DCN, DOCK5, EPB41L4B, EPPK1, EVL, FERMT1, GIPC1, GLIPR2, GNPDA1, GPI, GPX1, HMGB1, HRG, HSPB1, ITGA2, ITGA3, ITGB1, JUP, KANK2, KRT2, MACF1, MAP2K3, MAPRE2, MECP2, MIA3, MMRN2, MTOR, MYH9, NAP1L1, NUP93, OPTN, PAK1, PBLD…
GO:0030334	regulation of cell migration	GO_BiologicalProcess-EBI-UniProt-GOA_04.09.2018_00h00	5.6347e-08	0.000135909	2.64334e-15	2.06181e-13	[4, 5, 6]	Group113	22.6834	235	[ABHD14B, ABR, ACE, ACTN4, ACTR1A, ADA, ADAM10, AFDN, AGO2, AGT, AKT1, AKT2, ALG2, ANXA1, ANXA3, APEX1, APOE, ARF6, ARHGDIA, ARHGDIB, ARHGEF2, ARHGEF7, ATP5F1A, ATP5F1B, ATP5PF, C1QBP, C5, CACYBP, CALR, CAMK2D, CAMSAP3, CARMIL1, CAV1, CCAR1, CCDC6, CD74, CDH1, CDK5, CHGA, CHTOP, CIB1, CLASP2, CLIC4, CMPK1, CNN2, COL18A1, COL1A1, COL3A1, CORO1A, CORO1B, CORO1C, COX2, CPNE3, CRK, CRKL, CSE1L, CSNK2…
GO:0030335	positive regulation of cell migration	GO_BiologicalProcess-EBI-UniProt-GOA_04.09.2018_00h00	5.14532e-07	0.00119577	2.64334e-15	2.06181e-13	[4, 5, 6, 7]	Group113	24.0064	151	[ABHD14B, ACTN4, ADAM10, AGO2, AGT, AKT1, AKT2, ALG2, ANXA1, ANXA3, ARF6, ARHGEF2, ARHGEF7, ATP5F1A, ATP5F1B, ATP5PF, C1QBP, CALR, CAMK2D, CARMIL1, CAV1, CCAR1, CCDC6, CD74, CHGA, CHTOP, CIB1, CLASP2, CMPK1, COL18A1, COL1A1, CORO1A, COX2, CPNE3, CRK, CRKL, CSE1L, CTNND1, CTSB, CTSH, DAB2, DDRGK1, DIAPH1, DOCK5, DOCK7, EGFR, EHHADH, ELP1, ELP3, EPB41L4B, FAM83H, FERMT3, FLNA, FN1, FYCO1, GLIPR2, G…
GO:0048519	negative regulation of biological process	GO_BiologicalProcess-EBI-UniProt-GOA_04.09.2018_00h00	6.44282e-18	1.73827e-14	0.000344943	0.000344943	[1, 2, 3]	Group114	19.7624	1181	[A2M, AAMDC, AARS, ABAT, ABCE1, ABHD14B, ABI1, ABR, ACAA2, ACADVL, ACE, ACOT11, ACOT13, ACTN1, ACTN2, ACTN4, ACTR1A, ACTR1B, ADA, ADAM10, ADAR, ADD1, ADNP, AEBP1, AFDN, AGFG1, AGO1, AGO2, AGR2, AGR3, AGT, AHSG, AIMP1, AIMP2, AIP, AK1, AKR1A1, AKR1B1, AKR1C3, AKT1, AKT2, ALAD, ALB, ALDH1A1, ALDOC, ALG1, ALG2, AMBP, ANK2, ANK3, ANP32A, ANP32B, ANXA1, ANXA2, ANXA4, ANXA5, ANXA7, AOC3, AP2A1, AP2B1, …
GO:0009892	negative regulation of metabolic process	GO_BiologicalProcess-EBI-UniProt-GOA_04.09.2018_00h00	9.03994e-14	2.37841e-10	0.000344943	0.000344943	[2, 3, 4]	Group114	20.6345	722	[A2M, ABCE1, ABHD14B, ACADVL, ACOT11, ACOT13, ACTR1A, ACTR1B, ADAM10, ADAR, ADNP, AEBP1, AGFG1, AGO1, AGO2, AGT, AHSG, AKR1A1, AKR1B1, AKR1C3, AKT1, ALAD, ALDH1A1, ALDOC, ALG1, AMBP, ANP32A, ANP32B, ANXA2, ANXA7, AOC3, AP2A1, APCS, APEH, APEX1, APOA2, APOC3, APOE, APPL2, ARFGEF3, ARHGAP35, ARID1A, ARRB1, ASPN, ATG5, ATG7, ATP1A1, ATP2B4, ATP8B1, BAG3, BAG5, BAG6, BAK1, BASP1, BAX, BCLAF1, BGN, BI…
GO:0048523	negative regulation of cellular process	GO_BiologicalProcess-EBI-UniProt-GOA_04.09.2018_00h00	4.63655e-10	1.16656e-06	0.000344943	0.000344943	[2, 3, 4]	Group114	18.9974	1027	[A2M, AAMDC, AARS, ABAT, ABCE1, ABHD14B, ABI1, ABR, ACAA2, ACADVL, ACE, ACTN1, ACTN2, ACTN4, ACTR1A, ACTR1B, ADA, ADAM10, ADAR, ADD1, ADNP, AEBP1, AFDN, AGFG1, AGO1, AGO2, AGR2, AGR3, AGT, AHSG, AIMP1, AIMP2, AIP, AK1, AKR1A1, AKR1B1, AKR1C3, AKT1, AKT2, ALAD, ALB, ALG1, ALG2, AMBP, ANK2, ANK3, ANP32B, ANXA1, ANXA2, ANXA4, ANXA5, AP2A1, AP2B1, APCS, APEH, APEX1, API5, APOA1, APOA2, APOA4, APOC3, …
GO:0010605	negative regulation of macromolecule metabolic process	GO_BiologicalProcess-EBI-UniProt-GOA_04.09.2018_00h00	1.86906e-12	4.83339e-09	0.000344943	0.000344943	[3, 4, 5]	Group114	20.6166	662	[A2M, ABCE1, ABHD14B, ACTR1A, ACTR1B, ADAM10, ADAR, ADNP, AEBP1, AGFG1, AGO1, AGO2, AGT, AHSG, AKR1A1, AKR1B1, AKT1, ALAD, ALG1, AMBP, ANP32A, ANP32B, ANXA2, ANXA7, AP2A1, APCS, APEX1, APOE, APPL2, ARHGAP35, ARID1A, ARRB1, ASPN, ATG5, ATG7, ATP2B4, ATP8B1, BAG3, BAG5, BAG6, BAK1, BASP1, BAX, BCLAF1, BGN, BIN1, BIRC6, BLMH, C1QBP, C3, C4BPA, C5, CACYBP, CALR, CAPG, CAPRIN1, CARHSP1, CASP3, CAST, C…
GO:0051246	regulation of protein metabolic process	GO_BiologicalProcess-EBI-UniProt-GOA_04.09.2018_00h00	1.13691e-16	3.03668e-13	0.000344943	0.000344943	[4, 5]	Group114	21.2121	721	[A2M, AARS, ABHD14B, ABI1, ACAT1, ACE, ACO1, ACSL1, ACTR1A, ACTR1B, ADAR, ADNP, ADRM1, AGFG1, AGO1, AGO2, AGT, AHSG, AIFM1, AIMP2, AIP, AKAP13, AKAP9, AKR1B1, AKT1, AKT2, ALAD, ALG2, AMBP, ANP32A, ANP32B, ANXA2, APCS, APEH, APEX1, APOA1, APOA2, APOE, APPL2, ARAF, ARFGEF1, ARHGEF2, ARHGEF7, ARIH1, ARL6IP5, ARRB1, ASPH, ASPN, ASPSCR1, ATG5, ATG7, ATP2B4, BAG5, BAG6, BAK1, BAX, BCAP31, BCCIP, BCL2L1…
GO:0010629	negative regulation of gene expression	GO_BiologicalProcess-EBI-UniProt-GOA_04.09.2018_00h00	1.68229e-06	0.00383562	0.000344943	0.000344943	[4, 5, 6]	Group114	19.9817	437	[A2M, ACTR1A, ACTR1B, ADAM10, ADAR, ADNP, AEBP1, AGFG1, AGO1, AGO2, AKR1A1, AKR1B1, AKT1, ALG1, ANP32A, ANP32B, ANXA7, APEX1, APOE, ARHGAP35, ARID1A, ARRB1, ATP8B1, BAG3, BAK1, BASP1, BCLAF1, C1QBP, C4BPA, CACYBP, CALR, CAPG, CAPRIN1, CARHSP1, CAST, CAV1, CBX1, CBX3, CBX5, CC2D1A, CCAR2, CDC73, CDK5, CELF1, CHCHD3, CHD4, CHMP1A, CIB1, CIRBP, CNOT1, CNOT9, CNPY2, COPS2, CPNE1, CRKL, CRYAB, CSDE1, …
GO:0032268	regulation of cellular protein metabolic process	GO_BiologicalProcess-EBI-UniProt-GOA_04.09.2018_00h00	6.86123e-17	1.83606e-13	0.000344943	0.000344943	[4, 5, 6]	Group114	21.5459	669	[A2M, AARS, ABHD14B, ABI1, ACE, ACO1, ACSL1, ACTR1A, ACTR1B, ADAR, ADNP, ADRM1, AGFG1, AGO1, AGO2, AGT, AHSG, AIFM1, AIMP2, AIP, AKAP13, AKAP9, AKR1B1, AKT1, AKT2, ALAD, ALG2, AMBP, ANP32B, ANXA2, APEH, APEX1, APOA1, APOE, APPL2, ARAF, ARFGEF1, ARHGEF2, ARHGEF7, ARIH1, ARL6IP5, ARRB1, ASPH, ASPN, ASPSCR1, ATG5, ATG7, ATP2B4, BAG5, BAG6, BAK1, BAX, BCAP31, BCCIP, BCL2L13, BGN, BID, BIN1, BIRC6, C1…
GO:0051248	negative regulation of protein metabolic process	GO_BiologicalProcess-EBI-UniProt-GOA_04.09.2018_00h00	5.85054e-14	1.54337e-10	0.000344943	0.000344943	[4, 5, 6]	Group114	23.8095	335	[A2M, ABHD14B, ACTR1A, ACTR1B, ADAR, AGO1, AGO2, AGT, AHSG, AKT1, ALAD, AMBP, ANXA2, APCS, APEX1, APOE, APPL2, ARRB1, ASPN, ATG5, ATP2B4, BAG5, BAG6, BAK1, BAX, BGN, BIN1, BIRC6, C3, C4BPA, C5, CALR, CAPRIN1, CASP3, CAST, CAV1, CCAR2, CD44, CDK5, CDK5RAP3, CELF1, CHP1, CHTOP, CIB1, CIRBP, CLU, CNOT1, CNOT9, COL28A1, COL6A3, COPS2, CORO1C, COX2, CPOX, CRKL, CRYAB, CSDE1, CSK, CSNK2A1, CSNK2A2, CST…
GO:0032269	negative regulation of cellular protein metabolic process	GO_BiologicalProcess-EBI-UniProt-GOA_04.09.2018_00h00	8.0283e-14	2.11305e-10	0.000344943	0.000344943	[4, 5, 6, 7]	Group114	24.006	320	[A2M, ABHD14B, ACTR1A, ACTR1B, ADAR, AGO1, AGO2, AGT, AHSG, AKT1, ALAD, AMBP, ANXA2, APOE, APPL2, ARRB1, ASPN, ATG5, ATP2B4, BAG5, BAG6, BAK1, BAX, BGN, BIN1, BIRC6, C3, C4BPA, C5, CALR, CAPRIN1, CASP3, CAST, CAV1, CCAR2, CD44, CDK5, CDK5RAP3, CELF1, CHP1, CHTOP, CIB1, CIRBP, CNOT1, CNOT9, COL28A1, COL6A3, COPS2, CORO1C, COX2, CPOX, CRKL, CRYAB, CSDE1, CSK, CSNK2A1, CSNK2A2, CST3, CSTB, CTBP1, CT…
GO:0051252	regulation of RNA metabolic process	GO_BiologicalProcess-EBI-UniProt-GOA_04.09.2018_00h00	2.10677e-05	0.045717	0.000344943	0.000344943	[4, 5, 6, 7]	Group114	14.3863	674	[AAMDC, ABCE1, ABHD14B, ACAD8, ACTBL2, ACTL6A, ACTN1, ACTN2, ACTN4, ACTR1A, ACTR1B, ADAM10, ADIRF, ADNP, AEBP1, AFM, AGFG1, AGO1, AGO2, AGRN, AGT, AHCYL1, AHNAK, AIP, AKR1A1, AKR1B1, AKT1, ALG1, ALYREF, ANP32A, ANP32B, ANXA3, ANXA4, APEX1, APOE, ARF4, ARFGEF3, ARHGAP35, ARHGEF11, ARHGEF2, ARID1A, ARPC2, ARRB1, ASAP2, ASCC3, ATP2B4, ATP8B1, BAG3, BASP1, BAZ1B, BCLAF1, BTF3, BZW1, C11orf58, C1QBP, …
GO:2000112	regulation of cellular macromolecule biosynthetic process	GO_BiologicalProcess-EBI-UniProt-GOA_04.09.2018_00h00	1.40566e-05	0.0307278	0.000344943	0.000344943	[5, 6]	Group114	14.3918	698	[AAMDC, AARS, ABHD14B, ACAD8, ACAT1, ACO1, ACTBL2, ACTL6A, ACTR1A, ACTR1B, ADAM10, ADIRF, ADNP, AEBP1, AFM, AGFG1, AGO1, AGO2, AGRN, AGT, AKR1A1, AKR1B1, AKT1, AKT2, ALG1, ALYREF, ANP32A, ANXA3, ANXA4, APEX1, APOE, ARF4, ARFGEF1, ARFGEF3, ARHGAP35, ARHGEF11, ARHGEF2, ARHGEF7, ARID1A, ARPC2, ARRB1, ASCC3, ATG7, ATP2B4, ATP8B1, BAG3, BASP1, BAZ1B, BCLAF1, BLMH, BTF3, BZW1, C11orf58, C1QBP, C4BPA, C…
GO:0031399	regulation of protein modification process	GO_BiologicalProcess-EBI-UniProt-GOA_04.09.2018_00h00	7.64305e-06	0.0169446	0.000344943	0.000344943	[5, 6, 7]	Group114	19.6729	445	[ABHD14B, ABI1, ACE, ACSL1, ACTR1A, ADAR, ADNP, AGFG1, AGT, AIMP2, AKAP13, AKAP9, AKR1B1, AKT1, AKT2, ALG2, AMBP, ANXA2, APEH, APEX1, APOA1, APOE, ARAF, ARFGEF1, ARHGEF2, ARHGEF7, ARL6IP5, ARRB1, ASPN, ASPSCR1, ATG5, ATG7, ATP2B4, BAG5, BAK1, BAX, BCCIP, BGN, C3, C4BPA, C5, CAB39, CAMK2D, CASP3, CAV1, CAVIN3, CCAR2, CCDC6, CCNY, CD44, CD74, CDC37, CDC42, CDH1, CDK5, CDK5RAP3, CHAMP1, CHP1, CHTOP,…
GO:2001141	regulation of RNA biosynthetic process	GO_BiologicalProcess-EBI-UniProt-GOA_04.09.2018_00h00	4.08378e-11	1.04259e-07	0.000344943	0.000344943	[5, 6, 7, 8]	Group114	13.2254	588	[AAMDC, ABHD14B, ACAD8, ACTBL2, ACTL6A, ACTN1, ACTN2, ACTN4, ACTR1A, ACTR1B, ADAM10, ADIRF, ADNP, AEBP1, AFM, AGFG1, AGO1, AGO2, AGRN, AGT, AIP, AKR1A1, AKR1B1, AKT1, ALG1, ALYREF, ANP32A, ANXA3, ANXA4, APEX1, APOE, ARF4, ARFGEF3, ARHGAP35, ARHGEF11, ARHGEF2, ARID1A, ARPC2, ARRB1, ASCC3, ATP2B4, ATP8B1, BAG3, BASP1, BAZ1B, BCLAF1, BTF3, BZW1, C11orf58, C1QBP, C4BPA, CA9, CACYBP, CALR, CAMK2D, CAM…
GO:0006355	regulation of transcription, DNA-templated	GO_BiologicalProcess-EBI-UniProt-GOA_04.09.2018_00h00	8.2789e-12	2.12933e-08	0.000344943	0.000344943	[5, 6, 7, 8, 9, 10]	Group114	13.0988	577	[AAMDC, ABHD14B, ACAD8, ACTBL2, ACTL6A, ACTR1A, ACTR1B, ADAM10, ADIRF, ADNP, AEBP1, AFM, AGFG1, AGO1, AGO2, AGRN, AGT, AKR1A1, AKR1B1, AKT1, ALG1, ALYREF, ANP32A, ANXA3, ANXA4, APEX1, APOE, ARF4, ARFGEF3, ARHGAP35, ARHGEF11, ARHGEF2, ARID1A, ARPC2, ARRB1, ASCC3, ATP2B4, ATP8B1, BAG3, BASP1, BAZ1B, BCLAF1, BTF3, BZW1, C11orf58, C1QBP, C4BPA, CA9, CACYBP, CALR, CAMK2D, CAMK2G, CAND1, CAP1, CAPN5, C…
GO:0044248	cellular catabolic process	GO_BiologicalProcess-EBI-UniProt-GOA_04.09.2018_00h00	6.94052e-94	1.9947e-90	3.74286e-92	5.09028e-90	[3]	Group115	31.0254	820	[AADAC, ABAT, ABCD3, ABHD10, ABHD12, ABHD16A, ACAA1, ACAA2, ACAD8, ACADM, ACADS, ACADSB, ACADVL, ACAT1, ACAT2, ACE, ACOX1, ACOX3, ACSF3, ACSL1, ACTR1B, ADA, ADH5, ADPGK, ADRM1, AGFG1, AGL, AGO1, AGO2, AHCY, AIFM1, AKR1A1, AKR1B1, AKR1B10, AKR1C3, AKT1, AKT2, ALAD, ALDH1A1, ALDH1B1, ALDH1L2, ALDH2, ALDH3A2, ALDH4A1, ALDH5A1, ALDH6A1, ALDH7A1, ALDH9A1, ALDOA, ALDOC, AMBP, ANP32A, ANP32B, ANPEP, ANX…
GO:0006914	autophagy	GO_BiologicalProcess-EBI-UniProt-GOA_04.09.2018_00h00	6.16053e-20	1.67936e-16	3.74286e-92	5.09028e-90	[3, 4]	Group115	31.4335	182	[AKT1, ANXA7, APEX1, ARSA, ATG3, ATG5, ATG7, ATP6V0A1, ATP6V0D1, ATP6V1A, ATP6V1B2, ATP6V1C1, ATP6V1D, ATP6V1E1, ATP6V1G1, ATP6V1H, C3, CACYBP, CAPN1, CAPNS1, CASP1, CASP3, CDC37, CDK5, CHMP2A, CHMP4A, CHMP4B, CISD2, CLTC, CLU, CSNK2A2, CTSA, CTSD, CTTN, DCN, DENR, DNM1L, DNPEP, EEF1A1, EEF1A2, EIF4A2, EIF4E, EIF4G1, EIF4G2, EMC7, EXOC4, EXOC7, EXOC8, FIS1, FNBP1L, FYCO1, GAPDH, GBA, GC, GNAI3, G…
GO:0009894	regulation of catabolic process	GO_BiologicalProcess-EBI-UniProt-GOA_04.09.2018_00h00	2.63591e-29	7.341e-26	3.74286e-92	5.09028e-90	[3, 4]	Group115	29.5749	320	[AADAC, ACTR1B, AGO2, AIFM1, AKT1, AKT2, ALAD, ANP32A, ANP32B, ANXA2, APEX1, APOA1, APOA2, APOA4, APOC3, APOE, ARAF, ARIH1, ATG7, ATP2B4, ATP6V0A1, ATP6V0D1, ATP6V1A, ATP6V1B2, ATP6V1C1, ATP6V1D, ATP6V1E1, ATP6V1G1, ATP6V1H, BAG5, BAG6, BAX, BCAP31, C4BPA, CACYBP, CAPN1, CAPNS1, CARHSP1, CASP1, CASP3, CAV1, CCAR2, CCDC22, CDC37, CDH1, CDK5, CDK5RAP3, CHMP4A, CHMP4B, CIB1, CIRBP, CISD2, CLU, CNOT1…
GO:0009057	macromolecule catabolic process	GO_BiologicalProcess-EBI-UniProt-GOA_04.09.2018_00h00	3.11638e-54	8.85987e-51	3.74286e-92	5.09028e-90	[4]	Group115	31.0536	504	[ABHD12, ACTR1B, ADRM1, AGFG1, AGL, AGO1, AGO2, AGRN, AIFM1, AKT1, ALAD, AMBP, ANP32A, ANP32B, ANXA2, AP2A1, AP2A2, AP2B1, AP2M1, AP2S1, APEX1, APOB, APOE, ARAF, ARIH1, ARRB1, ATG7, BAG5, BAG6, BAX, BCAP31, BGN, BUB3, C4BPA, CAD, CAPN1, CAPN2, CARHSP1, CASP3, CAV1, CCAR2, CCDC22, CCDC47, CD2AP, CD44, CDH1, CDK5, CDK5RAP3, CHID1, CHMP4A, CHMP4B, CHP1, CIB1, CIRBP, CLPP, CLPX, CLTA, CLTC, CLU, CNOT…
GO:0009895	negative regulation of catabolic process	GO_BiologicalProcess-EBI-UniProt-GOA_04.09.2018_00h00	4.21153e-10	1.06004e-06	3.74286e-92	5.09028e-90	[3, 4, 5]	Group115	29.2225	109	[AKT1, ALAD, ANXA2, APOA2, APOC3, ATG7, ATP2B4, BAG5, BAG6, CCAR2, CDK5RAP3, CHMP4A, CHMP4B, CIRBP, CSNK2A1, CSNK2A2, CST3, CTSA, DDRGK1, DFFA, DHX9, DKC1, DNPEP, EGFR, EIF4A2, EIF4E, EIF4G1, EIF4G2, ELAVL1, ERLEC1, FBP1, FLNA, FMR1, FUBP1, GIPC1, GOLGA2, GSK3A, HM13, HNRNPA0, HNRNPC, HNRNPD, HNRNPK, HNRNPU, HP, HSP90AB1, HTRA2, LARP1, LARS, LIG3, LIPF, LLGL2, LRPPRC, MAPK14, MTM1, MTOR, NAGLU, N…
GO:0009896	positive regulation of catabolic process	GO_BiologicalProcess-EBI-UniProt-GOA_04.09.2018_00h00	7.06196e-11	1.79656e-07	3.74286e-92	5.09028e-90	[3, 4, 5]	Group115	27.7014	141	[AADAC, ACTR1B, AGO2, AKT1, AKT2, APOA1, APOA2, APOA4, APOE, ARIH1, ATG7, BAG6, BAX, BCAP31, C4BPA, CACYBP, CAV1, CCDC22, CDC37, CDH1, CIB1, CLU, CNOT1, CPT1A, CPT2, CSNK1A1, CSNK2A1, CSNK2A2, CTSC, CUL4B, DAB2, DCN, DDB1, DDRGK1, ENTPD5, ETF1, EZR, FAF1, FMR1, FYCO1, GBA, GC, GCLC, GIGYF2, GNAI3, GSK3A, GSK3B, GTPBP1, HK2, HNRNPD, HNRNPR, HSP90AA1, HTT, IDE, IGBP1, ITCH, KANK2, KHSRP, KIAA1324, …
GO:0030163	protein catabolic process	GO_BiologicalProcess-EBI-UniProt-GOA_04.09.2018_00h00	1.23934e-19	3.37473e-16	3.74286e-92	5.09028e-90	[4, 5]	Group115	26.8877	292	[ABHD12, ADRM1, AGFG1, AKT1, ALAD, AMBP, ANP32A, ANXA2, AP2A1, AP2A2, AP2B1, AP2M1, AP2S1, APOB, APOE, ARAF, ARIH1, ARRB1, ATG7, BAG5, BAG6, BCAP31, BUB3, C4BPA, CAPN2, CAV1, CCAR2, CCDC22, CCDC47, CD2AP, CDH1, CDK5RAP3, CHMP4A, CHMP4B, CIB1, CLPP, CLPX, CLTA, CLTC, CLU, COPS3, CPOX, CSNK1A1, CSNK2A1, CSNK2A2, CST3, CTSA, CTSB, CTSC, CTSD, CTSE, CTSH, CTSS, CTSZ, CUL1, CUL2, CUL3, CUL4A, CUL4B, C…
GO:0031329	regulation of cellular catabolic process	GO_BiologicalProcess-EBI-UniProt-GOA_04.09.2018_00h00	1.36424e-28	3.79533e-25	3.74286e-92	5.09028e-90	[4, 5]	Group115	30.3891	289	[AADAC, ACTR1B, AGO2, AIFM1, AKT1, AKT2, ALAD, ANP32A, ANP32B, ANXA2, APEX1, APOA1, APOA4, APOC3, APOE, ARAF, ARIH1, ATG7, ATP2B4, ATP6V0A1, ATP6V0D1, ATP6V1A, ATP6V1B2, ATP6V1C1, ATP6V1D, ATP6V1E1, ATP6V1G1, ATP6V1H, BAG5, BAG6, BAX, BCAP31, CACYBP, CAPN1, CAPNS1, CARHSP1, CASP1, CASP3, CAV1, CCAR2, CCDC22, CDC37, CDK5, CDK5RAP3, CHMP4A, CHMP4B, CIRBP, CISD2, CLU, CNOT1, CPT1A, CPT2, CSNK1A1, CS…
GO:0044265	cellular macromolecule catabolic process	GO_BiologicalProcess-EBI-UniProt-GOA_04.09.2018_00h00	1.49225e-45	4.21859e-42	3.74286e-92	5.09028e-90	[4, 5]	Group115	31.3011	421	[ACTR1B, ADRM1, AGFG1, AGO1, AGO2, AIFM1, AKT1, ALAD, ANP32A, ANP32B, ANXA2, AP2A1, AP2A2, AP2B1, AP2M1, AP2S1, APEX1, APOE, ARAF, ARIH1, ARRB1, BAG5, BAG6, BAX, BCAP31, BUB3, CAD, CAPN2, CARHSP1, CASP3, CAV1, CCAR2, CCDC22, CCDC47, CD2AP, CDH1, CDK5RAP3, CHMP4A, CHMP4B, CIRBP, CLPP, CLPX, CLTA, CLTC, CLU, CNOT1, CNOT9, COPS3, CSDE1, CSNK1A1, CSNK2A1, CSNK2A2, CST3, CTSA, CTSB, CTSC, CTSH, CTSS, …
GO:0010506	regulation of autophagy	GO_BiologicalProcess-EBI-UniProt-GOA_04.09.2018_00h00	7.75025e-13	2.01894e-09	3.74286e-92	5.09028e-90	[4, 5, 6]	Group115	31.405	114	[AKT1, ATG7, ATP6V0A1, ATP6V0D1, ATP6V1A, ATP6V1B2, ATP6V1C1, ATP6V1D, ATP6V1E1, ATP6V1G1, ATP6V1H, CACYBP, CAPN1, CAPNS1, CASP1, CASP3, CDC37, CDK5, CHMP4A, CHMP4B, CISD2, CSNK2A2, CTSA, CTTN, DCN, DENR, DNM1L, DNPEP, EEF1A1, EEF1A2, EIF4A2, EIF4E, EIF4G1, EIF4G2, EXOC4, EXOC7, EXOC8, FYCO1, GAPDH, GBA, GC, GNAI3, GOLGA2, GSK3A, HK2, HMGB1, HSPB1, HTRA2, HTT, IFI16, ITPR1, KANK2, KIAA1324, LAMTO…
GO:0031330	negative regulation of cellular catabolic process	GO_BiologicalProcess-EBI-UniProt-GOA_04.09.2018_00h00	9.25419e-11	2.34964e-07	3.74286e-92	5.09028e-90	[4, 5, 6]	Group115	30.9148	98	[AKT1, ALAD, ANXA2, APOC3, ATG7, ATP2B4, BAG5, BAG6, CCAR2, CDK5RAP3, CHMP4A, CHMP4B, CIRBP, CSNK2A1, CSNK2A2, CST3, CTSA, DDRGK1, DFFA, DHX9, DKC1, DNPEP, EIF4A2, EIF4E, EIF4G1, EIF4G2, ELAVL1, ERLEC1, FBP1, FMR1, FUBP1, GIPC1, GOLGA2, GSK3A, HM13, HNRNPA0, HNRNPC, HNRNPD, HNRNPK, HNRNPU, HP, HSP90AB1, HTRA2, LARP1, LARS, LIG3, LRPPRC, MAPK14, MTM1, MTOR, NAGLU, NBAS, OGT, OS9, PABPC1, PAIP1, PA…
GO:0031331	positive regulation of cellular catabolic process	GO_BiologicalProcess-EBI-UniProt-GOA_04.09.2018_00h00	1.09441e-09	2.73274e-06	3.74286e-92	5.09028e-90	[4, 5, 6]	Group115	27.6404	123	[AADAC, ACTR1B, AGO2, AKT1, AKT2, APOA1, APOA4, APOE, ARIH1, ATG7, BAG6, BAX, BCAP31, CACYBP, CAV1, CCDC22, CDC37, CLU, CNOT1, CPT1A, CPT2, CSNK1A1, CTSC, DAB2, DCN, DDRGK1, ENTPD5, ETF1, EZR, FAF1, FMR1, FYCO1, GBA, GC, GCLC, GIGYF2, GNAI3, GSK3A, GSK3B, GTPBP1, HK2, HNRNPD, HNRNPR, HSP90AA1, HTT, IGBP1, ITCH, KANK2, KHSRP, KIAA1324, LARP1, LRP1, MAPK3, MAPK9, MFN2, MIA3, MIOS, MSN, MTDH, NAP1L1…
GO:0042176	regulation of protein catabolic process	GO_BiologicalProcess-EBI-UniProt-GOA_04.09.2018_00h00	2.4475e-12	6.32188e-09	3.74286e-92	5.09028e-90	[4, 5, 6]	Group115	29.2576	134	[AKT1, ALAD, ANXA2, APOE, ARAF, ARIH1, ATG7, BAG5, BAG6, BCAP31, C4BPA, CAV1, CCAR2, CCDC22, CDH1, CDK5RAP3, CIB1, CLU, CSNK1A1, CSNK2A1, CSNK2A2, CST3, CTSA, CTSC, CUL4B, DAB2, DDB1, DDRGK1, EEF1A1, EEF1A2, EGFR, ERLEC1, EZR, FAF1, FLNA, FMR1, GBA, GC, GCLC, GIPC1, GPX1, GSK3A, GSK3B, HARS, HGS, HSP90AA1, HSP90AB1, IDE, ITCH, LIG3, LIPF, LLGL2, LRP1, MAPK9, MSN, MTM1, NDUFA13, NEDD4L, NRDC, NSF,…
GO:1903362	regulation of cellular protein catabolic process	GO_BiologicalProcess-EBI-UniProt-GOA_04.09.2018_00h00	2.15882e-09	5.36467e-06	3.74286e-92	5.09028e-90	[5, 6, 7]	Group115	30.1325	91	[AKT1, ALAD, ANXA2, APOE, ARAF, ARIH1, BAG5, BAG6, BCAP31, CAV1, CCAR2, CCDC22, CDK5RAP3, CLU, CSNK1A1, CSNK2A1, CSNK2A2, CTSC, DAB2, DDRGK1, ERLEC1, EZR, FAF1, FMR1, GBA, GC, GCLC, GIPC1, GPX1, GSK3A, GSK3B, HSP90AA1, HSP90AB1, LRP1, MAPK9, MSN, MTM1, OGT, OS9, OSBPL7, PARK7, PDCD6IP, PDCL3, PML, PRKACA, PRKCA, PSMC1, PSMC2, PSMC3, PSMC4, PSMC5, PSMC6, PSMD14, PSME1, PSME2, PSME3, PSMF1, PTK2, P…
GO:1903050	regulation of proteolysis involved in cellular protein catabolic process	GO_BiologicalProcess-EBI-UniProt-GOA_04.09.2018_00h00	3.10285e-08	7.53373e-05	3.74286e-92	5.09028e-90	[6, 7, 8]	Group115	29.9242	79	[AKT1, ALAD, ARAF, ARIH1, BAG5, BAG6, BCAP31, CAV1, CCAR2, CCDC22, CLU, CSNK1A1, CSNK2A1, CSNK2A2, CTSC, DAB2, DDRGK1, ERLEC1, FMR1, GBA, GC, GCLC, GIPC1, GPX1, GSK3A, GSK3B, HSP90AB1, MAPK9, MTM1, OGT, OS9, OSBPL7, PARK7, PDCD6IP, PDCL3, PML, PRKACA, PRKCA, PSMC1, PSMC2, PSMC3, PSMC4, PSMC5, PSMC6, PSMD14, PSME1, PSME2, PSME3, PSMF1, PTK2, PTK2B, RACK1, RAD23A, RAD23B, RNF40, RPL11, RPL23, RPL5,…
GO:0006793	phosphorus metabolic process	GO_BiologicalProcess-EBI-UniProt-GOA_04.09.2018_00h00	2.71261e-24	7.49495e-21	5.98278e-61	7.41865e-59	[3]	Group116	21.8783	841	[AAK1, ABHD12, ABHD14B, ABI1, ACACA, ACAT1, ACE, ACLY, ACOT11, ACOT13, ACOT9, ACP1, ACP2, ACSF2, ACSF3, ACSL1, ACSL3, ACSL4, ACSL5, ACSM3, ACSS1, ACSS2, ACTN2, ACTR1A, ADA, ADAM10, ADAR, ADK, ADNP, ADPGK, ADSL, ADSS, AGFG1, AGK, AGPAT3, AGPAT5, AGT, AHSG, AK1, AK2, AK3, AKAP13, AKAP9, AKR1A1, AKR1B1, AKT1, AKT2, ALDH18A1, ALDH1A1, ALDH5A1, ALDOA, ALDOC, AMBP, AMPD2, ANXA2, APEH, APEX1, APOA1, APO…
GO:1901564	organonitrogen compound metabolic process	GO_BiologicalProcess-EBI-UniProt-GOA_04.09.2018_00h00	1.46332e-60	4.17778e-57	5.98278e-61	7.41865e-59	[3]	Group116	21.5828	1669	[A2M, AAK1, AARS, AARS2, AASDHPPT, ABAT, ABCC1, ABCE1, ABCF1, ABHD12, ABHD14B, ABI1, ABRAXAS2, ACACA, ACAD8, ACADM, ACADSB, ACAT1, ACE, ACLY, ACO1, ACOT11, ACOT13, ACOT9, ACP1, ACSF2, ACSF3, ACSL1, ACSL3, ACSL4, ACSL5, ACSM3, ACSS1, ACSS2, ACTL6A, ACTN2, ACTR1A, ACTR1B, ACY1, ADA, ADAM10, ADAR, ADD1, ADH5, ADK, ADNP, ADPGK, ADRM1, ADSL, ADSS, AEBP1, AFG3L2, AGFG1, AGK, AGO1, AGO2, AGPAT3, AGPAT5,…
GO:0019538	protein metabolic process	GO_BiologicalProcess-EBI-UniProt-GOA_04.09.2018_00h00	1.28379e-24	3.55097e-21	5.98278e-61	7.41865e-59	[3, 4]	Group116	20.0751	1336	[A2M, AAK1, AARS, AARS2, ABCE1, ABCF1, ABHD12, ABHD14B, ABI1, ABRAXAS2, ACACA, ACAT1, ACE, ACO1, ACP1, ACSL1, ACTL6A, ACTN2, ACTR1A, ACTR1B, ACY1, ADAM10, ADAR, ADD1, ADH5, ADNP, ADRM1, AEBP1, AFG3L2, AGFG1, AGO1, AGO2, AGT, AHSG, AIFM1, AIMP1, AIMP2, AIP, AKAP13, AKAP9, AKR1A1, AKR1B1, AKT1, AKT2, ALAD, ALB, ALG1, ALG2, ALG5, ALG6, AMBP, ANP32A, ANP32B, ANPEP, ANXA1, ANXA2, AP2A1, AP2A2, AP2B1, …
GO:0019637	organophosphate metabolic process	GO_BiologicalProcess-EBI-UniProt-GOA_04.09.2018_00h00	1.00167e-29	2.79066e-26	5.98278e-61	7.41865e-59	[3, 4]	Group116	27.8094	391	[ABHD12, ABHD14B, ACACA, ACAT1, ACLY, ACOT11, ACOT13, ACOT9, ACSF2, ACSF3, ACSL1, ACSL3, ACSL4, ACSL5, ACSM3, ACSS1, ACSS2, ADA, ADK, ADPGK, ADSL, ADSS, AGK, AGPAT3, AGPAT5, AK1, AK2, AK3, AKR1A1, AKR1B1, ALDH1A1, ALDH5A1, ALDOA, ALDOC, AMPD2, APOA1, APOA2, APOA4, APRT, ARF1, ATIC, ATP1B1, ATP5F1A, ATP5F1B, ATP5F1C, ATP5F1D, ATP5ME, ATP5MG, ATP5PB, ATP5PD, ATP5PF, ATP5PO, ATP6V0A1, ATP6V1A, ATP6V…
GO:0006796	phosphate-containing compound metabolic process	GO_BiologicalProcess-EBI-UniProt-GOA_04.09.2018_00h00	2.55416e-23	7.04437e-20	5.98278e-61	7.41865e-59	[4]	Group116	21.7824	831	[AAK1, ABHD12, ABHD14B, ABI1, ACACA, ACAT1, ACE, ACLY, ACOT11, ACOT13, ACOT9, ACP1, ACP2, ACSF2, ACSF3, ACSL1, ACSL3, ACSL4, ACSL5, ACSM3, ACSS1, ACSS2, ACTN2, ACTR1A, ADA, ADAM10, ADAR, ADK, ADNP, ADPGK, ADSL, ADSS, AGFG1, AGK, AGPAT3, AGPAT5, AGT, AHSG, AK1, AK2, AK3, AKAP13, AKAP9, AKR1A1, AKR1B1, AKT1, AKT2, ALDH18A1, ALDH1A1, ALDH5A1, ALDOA, ALDOC, AMBP, AMPD2, ANXA2, APEH, APEX1, APOA1, APO…
GO:0055086	nucleobase-containing small molecule metabolic process	GO_BiologicalProcess-EBI-UniProt-GOA_04.09.2018_00h00	9.67538e-46	2.7362e-42	5.98278e-61	7.41865e-59	[3, 4, 5]	Group116	35.0437	321	[ABHD14B, ACACA, ACAT1, ACLY, ACOT11, ACOT13, ACOT9, ACSF2, ACSF3, ACSL1, ACSL3, ACSL4, ACSL5, ACSM3, ACSS1, ACSS2, ADA, ADK, ADPGK, ADSL, ADSS, AGPAT3, AGPAT5, AHCY, AHCYL1, AHCYL2, AK1, AK2, AK3, ALDH1A1, ALDH6A1, ALDOA, ALDOC, AMPD2, APRT, ATIC, ATP1B1, ATP5F1A, ATP5F1B, ATP5F1C, ATP5F1D, ATP5ME, ATP5MG, ATP5PB, ATP5PD, ATP5PF, ATP5PO, ATP6V0A1, ATP6V1A, ATP6V1B2, BID, BPNT1, CAD, CASK, CAT, C…
GO:0044267	cellular protein metabolic process	GO_BiologicalProcess-EBI-UniProt-GOA_04.09.2018_00h00	6.63062e-31	1.85193e-27	5.98278e-61	7.41865e-59	[4, 5]	Group116	20.9918	1236	[A2M, AAK1, AARS, AARS2, ABCE1, ABCF1, ABHD12, ABHD14B, ABI1, ABRAXAS2, ACE, ACO1, ACP1, ACSL1, ACTL6A, ACTN2, ACTR1A, ACTR1B, ADAM10, ADAR, ADH5, ADNP, ADRM1, AFG3L2, AGFG1, AGO1, AGO2, AGT, AHSG, AIFM1, AIMP1, AIMP2, AIP, AKAP13, AKAP9, AKR1A1, AKR1B1, AKT1, AKT2, ALAD, ALB, ALG1, ALG2, ALG5, ALG6, AMBP, ANP32A, ANP32B, ANXA1, ANXA2, AP2A1, AP2A2, AP2B1, AP2M1, AP2S1, APCS, APEH, APEX1, APOA1, …
GO:0051174	regulation of phosphorus metabolic process	GO_BiologicalProcess-EBI-UniProt-GOA_04.09.2018_00h00	8.89953e-06	0.0196591	5.98278e-61	7.41865e-59	[4, 5]	Group116	19.7405	426	[ABHD14B, ABI1, ACE, ACSL1, ACSL3, ACTR1A, ADAR, ADNP, AGFG1, AGT, AHSG, AKAP13, AKAP9, AKR1B1, AKT1, AKT2, AMBP, ANXA2, APEH, APEX1, APOA1, APOE, ARAF, ARF1, ARFGEF3, ARHGEF2, ARHGEF7, ARL6IP5, ARRB1, ASPN, ATG5, ATP2B4, BAK1, BAX, BCCIP, BGN, C3, C4BPA, C5, CAB39, CAMK2D, CAMSAP3, CASP3, CAV1, CAVIN3, CCDC6, CCNY, CD44, CD74, CDC37, CDC42, CDK5, CDK5RAP3, CHAMP1, CHP1, CHTOP, CIB1, CLC, CLU, CN…
GO:0051246	regulation of protein metabolic process	GO_BiologicalProcess-EBI-UniProt-GOA_04.09.2018_00h00	1.13691e-16	3.03668e-13	5.98278e-61	7.41865e-59	[4, 5]	Group116	21.2121	721	[A2M, AARS, ABHD14B, ABI1, ACAT1, ACE, ACO1, ACSL1, ACTR1A, ACTR1B, ADAR, ADNP, ADRM1, AGFG1, AGO1, AGO2, AGT, AHSG, AIFM1, AIMP2, AIP, AKAP13, AKAP9, AKR1B1, AKT1, AKT2, ALAD, ALG2, AMBP, ANP32A, ANP32B, ANXA2, APCS, APEH, APEX1, APOA1, APOA2, APOE, APPL2, ARAF, ARFGEF1, ARHGEF2, ARHGEF7, ARIH1, ARL6IP5, ARRB1, ASPH, ASPN, ASPSCR1, ATG5, ATG7, ATP2B4, BAG5, BAG6, BAK1, BAX, BCAP31, BCCIP, BCL2L1…
GO:0006753	nucleoside phosphate metabolic process	GO_BiologicalProcess-EBI-UniProt-GOA_04.09.2018_00h00	3.70019e-41	1.04345e-37	5.98278e-61	7.41865e-59	[4, 5, 6]	Group116	35.316	285	[ABHD14B, ACACA, ACAT1, ACLY, ACOT11, ACOT13, ACOT9, ACSF2, ACSF3, ACSL1, ACSL3, ACSL4, ACSL5, ACSM3, ACSS1, ACSS2, ADA, ADK, ADPGK, ADSL, ADSS, AGPAT3, AGPAT5, AK1, AK2, AK3, ALDH1A1, ALDOA, ALDOC, AMPD2, APRT, ATIC, ATP1B1, ATP5F1A, ATP5F1B, ATP5F1C, ATP5F1D, ATP5ME, ATP5MG, ATP5PB, ATP5PD, ATP5PF, ATP5PO, ATP6V0A1, ATP6V1A, ATP6V1B2, BID, BPNT1, CAD, CASK, CAT, CDIPT, CDS2, CES1, CIB1, CLPX, C…
GO:0016310	phosphorylation	GO_BiologicalProcess-EBI-UniProt-GOA_04.09.2018_00h00	1.72658e-11	4.42178e-08	5.98278e-61	7.41865e-59	[5]	Group116	20.796	580	[AAK1, ABHD14B, ABI1, ACE, ACSL1, ACTN2, ACTR1A, ADAM10, ADAR, ADK, ADNP, ADPGK, AGFG1, AGK, AGT, AHSG, AK1, AK2, AK3, AKAP13, AKAP9, AKR1B1, AKT1, AKT2, ALDH18A1, ALDH1A1, ALDOA, ALDOC, AMBP, ANXA2, APEH, APEX1, APOA1, APOE, ARAF, ARHGEF2, ARHGEF6, ARHGEF7, ARL6IP5, ARRB1, ASPN, ATG5, ATP2B4, ATP5F1A, ATP5F1B, ATP5F1C, ATP5F1D, ATP5ME, ATP5MG, ATP5PB, ATP5PD, ATP5PF, ATP5PO, BAK1, BAX, BAZ1B, BC…
GO:0032268	regulation of cellular protein metabolic process	GO_BiologicalProcess-EBI-UniProt-GOA_04.09.2018_00h00	6.86123e-17	1.83606e-13	5.98278e-61	7.41865e-59	[4, 5, 6]	Group116	21.5459	669	[A2M, AARS, ABHD14B, ABI1, ACE, ACO1, ACSL1, ACTR1A, ACTR1B, ADAR, ADNP, ADRM1, AGFG1, AGO1, AGO2, AGT, AHSG, AIFM1, AIMP2, AIP, AKAP13, AKAP9, AKR1B1, AKT1, AKT2, ALAD, ALG2, AMBP, ANP32B, ANXA2, APEH, APEX1, APOA1, APOE, APPL2, ARAF, ARFGEF1, ARHGEF2, ARHGEF7, ARIH1, ARL6IP5, ARRB1, ASPH, ASPN, ASPSCR1, ATG5, ATG7, ATP2B4, BAG5, BAG6, BAK1, BAX, BCAP31, BCCIP, BCL2L13, BGN, BID, BIN1, BIRC6, C1…
GO:0051247	positive regulation of protein metabolic process	GO_BiologicalProcess-EBI-UniProt-GOA_04.09.2018_00h00	5.49038e-11	1.39895e-07	5.98278e-61	7.41865e-59	[4, 5, 6]	Group116	21.5909	437	[ABHD14B, ABI1, ACAT1, ACE, ACSL1, ADNP, ADRM1, AGFG1, AGT, AIFM1, AIMP2, AIP, AKAP13, AKAP9, AKR1B1, AKT1, AKT2, ALG2, ANP32B, ANXA2, APEX1, APOA2, APOE, ARAF, ARFGEF1, ARHGEF2, ARHGEF7, ARIH1, ARL6IP5, ARRB1, ASPH, ASPSCR1, ATG7, ATP2B4, BAG6, BAK1, BAX, BCAP31, BCL2L13, BID, C1QBP, C3, C4BPA, C5, CAB39, CAMK2D, CASP1, CASP3, CAV1, CAVIN3, CCDC22, CCDC6, CCNY, CD44, CD74, CDC42, CDH1, CDK5, CDK…
GO:0006464	cellular protein modification process	GO_BiologicalProcess-EBI-UniProt-GOA_04.09.2018_00h00	7.69771e-06	0.0170581	5.98278e-61	7.41865e-59	[5, 6]	Group116	18.4189	883	[AAK1, ABHD12, ABHD14B, ABI1, ABRAXAS2, ACE, ACP1, ACSL1, ACTL6A, ACTN2, ACTR1A, ACTR1B, ADAM10, ADAR, ADH5, ADNP, ADRM1, AGFG1, AGT, AHSG, AIMP2, AIP, AKAP13, AKAP9, AKR1A1, AKR1B1, AKT1, AKT2, ALB, ALG1, ALG2, ALG5, ALG6, AMBP, ANP32A, ANXA1, ANXA2, APEH, APEX1, APOA1, APOA2, APOB, APOE, APPL2, ARAF, ARF4, ARFGEF1, ARFGEF3, ARHGEF2, ARHGEF6, ARHGEF7, ARIH1, ARL6IP5, ARMT1, ARPC2, ARRB1, ASPH, A…
GO:0032270	positive regulation of cellular protein metabolic process	GO_BiologicalProcess-EBI-UniProt-GOA_04.09.2018_00h00	1.06081e-09	2.64989e-06	5.98278e-61	7.41865e-59	[4, 5, 6, 7]	Group116	21.3912	409	[ABHD14B, ABI1, ACE, ACSL1, ADNP, ADRM1, AGFG1, AGT, AIFM1, AIMP2, AIP, AKAP13, AKAP9, AKR1B1, AKT1, AKT2, ALG2, ANP32B, ANXA2, APEX1, APOE, ARAF, ARFGEF1, ARHGEF2, ARHGEF7, ARIH1, ARL6IP5, ARRB1, ASPH, ASPSCR1, ATG7, ATP2B4, BAG6, BAK1, BAX, BCAP31, BCL2L13, BID, C1QBP, C3, C4BPA, C5, CAB39, CAMK2D, CASP1, CASP3, CAV1, CAVIN3, CCDC22, CCDC6, CCNY, CD44, CD74, CDC42, CDH1, CDK5, CDK5RAP3, CHAMP1,…
GO:0031399	regulation of protein modification process	GO_BiologicalProcess-EBI-UniProt-GOA_04.09.2018_00h00	7.64305e-06	0.0169446	5.98278e-61	7.41865e-59	[5, 6, 7]	Group116	19.6729	445	[ABHD14B, ABI1, ACE, ACSL1, ACTR1A, ADAR, ADNP, AGFG1, AGT, AIMP2, AKAP13, AKAP9, AKR1B1, AKT1, AKT2, ALG2, AMBP, ANXA2, APEH, APEX1, APOA1, APOE, ARAF, ARFGEF1, ARHGEF2, ARHGEF7, ARL6IP5, ARRB1, ASPN, ASPSCR1, ATG5, ATG7, ATP2B4, BAG5, BAK1, BAX, BCCIP, BGN, C3, C4BPA, C5, CAB39, CAMK2D, CASP3, CAV1, CAVIN3, CCAR2, CCDC6, CCNY, CD44, CD74, CDC37, CDC42, CDH1, CDK5, CDK5RAP3, CHAMP1, CHP1, CHTOP,…
GO:0006790	sulfur compound metabolic process	GO_BiologicalProcess-EBI-UniProt-GOA_04.09.2018_00h00	2.48386e-20	6.78591e-17	2.13915e-68	2.71672e-66	[3]	Group117	33.6957	155	[ABHD14B, ACACA, ACAT1, ACLY, ACOT11, ACOT13, ACOT9, ACSF2, ACSF3, ACSL1, ACSL3, ACSL4, ACSL5, ACSM3, ACSS1, ACSS2, AHCY, AHCYL1, AHCYL2, AKR1A1, AKR1B1, ALDH5A1, ARID1A, ATP6V1H, B3GNT3, B4GALT1, BGN, BLMH, BPNT1, BTD, CAPNS1, CAT, CES1, CIAO2B, CIAPIN1, CIB1, CNDP2, CNPY2, COASY, COMT, CRAT, DBI, DCN, DGAT1, DLAT, DLD, DLST, EEF1E1, EEF1G, EIF2B5, ENOPH1, ESD, ETHE1, F11R, FASN, FMOD, G6PD, GCD…
GO:0017144	drug metabolic process	GO_BiologicalProcess-EBI-UniProt-GOA_04.09.2018_00h00	7.65256e-39	2.15343e-35	2.13915e-68	2.71672e-66	[3]	Group117	33.0199	316	[AACS, ABAT, ABCC1, ACAA1, ACAT1, ACLY, ACO1, ACO2, ACOX1, ACSL1, ACSS1, ACSS2, ADA, ADH1B, ADH1C, ADH5, ADK, ADPGK, ADSL, ADSS, AGO2, AGT, AHCY, AHCYL1, AHCYL2, AK1, AK2, AK3, AKR1A1, AKR1B1, AKR1B10, AKR1C3, AKR7A2, AKT1, ALDH18A1, ALDH1A1, ALDH1B1, ALDH1L2, ALDH2, ALDH3A2, ALDH5A1, ALDH9A1, ALDOA, ALDOC, APOA4, APRT, ASNS, ASS1, ATP1B1, ATP2B4, ATP5F1A, ATP5F1B, ATP5F1C, ATP5F1D, ATP5ME, ATP5M…
GO:0051186	cofactor metabolic process	GO_BiologicalProcess-EBI-UniProt-GOA_04.09.2018_00h00	2.78096e-39	7.82841e-36	2.13915e-68	2.71672e-66	[3]	Group117	35.8904	262	[AASDHPPT, ABCC1, ACACA, ACAT1, ACLY, ACOT11, ACOT13, ACOT9, ACSF2, ACSF3, ACSL1, ACSL3, ACSL4, ACSL5, ACSM3, ACSS1, ACSS2, ADPGK, AHCY, AHCYL1, AHCYL2, AKR1A1, AKR1B1, AKR1B10, AKR1C3, AKR7A2, AKT1, ALAD, ALDH1A1, ALDH1L2, ALDH5A1, ALDOA, ALDOC, AMBP, APOA4, ATIC, ATP6V1H, BDH2, BLVRA, BLVRB, BTD, C4BPA, CAT, CBR3, CES1, CIAO2B, CIAPIN1, CLYBL, CNDP2, COASY, COQ5, COQ6, COQ8A, COQ9, COX2, CPOX, …
GO:0019637	organophosphate metabolic process	GO_BiologicalProcess-EBI-UniProt-GOA_04.09.2018_00h00	1.00167e-29	2.79066e-26	2.13915e-68	2.71672e-66	[3, 4]	Group117	27.8094	391	[ABHD12, ABHD14B, ACACA, ACAT1, ACLY, ACOT11, ACOT13, ACOT9, ACSF2, ACSF3, ACSL1, ACSL3, ACSL4, ACSL5, ACSM3, ACSS1, ACSS2, ADA, ADK, ADPGK, ADSL, ADSS, AGK, AGPAT3, AGPAT5, AK1, AK2, AK3, AKR1A1, AKR1B1, ALDH1A1, ALDH5A1, ALDOA, ALDOC, AMPD2, APOA1, APOA2, APOA4, APRT, ARF1, ATIC, ATP1B1, ATP5F1A, ATP5F1B, ATP5F1C, ATP5F1D, ATP5ME, ATP5MG, ATP5PB, ATP5PD, ATP5PF, ATP5PO, ATP6V0A1, ATP6V1A, ATP6V…
GO:0006732	coenzyme metabolic process	GO_BiologicalProcess-EBI-UniProt-GOA_04.09.2018_00h00	6.55958e-31	1.83275e-27	2.13915e-68	2.71672e-66	[4]	Group117	38.3621	178	[AASDHPPT, ACACA, ACAT1, ACLY, ACOT11, ACOT13, ACOT9, ACSF2, ACSF3, ACSL1, ACSL3, ACSL4, ACSL5, ACSM3, ACSS1, ACSS2, ADPGK, AHCY, AHCYL1, AHCYL2, AKR1A1, AKR1B1, ALDH1A1, ALDH1L2, ALDOA, ALDOC, ATIC, BTD, CAT, CBR3, CES1, COASY, COQ5, COQ6, COQ8A, COQ9, COX2, CRAT, CRYL1, CYB5A, CYB5R3, DBI, DCXR, DERA, DGAT1, DIAPH1, DLAT, DLD, DLST, DNM1L, EIF2B5, EIF3A, EIF6, ENO1, ENO2, ENOPH1, ENTPD5, FASN, …
GO:0051188	cofactor biosynthetic process	GO_BiologicalProcess-EBI-UniProt-GOA_04.09.2018_00h00	1.91851e-18	5.19341e-15	2.13915e-68	2.71672e-66	[4]	Group117	34.9727	128	[ACACA, ACAT1, ACLY, ACSF3, ACSL1, ACSL3, ACSL4, ACSL5, ACSS1, ACSS2, ADPGK, AKR1A1, AKR1B1, ALAD, ALDH1A1, ALDOA, ALDOC, ATIC, BDH2, C4BPA, CES1, CNDP2, COASY, COQ5, COQ6, COQ8A, COQ9, COX2, CPOX, CYBB, DLAT, DLD, DNM1L, EBP, EIF3A, EIF6, ENO1, ENO2, ENTPD5, FASN, FBP1, FDXR, FLAD1, FUBP1, GALK1, GAPDH, GART, GCDH, GCLC, GGCT, GGT5, GNPDA1, GPHN, GPI, GSS, GSTA1, GSTZ1, HAAO, HAGH, HK1, HK2, HSD…
GO:0055086	nucleobase-containing small molecule metabolic process	GO_BiologicalProcess-EBI-UniProt-GOA_04.09.2018_00h00	9.67538e-46	2.7362e-42	2.13915e-68	2.71672e-66	[3, 4, 5]	Group117	35.0437	321	[ABHD14B, ACACA, ACAT1, ACLY, ACOT11, ACOT13, ACOT9, ACSF2, ACSF3, ACSL1, ACSL3, ACSL4, ACSL5, ACSM3, ACSS1, ACSS2, ADA, ADK, ADPGK, ADSL, ADSS, AGPAT3, AGPAT5, AHCY, AHCYL1, AHCYL2, AK1, AK2, AK3, ALDH1A1, ALDH6A1, ALDOA, ALDOC, AMPD2, APRT, ATIC, ATP1B1, ATP5F1A, ATP5F1B, ATP5F1C, ATP5F1D, ATP5ME, ATP5MG, ATP5PB, ATP5PD, ATP5PF, ATP5PO, ATP6V0A1, ATP6V1A, ATP6V1B2, BID, BPNT1, CAD, CASK, CAT, C…
GO:0072521	purine-containing compound metabolic process	GO_BiologicalProcess-EBI-UniProt-GOA_04.09.2018_00h00	4.02645e-33	1.1266e-29	2.13915e-68	2.71672e-66	[4]	Group117	34.9183	235	[ABHD14B, ACACA, ACAT1, ACLY, ACOT11, ACOT13, ACOT9, ACSF2, ACSF3, ACSL1, ACSL3, ACSL4, ACSL5, ACSM3, ACSS1, ACSS2, ADA, ADK, ADPGK, ADSL, ADSS, AHCY, AHCYL1, AHCYL2, AK1, AK2, AK3, ALDH1A1, ALDOA, ALDOC, AMPD2, APRT, ATIC, ATP1B1, ATP5F1A, ATP5F1B, ATP5F1C, ATP5F1D, ATP5ME, ATP5MG, ATP5PB, ATP5PD, ATP5PF, ATP5PO, ATP6V0A1, ATP6V1A, ATP6V1B2, BANF1, BID, BPNT1, CARMIL1, CASK, CAT, CES1, CIB1, CLP…
GO:0072524	pyridine-containing compound metabolic process	GO_BiologicalProcess-EBI-UniProt-GOA_04.09.2018_00h00	1.31191e-17	3.53036e-14	2.13915e-68	2.71672e-66	[4]	Group117	40.1786	90	[ADPGK, ALDH1A1, ALDOA, ALDOC, COX2, CRYL1, DCXR, DERA, DLD, EIF3A, EIF6, ENO1, ENO2, ENTPD5, FBP1, FDXR, FUBP1, G6PD, GALK1, GAPDH, GLUD1, GNPDA1, GPD1L, GPD2, GPI, H6PD, HAAO, HK1, HK2, HPGD, IDH1, IDH2, IDH3B, IGBP1, LDHA, LDHB, LDHD, MDH1, MDH2, ME1, ME2, MIA3, MIOS, MPC2, MRPL41, NADK2, NADSYN1, NAMPT, NAPRT, NAXD, NAXE, NNT, NPEPPS, OGDH, OGT, PDHA1, PDHB, PDHX, PDXK, PFKFB2, PFKL, PFKM, PF…
GO:0019693	ribose phosphate metabolic process	GO_BiologicalProcess-EBI-UniProt-GOA_04.09.2018_00h00	8.20589e-40	2.31242e-36	2.13915e-68	2.71672e-66	[4, 5]	Group117	37.8594	237	[ABHD14B, ACACA, ACAT1, ACLY, ACOT11, ACOT13, ACOT9, ACSF2, ACSF3, ACSL1, ACSL3, ACSL4, ACSL5, ACSM3, ACSS1, ACSS2, ADK, ADPGK, ADSL, ADSS, AK1, AK2, AK3, ALDH1A1, ALDOA, ALDOC, AMPD2, APRT, ATIC, ATP1B1, ATP5F1A, ATP5F1B, ATP5F1C, ATP5F1D, ATP5ME, ATP5MG, ATP5PB, ATP5PD, ATP5PF, ATP5PO, ATP6V0A1, ATP6V1A, ATP6V1B2, BID, BPNT1, CAD, CASK, CAT, CES1, CIB1, CLPX, CMPK1, COASY, COQ9, COX2, COX4I1, C…
GO:0006733	oxidoreduction coenzyme metabolic process	GO_BiologicalProcess-EBI-UniProt-GOA_04.09.2018_00h00	1.23872e-17	3.3371e-14	2.13915e-68	2.71672e-66	[5]	Group117	39.9123	91	[ADPGK, ALDH1A1, ALDOA, ALDOC, COQ5, COQ6, COQ8A, COQ9, COX2, CRYL1, DCXR, DERA, DLD, DNM1L, EIF3A, EIF6, ENO1, ENO2, ENTPD5, FBP1, FDXR, FUBP1, G6PD, GALK1, GAPDH, GLUD1, GNPDA1, GPD1L, GPD2, GPI, H6PD, HAAO, HK1, HK2, HPGD, IDH1, IDH2, IDH3B, IGBP1, LDHA, LDHB, LDHD, MDH1, MDH2, ME1, ME2, MIA3, MIOS, MPC2, MRPL41, NADK2, NADSYN1, NAMPT, NAPRT, NAXD, NAXE, NDUFA9, NNT, OGDH, OGT, PDHA1, PDHB, PD…
GO:0006753	nucleoside phosphate metabolic process	GO_BiologicalProcess-EBI-UniProt-GOA_04.09.2018_00h00	3.70019e-41	1.04345e-37	2.13915e-68	2.71672e-66	[4, 5, 6]	Group117	35.316	285	[ABHD14B, ACACA, ACAT1, ACLY, ACOT11, ACOT13, ACOT9, ACSF2, ACSF3, ACSL1, ACSL3, ACSL4, ACSL5, ACSM3, ACSS1, ACSS2, ADA, ADK, ADPGK, ADSL, ADSS, AGPAT3, AGPAT5, AK1, AK2, AK3, ALDH1A1, ALDOA, ALDOC, AMPD2, APRT, ATIC, ATP1B1, ATP5F1A, ATP5F1B, ATP5F1C, ATP5F1D, ATP5ME, ATP5MG, ATP5PB, ATP5PD, ATP5PF, ATP5PO, ATP6V0A1, ATP6V1A, ATP6V1B2, BID, BPNT1, CAD, CASK, CAT, CDIPT, CDS2, CES1, CIB1, CLPX, C…
GO:0009108	coenzyme biosynthetic process	GO_BiologicalProcess-EBI-UniProt-GOA_04.09.2018_00h00	3.24595e-17	8.71538e-14	2.13915e-68	2.71672e-66	[5]	Group117	37.0107	104	[ACACA, ACAT1, ACLY, ACSF3, ACSL1, ACSL3, ACSL4, ACSL5, ACSS1, ACSS2, ADPGK, AKR1A1, AKR1B1, ALDH1A1, ALDOA, ALDOC, ATIC, CES1, COASY, COQ5, COQ6, COQ8A, COQ9, COX2, DLAT, DLD, DNM1L, EIF3A, EIF6, ENO1, ENO2, ENTPD5, FASN, FBP1, FDXR, FLAD1, FUBP1, GALK1, GAPDH, GART, GCDH, GNPDA1, GPHN, GPI, GSTZ1, HAAO, HK1, HK2, HSD17B12, IDH2, IGBP1, LDHA, LDHD, MAT2A, MAT2B, ME1, MIA3, MIOS, MLYCD, MPC2, MTH…
GO:0019752	carboxylic acid metabolic process	GO_BiologicalProcess-EBI-UniProt-GOA_04.09.2018_00h00	5.26411e-52	1.49553e-48	2.13915e-68	2.71672e-66	[5]	Group117	33.12	414	[AACS, AARS, AARS2, AASDHPPT, ABAT, ABCC1, ABCD3, ABHD10, ABHD16A, ACAA1, ACAA2, ACACA, ACAD8, ACAD9, ACADM, ACADS, ACADSB, ACADVL, ACAT1, ACAT2, ACLY, ACO1, ACO2, ACOT11, ACOX1, ACOX3, ACSF2, ACSF3, ACSL1, ACSL3, ACSL4, ACSL5, ACSM3, ACSS1, ACSS2, ACY1, ADH5, ADPGK, ADSL, ADSS, AGO2, AHCY, AHCYL1, AHCYL2, AIMP1, AIMP2, AKR1A1, AKR1B1, AKR1B10, AKR1C3, AKT1, AKT2, ALDH18A1, ALDH1A1, ALDH1A3, ALDH…
GO:0032787	monocarboxylic acid metabolic process	GO_BiologicalProcess-EBI-UniProt-GOA_04.09.2018_00h00	7.20451e-25	1.99421e-21	2.13915e-68	2.71672e-66	[6]	Group117	31.1258	235	[AACS, AASDHPPT, ABAT, ABCD3, ABHD10, ABHD16A, ACAA1, ACAA2, ACACA, ACAD9, ACADM, ACADS, ACADSB, ACADVL, ACAT1, ACAT2, ACLY, ACOT11, ACOX1, ACOX3, ACSF2, ACSF3, ACSL1, ACSL3, ACSL4, ACSL5, ACSM3, ACSS1, ACSS2, ADH5, ADPGK, AKR1A1, AKR1B1, AKR1B10, AKR1C3, AKT1, AKT2, ALDH1A1, ALDH1A3, ALDH3A2, ALDH4A1, ALDH5A1, ALDH9A1, ALDOA, ALDOC, ANXA1, APOA1, APOA4, APOC3, ARSA, ASNS, ATP8B1, AUH, BDH2, BGN,…
GO:0046496	nicotinamide nucleotide metabolic process	GO_BiologicalProcess-EBI-UniProt-GOA_04.09.2018_00h00	1.00361e-16	2.68164e-13	2.13915e-68	2.71672e-66	[6, 7, 8, 9]	Group117	40.2844	85	[ADPGK, ALDH1A1, ALDOA, ALDOC, COX2, CRYL1, DCXR, DERA, DLD, EIF3A, EIF6, ENO1, ENO2, ENTPD5, FBP1, FDXR, FUBP1, G6PD, GALK1, GAPDH, GLUD1, GNPDA1, GPD1L, GPD2, GPI, H6PD, HAAO, HK1, HK2, HPGD, IDH1, IDH2, IDH3B, IGBP1, LDHA, LDHB, LDHD, MDH1, MDH2, ME1, ME2, MIA3, MIOS, MPC2, MRPL41, NADK2, NADSYN1, NAMPT, NAPRT, NAXD, NAXE, NNT, OGDH, OGT, PDHA1, PDHB, PDHX, PFKFB2, PFKL, PFKM, PFKP, PGAM1, PGD…
GO:0051640	organelle localization	GO_BiologicalProcess-EBI-UniProt-GOA_04.09.2018_00h00	2.38597e-17	6.4087e-14	1.44111e-44	1.71492e-42	[3]	Group118	27.6269	234	[ABCE1, ACP2, ACTN4, ACTR1A, ACTR2, ACTR3, AKAP9, ALB, ALG2, AP1M2, AP3B1, AP3D1, AP3M1, AP3S1, APEX1, ARF1, ARHGEF2, ARL8B, ATG5, ATP2A2, ATP6V1H, BIN1, C11orf58, C3, CADPS2, CAPS, CDC42, CDC42EP1, CDK5, CHAMP1, CHGA, CHMP1A, CHMP2A, CHMP4A, CHMP4B, CHTOP, CKAP5, CLASP2, CLUH, COASY, COPG1, CRIP2, CTSC, CTSZ, CUL3, DCTN1, DCTN2, DCTN3, DCTN4, DENR, DLG1, DMD, DNAJC5, DNM1, DNM1L, DNM2, DNM3, DOC…
GO:0061024	membrane organization	GO_BiologicalProcess-EBI-UniProt-GOA_04.09.2018_00h00	1.7104e-33	4.79083e-30	1.44111e-44	1.71492e-42	[3]	Group118	30.3957	338	[AAK1, ABCC1, ACAA2, ACTR2, ACTR3, AFG3L2, AGFG1, AGK, AGRN, AKR1B1, AKT1, AKT2, ALG2, ANK2, ANK3, ANKFY1, ANPEP, ANXA1, ANXA2, ANXA7, AP2A1, AP2A2, AP2B1, AP2M1, AP2S1, AP3B1, APEX1, APOB, APOE, APOO, APOOL, ARF1, ARHGAP12, ARPC1A, ARPC2, ARPC3, ARPC4, ARPC5, ARRB1, ARSA, ASNA1, ATG7, ATP1B1, ATP2A2, ATP5F1A, ATP5F1B, ATP5F1C, ATP5F1D, ATP5ME, ATP5MG, ATP5PB, ATP5PD, ATP5PF, ATP5PO, ATP8B1, BAG6…
GO:0051656	establishment of organelle localization	GO_BiologicalProcess-EBI-UniProt-GOA_04.09.2018_00h00	6.90423e-13	1.80062e-09	1.44111e-44	1.71492e-42	[3, 4]	Group118	27.8523	166	[ABCE1, ACTN4, ACTR2, ACTR3, ALG2, AP1M2, AP3B1, AP3D1, AP3M1, AP3S1, APEX1, ARF1, ARHGEF2, ATG5, ATP2A2, C11orf58, C3, CADPS2, CAPS, CDC42, CDK5, CHAMP1, CHGA, CHMP1A, CHMP2A, CHMP4A, CHMP4B, CLASP2, COPG1, CRIP2, CTSC, CTSZ, CUL3, DCTN1, DCTN2, DCTN4, DENR, DLG1, DNAJC5, DNM1, DNM1L, DNM2, DNM3, DOCK7, DPYSL2, DYNC1H1, EIF3A, EIF6, EPB42, EXOC4, EZR, FDPS, FMR1, FNBP1L, FYCO1, GBF1, GIPC1, GOLG…
GO:0016050	vesicle organization	GO_BiologicalProcess-EBI-UniProt-GOA_04.09.2018_00h00	3.72629e-17	9.99392e-14	1.44111e-44	1.71492e-42	[4]	Group118	31.5574	154	[AGFG1, AKT2, ALG2, ANKFY1, ANXA1, ANXA2, AP1G1, AP1M1, AP2M1, AP3B1, AP3D1, ARF1, ARFGEF2, ATG5, C3, CALR, CAPS, CAV1, CD2AP, CHMP1A, CHMP2A, CHMP4A, CHMP4B, CORO1A, CTSC, CTSZ, CUL3, DNAJC13, DNM1, DNM3, DYSF, EEA1, EPB42, EPS15, EXOC8, FNBP1L, GBF1, GNAI3, GOLGA2, GOLPH3, GOLPH3L, GOSR1, GSTP1, HARS, HDLBP, HEBP1, HGS, IQGAP1, IST1, KIF5B, LAMTOR1, LMAN1, MCFD2, MIA3, MYO18A, NAPA, NSF, PAFAH1…
GO:0051648	vesicle localization	GO_BiologicalProcess-EBI-UniProt-GOA_04.09.2018_00h00	5.79654e-11	1.47638e-07	1.44111e-44	1.71492e-42	[4]	Group118	29.8387	111	[ACTN4, ALG2, AP1M2, AP3B1, AP3D1, AP3M1, AP3S1, APEX1, ARF1, ATG5, ATP2A2, C11orf58, C3, CADPS2, CAPS, CDK5, CLASP2, CTSC, CTSZ, CUL3, DCTN1, DCTN2, DENR, DNAJC5, DNM1, DNM1L, DNM2, DNM3, DPYSL2, DYNC1H1, EPB42, EXOC4, FMR1, FNBP1L, FYCO1, GBF1, GIPC1, GOLGA2, GOSR1, GRIPAP1, GSK3B, GSTP1, HTT, KIF5B, LMAN1, MCFD2, METAP2, MLPH, MYO1A, MYO1C, MYO1E, NAPA, NSF, PAFAH1B1, PDCD6, PDCD6IP, PICALM, P…
GO:0061025	membrane fusion	GO_BiologicalProcess-EBI-UniProt-GOA_04.09.2018_00h00	3.56636e-06	0.00802074	1.44111e-44	1.71492e-42	[4]	Group118	27.1777	78	[AFG3L2, AKT2, ANKFY1, ANXA1, ANXA2, ANXA7, ATG7, BAK1, BAX, CALR, CD9, CHCHD3, CHP1, CORO1A, DENR, DNM1, DNM1L, DNM2, DNM3, DYSF, EEA1, FIS1, GCA, GCLC, GNAI3, GOSR1, KIF5B, MFN1, MFN2, MX1, NAPA, NAPG, NSF, NSFL1C, OPA1, PPIA, RAB3A, RAB7A, RAB8A, RABEP1, RABGAP1, SEC22B, SEPT9, SGSM3, SNAP23, SNAP29, SNAPIN, STOML2, STX12, STX18, STX4, STX5, STX6, STX7, SYTL1, SYTL2, TAP1, TAP2, TAPBP, TBC1D15…
GO:0006903	vesicle targeting	GO_BiologicalProcess-EBI-UniProt-GOA_04.09.2018_00h00	9.9357e-13	2.58328e-09	1.44111e-44	1.71492e-42	[2, 5, 6]	Group118	46.1538	48	[ALG2, AP1M2, CLASP2, CTSC, CTSZ, CUL3, EXOC4, GBF1, GOLGA2, GOSR1, GSTP1, LMAN1, MCFD2, NAPA, NSF, PDCD6, PPP6C, PPP6R1, PPP6R3, PREB, PTGES2, RAB1A, RAB1B, SAR1B, SCFD1, SCRIB, SEC13, SEC16A, SEC22B, SEC23A, SEC23IP, SEC24A, SEC24B, SEC24C, SEC24D, SEC31A, SERPINA1, SLC25A4, SNAP23, SNAP29, STX5, TFG, TMED10, TMED2, TMED9, TRAPPC5, USO1, YKT6]
GO:0006900	vesicle budding from membrane	GO_BiologicalProcess-EBI-UniProt-GOA_04.09.2018_00h00	3.12471e-22	8.5867e-19	1.44111e-44	1.71492e-42	[4, 5]	Group118	56.1404	64	[ALG2, ANXA2, AP2M1, AP3B1, ARF1, CHMP4A, CHMP4B, CTSC, CTSZ, CUL3, DNM1, DNM3, FNBP1L, GBF1, GOLGA2, GOLPH3, GOLPH3L, GSTP1, IQGAP1, LMAN1, MCFD2, MIA3, MYO18A, NAPA, NSF, PDCD6, PICALM, PPP6C, PPP6R1, PPP6R3, PREB, PTGES2, RAB1A, RAB1B, RAB7A, S100A10, SAR1A, SAR1B, SCFD1, SEC13, SEC16A, SEC22B, SEC23A, SEC23B, SEC23IP, SEC24A, SEC24B, SEC24C, SEC24D, SEC31A, SERPINA1, SLC25A4, SNX3, STX5, TFG,…
GO:0051650	establishment of vesicle localization	GO_BiologicalProcess-EBI-UniProt-GOA_04.09.2018_00h00	1.4238e-10	3.60648e-07	1.44111e-44	1.71492e-42	[4, 5]	Group118	30.0578	104	[ACTN4, ALG2, AP1M2, AP3B1, AP3D1, AP3M1, AP3S1, APEX1, ARF1, ATG5, ATP2A2, C11orf58, C3, CADPS2, CAPS, CDK5, CLASP2, CTSC, CTSZ, CUL3, DCTN1, DCTN2, DENR, DNAJC5, DNM1, DNM1L, DNM2, DNM3, DPYSL2, DYNC1H1, EPB42, EXOC4, FMR1, FNBP1L, FYCO1, GBF1, GIPC1, GOLGA2, GOSR1, GRIPAP1, GSK3B, GSTP1, HTT, KIF5B, LMAN1, MCFD2, METAP2, MLPH, MYO1C, MYO1E, NAPA, NSF, PAFAH1B1, PDCD6, PICALM, PPP6C, PPP6R1, PP…
GO:0006888	ER to Golgi vesicle-mediated transport	GO_BiologicalProcess-EBI-UniProt-GOA_04.09.2018_00h00	2.27219e-24	6.28034e-21	1.44111e-44	1.71492e-42	[4, 5, 6]	Group118	45.4545	100	[ACTR10, ACTR1A, ALG2, ANK1, ANK2, ANK3, ARCN1, ARF1, ARF4, ARFGAP1, ARFGAP2, ARFGAP3, BCAP31, CAPZA1, CAPZA2, CAPZB, COG1, COG2, COG3, COG4, COG5, COG6, COG7, COPA, COPB1, COPB2, COPE, COPG1, COPG2, COPZ1, CTSC, CTSZ, CUL3, DCTN1, DCTN2, DCTN3, DCTN4, DHRS4, DYNC1H1, DYNC1I2, DYNC1LI1, DYNC1LI2, ERGIC1, F2, GBF1, GOLGA2, GOLGB1, GOSR1, GSTP1, HYOU1, IQGAP1, LMAN1, MCFD2, MIA2, MIA3, NAPA, NSF, P…
GO:0035459	cargo loading into vesicle	GO_BiologicalProcess-EBI-UniProt-GOA_04.09.2018_00h00	8.2952e-08	0.000199168	1.44111e-44	1.71492e-42	[4, 5, 6]	Group118	68.1818	15	[IQGAP1, MIA2, MIA3, PICALM, RAB1A, SAR1A, SEC13, SEC23A, SEC24A, SEC24B, SEC24C, SEC24D, SEC31A, TMED10, TMED2]
GO:0048193	Golgi vesicle transport	GO_BiologicalProcess-EBI-UniProt-GOA_04.09.2018_00h00	1.1438e-33	3.20492e-30	1.44111e-44	1.71492e-42	[5]	Group118	40.9639	170	[ACSL3, ACTR10, ACTR1A, AKR1B10, ALG2, ANK1, ANK2, ANK3, ANKFY1, AP1G1, AP2A1, ARCN1, ARF1, ARF4, ARF5, ARFGAP1, ARFGAP2, ARFGAP3, ARFGEF2, ARL1, ARL3, BCAP31, C11orf58, CAPZA1, CAPZA2, CAPZB, CCDC22, CCDC93, COG1, COG2, COG3, COG4, COG5, COG6, COG7, COPA, COPB1, COPB2, COPE, COPG1, COPG2, COPZ1, CSK, CTSC, CTSZ, CUL3, CUX1, DCTN1, DCTN2, DCTN3, DCTN4, DHRS4, DNM2, DOP1B, DYNC1H1, DYNC1I2, DYNC1L…
GO:0048199	vesicle targeting, to, from or within Golgi	GO_BiologicalProcess-EBI-UniProt-GOA_04.09.2018_00h00	1.68679e-12	4.36372e-09	1.44111e-44	1.71492e-42	[3, 6, 7]	Group118	50	41	[ALG2, CTSC, CTSZ, CUL3, GBF1, GOLGA2, GOSR1, GSTP1, LMAN1, MCFD2, NAPA, NSF, PDCD6, PPP6C, PPP6R1, PPP6R3, PREB, PTGES2, RAB1A, RAB1B, SAR1B, SCFD1, SEC13, SEC16A, SEC22B, SEC23A, SEC23IP, SEC24A, SEC24B, SEC24C, SEC24D, SEC31A, SERPINA1, SLC25A4, STX5, TFG, TMED10, TMED2, TMED9, TRAPPC5, USO1]
GO:0006901	vesicle coating	GO_BiologicalProcess-EBI-UniProt-GOA_04.09.2018_00h00	6.31635e-13	1.6492e-09	1.44111e-44	1.71492e-42	[5, 6]	Group118	51.9481	40	[ALG2, CTSC, CTSZ, CUL3, GBF1, GOLGA2, GSTP1, LMAN1, MCFD2, NAPA, NSF, PDCD6, PPP6C, PPP6R1, PPP6R3, PREB, PTGES2, RAB1A, RAB1B, SAR1B, SCFD1, SEC13, SEC16A, SEC22B, SEC23A, SEC23IP, SEC24A, SEC24B, SEC24C, SEC24D, SEC31A, SERPINA1, SLC25A4, STX5, TFG, TMED10, TMED2, TMED9, TRAPPC5, USO1]
GO:0048194	Golgi vesicle budding	GO_BiologicalProcess-EBI-UniProt-GOA_04.09.2018_00h00	2.3947e-16	6.38427e-13	1.44111e-44	1.71492e-42	[5, 6]	Group118	53.8462	49	[ALG2, CTSC, CTSZ, CUL3, GBF1, GOLGA2, GOLPH3, GOLPH3L, GSTP1, IQGAP1, LMAN1, MCFD2, MIA3, MYO18A, NAPA, NSF, PDCD6, PPP6C, PPP6R1, PPP6R3, PREB, PTGES2, RAB1A, RAB1B, SAR1A, SAR1B, SCFD1, SEC13, SEC16A, SEC22B, SEC23A, SEC23B, SEC23IP, SEC24A, SEC24B, SEC24C, SEC24D, SEC31A, SERPINA1, SLC25A4, STX5, TFG, TMED10, TMED2, TMED9, TRAPPC5, USO1, VAPA, VAPB]
GO:0090110	cargo loading into COPII-coated vesicle	GO_BiologicalProcess-EBI-UniProt-GOA_04.09.2018_00h00	4.27963e-06	0.00959921	1.44111e-44	1.71492e-42	[4, 5, 6, 7, 8]	Group118	68.75	11	[IQGAP1, MIA3, RAB1A, SAR1A, SEC13, SEC23A, SEC24A, SEC24B, SEC24C, SEC24D, SEC31A]
GO:0090114	COPII-coated vesicle budding	GO_BiologicalProcess-EBI-UniProt-GOA_04.09.2018_00h00	9.78828e-14	2.57432e-10	1.44111e-44	1.71492e-42	[5, 6, 7]	Group118	51.8072	43	[ALG2, CTSC, CTSZ, CUL3, GOLGA2, GSTP1, IQGAP1, LMAN1, MCFD2, MIA3, NAPA, NSF, PDCD6, PPP6C, PPP6R1, PPP6R3, PREB, RAB1A, RAB1B, SAR1A, SAR1B, SCFD1, SEC13, SEC16A, SEC22B, SEC23A, SEC23B, SEC23IP, SEC24A, SEC24B, SEC24C, SEC24D, SEC31A, SERPINA1, SLC25A4, STX5, TFG, TMED10, TMED2, TRAPPC5, USO1, VAPA, VAPB]
GO:0048208	COPII vesicle coating	GO_BiologicalProcess-EBI-UniProt-GOA_04.09.2018_00h00	2.03822e-11	5.21579e-08	1.44111e-44	1.71492e-42	[5, 6, 7, 8, 9]	Group118	50	37	[ALG2, CTSC, CTSZ, CUL3, GOLGA2, GSTP1, LMAN1, MCFD2, NAPA, NSF, PDCD6, PPP6C, PPP6R1, PPP6R3, PREB, RAB1A, RAB1B, SAR1B, SCFD1, SEC13, SEC16A, SEC22B, SEC23A, SEC23IP, SEC24A, SEC24B, SEC24C, SEC24D, SEC31A, SERPINA1, SLC25A4, STX5, TFG, TMED10, TMED2, TRAPPC5, USO1]
GO:0022613	ribonucleoprotein complex biogenesis	GO_BiologicalProcess-EBI-UniProt-GOA_04.09.2018_00h00	1.71328e-19	4.66012e-16	1.91003e-41	2.21563e-39	[3]	Group119	31.5978	176	[ABCE1, ADAR, AGO1, AGO2, ATXN2L, C1QBP, CDC73, CELF1, CIRBP, CNOT1, CPSF6, CPSF7, DDX1, DDX17, DDX21, DDX23, DDX39A, DDX39B, DDX3X, DDX6, DENR, DHX30, DHX9, DIS3, DKC1, DNM1L, DYNC1H1, EBNA1BP2, EIF2A, EIF2S1, EIF3A, EIF3B, EIF3D, EIF3E, EIF3F, EIF3G, EIF3H, EIF3I, EIF3J, EIF3K, EIF3L, EIF3M, EIF4A3, EIF4B, EIF4H, EIF5, EIF6, ELF1, EXOSC4, FBL, G3BP1, G3BP2, GAR1, GNL1, GNL3, HARS, HEATR1, HGS, …
GO:0010608	posttranscriptional regulation of gene expression	GO_BiologicalProcess-EBI-UniProt-GOA_04.09.2018_00h00	1.30732e-17	3.51931e-14	1.91003e-41	2.21563e-39	[5, 6]	Group119	29.8869	185	[AARS, ACO1, ACTR1B, ADAR, AGO1, AGO2, AKT1, AKT2, ANP32A, ANP32B, APEX1, C1QBP, CALR, CAPRIN1, CARHSP1, CAV1, CD74, CDC37, CELF1, CIRBP, CNOT1, CNOT9, COA3, CYFIP1, DDX1, DDX39A, DDX39B, DDX3X, DDX5, DDX6, DHX29, DHX9, DIS3, DKC1, DNAJC1, DNAJC3, DNAJC5, EEF2, EEFSEC, EGFR, EIF1, EIF2A, EIF2AK2, EIF2B2, EIF2B4, EIF2B5, EIF2S1, EIF3A, EIF3B, EIF3D, EIF3E, EIF3H, EIF3K, EIF4A2, EIF4A3, EIF4B, EIF4…
GO:0043487	regulation of RNA stability	GO_BiologicalProcess-EBI-UniProt-GOA_04.09.2018_00h00	1.58451e-08	3.87095e-05	1.91003e-41	2.21563e-39	[3, 5, 6, 7, 8]	Group119	33.9181	58	[AKT1, ANP32A, ANP32B, APEX1, CARHSP1, CIRBP, DHX9, DIS3, DKC1, EIF4A2, EIF4E, EIF4G1, ELAVL1, ETF1, EXOSC4, FMR1, GIGYF2, HNRNPA0, HNRNPC, HNRNPD, HNRNPK, HNRNPR, HNRNPU, HSPA8, HSPB1, IGF2BP2, KHSRP, LARP1, MAPK14, MTOR, NPM1, NUP214, PABPC1, PABPC4, PAIP1, PDE12, PRKACA, PRKCA, PRKCD, PTK2B, RBM10, SERBP1, SET, SYNCRIP, TARDBP, TBRG4, THRAP3, TNPO1, UPF1, VIM, XPNPEP1, XPO1, YBX1, YBX3, YTHDF3…
GO:0006396	RNA processing	GO_BiologicalProcess-EBI-UniProt-GOA_04.09.2018_00h00	8.79915e-22	2.41449e-18	1.91003e-41	2.21563e-39	[5, 6, 7]	Group119	27.396	303	[AARS, AARS2, ACIN1, ADAR, AGO1, AGO2, AHCYL1, AHNAK, AIP, ALYREF, AQR, ASAP2, ATG5, C1QBP, C3, C9orf64, CCAR1, CCAR2, CDC5L, CDC73, CELF1, CHERP, CHTOP, CPSF1, CPSF6, CPSF7, CSTF2, CSTF3, CTNNBL1, CYFIP1, DAZAP1, DBR1, DCPS, DDX1, DDX17, DDX21, DDX23, DDX39A, DDX39B, DDX42, DDX46, DDX5, DHX15, DHX16, DHX29, DHX30, DHX32, DHX9, DIS3, DKC1, DNAJC8, EBNA1BP2, EFTUD2, EGFR, EIF3A, EIF4A3, EIF6, ELAV…
GO:0006401	RNA catabolic process	GO_BiologicalProcess-EBI-UniProt-GOA_04.09.2018_00h00	6.21751e-37	1.74712e-33	1.91003e-41	2.21563e-39	[5, 6, 7]	Group119	41.7633	180	[ACTR1B, AGO1, AGO2, AKT1, ANP32A, ANP32B, APEX1, CARHSP1, CIRBP, CNOT1, CNOT9, CSDE1, DCPS, DDX5, DDX6, DHX9, DIS3, DKC1, EDC4, EIF3E, EIF4A2, EIF4A3, EIF4E, EIF4G1, ELAVL1, ETF1, EXOSC4, FEN1, FMR1, GIGYF2, GSPT1, GTPBP1, HBS1L, HNRNPA0, HNRNPC, HNRNPD, HNRNPK, HNRNPR, HNRNPU, HSPA8, HSPB1, IGF2BP2, ISG20, KHSRP, LARP1, LRPPRC, LSM1, LSM2, LSM3, LSM4, LSM6, MAGOH, MAPK14, MTOR, MTREX, NAA10, NA…
GO:0006402	mRNA catabolic process	GO_BiologicalProcess-EBI-UniProt-GOA_04.09.2018_00h00	4.32334e-34	1.2127e-30	1.91003e-41	2.21563e-39	[5, 6, 7, 8]	Group119	41.8782	165	[ACTR1B, AGO1, AGO2, AKT1, ANP32A, ANP32B, APEX1, CARHSP1, CIRBP, CNOT1, CNOT9, CSDE1, DCPS, DDX5, DDX6, DHX9, DIS3, EDC4, EIF3E, EIF4A2, EIF4A3, EIF4E, EIF4G1, ELAVL1, ETF1, EXOSC4, FMR1, GIGYF2, GSPT1, GTPBP1, HBS1L, HNRNPA0, HNRNPC, HNRNPD, HNRNPK, HNRNPR, HNRNPU, HSPA8, HSPB1, IGF2BP2, KHSRP, LARP1, LSM1, LSM2, LSM3, LSM4, LSM6, MAGOH, MAPK14, MTOR, NAGLU, NBAS, NCBP1, NPM1, NUDT16, NUP214, P…
GO:0016071	mRNA metabolic process	GO_BiologicalProcess-EBI-UniProt-GOA_04.09.2018_00h00	2.38991e-46	6.76346e-43	1.91003e-41	2.21563e-39	[6, 7]	Group119	34.2315	343	[ACIN1, ACTR1B, ADAR, AGO1, AGO2, AHCYL1, AIP, AKT1, ALYREF, ANP32A, ANP32B, APEX1, AQR, ASAP2, ATG5, C1QBP, C3, CARHSP1, CCAR1, CCAR2, CDC5L, CDC73, CELF1, CHERP, CHTOP, CIRBP, CNOT1, CNOT9, CPSF1, CPSF6, CPSF7, CSDE1, CSTF2, CSTF3, CTNNBL1, CYFIP1, DAZAP1, DBR1, DCPS, DDX1, DDX17, DDX23, DDX39A, DDX39B, DDX42, DDX46, DDX5, DDX6, DHX15, DHX16, DHX32, DHX9, DIS3, DKC1, DNAJC8, EDC4, EFTUD2, EIF3E…
GO:1903311	regulation of mRNA metabolic process	GO_BiologicalProcess-EBI-UniProt-GOA_04.09.2018_00h00	2.15636e-15	5.72082e-12	1.91003e-41	2.21563e-39	[5, 6, 7, 8]	Group119	34.0361	113	[ACTR1B, AGO2, AHCYL1, AKT1, ANP32A, ANP32B, APEX1, ASAP2, C1QBP, CARHSP1, CDC73, CIRBP, CNOT1, CPSF6, CPSF7, DAZAP1, DDX17, DDX5, DHX9, DIS3, EIF4A2, EIF4E, EIF4G1, ELAVL1, ETF1, EXOSC4, FMR1, GIGYF2, GTPBP1, HNRNPA0, HNRNPA1, HNRNPA2B1, HNRNPC, HNRNPD, HNRNPK, HNRNPL, HNRNPR, HNRNPU, HSPA8, HSPB1, IGF2BP2, KHDRBS1, KHSRP, LARP1, MAGOH, MAPK14, MTOR, NAGLU, NBAS, NCBP1, NPM1, NUDT21, NUP214, NUP…
GO:0006397	mRNA processing	GO_BiologicalProcess-EBI-UniProt-GOA_04.09.2018_00h00	6.66115e-24	1.83981e-20	1.91003e-41	2.21563e-39	[6, 7, 8]	Group119	32.2379	206	[ACIN1, ADAR, AHCYL1, AIP, ALYREF, AQR, ASAP2, ATG5, C1QBP, C3, CCAR1, CCAR2, CDC5L, CDC73, CELF1, CHERP, CHTOP, CPSF1, CPSF6, CPSF7, CSTF2, CSTF3, CTNNBL1, CYFIP1, DAZAP1, DBR1, DCPS, DDX1, DDX17, DDX23, DDX39A, DDX39B, DDX42, DDX46, DDX5, DHX15, DHX16, DHX32, DHX9, DNAJC8, EFTUD2, EIF4A3, ELAVL1, ESRP1, ETF1, FARP2, FIP1L1, FMR1, FUS, GRSF1, GTF2F1, HARS, HDLBP, HEBP1, HGS, HNRNPA0, HNRNPA1, HN…
GO:0008380	RNA splicing	GO_BiologicalProcess-EBI-UniProt-GOA_04.09.2018_00h00	1.62236e-26	4.50367e-23	1.91003e-41	2.21563e-39	[6, 7, 8]	Group119	35.1044	185	[ACIN1, AHNAK, ALYREF, AQR, ASAP2, C1QBP, CCAR1, CCAR2, CDC5L, CELF1, CHERP, CPSF1, CPSF7, CSTF2, CSTF3, CTNNBL1, CYFIP1, DAZAP1, DBR1, DCPS, DDX1, DDX17, DDX23, DDX39A, DDX39B, DDX42, DDX46, DDX5, DHX15, DHX16, DHX32, DHX9, DNAJC8, EFTUD2, EIF4A3, ELAVL1, ESRP1, FARP2, FIP1L1, FMR1, FUS, GTF2F1, HARS, HGS, HNRNPA0, HNRNPA1, HNRNPA2B1, HNRNPA3, HNRNPC, HNRNPD, HNRNPF, HNRNPH1, HNRNPH2, HNRNPH3, H…
GO:0043484	regulation of RNA splicing	GO_BiologicalProcess-EBI-UniProt-GOA_04.09.2018_00h00	1.085e-08	2.66042e-05	1.91003e-41	2.21563e-39	[5, 6, 7, 8, 9]	Group119	35.8621	52	[AHNAK, C1QBP, CELF1, DAZAP1, DDX17, DDX5, ESRP1, FMR1, HARS, HGS, HNRNPA1, HNRNPA2B1, HNRNPF, HNRNPH1, HNRNPK, HNRNPL, HNRNPLL, HNRNPU, KHDRBS1, MAGOH, NCBP1, NUP98, POLR2A, PRDX5, PRDX6, PRPF19, PSMD4, PTBP1, RBM10, RBM15, RBM17, RBM25, RBMX, RPS13, RPS26, SF3A1, SMU1, SNRNP70, SNW1, SRSF1, SRSF2, SRSF3, SRSF4, SRSF5, SRSF6, SRSF7, SRSF9, THRAP3, TMBIM6, TRA2B, U2AF2, ZPR1]
GO:0050684	regulation of mRNA processing	GO_BiologicalProcess-EBI-UniProt-GOA_04.09.2018_00h00	5.44284e-09	1.34166e-05	1.91003e-41	2.21563e-39	[5, 6, 7, 8, 9]	Group119	35.4839	55	[AHCYL1, ASAP2, C1QBP, CDC73, CPSF6, CPSF7, DAZAP1, DDX17, DDX5, DHX9, ETF1, FMR1, HNRNPA1, HNRNPA2B1, HNRNPK, HNRNPL, HNRNPU, KHDRBS1, MAGOH, NCBP1, NUDT21, NUP98, PABPN1, PAPOLA, PDAP1, PRDX5, PRDX6, PRPF19, PTBP1, RBM10, RBM15, RBM25, RBMX, RNF40, SAFB, SAFB2, SF3A1, SLTM, SMU1, SNRNP70, SNRPA, SNW1, SRSF2, SRSF3, SRSF4, SRSF6, SRSF7, SRSF9, SUPT5H, SUPT6H, THRAP3, TRA2B, U2AF2, VIRMA, ZC3H14]
GO:0061013	regulation of mRNA catabolic process	GO_BiologicalProcess-EBI-UniProt-GOA_04.09.2018_00h00	1.95332e-09	4.86377e-06	1.91003e-41	2.21563e-39	[5, 6, 7, 8, 9]	Group119	33.8462	66	[ACTR1B, AGO2, AKT1, ANP32A, ANP32B, APEX1, CARHSP1, CIRBP, CNOT1, DHX9, DIS3, EIF4A2, EIF4E, EIF4G1, ELAVL1, ETF1, EXOSC4, FMR1, GIGYF2, GTPBP1, HNRNPA0, HNRNPC, HNRNPD, HNRNPK, HNRNPR, HNRNPU, HSPA8, HSPB1, IGF2BP2, KHSRP, LARP1, MAPK14, MTOR, NAGLU, NBAS, NPM1, NUP214, PABPC1, PABPC4, PAIP1, PDE12, PKP3, PNPT1, PRKACA, PRKCA, PRKCD, PTK2B, RBM10, SERBP1, SET, SYNCRIP, TARDBP, TBRG4, THRAP3, TN…
GO:1903312	negative regulation of mRNA metabolic process	GO_BiologicalProcess-EBI-UniProt-GOA_04.09.2018_00h00	1.3144e-06	0.00301129	1.91003e-41	2.21563e-39	[5, 6, 7, 8, 9]	Group119	36.7347	36	[C1QBP, CIRBP, DHX9, ELAVL1, FMR1, HNRNPA0, HNRNPA2B1, HNRNPC, HNRNPD, HNRNPK, HNRNPU, LARP1, MAPK14, MTOR, NAGLU, NBAS, PABPC1, PAIP1, PKP3, PTBP1, RBM10, RBMX, RNF40, SRSF4, SRSF6, SRSF7, SRSF9, SUPT5H, SYNCRIP, TARDBP, THRAP3, TRA2B, U2AF2, YBX1, YBX3, ZC3H14]
GO:0033119	negative regulation of RNA splicing	GO_BiologicalProcess-EBI-UniProt-GOA_04.09.2018_00h00	1.19435e-05	0.0262399	1.91003e-41	2.21563e-39	[5, 6, 7, 8, 9, 10]	Group119	51.7241	15	[C1QBP, HNRNPA2B1, HNRNPK, PTBP1, RBM10, RBMX, RPS13, RPS26, SRSF4, SRSF6, SRSF7, SRSF9, TMBIM6, TRA2B, U2AF2]
GO:0033120	positive regulation of RNA splicing	GO_BiologicalProcess-EBI-UniProt-GOA_04.09.2018_00h00	2.27752e-06	0.00516768	1.91003e-41	2.21563e-39	[5, 6, 7, 8, 9, 10]	Group119	47.619	20	[DAZAP1, HARS, HGS, HNRNPLL, NCBP1, NUP98, POLR2A, PRDX5, PRDX6, PRPF19, PSMD4, RBMX, SNRNP70, SNW1, SRSF1, SRSF5, THRAP3, TRA2B, U2AF2, ZPR1]
GO:0000375	RNA splicing, via transesterification reactions	GO_BiologicalProcess-EBI-UniProt-GOA_04.09.2018_00h00	2.66848e-29	7.42905e-26	1.91003e-41	2.21563e-39	[7, 8, 9]	Group119	39.4541	159	[ALYREF, AQR, ASAP2, C1QBP, CCAR1, CDC5L, CELF1, CHERP, CPSF1, CPSF7, CSTF2, CSTF3, CTNNBL1, DAZAP1, DBR1, DCPS, DDX1, DDX17, DDX23, DDX39A, DDX39B, DDX42, DDX46, DDX5, DHX15, DHX16, DHX32, DHX9, DNAJC8, EFTUD2, EIF4A3, ELAVL1, FARP2, FIP1L1, FMR1, FUS, GTF2F1, HARS, HGS, HNRNPA0, HNRNPA1, HNRNPA2B1, HNRNPA3, HNRNPC, HNRNPD, HNRNPF, HNRNPH1, HNRNPH2, HNRNPH3, HNRNPK, HNRNPL, HNRNPM, HNRNPR, HNRNP…
GO:0031124	mRNA 3'-end processing	GO_BiologicalProcess-EBI-UniProt-GOA_04.09.2018_00h00	2.1823e-10	5.51468e-07	1.91003e-41	2.21563e-39	[7, 8, 9]	Group119	38.5714	54	[AHCYL1, ALYREF, ASAP2, CDC73, CHTOP, CPSF1, CPSF6, CPSF7, CSTF2, CSTF3, DDX39A, DDX39B, EIF4A3, ETF1, FIP1L1, GRSF1, HARS, HDLBP, HEBP1, HGS, MAGOH, MYBBP1A, NCBP1, NUDT21, PABPC1, PABPN1, PAPOLA, PDAP1, PNPT1, POLDIP3, PSMD4, RBM39, RNF40, SARNP, SNRPA, SRM, SRRM1, SRSF1, SRSF11, SRSF2, SRSF3, SRSF4, SRSF5, SRSF6, SRSF7, SRSF9, SUPT5H, SYMPK, THOC2, U2AF1, U2AF2, VIRMA, ZC3H11A, ZC3H14]
GO:0000398	mRNA splicing, via spliceosome	GO_BiologicalProcess-EBI-UniProt-GOA_04.09.2018_00h00	1.14594e-28	3.18916e-25	1.91003e-41	2.21563e-39	[7, 8, 9, 10, 11]	Group119	39.25	157	[ALYREF, AQR, ASAP2, C1QBP, CCAR1, CDC5L, CELF1, CHERP, CPSF1, CPSF7, CSTF2, CSTF3, CTNNBL1, DAZAP1, DBR1, DCPS, DDX1, DDX17, DDX23, DDX39A, DDX39B, DDX42, DDX46, DDX5, DHX15, DHX16, DHX32, DHX9, DNAJC8, EFTUD2, EIF4A3, ELAVL1, FARP2, FIP1L1, FMR1, FUS, GTF2F1, HARS, HGS, HNRNPA0, HNRNPA1, HNRNPA2B1, HNRNPA3, HNRNPC, HNRNPD, HNRNPF, HNRNPH1, HNRNPH2, HNRNPH3, HNRNPK, HNRNPL, HNRNPM, HNRNPR, HNRNP…
GO:0048024	regulation of mRNA splicing, via spliceosome	GO_BiologicalProcess-EBI-UniProt-GOA_04.09.2018_00h00	6.60909e-07	0.00152736	1.91003e-41	2.21563e-39	[6, 7, 8, 9, 10, 11, 12]	Group119	37.6344	35	[C1QBP, DAZAP1, DDX17, DDX5, FMR1, HNRNPA1, HNRNPA2B1, HNRNPK, HNRNPL, HNRNPU, KHDRBS1, MAGOH, NCBP1, NUP98, PRDX5, PRDX6, PRPF19, PTBP1, RBM10, RBM15, RBM25, RBMX, SF3A1, SMU1, SNRNP70, SNW1, SRSF2, SRSF3, SRSF4, SRSF6, SRSF7, SRSF9, THRAP3, TRA2B, U2AF2]
GO:0006403	RNA localization	GO_BiologicalProcess-EBI-UniProt-GOA_04.09.2018_00h00	2.84529e-18	7.69652e-15	1.24992e-81	1.67489e-79	[3]	Group120	35.8209	120	[ABCE1, AGFG1, ALYREF, CCT2, CCT3, CCT4, CCT5, CCT6A, CCT7, CCT8, CHTOP, CKAP5, CPSF1, CPSF6, DDX39A, DDX39B, DHX9, DKC1, EIF3A, EIF4A2, EIF4A3, EIF4E, EIF4G1, EIF5A, EIF6, EPB41L4B, ETF1, FBL, FERMT2, FIP1L1, FLNB, FLOT1, FMR1, G3BP2, HARS, HDLBP, HEBP1, HGS, HNRNPA1, HNRNPA2B1, HNRNPU, IGF2BP2, KHDRBS1, KHSRP, KTN1, LRP1, LRPPRC, MAGOH, MMAB, MVP, MYO1C, MYO1E, NCBP1, NMD3, NOP58, NUP107, NUP13…
GO:0071166	ribonucleoprotein complex localization	GO_BiologicalProcess-EBI-UniProt-GOA_04.09.2018_00h00	5.17346e-17	1.38701e-13	1.24992e-81	1.67489e-79	[3]	Group120	43.1034	75	[ABCE1, AGFG1, ALYREF, CHTOP, CPSF1, DDX39A, DDX39B, EIF3A, EIF4A2, EIF4A3, EIF4E, EIF4G1, EIF5A, EIF6, EPB41L4B, FIP1L1, FLNB, HARS, HDLBP, HEBP1, HGS, HNRNPA2B1, KTN1, MAGOH, NCBP1, NMD3, NUP107, NUP133, NUP153, NUP155, NUP160, NUP205, NUP210, NUP214, NUP43, NUP50, NUP54, NUP62, NUP88, NUP93, NUP98, PABPN1, POLDIP3, PRPF31, PSMD4, RAN, RANBP2, RBM39, RPS15, RPSA, SARNP, SEH1L, SRRM1, SRSF1, SRS…
GO:0051236	establishment of RNA localization	GO_BiologicalProcess-EBI-UniProt-GOA_04.09.2018_00h00	2.95568e-16	7.87393e-13	1.24992e-81	1.67489e-79	[3, 4]	Group120	35.9589	105	[ABCE1, AGFG1, ALYREF, CHTOP, CKAP5, CPSF1, CPSF6, DDX39A, DDX39B, DHX9, EIF3A, EIF4A2, EIF4A3, EIF4E, EIF4G1, EIF5A, EIF6, EPB41L4B, ETF1, FERMT2, FIP1L1, FLNB, FLOT1, FMR1, G3BP2, HARS, HDLBP, HEBP1, HGS, HNRNPA1, HNRNPA2B1, HNRNPU, IGF2BP2, KHDRBS1, KHSRP, KTN1, LRP1, LRPPRC, MAGOH, MMAB, MVP, MYO1C, MYO1E, NCBP1, NMD3, NUP107, NUP133, NUP153, NUP155, NUP160, NUP205, NUP210, NUP214, NUP43, NUP…
GO:0051169	nuclear transport	GO_BiologicalProcess-EBI-UniProt-GOA_04.09.2018_00h00	1.42747e-23	3.93839e-20	1.24992e-81	1.67489e-79	[4, 5]	Group120	34.8643	167	[ABCE1, AGFG1, AGT, AHCYL1, AKAP13, AKR1C3, AKT1, ALYREF, ANP32A, ANP32B, ANP32E, BAG3, BANF1, CALR, CDH1, CDK5, CHP1, CHTOP, CISD2, COX2, CPSF1, CPSF6, CSE1L, CTNND1, DDX39A, DDX39B, DHX9, EEF1A2, EIF3A, EIF4A2, EIF4A3, EIF4E, EIF4G1, EIF5A, EIF6, EMD, EPB41L4B, FERMT1, FIP1L1, FLNA, FLNB, GSK3B, HARS, HCLS1, HDLBP, HEBP1, HGS, HMGA1, HNRNPA1, HNRNPA2B1, HNRNPK, HSP90AB1, HSPA9, HTATIP2, IGBP1, …
GO:0015931	nucleobase-containing compound transport	GO_BiologicalProcess-EBI-UniProt-GOA_04.09.2018_00h00	2.13619e-13	5.60537e-10	1.24992e-81	1.67489e-79	[5]	Group120	32.3529	110	[ABCE1, AGFG1, ALYREF, CHTOP, CKAP5, CPSF1, CPSF6, DDX39A, DDX39B, DHX9, EIF3A, EIF4A2, EIF4A3, EIF4E, EIF4G1, EIF5A, EIF6, EPB41L4B, ETF1, FERMT2, FIP1L1, FLNB, FLOT1, FMR1, G3BP2, HARS, HDLBP, HEBP1, HGS, HNRNPA1, HNRNPA2B1, HNRNPU, IGF2BP2, KHDRBS1, KHSRP, KTN1, LRP1, LRPPRC, MAGOH, MVP, MYO1C, MYO1E, NCBP1, NMD3, NUP107, NUP133, NUP153, NUP155, NUP160, NUP205, NUP210, NUP214, NUP43, NUP50, NU…
GO:0006913	nucleocytoplasmic transport	GO_BiologicalProcess-EBI-UniProt-GOA_04.09.2018_00h00	6.28065e-23	1.72844e-19	1.24992e-81	1.67489e-79	[5, 6]	Group120	34.6723	164	[ABCE1, AGFG1, AGT, AHCYL1, AKAP13, AKR1C3, AKT1, ALYREF, ANP32A, ANP32B, ANP32E, BAG3, CALR, CDH1, CDK5, CHP1, CHTOP, CISD2, COX2, CPSF1, CPSF6, CSE1L, CTNND1, DDX39A, DDX39B, DHX9, EEF1A2, EIF3A, EIF4A2, EIF4A3, EIF4E, EIF4G1, EIF5A, EIF6, EMD, EPB41L4B, FERMT1, FIP1L1, FLNA, FLNB, GSK3B, HARS, HCLS1, HDLBP, HEBP1, HGS, HNRNPA1, HNRNPA2B1, HNRNPK, HSP90AB1, HSPA9, HTATIP2, IGBP1, IPO5, IPO7, IP…
GO:0006886	intracellular protein transport	GO_BiologicalProcess-EBI-UniProt-GOA_04.09.2018_00h00	1.48933e-78	4.26543e-75	1.24992e-81	1.67489e-79	[4, 5, 6, 7, 8]	Group120	37.5709	464	[ABCE1, ABHD14B, ACAA1, ACOX1, ACOX3, AGFG1, AGK, AGPS, AGT, AHCYL1, AIP, AKAP12, AKR1C3, AKT1, AKT2, ALG2, ALYREF, ANK3, ANP32B, AP1B1, AP1G1, AP1G2, AP1M1, AP1M2, AP1S1, AP1S2, AP2A1, AP2A2, AP2B1, AP2M1, AP2S1, AP3B1, AP3D1, AP3M1, AP3S1, ARCN1, ARFGAP1, ARFGAP3, ARFIP1, ARHGEF2, ASPSCR1, ATG3, ATP1B1, BAG3, BCAP31, BID, C4BPA, CALR, CAMSAP3, CAT, CD74, CDC37, CDC42, CDH1, CDK5, CHMP4A, CHMP4B…
GO:0034504	protein localization to nucleus	GO_BiologicalProcess-EBI-UniProt-GOA_04.09.2018_00h00	4.45361e-13	1.16462e-09	1.24992e-81	1.67489e-79	[6]	Group120	31.7416	113	[AGFG1, AGT, AKR1C3, AKT1, ANPEP, BAG3, CALR, CCT2, CCT3, CCT4, CCT5, CCT6A, CCT7, CCT8, CD2AP, CDH1, CDK5, CDK5RAP3, CHP1, CISD2, CLDN18, COL1A1, COX2, CSE1L, CTNND1, DKC1, DNAJA1, EEF1A2, F2, FERMT1, FLNA, GBP2, GSK3B, HCLS1, HNRNPK, HNRNPU, HSP90AB1, HSPA8, IGBP1, IPO5, IPO7, IPO9, JUP, KPNA1, KPNA3, KPNA4, KPNA6, KPNB1, LMNA, MANF, MAPK1, MAPK14, MAVS, NMD3, NUP107, NUP133, NUP153, NUP155, NU…
GO:0046822	regulation of nucleocytoplasmic transport	GO_BiologicalProcess-EBI-UniProt-GOA_04.09.2018_00h00	2.26029e-07	0.000533428	1.24992e-81	1.67489e-79	[5, 6, 7]	Group120	33.3333	51	[ANP32B, BAG3, CDH1, CDK5, CHP1, CISD2, COX2, CPSF6, DHX9, EEF1A2, EMD, FERMT1, FLNA, GSK3B, HCLS1, HNRNPK, HSP90AB1, IGBP1, IPO5, JUP, KHDRBS1, MAPK1, MAPK14, MAVS, NUP153, NUP214, NUP54, NUP62, PARK7, PEBP1, PPM1A, PPP1CC, PPP1R12A, PRKCD, PTPN11, RANGAP1, SFN, SP100, SUPT6H, TP53BP1, TPR, TRIM28, TXN, TXN2, VAC14, XPO1, XPO5, YWHAB, YWHAE, YWHAQ, ZPR1]
GO:0051028	mRNA transport	GO_BiologicalProcess-EBI-UniProt-GOA_04.09.2018_00h00	7.6832e-13	2.00224e-09	1.24992e-81	1.67489e-79	[5, 6, 8]	Group120	36.036	80	[AGFG1, ALYREF, CHTOP, CPSF1, DDX39A, DDX39B, DHX9, EIF4A2, EIF4A3, EIF4E, EIF4G1, EIF5A, EPB41L4B, ETF1, FIP1L1, FLNB, FMR1, G3BP2, HARS, HDLBP, HEBP1, HGS, HNRNPA1, HNRNPA2B1, IGF2BP2, KHSRP, KTN1, LRP1, LRPPRC, MAGOH, MVP, MYO1C, MYO1E, NCBP1, NUP107, NUP133, NUP153, NUP155, NUP160, NUP205, NUP210, NUP214, NUP43, NUP50, NUP54, NUP62, NUP88, NUP93, NUP98, PABPN1, PARP4, POLDIP3, PSMD4, RANBP2, …
GO:0006405	RNA export from nucleus	GO_BiologicalProcess-EBI-UniProt-GOA_04.09.2018_00h00	3.00595e-18	8.12809e-15	1.24992e-81	1.67489e-79	[5, 6, 7, 8]	Group120	43.0851	81	[ABCE1, AGFG1, ALYREF, CHTOP, CPSF1, CPSF6, DDX39A, DDX39B, DHX9, EIF3A, EIF4A2, EIF4A3, EIF4E, EIF4G1, EIF5A, EIF6, EPB41L4B, FIP1L1, FLNB, HARS, HDLBP, HEBP1, HGS, HNRNPA1, HNRNPA2B1, KHDRBS1, KTN1, MAGOH, NCBP1, NMD3, NUP107, NUP133, NUP153, NUP155, NUP160, NUP205, NUP210, NUP214, NUP43, NUP50, NUP54, NUP62, NUP88, NUP93, NUP98, PABPN1, POLDIP3, PSMD4, RAN, RANBP1, RANBP2, RANBP3, RBM39, RPS15…
GO:0017038	protein import	GO_BiologicalProcess-EBI-UniProt-GOA_04.09.2018_00h00	3.9367e-10	9.92048e-07	1.24992e-81	1.67489e-79	[5, 6, 7, 8]	Group120	31.2281	89	[AGFG1, AGK, AGT, AKR1C3, AKT1, APOE, BAG3, CDH1, CHP1, CISD2, CLU, COX2, CSE1L, CTNND1, EEF1A2, FERMT1, FLNA, GRPEL1, HCLS1, HNRNPK, HSP90AA1, HSP90AB1, HSPA4, HSPA8, HSPD1, IGBP1, IPO5, IPO7, IPO9, JUP, KPNA1, KPNA3, KPNA4, KPNA6, KPNB1, LAMP2, LMNA, LONP1, MANF, MAPK1, MAPK14, MAVS, NDUFA13, NUP107, NUP133, NUP153, NUP155, NUP214, NUP50, NUP54, NUP62, NUP88, NUP98, PDCD5, PEBP1, PEX19, PHB2, P…
GO:0051168	nuclear export	GO_BiologicalProcess-EBI-UniProt-GOA_04.09.2018_00h00	3.49037e-20	9.52522e-17	1.24992e-81	1.67489e-79	[6, 7]	Group120	39.924	105	[ABCE1, AGFG1, AHCYL1, AKAP13, ALYREF, ANP32B, BAG3, CALR, CDK5, CHP1, CHTOP, CPSF1, CPSF6, CSE1L, CTNND1, DDX39A, DDX39B, DHX9, EIF3A, EIF4A2, EIF4A3, EIF4E, EIF4G1, EIF5A, EIF6, EMD, EPB41L4B, FIP1L1, FLNB, GSK3B, HARS, HDLBP, HEBP1, HGS, HNRNPA1, HNRNPA2B1, HSPA9, KHDRBS1, KTN1, MAGOH, NCBP1, NMD3, NUP107, NUP133, NUP153, NUP155, NUP160, NUP205, NUP210, NUP214, NUP43, NUP50, NUP54, NUP62, NUP8…
GO:0051170	import into nucleus	GO_BiologicalProcess-EBI-UniProt-GOA_04.09.2018_00h00	3.82361e-09	9.45579e-06	1.24992e-81	1.67489e-79	[6, 7]	Group120	31.3253	78	[AGFG1, AGT, AKR1C3, AKT1, BAG3, CDH1, CHP1, CISD2, COX2, CSE1L, CTNND1, EEF1A2, FERMT1, FLNA, HCLS1, HNRNPA1, HNRNPA2B1, HNRNPK, HSP90AB1, HTATIP2, IGBP1, IPO5, IPO7, IPO9, JUP, KPNA1, KPNA3, KPNA4, KPNA6, KPNB1, LMNA, MANF, MAPK1, MAPK14, MAVS, NUP107, NUP133, NUP153, NUP155, NUP214, NUP50, NUP54, NUP62, NUP88, NUP98, PEBP1, PHB2, PML, PPP3CA, PRKAG1, PRKCD, PTK2B, RAB18, RAN, RANBP1, RANBP2, R…
GO:0006606	protein import into nucleus	GO_BiologicalProcess-EBI-UniProt-GOA_04.09.2018_00h00	1.157e-07	0.000276755	1.24992e-81	1.67489e-79	[5, 6, 7, 8, 9]	Group120	30.6306	68	[AGFG1, AGT, AKR1C3, AKT1, BAG3, CDH1, CHP1, CISD2, COX2, CSE1L, CTNND1, EEF1A2, FERMT1, FLNA, HCLS1, HNRNPK, HSP90AB1, IGBP1, IPO5, IPO7, IPO9, JUP, KPNA1, KPNA3, KPNA4, KPNA6, KPNB1, LMNA, MANF, MAPK1, MAPK14, MAVS, NUP107, NUP133, NUP153, NUP155, NUP214, NUP50, NUP54, NUP62, NUP88, NUP98, PEBP1, PHB2, PML, PPP3CA, PRKCD, PTK2B, RAN, RANBP1, RANBP2, RANBP3, RANBP6, RPL23, SEC61B, STAT3, SYK, TN…
GO:0006611	protein export from nucleus	GO_BiologicalProcess-EBI-UniProt-GOA_04.09.2018_00h00	2.04552e-19	5.55768e-16	1.24992e-81	1.67489e-79	[5, 6, 7, 8, 9]	Group120	40.8511	96	[ABCE1, AGFG1, AHCYL1, ALYREF, ANP32B, BAG3, CALR, CDK5, CHP1, CHTOP, CPSF1, DDX39A, DDX39B, EIF3A, EIF4A2, EIF4A3, EIF4E, EIF4G1, EIF5A, EIF6, EMD, EPB41L4B, FIP1L1, FLNB, GSK3B, HARS, HDLBP, HEBP1, HGS, HNRNPA2B1, HSPA9, KTN1, MAGOH, NCBP1, NMD3, NUP107, NUP133, NUP153, NUP155, NUP160, NUP205, NUP210, NUP214, NUP43, NUP50, NUP54, NUP62, NUP88, NUP93, NUP98, PABPN1, PARK7, POLDIP3, PPM1A, PSMD4,…
GO:0031123	RNA 3'-end processing	GO_BiologicalProcess-EBI-UniProt-GOA_04.09.2018_00h00	4.41749e-11	1.1269e-07	1.24992e-81	1.67489e-79	[6, 7, 8]	Group120	36.4641	66	[AHCYL1, ALYREF, ASAP2, CDC73, CHTOP, CPSF1, CPSF6, CPSF7, CSTF2, CSTF3, DDX39A, DDX39B, DKC1, EIF4A3, ETF1, EXOSC4, FBL, FIP1L1, GRSF1, HADH, HARS, HDLBP, HEBP1, HGS, HSD17B10, MAGOH, MYBBP1A, NCBP1, NUDT21, PABPC1, PABPN1, PAPOLA, PDAP1, PNPT1, POLDIP3, PSMD4, RBM39, RNF40, RPS21, RPSA, SARNP, SNRPA, SPTB, SRM, SRRM1, SRSF1, SRSF11, SRSF2, SRSF3, SRSF4, SRSF5, SRSF6, SRSF7, SRSF9, SSB, SUPT5H, …
GO:0050684	regulation of mRNA processing	GO_BiologicalProcess-EBI-UniProt-GOA_04.09.2018_00h00	5.44284e-09	1.34166e-05	1.24992e-81	1.67489e-79	[5, 6, 7, 8, 9]	Group120	35.4839	55	[AHCYL1, ASAP2, C1QBP, CDC73, CPSF6, CPSF7, DAZAP1, DDX17, DDX5, DHX9, ETF1, FMR1, HNRNPA1, HNRNPA2B1, HNRNPK, HNRNPL, HNRNPU, KHDRBS1, MAGOH, NCBP1, NUDT21, NUP98, PABPN1, PAPOLA, PDAP1, PRDX5, PRDX6, PRPF19, PTBP1, RBM10, RBM15, RBM25, RBMX, RNF40, SAFB, SAFB2, SF3A1, SLTM, SMU1, SNRNP70, SNRPA, SNW1, SRSF2, SRSF3, SRSF4, SRSF6, SRSF7, SRSF9, SUPT5H, SUPT6H, THRAP3, TRA2B, U2AF2, VIRMA, ZC3H14]
GO:0031124	mRNA 3'-end processing	GO_BiologicalProcess-EBI-UniProt-GOA_04.09.2018_00h00	2.1823e-10	5.51468e-07	1.24992e-81	1.67489e-79	[7, 8, 9]	Group120	38.5714	54	[AHCYL1, ALYREF, ASAP2, CDC73, CHTOP, CPSF1, CPSF6, CPSF7, CSTF2, CSTF3, DDX39A, DDX39B, EIF4A3, ETF1, FIP1L1, GRSF1, HARS, HDLBP, HEBP1, HGS, MAGOH, MYBBP1A, NCBP1, NUDT21, PABPC1, PABPN1, PAPOLA, PDAP1, PNPT1, POLDIP3, PSMD4, RBM39, RNF40, SARNP, SNRPA, SRM, SRRM1, SRSF1, SRSF11, SRSF2, SRSF3, SRSF4, SRSF5, SRSF6, SRSF7, SRSF9, SUPT5H, SYMPK, THOC2, U2AF1, U2AF2, VIRMA, ZC3H11A, ZC3H14]
GO:0006406	mRNA export from nucleus	GO_BiologicalProcess-EBI-UniProt-GOA_04.09.2018_00h00	6.95756e-14	1.83332e-10	1.24992e-81	1.67489e-79	[5, 6, 7, 8, 9, 10, 11, 12]	Group120	42	63	[AGFG1, ALYREF, CHTOP, CPSF1, DDX39A, DDX39B, EIF4A2, EIF4A3, EIF4E, EIF4G1, EIF5A, EPB41L4B, FIP1L1, FLNB, HARS, HDLBP, HEBP1, HGS, HNRNPA2B1, KTN1, MAGOH, NCBP1, NUP107, NUP133, NUP153, NUP155, NUP160, NUP205, NUP210, NUP214, NUP43, NUP50, NUP54, NUP62, NUP88, NUP93, NUP98, PABPN1, POLDIP3, PSMD4, RANBP2, RBM39, SARNP, SEH1L, SRRM1, SRSF1, SRSF11, SRSF2, SRSF3, SRSF4, SRSF5, SRSF6, SRSF7, SRSF9…
GO:0043603	cellular amide metabolic process	GO_BiologicalProcess-EBI-UniProt-GOA_04.09.2018_00h00	4.06247e-69	1.16187e-65	3.25033e-84	4.38795e-82	[4]	Group121	35.5985	461	[AARS, AARS2, AASDHPPT, ABCE1, ABCF1, ACACA, ACAT1, ACE, ACLY, ACO1, ACOT11, ACOT13, ACOT9, ACSF2, ACSF3, ACSL1, ACSL3, ACSL4, ACSL5, ACSM3, ACSS1, ACSS2, ACTR1B, ADSL, AEBP1, AGK, AGO1, AGO2, AIMP1, AIMP2, AIP, AKR1B10, AKT1, AKT2, ALDH1L2, ALDH5A1, ANPEP, ANXA2, APEH, APEX1, APOE, ARSA, ASAH1, ASL, ASNS, ASS1, ATIC, BDH2, BIN1, BTD, C1QBP, C4BPA, CAD, CALR, CAPRIN1, CARS, CAT, CELF1, CES1, CHGA…
GO:1901566	organonitrogen compound biosynthetic process	GO_BiologicalProcess-EBI-UniProt-GOA_04.09.2018_00h00	1.40526e-56	4.00499e-53	3.25033e-84	4.38795e-82	[4]	Group121	28.9173	633	[AARS, AARS2, AASDHPPT, ABAT, ABCE1, ABCF1, ACACA, ACADM, ACAT1, ACLY, ACO1, ACSF3, ACSL1, ACSL3, ACSL4, ACSL5, ACSS1, ACSS2, ACTR1B, ADA, ADH5, ADK, ADPGK, ADSL, ADSS, AGK, AGO1, AGO2, AGPAT3, AGPAT5, AGRN, AHCY, AIMP1, AIMP2, AIP, AK1, AK2, AK3, AKR1A1, AKR1B1, AKT1, AKT2, ALAD, ALDH18A1, ALDH1A1, ALDH3A2, ALDH4A1, ALDH7A1, ALDH9A1, ALDOA, ALDOC, ALG1, ALG2, ALG5, ALG6, AMPD2, ANXA2, AP2A1, APE…
GO:0006518	peptide metabolic process	GO_BiologicalProcess-EBI-UniProt-GOA_04.09.2018_00h00	8.66285e-62	2.47411e-58	3.25033e-84	4.38795e-82	[4, 5]	Group121	37.7049	368	[AARS, AARS2, ABCE1, ABCF1, ACE, ACO1, ACTR1B, AEBP1, AGO1, AGO2, AIMP1, AIMP2, AIP, AKT1, AKT2, ALDH5A1, ANPEP, ANXA2, APEH, APEX1, APOE, BDH2, BIN1, C1QBP, C4BPA, CALR, CAPRIN1, CARS, CELF1, CHGA, CIRBP, CLU, CNDP2, CNOT1, CNOT9, COA3, COPS5, CPA3, CPD, CPNE1, CPQ, CTSA, CTSB, CTSG, CTSH, CTSZ, CYFIP1, DAP3, DARS, DARS2, DBI, DDX1, DDX39A, DDX39B, DDX3X, DDX6, DENR, DHX29, DHX9, DMD, DNAJC1, DN…
GO:0034248	regulation of cellular amide metabolic process	GO_BiologicalProcess-EBI-UniProt-GOA_04.09.2018_00h00	2.96734e-19	8.0593e-16	3.25033e-84	4.38795e-82	[4, 5]	Group121	32.7766	157	[AARS, ACO1, ACTR1B, AGO1, AGO2, AKT1, AKT2, APEX1, APOE, BIN1, C1QBP, C4BPA, CALR, CAPRIN1, CELF1, CIRBP, CLU, CNOT1, CNOT9, COA3, CTSA, CYFIP1, DDX1, DDX39A, DDX39B, DDX3X, DDX6, DHX29, DHX9, DNAJC1, DNAJC3, DNAJC5, EEF1A1, EEF1A2, EEF2, EEFSEC, EIF1, EIF2A, EIF2AK2, EIF2B2, EIF2B4, EIF2B5, EIF2S1, EIF3A, EIF3B, EIF3D, EIF3E, EIF3H, EIF3K, EIF4A2, EIF4A3, EIF4B, EIF4E, EIF4G1, EIF4G2, EIF4G3, E…
GO:0034249	negative regulation of cellular amide metabolic process	GO_BiologicalProcess-EBI-UniProt-GOA_04.09.2018_00h00	7.10761e-08	0.00017108	3.25033e-84	4.38795e-82	[4, 5, 6]	Group121	32.2581	60	[ACTR1B, AGO1, AGO2, APEX1, APOE, BIN1, C4BPA, CALR, CAPRIN1, CELF1, CIRBP, CLU, CNOT1, CNOT9, CTSA, DDX3X, DNAJC5, EIF2A, EIF2AK2, EIF2S1, EIF3A, EIF3E, EIF4A2, EIF4A3, EIF4E, EIF4G1, EIF6, EPRS, ETF1, FMR1, FXR1, FXR2, GAPDH, GIGYF2, GLUL, HNRNPD, HNRNPR, IGF2BP2, ILF3, INTS3, KHSRP, LARP1, NCL, PRDX2, PRKAA1, PURA, QARS, RACK1, ROCK1, RPL13A, RPS3, SHMT1, SNRNP70, SRP9, STAT3, SYNCRIP, TESC, T…
GO:0034250	positive regulation of cellular amide metabolic process	GO_BiologicalProcess-EBI-UniProt-GOA_04.09.2018_00h00	1.16522e-07	0.000278604	3.25033e-84	4.38795e-82	[4, 5, 6]	Group121	33.1325	55	[C1QBP, CIRBP, CLU, COA3, DDX39A, DDX39B, DDX3X, DHX29, DHX9, DNAJC3, EEF2, EIF2B5, EIF3A, EIF3D, EIF3E, EIF4A3, EIF4G2, EIF5A, EIF6, ELAVL1, FAM129A, FMR1, GSK3A, HNRNPD, ITGA2, KHDRBS1, LARP1, LARP4B, MAPK1, MAPK3, MRPS27, MTOR, NCK1, NCK2, NPM1, PABPC1, PAIP1, PICALM, POLDIP3, PPP3CA, PRKCD, PTK2B, PYM1, RACK1, ROCK2, RPL26, RPL5, RPS4X, RPS9, STK39, TPP1, TRMT10C, VIM, YBX3, YTHDF3]
GO:0043604	amide biosynthetic process	GO_BiologicalProcess-EBI-UniProt-GOA_04.09.2018_00h00	1.1313e-55	3.22195e-52	3.25033e-84	4.38795e-82	[5]	Group121	36.6183	353	[AARS, AARS2, ABCE1, ABCF1, ACACA, ACAT1, ACLY, ACO1, ACSF3, ACSL1, ACSL3, ACSL4, ACSL5, ACSS1, ACSS2, ACTR1B, ADSL, AGK, AGO1, AGO2, AIMP1, AIMP2, AIP, AKT1, AKT2, ANXA2, APEH, ARSA, ASL, ASNS, ASS1, ATIC, BDH2, C1QBP, CAD, CALR, CAPRIN1, CARS, CELF1, CES1, CIRBP, CNDP2, CNOT1, CNOT9, COA3, COPS5, CYFIP1, DAP3, DARS, DARS2, DDX1, DDX39A, DDX39B, DDX3X, DDX6, DENR, DHX29, DHX9, DLAT, DLD, DMD, DN…
GO:0010608	posttranscriptional regulation of gene expression	GO_BiologicalProcess-EBI-UniProt-GOA_04.09.2018_00h00	1.30732e-17	3.51931e-14	3.25033e-84	4.38795e-82	[5, 6]	Group121	29.8869	185	[AARS, ACO1, ACTR1B, ADAR, AGO1, AGO2, AKT1, AKT2, ANP32A, ANP32B, APEX1, C1QBP, CALR, CAPRIN1, CARHSP1, CAV1, CD74, CDC37, CELF1, CIRBP, CNOT1, CNOT9, COA3, CYFIP1, DDX1, DDX39A, DDX39B, DDX3X, DDX5, DDX6, DHX29, DHX9, DIS3, DKC1, DNAJC1, DNAJC3, DNAJC5, EEF2, EEFSEC, EGFR, EIF1, EIF2A, EIF2AK2, EIF2B2, EIF2B4, EIF2B5, EIF2S1, EIF3A, EIF3B, EIF3D, EIF3E, EIF3H, EIF3K, EIF4A2, EIF4A3, EIF4B, EIF4…
GO:0043043	peptide biosynthetic process	GO_BiologicalProcess-EBI-UniProt-GOA_04.09.2018_00h00	6.16114e-51	1.74915e-47	3.25033e-84	4.38795e-82	[5, 6]	Group121	37.9093	301	[AARS, AARS2, ABCE1, ABCF1, ACO1, ACTR1B, AGO1, AGO2, AIMP1, AIMP2, AIP, AKT1, AKT2, ANXA2, APEH, BDH2, C1QBP, CALR, CAPRIN1, CARS, CELF1, CIRBP, CNDP2, CNOT1, CNOT9, COA3, COPS5, CYFIP1, DAP3, DARS, DARS2, DDX1, DDX39A, DDX39B, DDX3X, DDX6, DENR, DHX29, DHX9, DMD, DNAJC1, DNAJC3, DNAJC5, DNM1L, EEF1A1, EEF1A2, EEF1B2, EEF1D, EEF1E1, EEF1G, EEF2, EEFSEC, EGFR, EIF1, EIF2A, EIF2AK2, EIF2B1, EIF2B2…
GO:0043487	regulation of RNA stability	GO_BiologicalProcess-EBI-UniProt-GOA_04.09.2018_00h00	1.58451e-08	3.87095e-05	3.25033e-84	4.38795e-82	[3, 5, 6, 7, 8]	Group121	33.9181	58	[AKT1, ANP32A, ANP32B, APEX1, CARHSP1, CIRBP, DHX9, DIS3, DKC1, EIF4A2, EIF4E, EIF4G1, ELAVL1, ETF1, EXOSC4, FMR1, GIGYF2, HNRNPA0, HNRNPC, HNRNPD, HNRNPK, HNRNPR, HNRNPU, HSPA8, HSPB1, IGF2BP2, KHSRP, LARP1, MAPK14, MTOR, NPM1, NUP214, PABPC1, PABPC4, PAIP1, PDE12, PRKACA, PRKCA, PRKCD, PTK2B, RBM10, SERBP1, SET, SYNCRIP, TARDBP, TBRG4, THRAP3, TNPO1, UPF1, VIM, XPNPEP1, XPO1, YBX1, YBX3, YTHDF3…
GO:0006401	RNA catabolic process	GO_BiologicalProcess-EBI-UniProt-GOA_04.09.2018_00h00	6.21751e-37	1.74712e-33	3.25033e-84	4.38795e-82	[5, 6, 7]	Group121	41.7633	180	[ACTR1B, AGO1, AGO2, AKT1, ANP32A, ANP32B, APEX1, CARHSP1, CIRBP, CNOT1, CNOT9, CSDE1, DCPS, DDX5, DDX6, DHX9, DIS3, DKC1, EDC4, EIF3E, EIF4A2, EIF4A3, EIF4E, EIF4G1, ELAVL1, ETF1, EXOSC4, FEN1, FMR1, GIGYF2, GSPT1, GTPBP1, HBS1L, HNRNPA0, HNRNPC, HNRNPD, HNRNPK, HNRNPR, HNRNPU, HSPA8, HSPB1, IGF2BP2, ISG20, KHSRP, LARP1, LRPPRC, LSM1, LSM2, LSM3, LSM4, LSM6, MAGOH, MAPK14, MTOR, MTREX, NAA10, NA…
GO:0006412	translation	GO_BiologicalProcess-EBI-UniProt-GOA_04.09.2018_00h00	2.19267e-50	6.21841e-47	3.25033e-84	4.38795e-82	[5, 6, 7]	Group121	38.3202	292	[AARS, AARS2, ABCE1, ABCF1, ACO1, ACTR1B, AGO1, AGO2, AIMP1, AIMP2, AIP, AKT1, AKT2, ANXA2, APEH, C1QBP, CALR, CAPRIN1, CARS, CELF1, CIRBP, CNOT1, CNOT9, COA3, COPS5, CYFIP1, DAP3, DARS, DARS2, DDX1, DDX39A, DDX39B, DDX3X, DDX6, DENR, DHX29, DHX9, DNAJC1, DNAJC3, DNAJC5, DNM1L, EEF1A1, EEF1A2, EEF1B2, EEF1D, EEF1E1, EEF1G, EEF2, EEFSEC, EGFR, EIF1, EIF2A, EIF2AK2, EIF2B1, EIF2B2, EIF2B4, EIF2B5, …
GO:0006413	translational initiation	GO_BiologicalProcess-EBI-UniProt-GOA_04.09.2018_00h00	1.03941e-39	2.92698e-36	3.25033e-84	4.38795e-82	[3, 6, 7, 8]	Group121	53.3613	127	[ABCE1, AGO2, COPS5, DDX1, DDX3X, DENR, DHX29, DNAJC3, DNM1L, EIF1, EIF2A, EIF2AK2, EIF2B1, EIF2B2, EIF2B4, EIF2B5, EIF2S1, EIF2S2, EIF2S3, EIF3A, EIF3B, EIF3D, EIF3E, EIF3F, EIF3G, EIF3H, EIF3I, EIF3J, EIF3K, EIF3L, EIF3M, EIF4A1, EIF4A2, EIF4B, EIF4E, EIF4G1, EIF4G2, EIF4G3, EIF4H, EIF5, EIF5B, EIF6, FMR1, HSPB1, KHDRBS1, LARP1, MCAT, MCTS1, MTOR, NCBP1, NCK1, NCK2, NPM1, PABPC1, PAIP1, PPP1CA,…
GO:0006402	mRNA catabolic process	GO_BiologicalProcess-EBI-UniProt-GOA_04.09.2018_00h00	4.32334e-34	1.2127e-30	3.25033e-84	4.38795e-82	[5, 6, 7, 8]	Group121	41.8782	165	[ACTR1B, AGO1, AGO2, AKT1, ANP32A, ANP32B, APEX1, CARHSP1, CIRBP, CNOT1, CNOT9, CSDE1, DCPS, DDX5, DDX6, DHX9, DIS3, EDC4, EIF3E, EIF4A2, EIF4A3, EIF4E, EIF4G1, ELAVL1, ETF1, EXOSC4, FMR1, GIGYF2, GSPT1, GTPBP1, HBS1L, HNRNPA0, HNRNPC, HNRNPD, HNRNPK, HNRNPR, HNRNPU, HSPA8, HSPB1, IGF2BP2, KHSRP, LARP1, LSM1, LSM2, LSM3, LSM4, LSM6, MAGOH, MAPK14, MTOR, NAGLU, NBAS, NCBP1, NPM1, NUDT16, NUP214, P…
GO:0006417	regulation of translation	GO_BiologicalProcess-EBI-UniProt-GOA_04.09.2018_00h00	1.44087e-15	3.83128e-12	3.25033e-84	4.38795e-82	[5, 6, 7, 8]	Group121	32.266	131	[AARS, ACO1, ACTR1B, AGO1, AGO2, AKT1, AKT2, C1QBP, CALR, CAPRIN1, CELF1, CIRBP, CNOT1, CNOT9, COA3, CYFIP1, DDX1, DDX39A, DDX39B, DDX3X, DDX6, DHX29, DHX9, DNAJC1, DNAJC3, DNAJC5, EEF2, EEFSEC, EIF1, EIF2A, EIF2AK2, EIF2B2, EIF2B4, EIF2B5, EIF2S1, EIF3A, EIF3B, EIF3D, EIF3E, EIF3H, EIF3K, EIF4A2, EIF4A3, EIF4B, EIF4E, EIF4G1, EIF4G2, EIF4G3, EIF4H, EIF5, EIF5A, EIF5B, EIF6, ELAVL1, EPRS, ETF1, F…
GO:1903311	regulation of mRNA metabolic process	GO_BiologicalProcess-EBI-UniProt-GOA_04.09.2018_00h00	2.15636e-15	5.72082e-12	3.25033e-84	4.38795e-82	[5, 6, 7, 8]	Group121	34.0361	113	[ACTR1B, AGO2, AHCYL1, AKT1, ANP32A, ANP32B, APEX1, ASAP2, C1QBP, CARHSP1, CDC73, CIRBP, CNOT1, CPSF6, CPSF7, DAZAP1, DDX17, DDX5, DHX9, DIS3, EIF4A2, EIF4E, EIF4G1, ELAVL1, ETF1, EXOSC4, FMR1, GIGYF2, GTPBP1, HNRNPA0, HNRNPA1, HNRNPA2B1, HNRNPC, HNRNPD, HNRNPK, HNRNPL, HNRNPR, HNRNPU, HSPA8, HSPB1, IGF2BP2, KHDRBS1, KHSRP, LARP1, MAGOH, MAPK14, MTOR, NAGLU, NBAS, NCBP1, NPM1, NUDT21, NUP214, NUP…
GO:0006446	regulation of translational initiation	GO_BiologicalProcess-EBI-UniProt-GOA_04.09.2018_00h00	1.16721e-08	2.85966e-05	3.25033e-84	4.38795e-82	[4, 6, 7, 8, 9]	Group121	42.3529	36	[AGO2, DDX1, DDX3X, DHX29, DNAJC3, EIF1, EIF2A, EIF2AK2, EIF2B2, EIF2B5, EIF2S1, EIF3B, EIF3E, EIF3H, EIF3K, EIF4A2, EIF4B, EIF4E, EIF4G1, EIF4G2, EIF4G3, EIF4H, EIF5, EIF5B, FMR1, HSPB1, KHDRBS1, MTOR, NCBP1, NCK1, NCK2, NPM1, PPP1CA, RPL13A, TPR, YTHDF3]
GO:0017148	negative regulation of translation	GO_BiologicalProcess-EBI-UniProt-GOA_04.09.2018_00h00	2.99612e-06	0.00675924	3.25033e-84	4.38795e-82	[5, 6, 7, 8, 9]	Group121	31.0559	50	[ACTR1B, AGO1, AGO2, CALR, CAPRIN1, CELF1, CIRBP, CNOT1, CNOT9, DDX3X, DNAJC5, EIF2A, EIF2AK2, EIF2S1, EIF3A, EIF3E, EIF4A2, EIF4A3, EIF4E, EIF4G1, EIF6, EPRS, ETF1, FMR1, FXR1, FXR2, GAPDH, GIGYF2, GLUL, HNRNPD, HNRNPR, IGF2BP2, ILF3, INTS3, KHSRP, LARP1, NCL, PURA, QARS, RACK1, RPL13A, RPS3, SHMT1, SRP9, STAT3, SYNCRIP, TESC, TPR, UPF1, YTHDF3]
GO:0045727	positive regulation of translation	GO_BiologicalProcess-EBI-UniProt-GOA_04.09.2018_00h00	9.03354e-08	0.000216534	3.25033e-84	4.38795e-82	[5, 6, 7, 8, 9]	Group121	35.3383	47	[C1QBP, CIRBP, COA3, DDX39A, DDX39B, DDX3X, DHX29, DHX9, DNAJC3, EEF2, EIF2B5, EIF3A, EIF3D, EIF3E, EIF4A3, EIF4G2, EIF5A, EIF6, ELAVL1, FAM129A, FMR1, HNRNPD, ITGA2, KHDRBS1, LARP1, LARP4B, MAPK1, MAPK3, MRPS27, MTOR, NCK1, NCK2, NPM1, PABPC1, PAIP1, POLDIP3, PTK2B, PYM1, RPL26, RPL5, RPS4X, RPS9, STK39, TRMT10C, VIM, YBX3, YTHDF3]
GO:0061013	regulation of mRNA catabolic process	GO_BiologicalProcess-EBI-UniProt-GOA_04.09.2018_00h00	1.95332e-09	4.86377e-06	3.25033e-84	4.38795e-82	[5, 6, 7, 8, 9]	Group121	33.8462	66	[ACTR1B, AGO2, AKT1, ANP32A, ANP32B, APEX1, CARHSP1, CIRBP, CNOT1, DHX9, DIS3, EIF4A2, EIF4E, EIF4G1, ELAVL1, ETF1, EXOSC4, FMR1, GIGYF2, GTPBP1, HNRNPA0, HNRNPC, HNRNPD, HNRNPK, HNRNPR, HNRNPU, HSPA8, HSPB1, IGF2BP2, KHSRP, LARP1, MAPK14, MTOR, NAGLU, NBAS, NPM1, NUP214, PABPC1, PABPC4, PAIP1, PDE12, PKP3, PNPT1, PRKACA, PRKCA, PRKCD, PTK2B, RBM10, SERBP1, SET, SYNCRIP, TARDBP, TBRG4, THRAP3, TN…
GO:0048519	negative regulation of biological process	GO_BiologicalProcess-EBI-UniProt-GOA_04.09.2018_00h00	6.44282e-18	1.73827e-14	2.3284e-08	1.0245e-06	[1, 2, 3]	Group122	19.7624	1181	[A2M, AAMDC, AARS, ABAT, ABCE1, ABHD14B, ABI1, ABR, ACAA2, ACADVL, ACE, ACOT11, ACOT13, ACTN1, ACTN2, ACTN4, ACTR1A, ACTR1B, ADA, ADAM10, ADAR, ADD1, ADNP, AEBP1, AFDN, AGFG1, AGO1, AGO2, AGR2, AGR3, AGT, AHSG, AIMP1, AIMP2, AIP, AK1, AKR1A1, AKR1B1, AKR1C3, AKT1, AKT2, ALAD, ALB, ALDH1A1, ALDOC, ALG1, ALG2, AMBP, ANK2, ANK3, ANP32A, ANP32B, ANXA1, ANXA2, ANXA4, ANXA5, ANXA7, AOC3, AP2A1, AP2B1, …
GO:0009892	negative regulation of metabolic process	GO_BiologicalProcess-EBI-UniProt-GOA_04.09.2018_00h00	9.03994e-14	2.37841e-10	2.3284e-08	1.0245e-06	[2, 3, 4]	Group122	20.6345	722	[A2M, ABCE1, ABHD14B, ACADVL, ACOT11, ACOT13, ACTR1A, ACTR1B, ADAM10, ADAR, ADNP, AEBP1, AGFG1, AGO1, AGO2, AGT, AHSG, AKR1A1, AKR1B1, AKR1C3, AKT1, ALAD, ALDH1A1, ALDOC, ALG1, AMBP, ANP32A, ANP32B, ANXA2, ANXA7, AOC3, AP2A1, APCS, APEH, APEX1, APOA2, APOC3, APOE, APPL2, ARFGEF3, ARHGAP35, ARID1A, ARRB1, ASPN, ATG5, ATG7, ATP1A1, ATP2B4, ATP8B1, BAG3, BAG5, BAG6, BAK1, BASP1, BAX, BCLAF1, BGN, BI…
GO:0010605	negative regulation of macromolecule metabolic process	GO_BiologicalProcess-EBI-UniProt-GOA_04.09.2018_00h00	1.86906e-12	4.83339e-09	2.3284e-08	1.0245e-06	[3, 4, 5]	Group122	20.6166	662	[A2M, ABCE1, ABHD14B, ACTR1A, ACTR1B, ADAM10, ADAR, ADNP, AEBP1, AGFG1, AGO1, AGO2, AGT, AHSG, AKR1A1, AKR1B1, AKT1, ALAD, ALG1, AMBP, ANP32A, ANP32B, ANXA2, ANXA7, AP2A1, APCS, APEX1, APOE, APPL2, ARHGAP35, ARID1A, ARRB1, ASPN, ATG5, ATG7, ATP2B4, ATP8B1, BAG3, BAG5, BAG6, BAK1, BASP1, BAX, BCLAF1, BGN, BIN1, BIRC6, BLMH, C1QBP, C3, C4BPA, C5, CACYBP, CALR, CAPG, CAPRIN1, CARHSP1, CASP3, CAST, C…
GO:0019439	aromatic compound catabolic process	GO_BiologicalProcess-EBI-UniProt-GOA_04.09.2018_00h00	1.25767e-43	3.55292e-40	2.3284e-08	1.0245e-06	[4]	Group122	36.3871	282	[ACAT1, ACTR1B, ADA, ADPGK, AGO1, AGO2, AHCY, AIFM1, AKR1B10, AKT1, ALDH1A1, ALDH1L2, ALDOA, ALDOC, AMBP, ANP32A, ANP32B, APEX1, BAX, BLVRA, BLVRB, CAD, CARHSP1, CASP3, CES1, CIRBP, CNOT1, CNOT9, CNP, COMT, CPOX, CSDE1, DCPS, DCTPP1, DDX5, DDX6, DERA, DFFA, DHX9, DIS3, DKC1, DNPH1, DUT, EDC4, EIF3A, EIF3E, EIF4A2, EIF4A3, EIF4E, EIF4G1, EIF6, ELAVL1, ENO1, ENO2, ENTPD5, EPHX1, EPHX2, ETF1, EXOSC4…
GO:0044270	cellular nitrogen compound catabolic process	GO_BiologicalProcess-EBI-UniProt-GOA_04.09.2018_00h00	9.61471e-43	2.71423e-39	2.3284e-08	1.0245e-06	[4]	Group122	36.4597	276	[ACAT1, ACTR1B, ADA, ADPGK, AGO1, AGO2, AHCY, AIFM1, AKR1B10, AKT1, ALDH1A1, ALDH1L2, ALDH6A1, ALDOA, ALDOC, AMBP, ANP32A, ANP32B, APEX1, BAX, BLVRA, BLVRB, CAD, CARHSP1, CASP3, CES1, CIRBP, CNOT1, CNOT9, CNP, CPOX, CSDE1, CYP3A5, DCPS, DCTPP1, DDX5, DDX6, DERA, DFFA, DHX9, DIS3, DKC1, DNPH1, DUT, EDC4, EIF3A, EIF3E, EIF4A2, EIF4A3, EIF4E, EIF4G1, EIF6, ELAVL1, ENO1, ENO2, ENTPD5, ETF1, EXOSC4, F…
GO:0046700	heterocycle catabolic process	GO_BiologicalProcess-EBI-UniProt-GOA_04.09.2018_00h00	1.63987e-41	4.62608e-38	2.3284e-08	1.0245e-06	[4]	Group122	36.1589	273	[ACAT1, ACTR1B, ADA, ADPGK, AGO1, AGO2, AHCY, AIFM1, AKR1B10, AKT1, ALDH1A1, ALDH1L2, ALDH4A1, ALDH6A1, ALDH9A1, ALDOA, ALDOC, AMBP, ANP32A, ANP32B, APEX1, BAX, BLVRA, BLVRB, CAD, CARHSP1, CASP3, CES1, CIRBP, CNOT1, CNOT9, CNP, CPOX, CSDE1, DCPS, DCTPP1, DDX5, DDX6, DERA, DFFA, DHX9, DIS3, DKC1, DNPH1, DUT, EDC4, EIF3A, EIF3E, EIF4A2, EIF4A3, EIF4E, EIF4G1, EIF6, ELAVL1, ENO1, ENO2, ENTPD5, ETF1,…
GO:1901361	organic cyclic compound catabolic process	GO_BiologicalProcess-EBI-UniProt-GOA_04.09.2018_00h00	6.80299e-42	1.9198e-38	2.3284e-08	1.0245e-06	[4]	Group122	35.3733	289	[ACAT1, ACTR1B, ADA, ADPGK, AGO1, AGO2, AHCY, AIFM1, AKR1B10, AKT1, ALDH1A1, ALDH1L2, ALDH4A1, ALDH6A1, ALDH9A1, ALDOA, ALDOC, AMBP, ANP32A, ANP32B, APEX1, APOE, BAX, BLVRA, BLVRB, CAD, CARHSP1, CASP3, CES1, CIRBP, CNOT1, CNOT9, CNP, COMT, CPOX, CSDE1, DCPS, DCTPP1, DDX5, DDX6, DERA, DFFA, DHX9, DIS3, DKC1, DNPH1, DUT, EDC4, EIF3A, EIF3E, EIF4A2, EIF4A3, EIF4E, EIF4G1, EIF6, ELAVL1, ENO1, ENO2, E…
GO:0034655	nucleobase-containing compound catabolic process	GO_BiologicalProcess-EBI-UniProt-GOA_04.09.2018_00h00	5.44326e-41	1.53445e-37	2.3284e-08	1.0245e-06	[4, 5]	Group122	36.9942	256	[ACAT1, ACTR1B, ADA, ADPGK, AGO1, AGO2, AHCY, AIFM1, AKT1, ALDH1A1, ALDOA, ALDOC, ANP32A, ANP32B, APEX1, BAX, CAD, CARHSP1, CASP3, CES1, CIRBP, CNOT1, CNOT9, CNP, CSDE1, DCPS, DCTPP1, DDX5, DDX6, DERA, DFFA, DHX9, DIS3, DKC1, DNPH1, DUT, EDC4, EIF3A, EIF3E, EIF4A2, EIF4A3, EIF4E, EIF4G1, EIF6, ELAVL1, ENO1, ENO2, ENTPD5, ETF1, EXOSC4, FBP1, FEN1, FMR1, FUBP1, GALK1, GALT, GAPDH, GIGYF2, GNPDA1, G…
GO:0010629	negative regulation of gene expression	GO_BiologicalProcess-EBI-UniProt-GOA_04.09.2018_00h00	1.68229e-06	0.00383562	2.3284e-08	1.0245e-06	[4, 5, 6]	Group122	19.9817	437	[A2M, ACTR1A, ACTR1B, ADAM10, ADAR, ADNP, AEBP1, AGFG1, AGO1, AGO2, AKR1A1, AKR1B1, AKT1, ALG1, ANP32A, ANP32B, ANXA7, APEX1, APOE, ARHGAP35, ARID1A, ARRB1, ATP8B1, BAG3, BAK1, BASP1, BCLAF1, C1QBP, C4BPA, CACYBP, CALR, CAPG, CAPRIN1, CARHSP1, CAST, CAV1, CBX1, CBX3, CBX5, CC2D1A, CCAR2, CDC73, CDK5, CELF1, CHCHD3, CHD4, CHMP1A, CIB1, CIRBP, CNOT1, CNOT9, CNPY2, COPS2, CPNE1, CRKL, CRYAB, CSDE1, …
GO:0051252	regulation of RNA metabolic process	GO_BiologicalProcess-EBI-UniProt-GOA_04.09.2018_00h00	2.10677e-05	0.045717	2.3284e-08	1.0245e-06	[4, 5, 6, 7]	Group122	14.3863	674	[AAMDC, ABCE1, ABHD14B, ACAD8, ACTBL2, ACTL6A, ACTN1, ACTN2, ACTN4, ACTR1A, ACTR1B, ADAM10, ADIRF, ADNP, AEBP1, AFM, AGFG1, AGO1, AGO2, AGRN, AGT, AHCYL1, AHNAK, AIP, AKR1A1, AKR1B1, AKT1, ALG1, ALYREF, ANP32A, ANP32B, ANXA3, ANXA4, APEX1, APOE, ARF4, ARFGEF3, ARHGAP35, ARHGEF11, ARHGEF2, ARID1A, ARPC2, ARRB1, ASAP2, ASCC3, ATP2B4, ATP8B1, BAG3, BASP1, BAZ1B, BCLAF1, BTF3, BZW1, C11orf58, C1QBP, …
GO:2000112	regulation of cellular macromolecule biosynthetic process	GO_BiologicalProcess-EBI-UniProt-GOA_04.09.2018_00h00	1.40566e-05	0.0307278	2.3284e-08	1.0245e-06	[5, 6]	Group122	14.3918	698	[AAMDC, AARS, ABHD14B, ACAD8, ACAT1, ACO1, ACTBL2, ACTL6A, ACTR1A, ACTR1B, ADAM10, ADIRF, ADNP, AEBP1, AFM, AGFG1, AGO1, AGO2, AGRN, AGT, AKR1A1, AKR1B1, AKT1, AKT2, ALG1, ALYREF, ANP32A, ANXA3, ANXA4, APEX1, APOE, ARF4, ARFGEF1, ARFGEF3, ARHGAP35, ARHGEF11, ARHGEF2, ARHGEF7, ARID1A, ARPC2, ARRB1, ASCC3, ATG7, ATP2B4, ATP8B1, BAG3, BASP1, BAZ1B, BCLAF1, BLMH, BTF3, BZW1, C11orf58, C1QBP, C4BPA, C…
GO:0006401	RNA catabolic process	GO_BiologicalProcess-EBI-UniProt-GOA_04.09.2018_00h00	6.21751e-37	1.74712e-33	2.3284e-08	1.0245e-06	[5, 6, 7]	Group122	41.7633	180	[ACTR1B, AGO1, AGO2, AKT1, ANP32A, ANP32B, APEX1, CARHSP1, CIRBP, CNOT1, CNOT9, CSDE1, DCPS, DDX5, DDX6, DHX9, DIS3, DKC1, EDC4, EIF3E, EIF4A2, EIF4A3, EIF4E, EIF4G1, ELAVL1, ETF1, EXOSC4, FEN1, FMR1, GIGYF2, GSPT1, GTPBP1, HBS1L, HNRNPA0, HNRNPC, HNRNPD, HNRNPK, HNRNPR, HNRNPU, HSPA8, HSPB1, IGF2BP2, ISG20, KHSRP, LARP1, LRPPRC, LSM1, LSM2, LSM3, LSM4, LSM6, MAGOH, MAPK14, MTOR, MTREX, NAA10, NA…
GO:0032774	RNA biosynthetic process	GO_BiologicalProcess-EBI-UniProt-GOA_04.09.2018_00h00	2.33346e-10	5.89198e-07	2.3284e-08	1.0245e-06	[5, 6, 7]	Group122	13.4173	618	[AAMDC, ABHD14B, ACAD8, ACTBL2, ACTL6A, ACTN1, ACTN2, ACTN4, ACTR1A, ACTR1B, ADAM10, ADIRF, ADNP, ADRM1, AEBP1, AFM, AGFG1, AGO1, AGO2, AGRN, AGT, AIP, AKR1A1, AKR1B1, AKT1, ALG1, ALYREF, ANP32A, ANXA3, ANXA4, APEX1, APOE, ARF4, ARFGEF3, ARHGAP35, ARHGEF11, ARHGEF2, ARID1A, ARPC2, ARRB1, ASAP2, ASCC3, ATP2B4, ATP8B1, BAG3, BASP1, BAX, BAZ1B, BCLAF1, BTF3, BZW1, C11orf58, C1QBP, C4BPA, CA9, CACYBP…
GO:0006402	mRNA catabolic process	GO_BiologicalProcess-EBI-UniProt-GOA_04.09.2018_00h00	4.32334e-34	1.2127e-30	2.3284e-08	1.0245e-06	[5, 6, 7, 8]	Group122	41.8782	165	[ACTR1B, AGO1, AGO2, AKT1, ANP32A, ANP32B, APEX1, CARHSP1, CIRBP, CNOT1, CNOT9, CSDE1, DCPS, DDX5, DDX6, DHX9, DIS3, EDC4, EIF3E, EIF4A2, EIF4A3, EIF4E, EIF4G1, ELAVL1, ETF1, EXOSC4, FMR1, GIGYF2, GSPT1, GTPBP1, HBS1L, HNRNPA0, HNRNPC, HNRNPD, HNRNPK, HNRNPR, HNRNPU, HSPA8, HSPB1, IGF2BP2, KHSRP, LARP1, LSM1, LSM2, LSM3, LSM4, LSM6, MAGOH, MAPK14, MTOR, NAGLU, NBAS, NCBP1, NPM1, NUDT16, NUP214, P…
GO:0016071	mRNA metabolic process	GO_BiologicalProcess-EBI-UniProt-GOA_04.09.2018_00h00	2.38991e-46	6.76346e-43	2.3284e-08	1.0245e-06	[6, 7]	Group122	34.2315	343	[ACIN1, ACTR1B, ADAR, AGO1, AGO2, AHCYL1, AIP, AKT1, ALYREF, ANP32A, ANP32B, APEX1, AQR, ASAP2, ATG5, C1QBP, C3, CARHSP1, CCAR1, CCAR2, CDC5L, CDC73, CELF1, CHERP, CHTOP, CIRBP, CNOT1, CNOT9, CPSF1, CPSF6, CPSF7, CSDE1, CSTF2, CSTF3, CTNNBL1, CYFIP1, DAZAP1, DBR1, DCPS, DDX1, DDX17, DDX23, DDX39A, DDX39B, DDX42, DDX46, DDX5, DDX6, DHX15, DHX16, DHX32, DHX9, DIS3, DKC1, DNAJC8, EDC4, EFTUD2, EIF3E…
GO:2001141	regulation of RNA biosynthetic process	GO_BiologicalProcess-EBI-UniProt-GOA_04.09.2018_00h00	4.08378e-11	1.04259e-07	2.3284e-08	1.0245e-06	[5, 6, 7, 8]	Group122	13.2254	588	[AAMDC, ABHD14B, ACAD8, ACTBL2, ACTL6A, ACTN1, ACTN2, ACTN4, ACTR1A, ACTR1B, ADAM10, ADIRF, ADNP, AEBP1, AFM, AGFG1, AGO1, AGO2, AGRN, AGT, AIP, AKR1A1, AKR1B1, AKT1, ALG1, ALYREF, ANP32A, ANXA3, ANXA4, APEX1, APOE, ARF4, ARFGEF3, ARHGAP35, ARHGEF11, ARHGEF2, ARID1A, ARPC2, ARRB1, ASCC3, ATP2B4, ATP8B1, BAG3, BASP1, BAZ1B, BCLAF1, BTF3, BZW1, C11orf58, C1QBP, C4BPA, CA9, CACYBP, CALR, CAMK2D, CAM…
GO:0006351	transcription, DNA-templated	GO_BiologicalProcess-EBI-UniProt-GOA_04.09.2018_00h00	1.11216e-10	2.82266e-07	2.3284e-08	1.0245e-06	[5, 6, 7, 8, 9]	Group122	13.3436	609	[AAMDC, ABHD14B, ACAD8, ACTBL2, ACTL6A, ACTR1A, ACTR1B, ADAM10, ADIRF, ADNP, ADRM1, AEBP1, AFM, AGFG1, AGO1, AGO2, AGRN, AGT, AKR1A1, AKR1B1, AKT1, ALG1, ALYREF, ANP32A, ANXA3, ANXA4, APEX1, APOE, ARF4, ARFGEF3, ARHGAP35, ARHGEF11, ARHGEF2, ARID1A, ARPC2, ARRB1, ASAP2, ASCC3, ATP2B4, ATP8B1, BAG3, BASP1, BAX, BAZ1B, BCLAF1, BTF3, BZW1, C11orf58, C1QBP, C4BPA, CA9, CACYBP, CALR, CAMK2D, CAMK2G, CA…
GO:0006355	regulation of transcription, DNA-templated	GO_BiologicalProcess-EBI-UniProt-GOA_04.09.2018_00h00	8.2789e-12	2.12933e-08	2.3284e-08	1.0245e-06	[5, 6, 7, 8, 9, 10]	Group122	13.0988	577	[AAMDC, ABHD14B, ACAD8, ACTBL2, ACTL6A, ACTR1A, ACTR1B, ADAM10, ADIRF, ADNP, AEBP1, AFM, AGFG1, AGO1, AGO2, AGRN, AGT, AKR1A1, AKR1B1, AKT1, ALG1, ALYREF, ANP32A, ANXA3, ANXA4, APEX1, APOE, ARF4, ARFGEF3, ARHGAP35, ARHGEF11, ARHGEF2, ARID1A, ARPC2, ARRB1, ASCC3, ATP2B4, ATP8B1, BAG3, BASP1, BAZ1B, BCLAF1, BTF3, BZW1, C11orf58, C1QBP, C4BPA, CA9, CACYBP, CALR, CAMK2D, CAMK2G, CAND1, CAP1, CAPN5, C…
GO:0006366	transcription by RNA polymerase II	GO_BiologicalProcess-EBI-UniProt-GOA_04.09.2018_00h00	2.20149e-17	5.91539e-14	2.3284e-08	1.0245e-06	[6, 7, 8, 9, 10]	Group122	11.5815	383	[AAMDC, ABHD14B, ACTBL2, ACTL6A, ACTR1A, ACTR1B, ADAM10, ADIRF, ADNP, ADRM1, AEBP1, AFM, AGFG1, AGO1, AGO2, AGRN, AKR1A1, AKR1B1, AKT1, ANXA4, APOE, ARF4, ARFGEF3, ARHGAP35, ARHGEF2, ARID1A, ARPC2, ARRB1, ASAP2, ATP2B4, BAG3, BAX, BAZ1B, BTF3, C11orf58, C1QBP, CA9, CACYBP, CALR, CAMK2D, CAND1, CAPN5, CARHSP1, CAV1, CBX5, CC2D1A, CCNY, CDC5L, CDC73, CDK5RAP3, CDKN2AIP, CHCHD3, CHD4, CHERP, CHGA, C…
GO:0006357	regulation of transcription by RNA polymerase II	GO_BiologicalProcess-EBI-UniProt-GOA_04.09.2018_00h00	5.40821e-20	1.47482e-16	2.3284e-08	1.0245e-06	[6, 7, 8, 9, 10, 11]	Group122	11.0723	349	[AAMDC, ABHD14B, ACTBL2, ACTL6A, ACTR1A, ACTR1B, ADAM10, ADIRF, ADNP, AEBP1, AGFG1, AGO1, AGO2, AGRN, AKR1A1, AKR1B1, AKT1, ANXA4, APOE, ARF4, ARFGEF3, ARHGAP35, ARHGEF2, ARID1A, ARPC2, ARRB1, ATP2B4, BAG3, BAZ1B, C11orf58, C1QBP, CA9, CACYBP, CALR, CAMK2D, CAND1, CAPN5, CARHSP1, CAV1, CBX5, CC2D1A, CCNY, CDC5L, CDC73, CDK5RAP3, CDKN2AIP, CHCHD3, CHD4, CHGA, CIB1, CISD2, CNOT1, COPS2, COPS5, COTL…
GO:0005975	carbohydrate metabolic process	GO_BiologicalProcess-EBI-UniProt-GOA_04.09.2018_00h00	1.23307e-15	3.27998e-12	3.80923e-20	3.31403e-18	[3]	Group123	28.125	198	[ABHD10, ACADM, ADK, ADPGK, AGL, AKR1A1, AKR1B1, AKR7A2, AKT1, AKT2, ALDH1A1, ALDH1B1, ALDH2, ALDH5A1, ALDOA, ALDOC, AP2A1, APEH, ARFGEF3, B3GNT3, B4GALT1, CHID1, CLTC, CPT1A, CPT2, CRYL1, CS, CYB5A, CYB5R3, DCXR, DERA, DIAPH1, DLAT, EIF3A, EIF6, ENO1, ENO2, ENTPD5, FABP5, FAM3C, FBP1, FBP2, FUBP1, FUCA1, FUCA2, FUK, FUT2, FUT8, G6PD, GAA, GALE, GALK1, GALK2, GALM, GALNT3, GALNT7, GALT, GANAB, GA…
GO:0005996	monosaccharide metabolic process	GO_BiologicalProcess-EBI-UniProt-GOA_04.09.2018_00h00	5.41501e-15	1.43444e-11	3.80923e-20	3.31403e-18	[3, 4]	Group123	32.7869	120	[ABHD10, ACADM, ADPGK, AKR1A1, AKR1B1, AKT1, AKT2, ALDH1A1, ALDH5A1, ALDOA, ALDOC, APEH, ARFGEF3, B4GALT1, CPT1A, CPT2, CRYL1, CYB5A, CYB5R3, DCXR, DIAPH1, DLAT, ENO1, ENO2, FABP5, FAM3C, FBP1, FBP2, FUBP1, FUCA1, FUCA2, FUT2, FUT8, G6PD, GAA, GALE, GALK1, GALK2, GALM, GALT, GAPDH, GCLC, GLB1, GLUD1, GNPDA1, GOT1, GOT2, GPD2, GPI, GSK3A, GSK3B, GSTO1, H6PD, HK1, HK2, HNRNPK, HPGD, IGBP1, KHSRP, M…
GO:0044262	cellular carbohydrate metabolic process	GO_BiologicalProcess-EBI-UniProt-GOA_04.09.2018_00h00	3.7509e-06	0.00842452	3.80923e-20	3.31403e-18	[3, 4]	Group123	26.3636	87	[ABHD10, ACADM, ADK, AGL, AKR1A1, AKR1B1, AKT1, AKT2, APEH, ARFGEF3, B3GNT3, B4GALT1, FAM3C, FBP1, FBP2, FUBP1, FUK, GAA, GALK1, GALK2, GBE1, GLB1, GOT1, GPD2, GSK3A, GSK3B, GYG1, GYS1, HK1, HK2, HPGD, IDH1, IDH2, IDI1, IGBP1, IMPA1, IMPAD1, ITPKA, KHSRP, MAVS, MECP2, MLYCD, MTOR, NAGK, NLN, NSFL1C, OGT, PDK1, PDK3, PFKFB2, PFKM, PGAM1, PGD, PGM1, PGM2, PGP, PHGDH, PHKA2, PMPCA, PPP1CA, PPP1CB, P…
GO:0016051	carbohydrate biosynthetic process	GO_BiologicalProcess-EBI-UniProt-GOA_04.09.2018_00h00	2.65361e-09	6.57831e-06	3.80923e-20	3.31403e-18	[4]	Group123	30.9434	82	[ACADM, AGL, AKR1A1, AKR1B1, AKT1, AKT2, ALDH1A1, ALDOA, ALDOC, AP2A1, APEH, ARFGEF3, B3GNT3, B4GALT1, CLTC, ENO1, ENO2, FAM3C, FBP1, FBP2, FUBP1, FUT8, G6PD, GAPDH, GBE1, GLT8D1, GNPDA1, GOT1, GOT2, GPD2, GPI, GSK3A, GSK3B, GYG1, GYS1, HPGD, IGBP1, IMPA1, IMPAD1, KHSRP, MDH1, MDH2, MPDU1, MTOR, NANS, NFKB1, NLN, NSFL1C, OGT, PC, PCK2, PGAM1, PGD, PGK1, PGM1, PGM2, PGP, PHGDH, PPP1CA, PTGES3, PTK…
GO:0016052	carbohydrate catabolic process	GO_BiologicalProcess-EBI-UniProt-GOA_04.09.2018_00h00	1.1465e-12	2.97173e-09	3.80923e-20	3.31403e-18	[4]	Group123	38.0435	70	[ABHD10, ADPGK, AGL, AKR1A1, AKR1B1, ALDH1A1, ALDOA, ALDOC, CRYL1, DCXR, DERA, EIF3A, EIF6, ENO1, ENO2, ENTPD5, FBP1, FUBP1, FUT2, FUT8, GAA, GALE, GALK1, GALK2, GALM, GALT, GAPDH, GLB1, GM2A, GNPDA1, GPD2, GPI, GSK3A, HEXB, HK1, HK2, IGBP1, LDHA, MAN2B1, MAN2C1, MECP2, MIA3, MIOS, NUDT5, OGDH, OGT, PFKFB2, PFKL, PFKM, PFKP, PGAM1, PGK1, PGM1, PGM2, PKM, PPP1CA, PRKAA1, PRKAB1, PRKAG1, PYGB, PYGL…
GO:0072524	pyridine-containing compound metabolic process	GO_BiologicalProcess-EBI-UniProt-GOA_04.09.2018_00h00	1.31191e-17	3.53036e-14	3.80923e-20	3.31403e-18	[4]	Group123	40.1786	90	[ADPGK, ALDH1A1, ALDOA, ALDOC, COX2, CRYL1, DCXR, DERA, DLD, EIF3A, EIF6, ENO1, ENO2, ENTPD5, FBP1, FDXR, FUBP1, G6PD, GALK1, GAPDH, GLUD1, GNPDA1, GPD1L, GPD2, GPI, H6PD, HAAO, HK1, HK2, HPGD, IDH1, IDH2, IDH3B, IGBP1, LDHA, LDHB, LDHD, MDH1, MDH2, ME1, ME2, MIA3, MIOS, MPC2, MRPL41, NADK2, NADSYN1, NAMPT, NAPRT, NAXD, NAXE, NNT, NPEPPS, OGDH, OGT, PDHA1, PDHB, PDHX, PDXK, PFKFB2, PFKL, PFKM, PF…
GO:0019318	hexose metabolic process	GO_BiologicalProcess-EBI-UniProt-GOA_04.09.2018_00h00	2.14184e-13	5.61804e-10	3.80923e-20	3.31403e-18	[4, 5]	Group123	33.121	104	[ACADM, ADPGK, AKR1A1, AKR1B1, AKT1, AKT2, ALDH1A1, ALDH5A1, ALDOA, ALDOC, APEH, ARFGEF3, B4GALT1, CPT1A, CPT2, CRYL1, DCXR, DLAT, ENO1, ENO2, FABP5, FAM3C, FBP1, FBP2, FUBP1, FUCA1, FUCA2, FUT2, FUT8, G6PD, GAA, GALE, GALK1, GALK2, GALM, GALT, GAPDH, GLB1, GLUD1, GNPDA1, GOT1, GOT2, GPD2, GPI, GSK3A, GSK3B, H6PD, HK1, HK2, HNRNPK, IGBP1, KHSRP, MAN2A1, MAN2B1, MAN2C1, MAPK14, MDH1, MDH2, MLYCD, …
GO:0046364	monosaccharide biosynthetic process	GO_BiologicalProcess-EBI-UniProt-GOA_04.09.2018_00h00	7.68084e-09	1.88872e-05	3.80923e-20	3.31403e-18	[4, 5]	Group123	37.1212	49	[ACADM, AKR1A1, AKR1B1, ALDH1A1, ALDOA, ALDOC, APEH, ARFGEF3, ENO1, ENO2, FAM3C, FBP1, FBP2, FUBP1, G6PD, GAPDH, GNPDA1, GOT1, GOT2, GPD2, GPI, HPGD, KHSRP, MDH1, MDH2, NLN, OGT, PC, PCK2, PGAM1, PGD, PGK1, PGM1, PGP, PHGDH, RAB14, RANBP2, SBDS, SDHB, SLC25A1, SLC25A10, SLC25A11, SLC25A12, SLC25A13, SORD, STK4, TALDO1, TKT, TPI1]
GO:0046365	monosaccharide catabolic process	GO_BiologicalProcess-EBI-UniProt-GOA_04.09.2018_00h00	3.60921e-10	9.09881e-07	3.80923e-20	3.31403e-18	[4, 5]	Group123	46.25	37	[ADPGK, AKR1A1, AKR1B1, ALDH1A1, ALDOA, ALDOC, CRYL1, DCXR, ENO1, ENO2, FUT2, FUT8, GALE, GALK1, GALM, GALT, GAPDH, GLB1, GNPDA1, GPI, HK1, HK2, NUDT5, PFKFB2, PFKL, PFKM, PFKP, PGAM1, PGK1, PGM1, PGM2, PKM, SLC25A12, SORD, TIGAR, TKFC, TPI1]
GO:0006733	oxidoreduction coenzyme metabolic process	GO_BiologicalProcess-EBI-UniProt-GOA_04.09.2018_00h00	1.23872e-17	3.3371e-14	3.80923e-20	3.31403e-18	[5]	Group123	39.9123	91	[ADPGK, ALDH1A1, ALDOA, ALDOC, COQ5, COQ6, COQ8A, COQ9, COX2, CRYL1, DCXR, DERA, DLD, DNM1L, EIF3A, EIF6, ENO1, ENO2, ENTPD5, FBP1, FDXR, FUBP1, G6PD, GALK1, GAPDH, GLUD1, GNPDA1, GPD1L, GPD2, GPI, H6PD, HAAO, HK1, HK2, HPGD, IDH1, IDH2, IDH3B, IGBP1, LDHA, LDHB, LDHD, MDH1, MDH2, ME1, ME2, MIA3, MIOS, MPC2, MRPL41, NADK2, NADSYN1, NAMPT, NAPRT, NAXD, NAXE, NDUFA9, NNT, OGDH, OGT, PDHA1, PDHB, PD…
GO:0006006	glucose metabolic process	GO_BiologicalProcess-EBI-UniProt-GOA_04.09.2018_00h00	7.76342e-11	1.97269e-07	3.80923e-20	3.31403e-18	[5, 6]	Group123	32.3529	88	[ACADM, ADPGK, AKR1A1, AKR1B1, AKT1, AKT2, ALDH1A1, ALDH5A1, ALDOA, ALDOC, APEH, ARFGEF3, CPT1A, CPT2, CRYL1, DCXR, DLAT, ENO1, ENO2, FABP5, FAM3C, FBP1, FBP2, FUBP1, G6PD, GAA, GALM, GAPDH, GLUD1, GNPDA1, GOT1, GOT2, GPD2, GPI, GSK3A, GSK3B, H6PD, HK1, HK2, HNRNPK, IGBP1, KHSRP, MAPK14, MDH1, MDH2, MLYCD, MTOR, NLN, OGT, PC, PCK2, PDHA1, PDHB, PDHX, PDK1, PDK3, PFKFB2, PFKL, PFKM, PFKP, PGAM1, P…
GO:0019319	hexose biosynthetic process	GO_BiologicalProcess-EBI-UniProt-GOA_04.09.2018_00h00	1.40511e-07	0.000334416	3.80923e-20	3.31403e-18	[5, 6]	Group123	36.1345	43	[ACADM, AKR1A1, AKR1B1, ALDH1A1, ALDOA, ALDOC, APEH, ARFGEF3, ENO1, ENO2, FAM3C, FBP1, FBP2, FUBP1, GAPDH, GNPDA1, GOT1, GOT2, GPD2, GPI, KHSRP, MDH1, MDH2, NLN, OGT, PC, PCK2, PGAM1, PGK1, PGM1, PGP, RAB14, RANBP2, SBDS, SDHB, SLC25A1, SLC25A10, SLC25A11, SLC25A12, SLC25A13, SORD, STK4, TPI1]
GO:0019320	hexose catabolic process	GO_BiologicalProcess-EBI-UniProt-GOA_04.09.2018_00h00	6.00743e-09	1.47963e-05	3.80923e-20	3.31403e-18	[5, 6]	Group123	46.9697	31	[ADPGK, ALDH1A1, ALDOA, ALDOC, ENO1, ENO2, FUT2, FUT8, GALE, GALK1, GALM, GALT, GAPDH, GLB1, GNPDA1, GPI, HK1, HK2, PFKFB2, PFKL, PFKM, PFKP, PGAM1, PGK1, PGM1, PGM2, PKM, SLC25A12, TIGAR, TKFC, TPI1]
GO:0006094	gluconeogenesis	GO_BiologicalProcess-EBI-UniProt-GOA_04.09.2018_00h00	1.39267e-06	0.00318644	3.80923e-20	3.31403e-18	[6, 7]	Group123	34.7826	40	[ACADM, ALDH1A1, ALDOA, ALDOC, APEH, ARFGEF3, ENO1, ENO2, FAM3C, FBP1, FBP2, FUBP1, GAPDH, GNPDA1, GOT1, GOT2, GPD2, GPI, KHSRP, MDH1, MDH2, NLN, OGT, PC, PCK2, PGAM1, PGK1, PGM1, PGP, RAB14, RANBP2, SBDS, SDHB, SLC25A1, SLC25A10, SLC25A11, SLC25A12, SLC25A13, STK4, TPI1]
GO:0006090	pyruvate metabolic process	GO_BiologicalProcess-EBI-UniProt-GOA_04.09.2018_00h00	1.12658e-12	2.92121e-09	3.80923e-20	3.31403e-18	[7]	Group123	39.3939	65	[ADPGK, ALDH1A1, ALDOA, ALDOC, BSG, DLAT, DLD, EIF2B5, EIF3A, EIF6, ENO1, ENO2, ENTPD5, FBP1, FUBP1, GALK1, GAPDH, GLO1, GNPDA1, GPI, GSTZ1, HAGH, HK1, HK2, IGBP1, LDHA, LDHB, LDHD, MCAT, MCTS1, ME1, ME2, ME3, MIA3, MIOS, MPC2, OGDH, OGT, PC, PDHA1, PDHB, PDHX, PDK1, PDK3, PDP1, PDPR, PFKFB2, PFKL, PFKM, PFKP, PGAM1, PGK1, PGM1, PKM, PRKAA1, PRKAB1, PRKAG1, RAB14, SBDS, SDHB, SLC25A12, STAT3, TIG…
GO:0006165	nucleoside diphosphate phosphorylation	GO_BiologicalProcess-EBI-UniProt-GOA_04.09.2018_00h00	4.53568e-07	0.00105681	3.80923e-20	3.31403e-18	[6, 7, 8, 9]	Group123	34.9594	43	[ADPGK, AK1, AK3, ALDH1A1, ALDOA, ALDOC, CMPK1, EIF3A, EIF6, ENO1, ENO2, ENTPD5, FBP1, FUBP1, GALK1, GAPDH, GNPDA1, GPI, HK1, HK2, IGBP1, LDHA, MIA3, MIOS, NME1, NME3, OGDH, OGT, PFKFB2, PFKL, PFKM, PFKP, PGAM1, PGK1, PGM1, PKM, PRKAA1, PRKAB1, PRKAG1, RAB14, STAT3, TIGAR, TPI1]
GO:0042866	pyruvate biosynthetic process	GO_BiologicalProcess-EBI-UniProt-GOA_04.09.2018_00h00	2.49384e-07	0.000586801	3.80923e-20	3.31403e-18	[7, 8]	Group123	37.037	40	[ADPGK, ALDH1A1, ALDOA, ALDOC, EIF3A, EIF6, ENO1, ENO2, ENTPD5, FBP1, FUBP1, GALK1, GAPDH, GNPDA1, GPI, HK1, HK2, IGBP1, LDHA, MIA3, MIOS, OGDH, OGT, PFKFB2, PFKL, PFKM, PFKP, PGAM1, PGK1, PGM1, PKM, PRKAA1, PRKAB1, PRKAG1, RAB14, SBDS, SDHB, STAT3, TIGAR, TPI1]
GO:0046496	nicotinamide nucleotide metabolic process	GO_BiologicalProcess-EBI-UniProt-GOA_04.09.2018_00h00	1.00361e-16	2.68164e-13	3.80923e-20	3.31403e-18	[6, 7, 8, 9]	Group123	40.2844	85	[ADPGK, ALDH1A1, ALDOA, ALDOC, COX2, CRYL1, DCXR, DERA, DLD, EIF3A, EIF6, ENO1, ENO2, ENTPD5, FBP1, FDXR, FUBP1, G6PD, GALK1, GAPDH, GLUD1, GNPDA1, GPD1L, GPD2, GPI, H6PD, HAAO, HK1, HK2, HPGD, IDH1, IDH2, IDH3B, IGBP1, LDHA, LDHB, LDHD, MDH1, MDH2, ME1, ME2, MIA3, MIOS, MPC2, MRPL41, NADK2, NADSYN1, NAMPT, NAPRT, NAXD, NAXE, NNT, OGDH, OGT, PDHA1, PDHB, PDHX, PFKFB2, PFKL, PFKM, PFKP, PGAM1, PGD…
GO:0006096	glycolytic process	GO_BiologicalProcess-EBI-UniProt-GOA_04.09.2018_00h00	1.66942e-07	0.000396488	3.80923e-20	3.31403e-18	[5, 6, 7, 8, 9, 10, 11, 12]	Group123	38	38	[ADPGK, ALDH1A1, ALDOA, ALDOC, EIF3A, EIF6, ENO1, ENO2, ENTPD5, FBP1, FUBP1, GALK1, GAPDH, GNPDA1, GPI, HK1, HK2, IGBP1, LDHA, MIA3, MIOS, OGDH, OGT, PFKFB2, PFKL, PFKM, PFKP, PGAM1, PGK1, PGM1, PKM, PRKAA1, PRKAB1, PRKAG1, RAB14, STAT3, TIGAR, TPI1]
GO:0046031	ADP metabolic process	GO_BiologicalProcess-EBI-UniProt-GOA_04.09.2018_00h00	5.47575e-08	0.000132239	3.80923e-20	3.31403e-18	[7, 8, 9, 10]	Group123	37.5	42	[ADPGK, AK1, AK2, AK3, ALDH1A1, ALDOA, ALDOC, EIF3A, EIF6, ENO1, ENO2, ENTPD5, FBP1, FUBP1, GALK1, GAPDH, GNPDA1, GPI, HK1, HK2, IGBP1, LDHA, MIA3, MIOS, OGDH, OGT, PFKFB2, PFKL, PFKM, PFKP, PGAM1, PGK1, PGM1, PKM, PRKAA1, PRKAB1, PRKAG1, RAB14, SLC25A12, STAT3, TIGAR, TPI1]
GO:0006734	NADH metabolic process	GO_BiologicalProcess-EBI-UniProt-GOA_04.09.2018_00h00	1.93322e-09	4.81564e-06	3.80923e-20	3.31403e-18	[8, 9, 10, 11]	Group123	51.8519	28	[ADPGK, ALDH1A1, ALDOA, ALDOC, ENO1, ENO2, GAPDH, GNPDA1, GPD1L, GPD2, GPI, HK1, HK2, IDH3B, MDH1, MDH2, NAXE, OGDH, PFKL, PFKM, PFKP, PGAM1, PGK1, PKM, SLC25A12, TIGAR, TPI1, VCP]
GO:0045321	leukocyte activation	GO_BiologicalProcess-EBI-UniProt-GOA_04.09.2018_00h00	1.259e-20	3.44463e-17	5.44777e-70	7.02762e-68	[2, 3]	Group124	24.9845	403	[A1BG, ABR, ACAA1, ACLY, ACTR10, ACTR1B, ACTR2, ADA, ADAM10, ADGRE5, AGFG1, AGL, AHSG, AKT1, ALAD, ALDH1A1, ALDH9A1, ALDOA, ALDOC, AMBP, ANP32B, ANPEP, ANXA1, ANXA2, ANXA3, AP1G1, AP1M1, AP2A2, AP3B1, APEH, APRT, ARHGEF7, ARPC5, ARSA, ASAH1, ATG5, ATG7, ATP6V0A1, ATP6V1C1, ATP6V1D, B2M, B4GALT1, BAG6, BAK1, BAX, C3, C4BPA, CAB39, CAMK2G, CAND1, CANT1, CAP1, CAPG, CAPN1, CASP3, CAT, CAV1, CAVIN3, …
GO:0002263	cell activation involved in immune response	GO_BiologicalProcess-EBI-UniProt-GOA_04.09.2018_00h00	4.26767e-43	1.20519e-39	5.44777e-70	7.02762e-68	[3]	Group124	34.4639	315	[A1BG, ABR, ACAA1, ACLY, ACTR10, ACTR1B, ACTR2, ADA, ADAM10, ADGRE5, AGL, AHSG, ALAD, ALDH1A1, ALDH9A1, ALDOA, ALDOC, AMBP, ANP32B, ANPEP, ANXA1, ANXA2, ANXA3, AP1G1, AP1M1, AP2A2, APEH, APRT, ARPC5, ARSA, ASAH1, ATG7, ATP6V0A1, ATP6V1C1, ATP6V1D, B2M, B4GALT1, C3, CAB39, CAND1, CANT1, CAP1, CAPG, CAPN1, CAT, CCT2, CCT8, CD14, CD44, CD47, CHAMP1, CHGA, CISD2, CKAP4, CLC, CLU, CNN2, COMMD9, COPB1,…
GO:0002443	leukocyte mediated immunity	GO_BiologicalProcess-EBI-UniProt-GOA_04.09.2018_00h00	3.32051e-35	9.324e-32	5.44777e-70	7.02762e-68	[3]	Group124	30.9241	338	[A1BG, ABR, ACAA1, ACE, ACLY, ACTR10, ACTR1B, ACTR2, ADAM10, ADGRE5, AGL, AHSG, ALAD, ALDH1A1, ALDH9A1, ALDOA, ALDOC, AMBP, ANP32B, ANPEP, ANXA2, ANXA3, AP1G1, AP1M1, AP2A2, APCS, APEH, APRT, ARPC5, ARSA, ASAH1, ATG7, ATP6V0A1, ATP6V1C1, ATP6V1D, B2M, B4GALT1, BTF3, C1QBP, C3, C4BPA, C5, C8B, C9, CAB39, CAND1, CANT1, CAP1, CAPG, CAPN1, CAT, CCT2, CCT8, CD14, CD44, CD47, CD74, CHAMP1, CHGA, CISD2,…
GO:0006810	transport	GO_BiologicalProcess-EBI-UniProt-GOA_04.09.2018_00h00	1.12396e-84	3.22238e-81	5.44777e-70	7.02762e-68	[3]	Group124	24.336	1411	[A1BG, A2M, AACS, AAK1, ABAT, ABCA8, ABCB8, ABCC1, ABCC3, ABCD3, ABCE1, ABCF1, ABHD14B, ABI1, ABR, ACAA1, ACAA2, ACACA, ACAT1, ACAT2, ACE, ACLY, ACO1, ACOX1, ACOX3, ACSL1, ACSL3, ACSL4, ACTN1, ACTN2, ACTN4, ACTR10, ACTR1A, ACTR1B, ACTR2, ACTR3, ADA, ADAM10, ADD1, ADD3, ADGRE5, AFG3L2, AFM, AFTPH, AGFG1, AGK, AGL, AGPS, AGR2, AGT, AHCYL1, AHNAK, AHSG, AIMP1, AIP, AKAP12, AKAP13, AKAP9, AKR1B10, AK…
GO:0002274	myeloid leukocyte activation	GO_BiologicalProcess-EBI-UniProt-GOA_04.09.2018_00h00	4.82241e-44	1.36281e-40	5.44777e-70	7.02762e-68	[3, 4]	Group124	35.4953	301	[A1BG, ABR, ACAA1, ACLY, ACTR10, ACTR1B, ACTR2, ADAM10, ADGRE5, AGL, AHSG, ALAD, ALDH1A1, ALDH9A1, ALDOA, ALDOC, AMBP, ANPEP, ANXA2, ANXA3, AP1M1, AP2A2, APEH, APRT, ARPC5, ARSA, ASAH1, ATG7, ATP6V0A1, ATP6V1C1, ATP6V1D, B2M, B4GALT1, C3, CAB39, CAMK2G, CAND1, CANT1, CAP1, CAPN1, CAT, CAVIN3, CCT2, CCT8, CD14, CD44, CD47, CD74, CHAMP1, CHGA, CISD2, CKAP4, CLU, CNN2, COMMD9, COPB1, COTL1, CPNE1, C…
GO:0032940	secretion by cell	GO_BiologicalProcess-EBI-UniProt-GOA_04.09.2018_00h00	1.45863e-47	4.12939e-44	5.44777e-70	7.02762e-68	[2, 5]	Group124	28.9629	539	[A1BG, A2M, AACS, ABAT, ABR, ACAA1, ACLY, ACTN1, ACTN2, ACTN4, ACTR10, ACTR1B, ACTR2, ADAM10, ADGRE5, AGL, AGT, AHSG, AIMP1, ALAD, ALB, ALDH1A1, ALDH9A1, ALDOA, ALDOC, AMBP, ANK1, ANPEP, ANXA1, ANXA2, ANXA3, ANXA4, ANXA5, AP1G1, AP1M1, AP2A2, APEH, APEX1, APOA1, APOA2, APOOL, APPL2, APRT, ARF1, ARFGAP1, ARFGAP3, ARFGEF1, ARFGEF2, ARFIP1, ARHGEF7, ARPC5, ARRB1, ARSA, ASAH1, ATG5, ATG7, ATP2A2, ATP…
GO:0051049	regulation of transport	GO_BiologicalProcess-EBI-UniProt-GOA_04.09.2018_00h00	4.45409e-15	1.18033e-11	5.44777e-70	7.02762e-68	[3, 4]	Group124	22.3222	496	[AACS, AAK1, ABAT, ABHD14B, ABR, ACAA2, ACSL3, ACTN2, ACTN4, ADA, AFM, AGFG1, AGT, AHCYL1, AHNAK, AHSG, AIMP1, AKAP9, AKT1, AKT2, AMBP, ANK2, ANK3, ANKFY1, ANP32B, ANXA1, ANXA2, ANXA4, AP1G1, AP2A1, AP2B1, AP2M1, AP2S1, APEX1, APOA1, APOA2, APOA4, APOC3, APOE, APPL1, ARF1, ARF6, ARFGAP1, ARFGAP3, ARFIP1, ARHGAP1, ARHGEF7, ARL6IP5, ARRB1, ASPSCR1, ATAD1, ATG3, ATG5, ATP1A1, ATP1B1, ATP1B3, ATP2A2,…
GO:0002444	myeloid leukocyte mediated immunity	GO_BiologicalProcess-EBI-UniProt-GOA_04.09.2018_00h00	2.22891e-55	6.3457e-52	5.44777e-70	7.02762e-68	[4]	Group124	40.0273	293	[A1BG, ABR, ACAA1, ACE, ACLY, ACTR10, ACTR1B, ACTR2, ADAM10, ADGRE5, AGL, AHSG, ALAD, ALDH1A1, ALDH9A1, ALDOA, ALDOC, AMBP, ANPEP, ANXA2, ANXA3, AP1M1, AP2A2, APEH, APRT, ARPC5, ARSA, ASAH1, ATG7, ATP6V0A1, ATP6V1C1, ATP6V1D, B2M, B4GALT1, C3, CAB39, CAND1, CANT1, CAP1, CAPN1, CAT, CCT2, CCT8, CD14, CD44, CD47, CHAMP1, CHGA, CISD2, CKAP4, CLU, CNN2, COMMD9, COPB1, COTL1, CPNE1, CPNE3, CPOX, CPPED…
GO:0016192	vesicle-mediated transport	GO_BiologicalProcess-EBI-UniProt-GOA_04.09.2018_00h00	9.32869e-82	2.67267e-78	5.44777e-70	7.02762e-68	[4]	Group124	30.5276	758	[A1BG, A2M, AAK1, ABI1, ABR, ACAA1, ACLY, ACSL3, ACTN1, ACTN2, ACTN4, ACTR10, ACTR1A, ACTR1B, ACTR2, ACTR3, ADAM10, ADGRE5, AFM, AGL, AHSG, AKR1B10, AKT2, ALAD, ALB, ALDH1A1, ALDH9A1, ALDOA, ALDOC, ALG2, AMBP, ANK1, ANK2, ANK3, ANKFY1, ANPEP, ANXA1, ANXA11, ANXA2, ANXA3, ANXA5, AP1B1, AP1G1, AP1G2, AP1M1, AP1M2, AP1S1, AP1S2, AP2A1, AP2A2, AP2B1, AP2M1, AP2S1, AP3B1, AP3D1, AP3M1, AP3S1, APEH, AP…
GO:0046903	secretion	GO_BiologicalProcess-EBI-UniProt-GOA_04.09.2018_00h00	1.2881e-47	3.64791e-44	5.44777e-70	7.02762e-68	[4]	Group124	28.3186	576	[A1BG, A2M, AACS, ABAT, ABCC3, ABR, ACAA1, ACE, ACLY, ACSL3, ACTN1, ACTN2, ACTN4, ACTR10, ACTR1B, ACTR2, ADA, ADAM10, ADGRE5, AGL, AGR2, AGT, AHSG, AIMP1, ALAD, ALB, ALDH1A1, ALDH9A1, ALDOA, ALDOC, AMBP, ANK1, ANPEP, ANXA1, ANXA2, ANXA3, ANXA4, ANXA5, AP1G1, AP1M1, AP2A2, APEH, APEX1, APOA1, APOA2, APOOL, APPL2, APRT, ARF1, ARFGAP1, ARFGAP3, ARFGEF1, ARFGEF2, ARFIP1, ARHGEF7, ARPC5, ARRB1, ARSA, …
GO:0098657	import into cell	GO_BiologicalProcess-EBI-UniProt-GOA_04.09.2018_00h00	9.72455e-13	2.52936e-09	5.44777e-70	7.02762e-68	[4]	Group124	24.5598	265	[AAK1, ABI1, ABR, ACTN4, ACTR2, ACTR3, AFM, AGT, AHSG, ALB, AMBP, ANK2, ANKFY1, ANXA1, ANXA11, ANXA2, ANXA3, AP1S1, AP2A1, AP2A2, AP2B1, AP2M1, AP2S1, APOA1, APOB, APOBR, APOC3, APOE, ARF1, ARF6, ARFGAP1, ARFGAP3, ARHGAP1, ARHGAP12, ARL6IP5, ARPC1A, ARPC1B, ARPC2, ARPC3, ARPC4, ARPC5, ARRB1, ATAD1, ATG3, ATG5, ATP1A1, ATP1B1, ATP2B4, ATP6V1H, B2M, BAIAP2, BIN1, C3, C4BPA, CACNA2D1, CALR, CANX, CA…
GO:0002275	myeloid cell activation involved in immune response	GO_BiologicalProcess-EBI-UniProt-GOA_04.09.2018_00h00	2.5139e-54	7.15205e-51	5.44777e-70	7.02762e-68	[4, 5]	Group124	39.9171	289	[A1BG, ABR, ACAA1, ACLY, ACTR10, ACTR1B, ACTR2, ADAM10, ADGRE5, AGL, AHSG, ALAD, ALDH1A1, ALDH9A1, ALDOA, ALDOC, AMBP, ANPEP, ANXA2, ANXA3, AP1M1, AP2A2, APEH, APRT, ARPC5, ARSA, ASAH1, ATG7, ATP6V0A1, ATP6V1C1, ATP6V1D, B2M, B4GALT1, C3, CAB39, CAND1, CANT1, CAP1, CAPN1, CAT, CCT2, CCT8, CD14, CD44, CD47, CHAMP1, CHGA, CISD2, CKAP4, CLU, CNN2, COMMD9, COPB1, COTL1, CPNE1, CPNE3, CPOX, CPPED1, CR…
GO:0036230	granulocyte activation	GO_BiologicalProcess-EBI-UniProt-GOA_04.09.2018_00h00	1.43326e-57	4.08764e-54	5.44777e-70	7.02762e-68	[4, 5]	Group124	41.6544	282	[A1BG, ABR, ACAA1, ACLY, ACTR10, ACTR1B, ACTR2, ADAM10, ADGRE5, AGL, AHSG, ALAD, ALDH1A1, ALDH9A1, ALDOA, ALDOC, AMBP, ANPEP, ANXA2, ANXA3, AP1M1, AP2A2, APEH, APRT, ARPC5, ARSA, ASAH1, ATG7, ATP6V0A1, ATP6V1C1, ATP6V1D, B2M, B4GALT1, C3, CAB39, CAND1, CANT1, CAP1, CAPN1, CAT, CCT2, CCT8, CD14, CD44, CD47, CHAMP1, CISD2, CKAP4, CLU, CNN2, COMMD9, COPB1, COTL1, CPNE1, CPNE3, CPOX, CPPED1, CRAT, CS…
GO:0051046	regulation of secretion	GO_BiologicalProcess-EBI-UniProt-GOA_04.09.2018_00h00	1.67272e-05	0.036482	5.44777e-70	7.02762e-68	[4, 5]	Group124	21.5321	208	[AACS, ABAT, ABR, ACSL3, ADA, AGT, AIMP1, ANXA1, ANXA4, AP1G1, APEX1, APOA1, APOA2, ARF1, ARFIP1, ARHGEF7, ARRB1, ATG5, ATP2A2, C3, C5, CADPS2, CASP1, CAVIN3, CD14, CD74, CDK5, CHGA, CHMP2A, CLASP2, CLU, COMT, COPS2, CPT1A, CPT2, CSDE1, CSRP1, DDX58, DENR, DHX9, DNAJC1, DNM1L, DPYSL2, EGFR, EML2, ENAH, ENSA, ERP29, EXOC7, EZR, FDPS, FERMT1, FGA, FGB, FGG, FLNB, FMR1, FN1, GALM, GAPDH, GBP1, GIPC1…
GO:0006887	exocytosis	GO_BiologicalProcess-EBI-UniProt-GOA_04.09.2018_00h00	1.01667e-62	2.90565e-59	5.44777e-70	7.02762e-68	[3, 5, 6]	Group124	35.8752	414	[A1BG, A2M, ABR, ACAA1, ACLY, ACTN1, ACTN2, ACTN4, ACTR10, ACTR1B, ACTR2, ADAM10, ADGRE5, AGL, AHSG, ALAD, ALB, ALDH1A1, ALDH9A1, ALDOA, ALDOC, AMBP, ANK1, ANPEP, ANXA1, ANXA2, ANXA3, ANXA5, AP1G1, AP1M1, AP2A2, APEH, APEX1, APOA1, APOOL, APPL2, APRT, ARF1, ARFGEF1, ARFGEF2, ARPC5, ARSA, ASAH1, ATG7, ATP2A2, ATP6V0A1, ATP6V1C1, ATP6V1D, B2M, B4GALT1, C3, CAB39, CADPS2, CAND1, CANT1, CAP1, CAPN1, …
GO:0002446	neutrophil mediated immunity	GO_BiologicalProcess-EBI-UniProt-GOA_04.09.2018_00h00	5.26612e-58	1.50242e-54	5.44777e-70	7.02762e-68	[5]	Group124	41.7404	283	[A1BG, ABR, ACAA1, ACE, ACLY, ACTR10, ACTR1B, ACTR2, ADAM10, ADGRE5, AGL, AHSG, ALAD, ALDH1A1, ALDH9A1, ALDOA, ALDOC, AMBP, ANPEP, ANXA2, ANXA3, AP1M1, AP2A2, APEH, APRT, ARPC5, ARSA, ASAH1, ATG7, ATP6V0A1, ATP6V1C1, ATP6V1D, B2M, B4GALT1, C3, CAB39, CAND1, CANT1, CAP1, CAPN1, CAT, CCT2, CCT8, CD14, CD44, CD47, CHAMP1, CISD2, CKAP4, CLU, CNN2, COMMD9, COPB1, COTL1, CPNE1, CPNE3, CPOX, CPPED1, CRA…
GO:0006897	endocytosis	GO_BiologicalProcess-EBI-UniProt-GOA_04.09.2018_00h00	1.14836e-14	3.03971e-11	5.44777e-70	7.02762e-68	[5]	Group124	25.8567	249	[AAK1, ABI1, ABR, ACTN4, ACTR2, ACTR3, AFM, AHSG, ALB, AMBP, ANK2, ANKFY1, ANXA1, ANXA11, ANXA2, ANXA3, AP1S1, AP2A1, AP2A2, AP2B1, AP2M1, AP2S1, APOA1, APOB, APOBR, APOC3, APOE, ARF1, ARF6, ARFGAP1, ARFGAP3, ARHGAP12, ARPC1A, ARPC1B, ARPC2, ARPC3, ARPC4, ARPC5, ARRB1, ATAD1, ATG3, ATG5, ATP6V1H, B2M, BAIAP2, BIN1, C3, C4BPA, CALR, CANX, CAP1, CARMIL1, CAV1, CD14, CD2AP, CD47, CD9, CDC42, CDK5, C…
GO:0042119	neutrophil activation	GO_BiologicalProcess-EBI-UniProt-GOA_04.09.2018_00h00	6.48584e-57	1.84911e-53	5.44777e-70	7.02762e-68	[5, 6]	Group124	41.6418	279	[A1BG, ABR, ACAA1, ACLY, ACTR10, ACTR1B, ACTR2, ADAM10, ADGRE5, AGL, AHSG, ALAD, ALDH1A1, ALDH9A1, ALDOA, ALDOC, AMBP, ANPEP, ANXA2, ANXA3, AP1M1, AP2A2, APEH, APRT, ARPC5, ARSA, ASAH1, ATG7, ATP6V0A1, ATP6V1C1, ATP6V1D, B2M, B4GALT1, C3, CAB39, CAND1, CANT1, CAP1, CAPN1, CAT, CCT2, CCT8, CD14, CD44, CD47, CHAMP1, CISD2, CKAP4, CLU, CNN2, COMMD9, COPB1, COTL1, CPNE1, CPNE3, CPOX, CPPED1, CRAT, CS…
GO:0045055	regulated exocytosis	GO_BiologicalProcess-EBI-UniProt-GOA_04.09.2018_00h00	8.11499e-55	2.30953e-51	5.44777e-70	7.02762e-68	[4, 6, 7]	Group124	35.7004	367	[A1BG, A2M, ABR, ACAA1, ACLY, ACTN1, ACTN2, ACTN4, ACTR10, ACTR1B, ACTR2, ADAM10, ADGRE5, AGL, AHSG, ALAD, ALB, ALDH1A1, ALDH9A1, ALDOA, ALDOC, AMBP, ANPEP, ANXA2, ANXA3, ANXA5, AP1G1, AP1M1, AP2A2, APEH, APOA1, APOOL, APPL2, APRT, ARF1, ARPC5, ARSA, ASAH1, ATG7, ATP2A2, ATP6V0A1, ATP6V1C1, ATP6V1D, B2M, B4GALT1, C3, CAB39, CADPS2, CAND1, CANT1, CAP1, CAPN1, CAPS, CAT, CCT2, CCT8, CD14, CD44, CD4…
GO:0043299	leukocyte degranulation	GO_BiologicalProcess-EBI-UniProt-GOA_04.09.2018_00h00	5.62918e-56	1.60375e-52	5.44777e-70	7.02762e-68	[3, 5, 7, 8]	Group124	40.533	289	[A1BG, ABR, ACAA1, ACLY, ACTR10, ACTR1B, ACTR2, ADAM10, ADGRE5, AGL, AHSG, ALAD, ALDH1A1, ALDH9A1, ALDOA, ALDOC, AMBP, ANPEP, ANXA2, ANXA3, AP1G1, AP1M1, AP2A2, APEH, APRT, ARPC5, ARSA, ASAH1, ATG7, ATP6V0A1, ATP6V1C1, ATP6V1D, B2M, B4GALT1, C3, CAB39, CAND1, CANT1, CAP1, CAPN1, CAT, CCT2, CCT8, CD14, CD44, CD47, CHAMP1, CHGA, CISD2, CKAP4, CLU, CNN2, COMMD9, COPB1, CORO1A, COTL1, CPNE1, CPNE3, C…
GO:0043312	neutrophil degranulation	GO_BiologicalProcess-EBI-UniProt-GOA_04.09.2018_00h00	6.0003e-59	1.71249e-55	5.44777e-70	7.02762e-68	[4, 6, 7, 8, 9]	Group124	42.5076	278	[A1BG, ABR, ACAA1, ACLY, ACTR10, ACTR1B, ACTR2, ADAM10, ADGRE5, AGL, AHSG, ALAD, ALDH1A1, ALDH9A1, ALDOA, ALDOC, AMBP, ANPEP, ANXA2, ANXA3, AP1M1, AP2A2, APEH, APRT, ARPC5, ARSA, ASAH1, ATG7, ATP6V0A1, ATP6V1C1, ATP6V1D, B2M, B4GALT1, C3, CAB39, CAND1, CANT1, CAP1, CAPN1, CAT, CCT2, CCT8, CD14, CD44, CD47, CHAMP1, CISD2, CKAP4, CLU, CNN2, COMMD9, COPB1, COTL1, CPNE1, CPNE3, CPOX, CPPED1, CRAT, CS…
GO:0030155	regulation of cell adhesion	GO_BiologicalProcess-EBI-UniProt-GOA_04.09.2018_00h00	1.48458e-06	0.00338929	3.95251e-15	3.04343e-13	[2, 3]	Group125	22.5617	192	[ABAT, ABHD14B, ABI3BP, ACTN4, ADA, ADAM10, AFDN, AGR2, AKT1, AMBP, ANK3, ANXA1, AP3B1, APOA1, ARHGDIA, ARHGDIB, ARHGEF7, ARPC2, ASS1, ATP5F1B, C11orf58, C1QBP, C4BPA, CALR, CAMSAP3, CAPG, CARMIL1, CASK, CASP3, CAV1, CCDC6, CD44, CD47, CD74, CD9, CDC42, CDH1, CIB1, CLASP2, COL1A1, CORO1A, CORO1C, CPOX, CRK, CRKL, CSK, DAG1, DENR, DHRS4, DLG1, DMD, DNAJA3, DNM1L, DNM2, DOCK5, DUSP3, EIF4E, EMILIN1…
GO:0031589	cell-substrate adhesion	GO_BiologicalProcess-EBI-UniProt-GOA_04.09.2018_00h00	2.03097e-07	0.000480323	3.95251e-15	3.04343e-13	[3]	Group125	26.1072	112	[ABHD14B, ABI3BP, ACTN1, ACTN2, ACTN4, AGR2, APOA1, ARHGEF7, ARPC2, BCAM, BCAT2, C1QBP, CALR, CAMSAP3, CARMIL1, CASK, CD44, CD74, CDC42, CDK5, CIB1, CLASP2, COL1A1, COL3A1, CORO1A, CORO1C, CRK, CRKL, CTTN, DAG1, DENR, DMD, DNM1L, DNM2, DOCK5, DUSP3, EMILIN1, EPHB3, FBLN1, FERMT1, FERMT2, FERMT3, FGA, FGB, FGG, FLNA, FN1, GBP1, GSK3B, HRG, HSD17B12, ILK, IQGAP1, ITGA1, ITGA2, ITGA3, ITGA6, ITGAV, …
GO:0045785	positive regulation of cell adhesion	GO_BiologicalProcess-EBI-UniProt-GOA_04.09.2018_00h00	6.63143e-06	0.0147616	3.95251e-15	3.04343e-13	[2, 3, 4]	Group125	23.9766	123	[ABHD14B, ABI3BP, ADA, AFDN, AGR2, AKT1, AMBP, ANK3, ANXA1, AP3B1, APOA1, ARHGEF7, ARPC2, C11orf58, C1QBP, CALR, CAPG, CARMIL1, CAV1, CCDC6, CD44, CD47, CD74, CDC42, CIB1, CORO1A, CPOX, CRK, CRKL, CSK, DAG1, DENR, DHRS4, DMD, DNAJA3, DNM1L, DNM2, DOCK5, EMILIN1, EPB41L4B, EPX, FAM49B, FERMT1, FGA, FGB, FGG, FLNA, FLOT1, FLOT2, FN1, GALM, GATD3A, GRB2, GSK3B, HLA-A, HLA-E, HMGB1, HMGCL, HRG, HSD17…
GO:0010810	regulation of cell-substrate adhesion	GO_BiologicalProcess-EBI-UniProt-GOA_04.09.2018_00h00	1.17548e-06	0.00269889	3.95251e-15	3.04343e-13	[3, 4]	Group125	28.0443	76	[ABHD14B, ABI3BP, ACTN4, AGR2, APOA1, ARHGEF7, ARPC2, C1QBP, CALR, CAMSAP3, CARMIL1, CASK, CD74, CDC42, CIB1, CLASP2, COL1A1, CORO1C, CRK, CRKL, DAG1, DENR, DMD, DNM1L, DNM2, DOCK5, DUSP3, EMILIN1, FBLN1, FERMT1, FGA, FGB, FGG, FLNA, FN1, GBP1, GSK3B, HRG, HSD17B12, ILK, IQGAP1, ITGA3, ITGA6, JUP, LGALS1, MACF1, MINK1, NAP1L1, NID1, OPTN, PLG, POSTN, PPM1F, PPP3CA, PTK2, PTK2B, RAC1, RAC2, RCC2, …
GO:0022603	regulation of anatomical structure morphogenesis	GO_BiologicalProcess-EBI-UniProt-GOA_04.09.2018_00h00	5.60354e-06	0.0125351	3.95251e-15	3.04343e-13	[3, 4]	Group125	21.1475	258	[ABHD14B, ABR, ACTN4, ACTR2, ADA, ADNP, AGO1, AGO2, AGT, AKAP13, AKR1B1, ALDOA, ALG2, ANXA1, ANXA3, ANXA7, AP2A1, AP2A2, AP2B1, AP2M1, AP2S1, APOA1, APOE, ARHGAP18, ARHGAP35, ARHGDIA, ARHGEF7, ARPC2, ASPN, B4GALT1, BAIAP2, BASP1, BAX, C1QBP, C3, C5, CALR, CAPRIN1, CAPZB, CARMIL1, CCDC6, CD44, CDC42, CDC42EP1, CDK5, CFL1, CHAMP1, CIB1, CLASP2, CLTC, CMPK1, COL4A2, CORO1A, CORO1B, CORO1C, COX2, CRK…
GO:0032535	regulation of cellular component size	GO_BiologicalProcess-EBI-UniProt-GOA_04.09.2018_00h00	5.7939e-16	1.54234e-12	3.95251e-15	3.04343e-13	[3, 4]	Group125	32.1513	136	[ACTN2, ACTR2, ACTR3, ADD1, ADNP, AKT1, ANXA7, AP2M1, APOE, ARF1, ARF6, ARFGEF1, ARFIP1, ARFIP2, ARHGAP18, ARHGAP35, ARHGEF7, ARPC1A, ARPC1B, ARPC2, ARPC3, ARPC4, ARPC5, ARPC5L, BAIAP2, BAIAP2L1, BIN1, CAPG, CAPZA1, CAPZA2, CAPZB, CARMIL1, CCDC6, CDC42EP1, CDK5, CFL1, CFL2, CORO1A, CORO1B, CTTN, CYFIP1, DEPTOR, DLG1, DNM2, DPYSL2, DSTN, EEF1A2, EIF4G2, ELN, EPS8, EVL, EZR, FN1, FYCO1, GDI1, GMFB,…
GO:0032989	cellular component morphogenesis	GO_BiologicalProcess-EBI-UniProt-GOA_04.09.2018_00h00	2.30674e-07	0.00054393	3.95251e-15	3.04343e-13	[3, 4]	Group125	21.5627	287	[ABHD14B, ABI1, ACTN1, ACTN2, ACTN4, ACTR2, ADD1, ADNP, AFG3L2, AGFG1, AKAP13, AKR1B1, ALCAM, ALDOA, AMBP, ANK2, ANK3, ANXA1, ANXA7, APOA1, APOE, ARHGAP18, ARHGAP35, ARHGDIA, ARHGEF2, ARHGEF7, ARPC2, BAIAP2, BAX, C1QBP, CALR, CAP1, CAPRIN1, CAPZB, CARMIL1, CASP3, CCDC6, CD44, CD9, CDC42, CDC42EP1, CDK5, CFL1, CFL2, CIB1, CLASP2, CLIC4, CLU, CNP, COL18A1, CORO1A, CORO1B, CORO1C, COTL1, CPNE1, CPOX…
GO:0010811	positive regulation of cell-substrate adhesion	GO_BiologicalProcess-EBI-UniProt-GOA_04.09.2018_00h00	2.26029e-07	0.000533428	3.95251e-15	3.04343e-13	[3, 4, 5]	Group125	33.3333	51	[ABHD14B, ABI3BP, AGR2, APOA1, ARHGEF7, ARPC2, C1QBP, CALR, CARMIL1, CDC42, CIB1, CRK, CRKL, DAG1, DENR, DMD, DNM1L, DNM2, DOCK5, EMILIN1, FERMT1, FGA, FGB, FGG, FLNA, FN1, GSK3B, HRG, HSD17B12, ILK, IQGAP1, ITGA3, ITGA6, JUP, NAP1L1, NID1, OPTN, PPM1F, PPP3CA, PTK2B, RAC1, ROCK1, RSU1, S100A10, SMAP2, TESC, TPP1, TRIOBP, UNC13D, UTRN, VTN]
GO:0034329	cell junction assembly	GO_BiologicalProcess-EBI-UniProt-GOA_04.09.2018_00h00	7.85428e-11	1.99499e-07	3.95251e-15	3.04343e-13	[4]	Group125	32.0144	89	[ACE, ACTN1, ACTN2, ACTN4, AGT, ALB, ANK2, ARHGEF7, CAMSAP3, CAPZA1, CAV1, CD9, CDC42, CLASP2, CORO1C, CTNNA1, CTNNB1, CTTN, DLG1, DUSP3, EPB41L3, F11R, FERMT2, FLNA, FLNC, FLOT1, FN1, FSCN1, HRG, ILK, IQGAP1, ITGA2, ITGA6, ITGB4, JUP, KRT5, LAMA3, LAMA4, LAMA5, LAMB2, LAMB3, LAMC1, LMNB2, LSR, MACF1, MPP7, MTDH, MYO1C, MYO1E, NAP1L1, OCLN, OPTN, PDCD6IP, PDK1, PKN2, PKP2, PKP3, PLEC, POF1B, PPM1…
GO:2000145	regulation of cell motility	GO_BiologicalProcess-EBI-UniProt-GOA_04.09.2018_00h00	5.23719e-08	0.000126635	3.95251e-15	3.04343e-13	[3, 4, 5]	Group125	22.4545	247	[ABHD14B, ABR, ACE, ACTN4, ACTR1A, ADA, ADAM10, AFDN, AGO2, AGT, AKT1, AKT2, ALG2, ANXA1, ANXA3, APEX1, APOE, ARF6, ARHGAP18, ARHGDIA, ARHGDIB, ARHGEF2, ARHGEF7, ATP5F1A, ATP5F1B, ATP5PF, C1QBP, C5, CACYBP, CALR, CAMK2D, CAMSAP3, CARMIL1, CAV1, CAVIN1, CCAR1, CCDC6, CD74, CDH1, CDK5, CHGA, CHTOP, CIB1, CLASP2, CLIC4, CMPK1, CNN2, COL18A1, COL1A1, COL3A1, CORO1A, CORO1B, CORO1C, COX2, CPNE3, CRK, …
GO:0000902	cell morphogenesis	GO_BiologicalProcess-EBI-UniProt-GOA_04.09.2018_00h00	1.29183e-06	0.00296087	3.95251e-15	3.04343e-13	[4, 5]	Group125	21.4876	260	[ABHD14B, ABI1, ACTN1, ACTN4, ACTR2, ADD1, ADNP, AFG3L2, AKR1B1, ALCAM, ALDOA, AMBP, ANK3, ANXA1, ANXA7, APOA1, APOE, ARHGAP18, ARHGAP35, ARHGDIA, ARHGEF2, ARHGEF7, ARPC2, BAIAP2, C1QBP, CALR, CAP1, CAPRIN1, CAPZB, CARMIL1, CASP3, CCDC6, CD44, CDC42, CDC42EP1, CDK5, CFL1, CIB1, CLIC4, CLU, CNP, COL18A1, CORO1A, CORO1B, CORO1C, CPNE1, CPOX, CRK, CRKL, CSNK1A1, CTNNB1, CTTN, CUL3, CUX1, CYFIP1, CYF…
GO:0030307	positive regulation of cell growth	GO_BiologicalProcess-EBI-UniProt-GOA_04.09.2018_00h00	4.77571e-07	0.00111083	3.95251e-15	3.04343e-13	[3, 4, 5, 6]	Group125	30.1887	64	[ABHD14B, ADAM10, ADNP, AKT1, CDC42, CDKN2AIP, CHTOP, CIB1, CSNK2A1, CSNK2A2, CYFIP1, DDX39A, DDX39B, DDX3X, DNPH1, EGFR, EIF4A2, EIF4E, EIF4G1, EIF4G2, EXOSC4, F2, FN1, FYCO1, GDI1, GOLGA4, HDGFL2, HDGFL3, HIST1H1B, IGBP1, ILK, IST1, LIPF, LLGL2, LNPEP, MACF1, MAP1B, MTOR, MTPN, NAP1L1, NCBP1, NEDD4L, OPTN, PAFAH1B1, PAK1, PKN1, PLAA, POLR2E, PPOX, PTK2B, RASAL1, RPS6KA1, RPS6KA3, RTN4, S100A9, …
GO:0000904	cell morphogenesis involved in differentiation	GO_BiologicalProcess-EBI-UniProt-GOA_04.09.2018_00h00	3.42743e-06	0.00771515	3.95251e-15	3.04343e-13	[4, 5, 6]	Group125	22.2997	192	[ABHD14B, ABI1, ACTN1, ACTN4, ACTR2, ADNP, AFG3L2, AKR1B1, ALCAM, AMBP, ANK3, APOA1, APOE, ARHGAP35, ARHGDIA, ARHGEF7, ARPC2, BAIAP2, C1QBP, CALR, CAPRIN1, CARMIL1, CASP3, CCDC6, CDC42, CDK5, CFL1, CIB1, CLIC4, CNP, COL18A1, CORO1C, CPOX, CRK, CRKL, CTTN, CUL3, CUX1, CYFIP1, DAG1, DENR, DHX15, DNM1L, DNM2, DNM3, DOCK5, DOCK7, DPYSL2, EIF4G2, ENAH, EPHB3, EVL, EZR, FAM129B, FARP1, FBLN1, FERMT2, F…
GO:0007044	cell-substrate junction assembly	GO_BiologicalProcess-EBI-UniProt-GOA_04.09.2018_00h00	6.25009e-07	0.00144752	3.95251e-15	3.04343e-13	[5]	Group125	34.0909	45	[ACTN1, ACTN2, ARHGEF7, CAMSAP3, CLASP2, CORO1C, CTTN, DUSP3, FERMT2, FN1, HRG, IQGAP1, ITGA2, ITGA6, ITGB4, KRT5, LAMA3, LAMA4, LAMA5, LAMB2, LAMB3, LAMC1, LMNB2, MACF1, NAP1L1, OPTN, PDK1, PLEC, PPM1F, PTK2, PTK2B, RAC1, RCC2, ROCK1, ROCK2, S100A10, SLC9A1, SLK, SORBS1, SRC, TEP1, TESC, TLN1, TNS1, WNK1]
GO:0022604	regulation of cell morphogenesis	GO_BiologicalProcess-EBI-UniProt-GOA_04.09.2018_00h00	9.40899e-07	0.00216689	3.95251e-15	3.04343e-13	[4, 5, 6]	Group125	24.216	139	[ABHD14B, ACTN4, ACTR2, ADNP, ALDOA, ANXA1, ANXA7, APOA1, APOE, ARHGAP18, ARHGAP35, ARHGDIA, ARHGEF7, ARPC2, BAIAP2, C1QBP, CALR, CAPRIN1, CAPZB, CARMIL1, CCDC6, CD44, CDC42, CDC42EP1, CDK5, CFL1, CIB1, CORO1A, CORO1B, CORO1C, CRK, CRKL, CSNK1A1, CTTN, CUX1, CYFIP1, DAG1, DENR, DIAPH1, DLG1, DNM1L, DNM2, DNM3, DOCK5, DPYSL2, EIF4G2, EPB41, EPB41L3, EPB42, EPHB3, EPS8, EZR, F2, FBLN1, FDPS, FERMT2…
GO:0030334	regulation of cell migration	GO_BiologicalProcess-EBI-UniProt-GOA_04.09.2018_00h00	5.6347e-08	0.000135909	3.95251e-15	3.04343e-13	[4, 5, 6]	Group125	22.6834	235	[ABHD14B, ABR, ACE, ACTN4, ACTR1A, ADA, ADAM10, AFDN, AGO2, AGT, AKT1, AKT2, ALG2, ANXA1, ANXA3, APEX1, APOE, ARF6, ARHGDIA, ARHGDIB, ARHGEF2, ARHGEF7, ATP5F1A, ATP5F1B, ATP5PF, C1QBP, C5, CACYBP, CALR, CAMK2D, CAMSAP3, CARMIL1, CAV1, CCAR1, CCDC6, CD74, CDH1, CDK5, CHGA, CHTOP, CIB1, CLASP2, CLIC4, CMPK1, CNN2, COL18A1, COL1A1, COL3A1, CORO1A, CORO1B, CORO1C, COX2, CPNE3, CRK, CRKL, CSE1L, CSNK2…
GO:0034446	substrate adhesion-dependent cell spreading	GO_BiologicalProcess-EBI-UniProt-GOA_04.09.2018_00h00	1.90203e-10	4.81024e-07	3.95251e-15	3.04343e-13	[4, 5, 6, 7]	Group125	41.8182	46	[ABHD14B, ACTN4, APOA1, ARHGEF7, ARPC2, C1QBP, CALR, CARMIL1, CDC42, CIB1, CORO1C, CRK, CRKL, DNM2, DOCK5, EPHB3, FBLN1, FERMT2, FERMT3, FGA, FGB, FGG, FLNA, FN1, GBP1, ILK, ITGAV, LAMA5, LAMB1, LAMB2, LAMC1, LMNB2, MMAB, NAP1L1, OPTN, PARVA, POSTN, PTK2, RAB1A, RAC1, RCC2, S100A10, SRC, TRIOBP, UNC13D, VAMP3]
GO:0010769	regulation of cell morphogenesis involved in differentiation	GO_BiologicalProcess-EBI-UniProt-GOA_04.09.2018_00h00	1.01517e-05	0.0223743	3.95251e-15	3.04343e-13	[5, 6, 7]	Group125	25.5014	89	[ABHD14B, ACTN4, ACTR2, ADNP, APOA1, APOE, ARHGAP35, ARHGDIA, ARHGEF7, ARPC2, BAIAP2, C1QBP, CALR, CAPRIN1, CARMIL1, CCDC6, CDC42, CDK5, CFL1, CIB1, CORO1C, CRK, CRKL, CTTN, CUX1, CYFIP1, DENR, DNM1L, DNM2, DNM3, DOCK5, DPYSL2, EIF4G2, EPHB3, FBLN1, FGA, FGB, FGG, FLNA, FN1, FYCO1, GBP1, GDI1, GOLGA4, GSK3B, ILK, IST1, ITPKA, KIF13B, LIPF, LLGL2, MACF1, MAP1B, MAP2K1, MAPK1, MARK2, METAP2, NAP1L1…
GO:0010770	positive regulation of cell morphogenesis involved in differentiation	GO_BiologicalProcess-EBI-UniProt-GOA_04.09.2018_00h00	1.27491e-07	0.000304193	3.95251e-15	3.04343e-13	[4, 5, 6, 7, 8]	Group125	32.0856	60	[ABHD14B, ACTR2, ADNP, APOA1, ARHGDIA, ARHGEF7, ARPC2, BAIAP2, C1QBP, CALR, CAPRIN1, CARMIL1, CDC42, CIB1, CRK, CRKL, CUX1, CYFIP1, DENR, DNM1L, DNM2, DOCK5, EIF4G2, FGA, FGB, FGG, FLNA, FN1, FYCO1, GDI1, GOLGA4, ILK, IST1, ITPKA, LIPF, LLGL2, MACF1, MAP1B, MAP2K1, NAP1L1, OPA1, OPTN, PAFAH1B1, PAK1, PKN1, PLXNB2, POLR2E, RAB21, RAC1, RTN4, S100A10, SF3B1, SHTN1, SLC9A3R2, TRIOBP, TUBB2B, TWF2, U…
GO:1900024	regulation of substrate adhesion-dependent cell spreading	GO_BiologicalProcess-EBI-UniProt-GOA_04.09.2018_00h00	1.11767e-08	2.73942e-05	3.95251e-15	3.04343e-13	[4, 5, 6, 7, 8]	Group125	46.875	30	[ABHD14B, ACTN4, APOA1, ARHGEF7, ARPC2, C1QBP, CALR, CARMIL1, CDC42, CIB1, CORO1C, CRK, CRKL, DNM2, DOCK5, FBLN1, FGA, FGB, FGG, FLNA, GBP1, NAP1L1, OPTN, POSTN, PTK2, RAC1, RCC2, S100A10, TRIOBP, UNC13D]
GO:1900026	positive regulation of substrate adhesion-dependent cell spreading	GO_BiologicalProcess-EBI-UniProt-GOA_04.09.2018_00h00	3.46743e-07	0.000812419	3.95251e-15	3.04343e-13	[4, 5, 6, 7, 8, 9]	Group125	47.9167	23	[ABHD14B, APOA1, ARHGEF7, ARPC2, C1QBP, CALR, CARMIL1, CDC42, CIB1, CRK, CRKL, DNM2, DOCK5, FGA, FGB, FGG, FLNA, NAP1L1, OPTN, RAC1, S100A10, TRIOBP, UNC13D]
GO:0031175	neuron projection development	GO_BiologicalProcess-EBI-UniProt-GOA_04.09.2018_00h00	2.13946e-05	0.0463836	3.95251e-15	3.04343e-13	[5, 6, 8, 9, 10]	Group125	20.9184	246	[ABHD14B, ABI1, ACSL4, ACTR1B, ACTR2, ADNP, AFG3L2, AGT, AKT1, ALCAM, ANK3, ANPEP, AP2A1, APEX1, APOA1, APOA4, APOE, ARF1, ARF4, ARF6, ARFGEF1, ARFGEF3, ARHGAP35, ARHGDIA, ARHGEF7, ATXN10, B2M, BAG5, BAIAP2, CAMSAP3, CAPRIN1, CAPZB, CCDC6, CDC42, CDH1, CDK5, CFL1, CIB1, CLMN, CNP, CPNE1, CTNNA1, CTNNB1, CTSZ, CTTN, CUL4B, CUX1, CYFIP1, CYFIP2, DAG1, DBN1, DBNL, DDX21, DENR, DHRS3, DMD, DNM1L, DNM…
GO:0032879	regulation of localization	GO_BiologicalProcess-EBI-UniProt-GOA_04.09.2018_00h00	1.24408e-19	3.38638e-16	1.1301e-78	1.48044e-76	[2, 3]	Group126	21.8828	702	[AACS, AAK1, ABAT, ABHD14B, ABR, ACAA2, ACE, ACP2, ACSL3, ACTN1, ACTN2, ACTN4, ACTR1A, ADA, ADAM10, AFDN, AFM, AGFG1, AGO2, AGR2, AGT, AHCYL1, AHNAK, AHSG, AIMP1, AKAP9, AKR1B1, AKT1, AKT2, ALG2, AMBP, ANK2, ANK3, ANKFY1, ANP32B, ANXA1, ANXA2, ANXA3, ANXA4, AP1G1, AP2A1, AP2B1, AP2M1, AP2S1, AP3D1, APEX1, APOA1, APOA2, APOA4, APOB, APOC3, APOE, APPL1, ARF1, ARF6, ARFGAP1, ARFGAP3, ARFIP1, ARHGAP1…
GO:0006810	transport	GO_BiologicalProcess-EBI-UniProt-GOA_04.09.2018_00h00	1.12396e-84	3.22238e-81	1.1301e-78	1.48044e-76	[3]	Group126	24.336	1411	[A1BG, A2M, AACS, AAK1, ABAT, ABCA8, ABCB8, ABCC1, ABCC3, ABCD3, ABCE1, ABCF1, ABHD14B, ABI1, ABR, ACAA1, ACAA2, ACACA, ACAT1, ACAT2, ACE, ACLY, ACO1, ACOX1, ACOX3, ACSL1, ACSL3, ACSL4, ACTN1, ACTN2, ACTN4, ACTR10, ACTR1A, ACTR1B, ACTR2, ACTR3, ADA, ADAM10, ADD1, ADD3, ADGRE5, AFG3L2, AFM, AFTPH, AGFG1, AGK, AGL, AGPS, AGR2, AGT, AHCYL1, AHNAK, AHSG, AIMP1, AIP, AKAP12, AKAP13, AKAP9, AKR1B10, AK…
GO:0008104	protein localization	GO_BiologicalProcess-EBI-UniProt-GOA_04.09.2018_00h00	1.29813e-95	3.73213e-92	1.1301e-78	1.48044e-76	[3]	Group126	29.5025	937	[AACS, AAK1, ABAT, ABCE1, ABHD14B, ACAA1, ACAP2, ACOX1, ACOX3, ACP2, ACSL3, ACTN2, ACTN4, ACTR1A, ADAM10, AFDN, AFM, AFTPH, AGFG1, AGK, AGPS, AGR2, AGRN, AGT, AHCYL1, AIP, AKAP12, AKR1B1, AKR1B10, AKR1C3, AKT1, AKT2, ALG2, ALYREF, ANK1, ANK2, ANK3, ANP32B, ANPEP, ANXA1, ANXA2, ANXA4, AP1B1, AP1G1, AP1G2, AP1M1, AP1M2, AP1S1, AP1S2, AP2A1, AP2A2, AP2B1, AP2M1, AP2S1, AP3B1, AP3D1, AP3M1, AP3S1, AP…
GO:0051649	establishment of localization in cell	GO_BiologicalProcess-EBI-UniProt-GOA_04.09.2018_00h00	2.78038e-85	7.97414e-82	1.1301e-78	1.48044e-76	[3]	Group126	30.5827	782	[ABCE1, ABHD14B, ACAA1, ACACA, ACOX1, ACOX3, ACTN2, ACTN4, ACTR10, ACTR1A, ACTR2, ACTR3, AGFG1, AGK, AGPS, AGT, AHCYL1, AIP, AKAP12, AKAP13, AKR1B10, AKR1C3, AKT1, AKT2, ALG2, ALYREF, AMBP, ANK1, ANK2, ANK3, ANKFY1, ANP32A, ANP32B, ANP32E, ANXA2, AP1B1, AP1G1, AP1G2, AP1M1, AP1M2, AP1S1, AP1S2, AP2A1, AP2A2, AP2B1, AP2M1, AP2S1, AP3B1, AP3D1, AP3M1, AP3S1, APEX1, APOE, ARCN1, ARF1, ARF4, ARF6, AR…
GO:0070727	cellular macromolecule localization	GO_BiologicalProcess-EBI-UniProt-GOA_04.09.2018_00h00	1.1836e-87	3.39576e-84	1.1301e-78	1.48044e-76	[3]	Group126	32.654	689	[ABCE1, ABHD14B, ACAA1, ACAP2, ACOX1, ACOX3, ACSL3, ACTN2, ACTR1A, ADAM10, AFDN, AGFG1, AGK, AGPS, AGR2, AGRN, AGT, AHCYL1, AIP, AKAP12, AKR1B1, AKR1B10, AKR1C3, AKT1, AKT2, ALG2, ALYREF, ANK1, ANK2, ANK3, ANP32B, ANPEP, ANXA2, AP1B1, AP1G1, AP1G2, AP1M1, AP1M2, AP1S1, AP1S2, AP2A1, AP2A2, AP2B1, AP2M1, AP2S1, AP3B1, AP3D1, AP3M1, AP3S1, APEX1, APOE, APPL1, ARCN1, ARF4, ARF6, ARFGAP1, ARFGAP3, AR…
GO:0032880	regulation of protein localization	GO_BiologicalProcess-EBI-UniProt-GOA_04.09.2018_00h00	8.0142e-20	2.18307e-16	1.1301e-78	1.48044e-76	[3, 4]	Group126	26.1501	324	[AACS, AAK1, ABAT, ABHD14B, ACP2, ACSL3, ACTN2, ADAM10, AFDN, AGR2, AKR1B1, AKT1, AKT2, ANK3, ANP32B, ANXA1, ANXA4, AP2B1, AP2M1, APEX1, APOA1, APOA2, APPL1, ARF1, ARF6, ARFIP1, ARHGDIA, ARHGEF16, ARRB1, ATG5, BAG3, BCAP31, BID, C3, C4BPA, C5, CAMK2D, CASP1, CAVIN3, CCT2, CCT3, CCT4, CCT5, CCT6A, CCT7, CCT8, CD14, CD2AP, CDC42, CDH1, CDK5, CDK5RAP3, CHP1, CIB1, CISD2, CLDN18, CLTC, CLU, COX2, CPT…
GO:0045184	establishment of protein localization	GO_BiologicalProcess-EBI-UniProt-GOA_04.09.2018_00h00	1.43844e-91	4.13263e-88	1.1301e-78	1.48044e-76	[3, 4]	Group126	31.4366	779	[AACS, ABAT, ABCE1, ABHD14B, ACAA1, ACOX1, ACOX3, ACP2, ACSL3, ACTN4, ACTR1A, AFDN, AFM, AFTPH, AGFG1, AGK, AGPS, AGT, AHCYL1, AIP, AKAP12, AKR1C3, AKT1, AKT2, ALG2, ALYREF, ANK2, ANK3, ANP32B, ANXA1, ANXA4, AP1B1, AP1G1, AP1G2, AP1M1, AP1M2, AP1S1, AP1S2, AP2A1, AP2A2, AP2B1, AP2M1, AP2S1, AP3B1, AP3D1, AP3M1, AP3S1, APEX1, APOA1, APOA2, APOB, APOE, ARCN1, ARF1, ARF4, ARF5, ARF6, ARFGAP1, ARFGAP…
GO:0046907	intracellular transport	GO_BiologicalProcess-EBI-UniProt-GOA_04.09.2018_00h00	3.08295e-96	8.86657e-93	1.1301e-78	1.48044e-76	[3, 4]	Group126	33.6207	702	[ABCE1, ABHD14B, ACAA1, ACACA, ACOX1, ACOX3, ACTN2, ACTN4, ACTR10, ACTR1A, ACTR2, AGFG1, AGK, AGPS, AGT, AHCYL1, AIP, AKAP12, AKAP13, AKR1B10, AKR1C3, AKT1, AKT2, ALG2, ALYREF, ANK1, ANK2, ANK3, ANKFY1, ANP32A, ANP32B, ANP32E, ANXA2, AP1B1, AP1G1, AP1G2, AP1M1, AP1M2, AP1S1, AP1S2, AP2A1, AP2A2, AP2B1, AP2M1, AP2S1, AP3B1, AP3D1, AP3M1, AP3S1, APEX1, APOE, ARCN1, ARF1, ARF4, ARF6, ARFGAP1, ARFGAP…
GO:0051049	regulation of transport	GO_BiologicalProcess-EBI-UniProt-GOA_04.09.2018_00h00	4.45409e-15	1.18033e-11	1.1301e-78	1.48044e-76	[3, 4]	Group126	22.3222	496	[AACS, AAK1, ABAT, ABHD14B, ABR, ACAA2, ACSL3, ACTN2, ACTN4, ADA, AFM, AGFG1, AGT, AHCYL1, AHNAK, AHSG, AIMP1, AKAP9, AKT1, AKT2, AMBP, ANK2, ANK3, ANKFY1, ANP32B, ANXA1, ANXA2, ANXA4, AP1G1, AP2A1, AP2B1, AP2M1, AP2S1, APEX1, APOA1, APOA2, APOA4, APOC3, APOE, APPL1, ARF1, ARF6, ARFGAP1, ARFGAP3, ARFIP1, ARHGAP1, ARHGEF7, ARL6IP5, ARRB1, ASPSCR1, ATAD1, ATG3, ATG5, ATP1A1, ATP1B1, ATP1B3, ATP2A2,…
GO:0016192	vesicle-mediated transport	GO_BiologicalProcess-EBI-UniProt-GOA_04.09.2018_00h00	9.32869e-82	2.67267e-78	1.1301e-78	1.48044e-76	[4]	Group126	30.5276	758	[A1BG, A2M, AAK1, ABI1, ABR, ACAA1, ACLY, ACSL3, ACTN1, ACTN2, ACTN4, ACTR10, ACTR1A, ACTR1B, ACTR2, ACTR3, ADAM10, ADGRE5, AFM, AGL, AHSG, AKR1B10, AKT2, ALAD, ALB, ALDH1A1, ALDH9A1, ALDOA, ALDOC, ALG2, AMBP, ANK1, ANK2, ANK3, ANKFY1, ANPEP, ANXA1, ANXA11, ANXA2, ANXA3, ANXA5, AP1B1, AP1G1, AP1G2, AP1M1, AP1M2, AP1S1, AP1S2, AP2A1, AP2A2, AP2B1, AP2M1, AP2S1, AP3B1, AP3D1, AP3M1, AP3S1, APEH, AP…
GO:0046903	secretion	GO_BiologicalProcess-EBI-UniProt-GOA_04.09.2018_00h00	1.2881e-47	3.64791e-44	1.1301e-78	1.48044e-76	[4]	Group126	28.3186	576	[A1BG, A2M, AACS, ABAT, ABCC3, ABR, ACAA1, ACE, ACLY, ACSL3, ACTN1, ACTN2, ACTN4, ACTR10, ACTR1B, ACTR2, ADA, ADAM10, ADGRE5, AGL, AGR2, AGT, AHSG, AIMP1, ALAD, ALB, ALDH1A1, ALDH9A1, ALDOA, ALDOC, AMBP, ANK1, ANPEP, ANXA1, ANXA2, ANXA3, ANXA4, ANXA5, AP1G1, AP1M1, AP2A2, APEH, APEX1, APOA1, APOA2, APOOL, APPL2, APRT, ARF1, ARFGAP1, ARFGAP3, ARFGEF1, ARFGEF2, ARFIP1, ARHGEF7, ARPC5, ARRB1, ARSA, …
GO:0071702	organic substance transport	GO_BiologicalProcess-EBI-UniProt-GOA_04.09.2018_00h00	3.57573e-64	1.0223e-60	1.1301e-78	1.48044e-76	[4]	Group126	26.8587	867	[AACS, ABAT, ABCA8, ABCC1, ABCC3, ABCD3, ABCE1, ABHD14B, ACAA1, ACACA, ACAT1, ACAT2, ACE, ACOX1, ACOX3, ACSL1, ACSL3, ACSL4, ACTN4, ACTR1A, ADA, AFM, AFTPH, AGFG1, AGK, AGPS, AGR2, AGT, AHCYL1, AIMP1, AIP, AKAP12, AKR1C3, AKT1, AKT2, ALG2, ALYREF, ANK2, ANK3, ANP32B, ANXA1, ANXA2, ANXA4, AP1B1, AP1G1, AP1G2, AP1M1, AP1M2, AP1S1, AP1S2, AP2A1, AP2A2, AP2B1, AP2M1, AP2S1, AP3B1, AP3D1, AP3M1, AP3S1…
GO:0071705	nitrogen compound transport	GO_BiologicalProcess-EBI-UniProt-GOA_04.09.2018_00h00	6.242e-75	1.78646e-71	1.1301e-78	1.48044e-76	[4]	Group126	28.9313	804	[AACS, ABAT, ABCC1, ABCE1, ABHD14B, ACAA1, ACOX1, ACOX3, ACSL3, ACTN4, ACTR1A, ADA, AFM, AFTPH, AGFG1, AGK, AGPS, AGR2, AGT, AHCYL1, AIMP1, AIP, AKAP12, AKR1C3, AKT1, AKT2, ALG2, ALYREF, ANK2, ANK3, ANP32B, ANXA1, ANXA4, AP1B1, AP1G1, AP1G2, AP1M1, AP1M2, AP1S1, AP1S2, AP2A1, AP2A2, AP2B1, AP2M1, AP2S1, AP3B1, AP3D1, AP3M1, AP3S1, APEX1, APOA1, APOA2, APOB, APOE, ARCN1, ARF1, ARF4, ARF5, ARF6, AR…
GO:0051169	nuclear transport	GO_BiologicalProcess-EBI-UniProt-GOA_04.09.2018_00h00	1.42747e-23	3.93839e-20	1.1301e-78	1.48044e-76	[4, 5]	Group126	34.8643	167	[ABCE1, AGFG1, AGT, AHCYL1, AKAP13, AKR1C3, AKT1, ALYREF, ANP32A, ANP32B, ANP32E, BAG3, BANF1, CALR, CDH1, CDK5, CHP1, CHTOP, CISD2, COX2, CPSF1, CPSF6, CSE1L, CTNND1, DDX39A, DDX39B, DHX9, EEF1A2, EIF3A, EIF4A2, EIF4A3, EIF4E, EIF4G1, EIF5A, EIF6, EMD, EPB41L4B, FERMT1, FIP1L1, FLNA, FLNB, GSK3B, HARS, HCLS1, HDLBP, HEBP1, HGS, HMGA1, HNRNPA1, HNRNPA2B1, HNRNPK, HSP90AB1, HSPA9, HTATIP2, IGBP1, …
GO:0033365	protein localization to organelle	GO_BiologicalProcess-EBI-UniProt-GOA_04.09.2018_00h00	2.58674e-49	7.33082e-46	1.1301e-78	1.48044e-76	[5]	Group126	34.0386	370	[ACAA1, ACAP2, ACOX1, ACOX3, ACTR1A, ADAM10, AGFG1, AGK, AGPS, AGT, AIP, AKR1B10, AKR1C3, AKT1, ANK2, ANPEP, AP3B1, AP3M1, APEX1, ARF4, ARF6, ARL1, ARSA, ASNA1, ATP6V1D, BAG3, BAG6, BAX, BCAP31, BID, CALR, CAT, CCT2, CCT3, CCT4, CCT5, CCT6A, CCT7, CCT8, CD2AP, CDH1, CDK5, CDK5RAP3, CHAMP1, CHMP4A, CHMP4B, CHP1, CISD2, CLDN18, CLU, COG3, COG7, COL1A1, COTL1, COX2, CRAT, CSE1L, CSNK2A2, CTNND1, DAG…
GO:0042886	amide transport	GO_BiologicalProcess-EBI-UniProt-GOA_04.09.2018_00h00	1.71802e-88	4.93072e-85	1.1301e-78	1.48044e-76	[5]	Group126	31.379	760	[AACS, ABAT, ABCC1, ABCE1, ABHD14B, ACAA1, ACOX1, ACOX3, ACSL3, ACTN4, ACTR1A, AFM, AFTPH, AGFG1, AGK, AGPS, AGT, AHCYL1, AIMP1, AIP, AKAP12, AKR1C3, AKT1, AKT2, ALG2, ALYREF, ANK2, ANK3, ANP32B, ANXA1, ANXA4, AP1B1, AP1G1, AP1G2, AP1M1, AP1M2, AP1S1, AP1S2, AP2A1, AP2A2, AP2B1, AP2M1, AP2S1, AP3B1, AP3D1, AP3M1, AP3S1, APEX1, APOA1, APOA2, APOB, APOE, ARCN1, ARF1, ARF4, ARF5, ARF6, ARFGAP1, ARFG…
GO:0072594	establishment of protein localization to organelle	GO_BiologicalProcess-EBI-UniProt-GOA_04.09.2018_00h00	1.56459e-48	4.43249e-45	1.1301e-78	1.48044e-76	[4, 5, 6]	Group126	39.3491	266	[ACAA1, ACOX1, ACOX3, AGFG1, AGK, AGPS, AGT, AIP, AKR1C3, AKT1, AP3B1, AP3M1, BAG3, BAX, BID, CAT, CCT2, CCT3, CCT4, CCT5, CCT6A, CCT7, CCT8, CDH1, CHMP4A, CHMP4B, CHP1, CISD2, CLU, COX2, CRAT, CSE1L, CSNK2A2, CTNND1, DHRS4, DKC1, DNAJA1, ECH1, ECI2, EEF1A2, EHHADH, EPHX2, ERGIC3, FERMT1, FIS1, FLNA, GCC2, GRPEL1, GSK3A, GSTK1, H2AFY, H2AFY2, HARS, HCLS1, HGS, HIST1H1B, HK1, HK2, HMGCL, HNRNPK, H…
GO:0072657	protein localization to membrane	GO_BiologicalProcess-EBI-UniProt-GOA_04.09.2018_00h00	2.43425e-37	6.84512e-34	1.1301e-78	1.48044e-76	[5]	Group126	35.694	252	[ABHD14B, ACSL3, ACTN2, ACTR1A, ADAM10, AFDN, AGK, AGR2, AGRN, AKR1B1, AKT1, AKT2, ANK1, ANK2, ANK3, ANXA2, AP2B1, AP2M1, AP3D1, APOE, APPL1, ARF6, ARHGEF16, ARSA, ASNA1, ATG3, ATP1B1, ATP1B3, BAG6, BAX, BID, BSG, C4BPA, CAMK2D, CAV1, CDH1, CDK5, CHMP4A, CHMP4B, CHP1, CIB1, CLASP2, CLIP1, CLTC, CSK, DAB2, DAG1, DENND4C, DLG1, DLG3, DNAJA3, EGFR, EHD2, EPB41L3, ERGIC3, EXOC4, EXOC5, EZR, F11R, FCH…
GO:0006913	nucleocytoplasmic transport	GO_BiologicalProcess-EBI-UniProt-GOA_04.09.2018_00h00	6.28065e-23	1.72844e-19	1.1301e-78	1.48044e-76	[5, 6]	Group126	34.6723	164	[ABCE1, AGFG1, AGT, AHCYL1, AKAP13, AKR1C3, AKT1, ALYREF, ANP32A, ANP32B, ANP32E, BAG3, CALR, CDH1, CDK5, CHP1, CHTOP, CISD2, COX2, CPSF1, CPSF6, CSE1L, CTNND1, DDX39A, DDX39B, DHX9, EEF1A2, EIF3A, EIF4A2, EIF4A3, EIF4E, EIF4G1, EIF5A, EIF6, EMD, EPB41L4B, FERMT1, FIP1L1, FLNA, FLNB, GSK3B, HARS, HCLS1, HDLBP, HEBP1, HGS, HNRNPA1, HNRNPA2B1, HNRNPK, HSP90AB1, HSPA9, HTATIP2, IGBP1, IPO5, IPO7, IP…
GO:0015031	protein transport	GO_BiologicalProcess-EBI-UniProt-GOA_04.09.2018_00h00	1.09249e-89	3.13764e-86	1.1301e-78	1.48044e-76	[4, 5, 6, 7]	Group126	31.8611	743	[AACS, ABAT, ABCE1, ABHD14B, ACAA1, ACOX1, ACOX3, ACSL3, ACTN4, ACTR1A, AFM, AFTPH, AGFG1, AGK, AGPS, AGT, AHCYL1, AIP, AKAP12, AKR1C3, AKT1, AKT2, ALG2, ALYREF, ANK2, ANK3, ANP32B, ANXA1, ANXA4, AP1B1, AP1G1, AP1G2, AP1M1, AP1M2, AP1S1, AP1S2, AP2A1, AP2A2, AP2B1, AP2M1, AP2S1, AP3B1, AP3D1, AP3M1, AP3S1, APEX1, APOA1, APOA2, APOB, APOE, ARCN1, ARF1, ARF4, ARF5, ARF6, ARFGAP1, ARFGAP2, ARFGAP3, …
GO:0015833	peptide transport	GO_BiologicalProcess-EBI-UniProt-GOA_04.09.2018_00h00	3.14192e-89	9.02045e-86	1.1301e-78	1.48044e-76	[5, 6]	Group126	31.6365	752	[AACS, ABAT, ABCC1, ABCE1, ABHD14B, ACAA1, ACOX1, ACOX3, ACSL3, ACTN4, ACTR1A, AFM, AFTPH, AGFG1, AGK, AGPS, AGT, AHCYL1, AIMP1, AIP, AKAP12, AKR1C3, AKT1, AKT2, ALG2, ALYREF, ANK2, ANK3, ANP32B, ANXA1, ANXA4, AP1B1, AP1G1, AP1G2, AP1M1, AP1M2, AP1S1, AP1S2, AP2A1, AP2A2, AP2B1, AP2M1, AP2S1, AP3B1, AP3D1, AP3M1, AP3S1, APEX1, APOA1, APOA2, APOB, APOE, ARCN1, ARF1, ARF4, ARF5, ARF6, ARFGAP1, ARFG…
GO:0006886	intracellular protein transport	GO_BiologicalProcess-EBI-UniProt-GOA_04.09.2018_00h00	1.48933e-78	4.26543e-75	1.1301e-78	1.48044e-76	[4, 5, 6, 7, 8]	Group126	37.5709	464	[ABCE1, ABHD14B, ACAA1, ACOX1, ACOX3, AGFG1, AGK, AGPS, AGT, AHCYL1, AIP, AKAP12, AKR1C3, AKT1, AKT2, ALG2, ALYREF, ANK3, ANP32B, AP1B1, AP1G1, AP1G2, AP1M1, AP1M2, AP1S1, AP1S2, AP2A1, AP2A2, AP2B1, AP2M1, AP2S1, AP3B1, AP3D1, AP3M1, AP3S1, ARCN1, ARFGAP1, ARFGAP3, ARFIP1, ARHGEF2, ASPSCR1, ATG3, ATP1B1, BAG3, BCAP31, BID, C4BPA, CALR, CAMSAP3, CAT, CD74, CDC37, CDC42, CDH1, CDK5, CHMP4A, CHMP4B…
GO:0006605	protein targeting	GO_BiologicalProcess-EBI-UniProt-GOA_04.09.2018_00h00	3.36533e-38	9.46667e-35	1.1301e-78	1.48044e-76	[5, 6, 7, 8, 9]	Group126	40.4908	198	[ABHD14B, ACAA1, ACOX1, ACOX3, AGK, AGPS, AIP, AKAP12, AKT2, ANK3, AP1M2, AP3B1, AP3M1, ATG3, BAG3, BID, C4BPA, CAT, CDC37, CDK5, CHMP4A, CHMP4B, CHP1, CIB1, CLU, CRAT, CSNK2A2, DHRS4, ECH1, ECI2, EHHADH, EPHX2, ERBIN, EXOC4, FIS1, GCC2, GDI1, GIPC1, GRPEL1, GSK3A, GSTK1, HARS, HGS, HMGCL, HSD17B4, HSP90AA1, HSPA4, HSPA8, HSPD1, HTRA2, HUWE1, IDE, IDH1, KIF13B, LAMP2, LAMTOR3, LARS, LMAN1, LONP1,…
GO:0012501	programmed cell death	GO_BiologicalProcess-EBI-UniProt-GOA_04.09.2018_00h00	6.59585e-20	1.79737e-16	9.40151e-11	5.73492e-09	[3]	Group127	22.8132	579	[AAMDC, AARS, ABHD14B, ABR, ACAA2, ACIN1, ACTN1, ACTN2, ACTN4, ACTR1B, ADA, ADAR, ADNP, AGFG1, AGT, AIFM1, AIMP1, AIMP2, AKAP13, AKR1A1, AKR1B1, AKR1C3, AKT1, AKT2, ALB, ALDH1A3, ALG1, ALG2, AMBP, ANP32A, ANP32B, ANP32E, ANXA1, ANXA4, ANXA5, ANXA6, APEX1, API5, APOE, APPL1, ARAF, ARF4, ARF6, ARHGDIA, ARHGEF1, ARHGEF11, ARHGEF12, ARHGEF16, ARHGEF2, ARHGEF6, ARHGEF7, ARL6IP5, ARRB1, ASNS, ATAD3A, A…
GO:0023056	positive regulation of signaling	GO_BiologicalProcess-EBI-UniProt-GOA_04.09.2018_00h00	1.01531e-05	0.0223672	9.40151e-11	5.73492e-09	[2, 3, 4]	Group127	19.7216	425	[AACS, AAK1, ABAT, ABHD14B, ACTN4, ADA, AGFG1, AGO1, AGR2, AGT, AIMP1, AKAP12, AKAP13, AKR1A1, AKR1B1, AKR1C3, AKT1, AMBP, ANXA2, APCS, APEX1, APOA1, APOE, APOL2, ARAF, ARFGEF1, ARHGAP1, ARHGEF7, ARL6IP5, ARRB1, ATP6V1C1, BAIAP2, BAK1, BAX, BCAP31, BCLAF1, BID, C1QBP, C3, C4BPA, C5, CA2, CACYBP, CALR, CAMK2D, CANT1, CAPNS1, CASP1, CAT, CAV1, CAVIN3, CC2D1A, CCAR2, CCDC22, CCDC6, CD14, CD44, CD74,…
GO:0048523	negative regulation of cellular process	GO_BiologicalProcess-EBI-UniProt-GOA_04.09.2018_00h00	4.63655e-10	1.16656e-06	9.40151e-11	5.73492e-09	[2, 3, 4]	Group127	18.9974	1027	[A2M, AAMDC, AARS, ABAT, ABCE1, ABHD14B, ABI1, ABR, ACAA2, ACADVL, ACE, ACTN1, ACTN2, ACTN4, ACTR1A, ACTR1B, ADA, ADAM10, ADAR, ADD1, ADNP, AEBP1, AFDN, AGFG1, AGO1, AGO2, AGR2, AGR3, AGT, AHSG, AIMP1, AIMP2, AIP, AK1, AKR1A1, AKR1B1, AKR1C3, AKT1, AKT2, ALAD, ALB, ALG1, ALG2, AMBP, ANK2, ANK3, ANP32B, ANXA1, ANXA2, ANXA4, ANXA5, AP2A1, AP2B1, APCS, APEH, APEX1, API5, APOA1, APOA2, APOA4, APOC3, …
GO:0010941	regulation of cell death	GO_BiologicalProcess-EBI-UniProt-GOA_04.09.2018_00h00	3.71276e-19	1.00727e-15	9.40151e-11	5.73492e-09	[3, 4]	Group127	23.4234	494	[AAMDC, AARS, ABHD14B, ABR, ACAA2, ACTN1, ACTN2, ACTN4, ACTR1B, ADA, ADAR, ADNP, AGFG1, AGR2, AGR3, AGT, AIFM1, AIMP2, AKAP13, AKR1A1, AKR1B1, AKR1C3, AKT1, AKT2, ALB, ALDH1A3, ALG1, ALG2, ANP32A, ANP32B, ANP32E, ANXA1, ANXA4, ANXA5, AP2B1, APEX1, API5, APOE, ARAF, ARF4, ARHGDIA, ARHGEF1, ARHGEF11, ARHGEF12, ARHGEF16, ARHGEF2, ARHGEF6, ARHGEF7, ARL6IP5, ARRB1, ASNS, ATAD3A, ATG5, ATG7, B4GALT1, B…
GO:0006915	apoptotic process	GO_BiologicalProcess-EBI-UniProt-GOA_04.09.2018_00h00	1.32765e-19	3.61255e-16	9.40151e-11	5.73492e-09	[4]	Group127	22.9775	551	[AAMDC, AARS, ABHD14B, ABR, ACAA2, ACIN1, ACTN1, ACTN2, ACTN4, ACTR1B, ADA, ADAR, ADNP, AGFG1, AGT, AIFM1, AIMP1, AIMP2, AKAP13, AKR1A1, AKR1B1, AKR1C3, AKT1, AKT2, ALB, ALDH1A3, ALG1, ALG2, AMBP, ANP32A, ANP32B, ANP32E, ANXA1, ANXA4, ANXA5, ANXA6, APEX1, API5, APOE, APPL1, ARAF, ARF4, ARF6, ARHGDIA, ARHGEF1, ARHGEF11, ARHGEF12, ARHGEF16, ARHGEF2, ARHGEF6, ARHGEF7, ARL6IP5, ARRB1, ASNS, ATAD3A, A…
GO:0010942	positive regulation of cell death	GO_BiologicalProcess-EBI-UniProt-GOA_04.09.2018_00h00	5.67572e-09	1.3985e-05	9.40151e-11	5.73492e-09	[3, 4, 5]	Group127	23.7136	212	[ABR, AGFG1, AGT, AIFM1, AIMP2, AKAP13, AKR1C3, AKT1, ALDH1A3, ALG1, ALG2, ANP32B, ANXA1, ARHGEF1, ARHGEF11, ARHGEF12, ARHGEF16, ARHGEF2, ARHGEF6, ARHGEF7, ARL6IP5, ARRB1, ATG7, B4GALT1, BAK1, BAX, BCAP31, BCL2L13, BCLAF1, BID, BIN1, C1QBP, C4BPA, CACYBP, CAMK2D, CASP1, CASP3, CAV1, CCAR2, CCDC6, CDC42, CDK5, CIB1, CLU, COL18A1, COX2, CTNNA1, CTNNB1, CTNNBL1, CTSB, CTSC, CTSH, CTSZ, CYCS, DDOST, …
GO:0060548	negative regulation of cell death	GO_BiologicalProcess-EBI-UniProt-GOA_04.09.2018_00h00	2.57756e-13	6.7532e-10	9.40151e-11	5.73492e-09	[3, 4, 5]	Group127	24.0858	303	[AAMDC, AARS, ABHD14B, ACAA2, ACTR1B, ADA, ADAR, ADNP, AGFG1, AGR2, AGR3, AKR1A1, AKR1B1, AKT1, AKT2, ALB, ANXA1, ANXA4, ANXA5, AP2B1, API5, APOE, ARAF, ARF4, ARHGDIA, ARHGEF2, ARRB1, ASNS, ATAD3A, ATG5, ATG7, BAG3, BAG5, BAG6, BAX, BID, BIRC6, BPNT1, C11orf58, C3, C4BPA, CACYBP, CASP3, CAST, CAT, CAV1, CCAR2, CD44, CD74, CDC73, CDK5, CFL1, CHGA, CHMP2A, CHMP4A, CHMP4B, CIAPIN1, CIB1, CLC, CLU, C…
GO:0097190	apoptotic signaling pathway	GO_BiologicalProcess-EBI-UniProt-GOA_04.09.2018_00h00	6.79557e-18	1.83277e-14	9.40151e-11	5.73492e-09	[3, 4, 5]	Group127	28.2636	223	[ABHD14B, ACAA2, AGFG1, AGT, AIFM1, AKR1B1, AKT1, ALG2, ANXA6, APPL1, ARHGEF2, ARL6IP5, BAG3, BAG5, BAG6, BAK1, BAX, BCAP31, BCLAF1, BID, BIRC6, CACYBP, CASP3, CAV1, CCAR2, CCDC6, CD14, CD44, CD74, CIB1, CLU, CNRIP1, COX2, CRIP2, CSNK2A1, CSNK2A2, CSRP1, CTNNA1, CTSB, CTSC, CTSH, CTTN, CUL1, CUL2, CUL3, CUL4A, CUL5, CYCS, DAP3, DDX3X, DDX5, DENR, DEPTOR, DIABLO, DNAJA1, DNAJC10, DNM1L, DNPEP, DPF…
GO:0009968	negative regulation of signal transduction	GO_BiologicalProcess-EBI-UniProt-GOA_04.09.2018_00h00	8.5967e-06	0.0189987	9.40151e-11	5.73492e-09	[3, 4, 5, 6]	Group127	20.5683	304	[ABHD14B, ACAA2, ADA, ADAR, AGFG1, AGT, AHSG, AKR1B1, AKT1, ALG2, AMBP, APOA1, APOE, ARAF, ARHGAP12, ARHGAP35, ARHGEF2, ARHGEF7, ARRB1, ASPN, ATP2B4, BAG5, BAX, BGN, BID, BIRC6, C1QBP, C4BPA, CACYBP, CALR, CAPG, CAPN5, CARD19, CAV1, CAVIN3, CCAR2, CCDC22, CD14, CD2AP, CD44, CD74, CDC42, CDK5RAP3, CHP1, CIB1, CLIC2, CLU, CNOT1, CNOT9, COX2, CPNE1, CPOX, CSDE1, CSK, CSNK1A1, CSNK2A1, CSNK2A2, CTNNA…
GO:0043067	regulation of programmed cell death	GO_BiologicalProcess-EBI-UniProt-GOA_04.09.2018_00h00	2.57278e-18	6.96195e-15	9.40151e-11	5.73492e-09	[4, 5]	Group127	23.5535	460	[AAMDC, AARS, ABHD14B, ABR, ACAA2, ACTN1, ACTN2, ACTN4, ACTR1B, ADA, ADAR, ADNP, AGFG1, AGT, AIFM1, AKAP13, AKR1A1, AKR1B1, AKR1C3, AKT1, AKT2, ALB, ALDH1A3, ALG1, ALG2, ANP32A, ANP32B, ANP32E, ANXA1, ANXA4, ANXA5, APEX1, API5, APOE, ARAF, ARF4, ARHGDIA, ARHGEF1, ARHGEF11, ARHGEF12, ARHGEF16, ARHGEF2, ARHGEF6, ARHGEF7, ARL6IP5, ARRB1, ASNS, ATAD3A, ATG5, ATG7, B4GALT1, BAG3, BAG5, BAG6, BAK1, BAX…
GO:0043068	positive regulation of programmed cell death	GO_BiologicalProcess-EBI-UniProt-GOA_04.09.2018_00h00	1.50643e-08	3.68172e-05	9.40151e-11	5.73492e-09	[4, 5, 6]	Group127	23.821	197	[ABR, AGFG1, AGT, AIFM1, AKAP13, AKR1C3, AKT1, ALDH1A3, ALG1, ALG2, ANP32B, ANXA1, ARHGEF1, ARHGEF11, ARHGEF12, ARHGEF16, ARHGEF2, ARHGEF6, ARHGEF7, ARL6IP5, ARRB1, ATG7, B4GALT1, BAK1, BAX, BCAP31, BCL2L13, BCLAF1, BID, BIN1, C1QBP, C4BPA, CACYBP, CAMK2D, CASP1, CASP3, CAV1, CCAR2, CCDC6, CDC42, CDK5, COL18A1, COX2, CTNNA1, CTNNB1, CTNNBL1, CTSB, CTSC, CTSH, CTSZ, CYCS, DDOST, DDX3X, DENR, DFFA,…
GO:0043069	negative regulation of programmed cell death	GO_BiologicalProcess-EBI-UniProt-GOA_04.09.2018_00h00	1.12075e-10	2.84334e-07	9.40151e-11	5.73492e-09	[4, 5, 6]	Group127	23.4835	271	[AAMDC, AARS, ABHD14B, ACAA2, ACTR1B, ADA, ADAR, ADNP, AGFG1, AKR1A1, AKR1B1, AKT1, AKT2, ALB, ANXA1, ANXA4, ANXA5, API5, APOE, ARAF, ARF4, ARHGDIA, ARHGEF2, ARRB1, ASNS, ATAD3A, ATG5, BAG3, BAG5, BAG6, BAX, BID, BIRC6, BPNT1, C11orf58, C3, C4BPA, CACYBP, CASP3, CAST, CAT, CAV1, CCAR2, CD44, CD74, CDC73, CFL1, CIAPIN1, CIB1, CLC, CLU, COPS5, CORO1A, COX2, CRAT, CRYAB, CSNK2A1, CSNK2A2, CTNNA1, CT…
GO:0097191	extrinsic apoptotic signaling pathway	GO_BiologicalProcess-EBI-UniProt-GOA_04.09.2018_00h00	1.39177e-06	0.00318575	9.40151e-11	5.73492e-09	[4, 5, 6]	Group127	27.3973	80	[ABHD14B, AGFG1, AGT, AKR1B1, AKT1, APPL1, ARHGEF2, BAG3, BAK1, BAX, BID, BIRC6, CASP3, CAV1, CCDC6, CIB1, CTNNA1, CTTN, DDX3X, DEPTOR, DIABLO, ETFA, ETFB, ETFDH, FAF1, FASN, FGA, FGB, FGG, GCLC, GPX1, GSK3A, GSK3B, GSTP1, HMGB2, HTRA2, HTT, ICAM1, IGBP1, ITGA6, ITGAV, KRT18, KRT8, LGALS3, LMNA, LYPLA1, NAP1L1, NDUFA13, OPTN, PAK2, PARK7, PDCD6IP, PDIA3, PDK1, PEA15, PKN2, PML, POLR2E, PPP1CA, PP…
GO:0097193	intrinsic apoptotic signaling pathway	GO_BiologicalProcess-EBI-UniProt-GOA_04.09.2018_00h00	2.29876e-09	5.70781e-06	9.40151e-11	5.73492e-09	[4, 5, 6]	Group127	28.3505	110	[AIFM1, AKT1, ARHGEF2, ARL6IP5, BAG5, BAG6, BAK1, BAX, BCAP31, BCLAF1, BID, CASP3, CAV1, CCAR2, CD44, CD74, CLU, CNRIP1, COX2, CRIP2, CSRP1, CUL1, CUL2, CUL3, CUL4A, CUL5, CYCS, DDX3X, DDX5, DENR, DIABLO, DNAJA1, DNAJC10, DNM1L, DUSP23, ENO1, EPX, ERO1A, ERP29, FIS1, GPX1, HDAC1, HINT1, HNRNPK, HSPB1, HSPH1, HTRA2, HYOU1, IFI16, ITPR1, KDM1A, MPRIP, MSH2, MUC1, MYBBP1A, NCK1, NCK2, NDUFA13, NDUFS…
GO:1902531	regulation of intracellular signal transduction	GO_BiologicalProcess-EBI-UniProt-GOA_04.09.2018_00h00	5.17336e-06	0.0115831	9.40151e-11	5.73492e-09	[4, 5, 6]	Group127	19.6878	454	[A2M, ABHD14B, ABR, ACTN4, ADA, AGFG1, AGO1, AGT, AIP, AKAP1, AKAP12, AKAP13, AKR1A1, AKR1B1, AKR1C3, AKT1, ALG2, AMBP, APEX1, APOA1, APOC3, APOE, APOL2, ARAF, ARF6, ARFGEF1, ARFGEF2, ARFGEF3, ARHGAP1, ARHGAP12, ARHGAP17, ARHGAP18, ARHGAP35, ARHGDIA, ARHGDIB, ARHGEF1, ARHGEF11, ARHGEF12, ARHGEF16, ARHGEF2, ARHGEF37, ARHGEF6, ARHGEF7, ARL6IP5, ARRB1, ASPN, ATP2B4, BAG5, BAX, BCAP31, BCLAF1, BDH2, …
GO:0042981	regulation of apoptotic process	GO_BiologicalProcess-EBI-UniProt-GOA_04.09.2018_00h00	1.40725e-17	3.78552e-14	9.40151e-11	5.73492e-09	[5, 6]	Group127	23.423	453	[AAMDC, AARS, ABHD14B, ABR, ACAA2, ACTN1, ACTN2, ACTN4, ACTR1B, ADA, ADAR, ADNP, AGFG1, AGT, AIFM1, AKAP13, AKR1A1, AKR1B1, AKR1C3, AKT1, AKT2, ALB, ALDH1A3, ALG1, ALG2, ANP32A, ANP32B, ANP32E, ANXA1, ANXA4, ANXA5, APEX1, API5, APOE, ARAF, ARF4, ARHGDIA, ARHGEF1, ARHGEF11, ARHGEF12, ARHGEF16, ARHGEF2, ARHGEF6, ARHGEF7, ARL6IP5, ARRB1, ASNS, ATAD3A, ATG5, ATG7, B4GALT1, BAG3, BAG5, BAG6, BAK1, BAX…
GO:2001233	regulation of apoptotic signaling pathway	GO_BiologicalProcess-EBI-UniProt-GOA_04.09.2018_00h00	7.86407e-17	2.10364e-13	9.40151e-11	5.73492e-09	[4, 5, 6, 7]	Group127	30.74	162	[ACAA2, AGFG1, AGT, AKR1B1, AKT1, ARHGEF2, BAG5, BAK1, BAX, BCAP31, BCLAF1, BID, BIRC6, CACYBP, CAV1, CCAR2, CCDC6, CD44, CD74, CLU, COX2, CSNK2A1, CSNK2A2, CTNNA1, CTSB, CTSC, CTSH, CTTN, DDX3X, DENR, DEPTOR, DNAJA1, DNM1L, DUSP23, ENO1, EPRS, EPX, ERP29, ETFA, ETFB, ETFDH, FAF1, FAM162A, FASN, FGA, FGB, FGG, FIS1, GCLC, GNAI2, GNAI3, GPX1, GSK3A, GSK3B, GSN, GSTP1, HDAC1, HIP1R, HMGB2, HNRNPK, …
GO:0043066	negative regulation of apoptotic process	GO_BiologicalProcess-EBI-UniProt-GOA_04.09.2018_00h00	1.86826e-09	4.65944e-06	9.40151e-11	5.73492e-09	[5, 6, 7]	Group127	23.0292	260	[AAMDC, AARS, ABHD14B, ACAA2, ACTR1B, ADA, ADAR, ADNP, AGFG1, AKR1A1, AKR1B1, AKT1, AKT2, ALB, ANXA1, ANXA4, ANXA5, API5, APOE, ARAF, ARF4, ARHGDIA, ARHGEF2, ARRB1, ASNS, ATAD3A, ATG5, BAG3, BAG5, BAG6, BAX, BID, BIRC6, BPNT1, C11orf58, C3, C4BPA, CASP3, CAST, CAT, CAV1, CCAR2, CD44, CD74, CDC73, CFL1, CIAPIN1, CIB1, CLC, CLU, COPS5, CORO1A, COX2, CRAT, CRYAB, CSNK2A1, CSNK2A2, CTNNA1, CTNNB1, CT…
GO:2001234	negative regulation of apoptotic signaling pathway	GO_BiologicalProcess-EBI-UniProt-GOA_04.09.2018_00h00	1.8054e-07	0.000428241	9.40151e-11	5.73492e-09	[4, 5, 6, 7, 8]	Group127	28.3784	84	[ACAA2, AGFG1, AKR1B1, AKT1, ARHGEF2, BAG5, BAX, BID, BIRC6, CCAR2, CD44, CD74, CLU, COX2, CSNK2A1, CSNK2A2, CTNNA1, CTTN, DDX3X, DNAJA1, ENO1, EPRS, EPX, FASN, FGA, FGB, FGG, GCLC, GNAI2, GNAI3, GPX1, GSTP1, HDAC1, HMGB2, HSPB1, HSPH1, HTRA2, HTT, HYOU1, ICAM1, IGBP1, ITGA6, ITGAV, KDM1A, LGALS3, LMNA, LYPLA1, MUC1, NAP1L1, NDUFA13, NDUFS3, NONO, OPA1, OPTN, PARK7, PDHX, PEA15, PPIF, PPOX, PSME3…
GO:2001235	positive regulation of apoptotic signaling pathway	GO_BiologicalProcess-EBI-UniProt-GOA_04.09.2018_00h00	6.55413e-10	1.64509e-06	9.40151e-11	5.73492e-09	[4, 5, 6, 7, 8]	Group127	32.3651	78	[AGFG1, AGT, BAK1, BAX, BCAP31, BCLAF1, BID, CACYBP, CAV1, CCDC6, CTNNA1, CTSB, CTSC, CTSH, DENR, DNM1L, FAF1, FAM162A, FASN, FIS1, GSK3A, GSK3B, GSN, HIP1R, HTRA2, KANK2, LGALS9, LYPLA1, MAPK9, MPRIP, NCK1, NCK2, NMT1, PAK2, PARK7, PDCD5, PDCD6IP, PDIA3, PEA15, PKN2, PML, POLR2E, PPIF, PPP1CA, PPP2R1A, PPP2R1B, PRKCD, PRKRA, PRPS1, PTPRC, PYCARD, RACK1, RBM14, RPL26, RPS3, RPS7, S100A9, SF1, SFN…
GO:2001236	regulation of extrinsic apoptotic signaling pathway	GO_BiologicalProcess-EBI-UniProt-GOA_04.09.2018_00h00	1.23959e-06	0.00284238	9.40151e-11	5.73492e-09	[5, 6, 7, 8]	Group127	29.3578	64	[AGFG1, AGT, AKR1B1, AKT1, ARHGEF2, BAX, BID, BIRC6, CAV1, CCDC6, CTNNA1, CTTN, DEPTOR, ETFA, ETFB, ETFDH, FAF1, FASN, FGA, FGB, FGG, GCLC, GPX1, GSTP1, HMGB2, HTRA2, HTT, ICAM1, IGBP1, ITGA6, ITGAV, LGALS3, LMNA, LYPLA1, NAP1L1, OPTN, PAK2, PARK7, PDIA3, PEA15, PKN2, PML, POLR2E, PPP1CA, PPP2R1A, PPP2R1B, PSME3, PTK2B, PTPRC, PYCARD, RELA, RNASE3, SP100, SRC, STK24, STK4, STX4, TAP1, TCOF1, TEP1…
GO:2001242	regulation of intrinsic apoptotic signaling pathway	GO_BiologicalProcess-EBI-UniProt-GOA_04.09.2018_00h00	4.66968e-09	1.15248e-05	9.40151e-11	5.73492e-09	[5, 6, 7, 8]	Group127	32.4074	70	[AKT1, ARHGEF2, BAG5, BAX, BCAP31, BCLAF1, BID, CAV1, CCAR2, CD44, CD74, CLU, COX2, DDX3X, DENR, DNAJA1, DNM1L, DUSP23, ENO1, EPX, ERP29, FIS1, GPX1, HDAC1, HNRNPK, HSPB1, HSPH1, HTRA2, HYOU1, KDM1A, MPRIP, MUC1, NCK1, NCK2, NDUFA13, NDUFS3, NONO, OPA1, P4HB, PARK7, PARP1, PDHX, PDIA2, PPIF, PRKRA, PRPS1, PTK2B, PTPN1, PTPN11, PYCARD, RACK1, RPL26, RPS3, RPS7, S100A9, SFPQ, SLC9A3R1, SOD1, SOD2, …
GO:2001243	negative regulation of intrinsic apoptotic signaling pathway	GO_BiologicalProcess-EBI-UniProt-GOA_04.09.2018_00h00	2.28566e-05	0.0494617	9.40151e-11	5.73492e-09	[5, 6, 7, 8, 9]	Group127	31.2977	41	[AKT1, ARHGEF2, BAG5, BID, CCAR2, CD44, CD74, CLU, COX2, DDX3X, DNAJA1, ENO1, EPX, GPX1, HDAC1, HSPB1, HSPH1, HTRA2, HYOU1, KDM1A, MUC1, NDUFA13, NDUFS3, NONO, OPA1, PARK7, PDHX, PPIF, PTK2B, PTPN1, PTPN11, S100A9, SOD2, SRC, TMBIM6, TPT1, TRAP1, TXNDC12, USP47, VDAC2, YBX3]
GO:0043281	regulation of cysteine-type endopeptidase activity involved in apoptotic process	GO_BiologicalProcess-EBI-UniProt-GOA_04.09.2018_00h00	5.57418e-08	0.000134561	9.40151e-11	5.73492e-09	[6, 7, 8, 9, 10]	Group127	28.9655	84	[AGFG1, AIFM1, AKT1, ALG2, ANP32B, ARL6IP5, ARRB1, BAK1, BAX, BCAP31, BCL2L13, BID, CASP1, CASP3, CD44, COX2, CRYAB, CSNK2A1, CSNK2A2, CTSB, CTSH, CYCS, DDX3X, DHCR24, DIABLO, DNAJA1, DNPEP, ENAH, FAM162A, FASN, FIS1, GNPDA1, GPI, GPX1, GSN, HIP1R, HMGB1, HSPD1, HSPE1, HTRA2, IGBP1, LGALS9, LYPLA1, MGMT, MICAL1, MTCH1, MYO1A, NDUFA13, PAK2, PARK7, PDCD5, PDCD6, PKN2, PML, POR, PPM1F, PPOX, PPP3CA…
GO:0043280	positive regulation of cysteine-type endopeptidase activity involved in apoptotic process	GO_BiologicalProcess-EBI-UniProt-GOA_04.09.2018_00h00	6.38144e-06	0.0142306	9.40151e-11	5.73492e-09	[6, 7, 8, 9, 10, 11, 12]	Group127	30.0578	52	[AGFG1, AIFM1, ALG2, ANP32B, ARL6IP5, ARRB1, BAK1, BAX, BCAP31, BCL2L13, BID, CASP1, CASP3, CTSB, CTSH, CYCS, DDX3X, DIABLO, DNPEP, ENAH, FAM162A, FASN, FIS1, GSN, HIP1R, HMGB1, HSPD1, HSPE1, HTRA2, LGALS9, LYPLA1, MTCH1, NDUFA13, PDCD5, PDCD6, PML, PPM1F, PPP3CA, PSAP, PYCARD, RACK1, RPS3, S100A9, TAP1, TFRC, TPP1, TRADD, TXNRD1, TXNRD2, UQCRFS1, VCP, VPS53]
GO:0010033	response to organic substance	GO_BiologicalProcess-EBI-UniProt-GOA_04.09.2018_00h00	2.03677e-34	5.71519e-31	1.72178e-42	2.01448e-40	[3]	Group128	23.0309	886	[AACS, ABAT, ABCD3, ABCE1, ABHD14B, ABR, ACACA, ACADVL, ACAP2, ACAT1, ACSL1, ACSL3, ACSL4, ACTN2, ACTR1A, ACTR1B, ACTR2, ACTR3, ADA, ADAM10, ADAR, ADD1, ADH5, ADNP, ADSS, AGFG1, AGL, AGO1, AGO2, AGR2, AGRN, AGT, AHCYL1, AHSG, AIFM1, AIP, AKAP13, AKAP9, AKR1A1, AKR1B1, AKR1C3, AKT1, AKT2, ALAD, ALG1, ALG2, AMBP, ANK2, ANP32B, ANXA1, ANXA2, ANXA3, ANXA5, ANXA7, AP3S1, APEX1, APOA1, APOA2, APOA4, AP…
GO:0042493	response to drug	GO_BiologicalProcess-EBI-UniProt-GOA_04.09.2018_00h00	2.89244e-08	7.02863e-05	1.72178e-42	2.01448e-40	[3]	Group128	22.0339	286	[AACS, ABAT, ABCA8, ABCC1, ABCC3, ABCD3, ACSL1, ACTR1B, ACTR2, ADA, ADIRF, AGFG1, AGRN, AGT, AIFM1, AK3, ALAD, ANXA1, APEX1, APOA1, APOA2, ARHGEF2, ARL6IP5, ARRB1, ARSA, ASNS, ASS1, ATG5, ATG7, ATP1A1, ATP8B1, B2M, BAIAP2, BAK1, BANF1, BLMH, C3, C4BPA, CA2, CA9, CACYBP, CAD, CALR, CASP1, CASP3, CAT, CAV1, CCDC6, CCT6A, CD14, CDH1, CDK5, CES1, CIB1, CLDN18, CLU, COASY, COL18A1, COL1A1, COMT, COX2,…
GO:0070887	cellular response to chemical stimulus	GO_BiologicalProcess-EBI-UniProt-GOA_04.09.2018_00h00	1.19477e-31	3.33937e-28	1.72178e-42	2.01448e-40	[3]	Group128	22.8089	864	[AACS, AADAC, AARS, ABCC1, ABCE1, ABHD14B, ACAA2, ACACA, ACADVL, ACAP2, ACSL1, ACTN2, ACTR1A, ACTR1B, ACTR2, ACTR3, ACY1, ADAM10, ADAR, ADD1, ADH5, ADIRF, ADPRHL2, AGFG1, AGO1, AGO2, AGR2, AGRN, AGT, AHCYL1, AHSG, AIFM1, AIP, AKAP13, AKAP9, AKR1A1, AKR1B1, AKR1C3, AKR7A2, AKR7A3, AKT1, AKT2, ALAD, ALB, ALDH3A1, ALDH9A1, ALG1, ALG2, AMBP, ANK3, ANP32B, ANXA1, ANXA2, AOC3, AP3S1, APEX1, APOA1, APOA…
GO:0071495	cellular response to endogenous stimulus	GO_BiologicalProcess-EBI-UniProt-GOA_04.09.2018_00h00	1.90232e-09	4.7425e-06	1.72178e-42	2.01448e-40	[3]	Group128	21.6875	365	[AACS, ABHD14B, ACACA, ACAP2, ACSL1, ACTN2, ACTR1A, ACTR2, AGRN, AGT, AHCYL1, AHSG, AIFM1, AKAP13, AKAP9, AKR1A1, AKR1B1, AKR1C3, AKT1, AKT2, ALG1, ANXA1, AP3S1, APEX1, APOB, APPL1, APRT, ARHGEF2, ARID1A, ARPC3, ASNS, ASPN, ASS1, ATG5, ATG7, ATP1A1, ATP2B1, ATP2B4, ATP6V0A1, ATP6V0D1, ATP6V1A, ATP6V1B2, ATP6V1C1, ATP6V1D, ATP6V1E1, ATP6V1F, ATP6V1G1, ATP6V1H, BAIAP2, BAIAP2L1, C3, C4BPA, CA2, CAC…
GO:1901698	response to nitrogen compound	GO_BiologicalProcess-EBI-UniProt-GOA_04.09.2018_00h00	3.47029e-19	9.42185e-16	1.72178e-42	2.01448e-40	[3]	Group128	25.496	347	[AACS, ABAT, ACTN2, ACTR1B, ACTR2, ADA, ADAR, ADSS, AGO1, AGO2, AGRN, AGT, AHCYL1, AHSG, AIFM1, AKAP9, AKR1A1, AKR1B1, AKT1, AKT2, ALAD, ANXA1, AP3S1, APEX1, APOE, APPL1, APRT, ARHGEF2, ASNS, ASS1, ATG7, ATP2B4, ATP4B, ATP6V0A1, ATP6V0D1, ATP6V1A, ATP6V1B2, ATP6V1C1, ATP6V1D, ATP6V1E1, ATP6V1F, ATP6V1G1, ATP6V1H, BAG6, BAIAP2, BAIAP2L1, BCAP31, BSG, C4BPA, CA2, CACNA2D1, CACYBP, CAD, CAPN2, CASP1…
[truncated: 505 more rows]

## Sheet: Distal_Proximal_Difference
Gene_ID	GeneSymbol	P.value	Ratio	Mean.Distal	Mean.Proximal	Mean.Py	Mean.An	Mean.AI	Mean.GC	Mean.LC	Mean.Fu	Mean.Ca
1	A1BG	0.649363	0.943319	2.161	2.291	2.47	1.666	2.286	1.921	2.358	2.137	2.754
[truncated: 6,257 more rows]
