# Supplementary material for: A region-resolved mucosa proteome of the human stomach
Source: Nat Commun. 2019 Jan 3;10:39. doi: 10.1038/s41467-018-07960-x (PMC6318339; doi:10.1038/s41467-018-07960-x)
Supplement: Supplementary file 7 — Supplementary Data 4 [file 41467_2018_7960_MOESM7_ESM.xlsx]

## Sheet: 5 Protein Modules
GeneSymbol	GeneDescription	elevated.tissue.s.	tissue.specific.score	median.Py	median.An	median.AI	median.GC	median.LC	median.Fu	median.Ca	Module	z_score.Py	z_score.An	z_score.AI	z_score.GC	z_score.LC	z_score.Fu	z_score.Ca
ERMP1	endoplasmic reticulum metallopeptidase 1	0	1.12	0.9055	0.9625	1.044	0.596	0.756	0.937	0.6735	M1	0.400165	0.744273	1.23629	-1.46828	-0.502362	0.59033	-1.00041
SNX9	sorting nexin 9	0	1.08	0.9005	1.027	1.185	0.6945	0.907	0.852	0.806	M1	-0.0618835	0.738085	1.73726	-1.3646	-0.0207784	-0.368591	-0.659488
HS1BP3	HCLS1 binding protein 3	0	1.02	0.7355	0.7175	1.137	0.474	0.638	0.616	0.575	M1	0.172021	0.0871889	2.06426	-1.06041	-0.287488	-0.391172	-0.584401
PSMB3	proteasome (prosome, macropain) subunit, beta type, 3	0	1.17	6.989	7.743	8.06	4.558	6.351	7.5225	6.0865	M1	0.190706	0.814728	1.07708	-1.82123	-0.337312	0.632239	-0.556216
VTA1	Vps20-associated 1 homolog (S. cerevisiae)	0	1.01	3.0285	1.965	3.779	1.6885	1.861	2.1795	1.945	M1	0.886437	-0.501966	1.86622	-0.862938	-0.637739	-0.221936	-0.528076
REG1A	regenerating islet-derived 1 alpha	duodenum,pancreas,small intestine	2.56	2.376	4.8785	7.026	0.2835	0	0.461	1.129	M1	0.0254785	0.959202	1.76047	-0.755268	-0.861046	-0.689039	-0.439798
LAMA5	laminin, alpha 5	0	2.73	1.189	0.471	1.008	0.2465	0.336	0.446	0.4355	M1	1.6661	-0.331947	1.16241	-0.956684	-0.707624	-0.401517	-0.430737
TUBB2B	tubulin, beta 2B class IIb	brain	11.61	31.7515	30.812	31.409	19.239	28.457	21.972	24.8515	M1	0.968816	0.780137	0.900032	-1.54406	0.307183	-0.995197	-0.416908
RAB27B	RAB27B, member RAS oncogene family	stomach	2.04	7.9945	8.7625	9.023	3.419	5.257	5.214	5.706	M1	0.712369	1.07416	1.19687	-1.44304	-0.577203	-0.59746	-0.36569
DBNL	drebrin-like	0	1.18	7.6405	9.192	10.715	5.853	6.232	7.603	7.3255	M1	-0.0915185	0.830929	1.73643	-1.15428	-0.928945	-0.113814	-0.278802
RAB2A	RAB2A, member RAS oncogene family	0	1.11	20.1065	19.1665	20.601	13.417	15.336	14.595	16.286	M1	1.05976	0.731417	1.23249	-1.27691	-0.606591	-0.865425	-0.274752
SFXN3	sideroflexin 3	0	1.37	1.1825	0.6705	1.154	0.2695	0.355	0.751	0.621	M1	1.32161	-0.125137	1.24108	-1.25823	-1.01664	0.10233	-0.265008
AHSG	alpha-2-HS-glycoprotein	liver	1303.95	6.312	5.2405	5.892	3.788	3.914	5.4165	4.917	M1	1.31427	0.181723	0.87034	-1.35353	-1.22035	0.36775	-0.160207
CAND1	cullin-associated and neddylation-dissociated 1	0	1.01	3.7	3.5085	4.565	3.0735	3.459	3.5135	3.5545	M1	0.164504	-0.254731	2.05818	-1.20704	-0.363098	-0.243785	-0.154027
SERPIND1	serpin peptidase inhibitor, clade D (heparin cofactor), member 1	liver	240.18	1.0065	0.7525	0.713	0.208	0.438	0.4135	0.5425	M1	1.61023	0.646746	0.496914	-1.41867	-0.546226	-0.63916	-0.149833
AOC3	amine oxidase, copper containing 3	adipose tissue	2.36	17.5385	8.677	16.619	2.933	6.124	6.2115	9.23	M1	1.44076	-0.171374	1.27348	-1.21635	-0.63583	-0.619911	-0.070769
DDX17	DEAD (Asp-Glu-Ala-Asp) box helicase 17	0	1.06	7.1385	6.8995	7.192	4.463	4.795	5.0025	5.8535	M1	1.04795	0.844688	1.09345	-1.22746	-0.945103	-0.768633	-0.0448921
DSTN	destrin (actin depolymerizing factor)	0	1.17	20.153	17.7135	21.031	7.274	7.804	13.832	15.3225	M1	0.982154	0.540106	1.14125	-1.35158	-1.25554	-0.163239	0.106846
EMILIN1	elastin microfibril interfacer 1	0	1.1	18.38	13.735	14.824	8.5265	11.053	10.434	13.2375	M1	1.69384	0.2622	0.597842	-1.34312	-0.564423	-0.755206	0.108865
GC	group-specific component (vitamin D binding protein)	gallbladder,liver	4.56	7.3145	5.71	7.413	3.6595	4.891	5.1475	5.8615	M1	1.19922	-0.00288981	1.27301	-1.53914	-0.616492	-0.42432	0.110615
KANK2	KN motif and ankyrin repeat domains 2	0	1.01	0.9375	0.8135	1.148	0.3885	0.609	0.9275	0.8365	M1	0.523827	0.0197452	1.37955	-1.70796	-0.811584	0.483176	0.113244
TLN2	talin 2	kidney	1.87	0.867	0.791	1.106	0.3935	0.671	0.622	0.7785	M1	0.543426	0.199256	1.62575	-1.60084	-0.34417	-0.566068	0.142649
EIF3M	eukaryotic translation initiation factor 3, subunit M	0	1.02	1.7005	1.6525	2.01	0.96	1.365	1.184	1.554	M1	0.602909	0.465801	1.48697	-1.51227	-0.35542	-0.872433	0.184443
LAMB2	laminin, beta 2 (laminin S)	0	1.43	1.4745	0.627	1.816	0.5755	0.363	0.818	1.093	M1	0.968274	-0.647786	1.61946	-0.745989	-1.1512	-0.283577	0.240809
KIF5B	kinesin family member 5B	0	1.18	1.7265	1.822	1.875	1.1825	1.603	1.5475	1.692	M1	0.395512	0.810582	1.04094	-1.96887	-0.141254	-0.382473	0.245565
AMBP	alpha-1-microglobulin/bikunin precursor	liver	18.93	1.9125	1.4875	2.37	1.0445	1.497	1.385	1.7705	M1	0.644428	-0.35384	1.71904	-1.39439	-0.331526	-0.594599	0.310889
APOA1	apolipoprotein A-I	duodenum,liver,small intestine	2.28	184.239	126.379	140.766	78.8695	119.94	114.15	140.322	M1	1.71933	-0.0893831	0.360368	-1.57451	-0.29065	-0.471644	0.346489
CFL2	cofilin 2 (muscle)	0	1.03	28.7185	33.5235	40.018	18.935	27.058	25.531	32.0295	M1	-0.102432	0.617741	1.59114	-1.56878	-0.351308	-0.580174	0.39382
TOM1	target of myb1 (chicken)	0	1.1	0.7955	0.7215	1.125	0.51	0.767	0.8345	0.9045	M1	-0.0685671	-0.465414	1.69847	-1.59964	-0.221407	0.140582	0.515977
GNAO1	guanine nucleotide binding protein (G protein), alpha activating activity polypeptide O	brain	5.3	1.1045	0.6805	1.123	0.374	0.53	0.933	0.9995	M1	0.964018	-0.475945	1.02685	-1.51686	-0.987064	0.381581	0.607424
ITIH1	inter-alpha-trypsin inhibitor heavy chain 1	liver	327.09	2.2265	1.394	2.337	1.244	1.187	1.7865	2.066	M1	0.998956	-0.741638	1.22999	-1.05526	-1.17443	0.0790025	0.663382
CCT7	chaperonin containing TCP1, subunit 7 (eta)	0	1.03	6.444	5.757	5.783	4.227	5.324	5.3495	6.0975	M1	1.23043	0.264525	0.30108	-1.88662	-0.344264	-0.308411	0.74326
C3	complement component 3	liver	5.26	9.745	7.6965	9.02	5.248	5.493	8.501	9.415	M1	1.02021	-0.0968292	0.624872	-1.43199	-1.29839	0.341862	0.840264
THUMPD1	THUMP domain containing 1	0	1.08	1.0425	0.8795	1.003	0.713	0.683	0.788	1.002	M1	1.14608	0.0439499	0.878999	-1.08184	-1.28469	-0.57473	0.872237
MYO1C	myosin IC	0	1.45	4.3425	4.128	5.688	2.959	3.169	3.599	4.9895	M1	0.221451	0.0030545	1.59139	-1.18718	-0.973366	-0.535555	0.880204
GALE	UDP-galactose-4-epimerase	0	1.99	21.804	23.5715	16.866	15.605	17.444	12.188	10.804	M2	1.05451	1.43438	-0.00676998	-0.277784	0.117454	-1.01217	-1.30962
PPCS	phosphopantothenoylcysteine synthetase	0	1.07	1.4335	1.444	1.116	0.8785	0.716	0.553	0.3925	M2	1.20612	1.23144	0.440453	-0.132291	-0.524169	-0.917252	-1.30431
CYP2S1	cytochrome P450, family 2, subfamily S, polypeptide 1	duodenum, stomach	1.18	3.9075	4.4205	3.595	2.6015	2.786	1.857	1.632	M2	0.894468	1.38463	0.59588	-0.353392	-0.177105	-1.06475	-1.27973
KIAA1598	KIAA1598	0	2.78	1.029	1.025	0.952	0.778	0.8	0.655	0.6325	M2	1.14632	1.12222	0.682284	-0.366324	-0.233742	-1.10758	-1.24318
TTLL12	tubulin tyrosine ligase-like family, member 12	0	1.72	2.8415	2.27	2.544	1.775	1.95	1.7255	1.5005	M2	1.56137	0.379262	0.946014	-0.644613	-0.282637	-0.747001	-1.2124
KCTD14	potassium channel tetramerization domain containing 14	0	1.08	1.498	1.4545	1.543	0.6535	0.861	0.9075	0.5675	M2	1.02443	0.920481	1.13195	-0.993532	-0.497705	-0.386592	-1.19903
NQO1	NAD(P)H dehydrogenase, quinone 1	stomach	2.11	105.8	119.014	55.155	45.456	60.06	39.36	20.825	M2	1.17751	1.54681	-0.237893	-0.508956	-0.100811	-0.679323	-1.19733
SYTL2	synaptotagmin-like 2	0	1.38	1.3785	1.764	1.492	0.7295	0.906	0.642	0.5315	M2	0.659371	1.46595	0.896846	-0.698527	-0.329237	-0.881603	-1.1128
LZIC	leucine zipper and CTNNBIP1 domain containing	0	1.77	1.5665	0.952	0.898	0	0.554	0.9365	0.1285	M2	1.57095	0.431416	0.331278	-1.33399	-0.306641	0.402673	-1.09569
HNRNPA1	heterogeneous nuclear ribonucleoprotein A1	0	1.15	19.383	19.645	19.464	12.1715	14.208	13.114	11.657	M2	1.01243	1.08374	1.03447	-0.950351	-0.396071	-0.693828	-1.09038
IL1RN	interleukin 1 receptor antagonist	esophagus	3.25	0.9865	1.3255	1.249	0.2005	0.491	0	0	M2	0.658422	1.24735	1.11445	-0.707065	-0.202391	-1.05539	-1.05539
TAGLN2	transgelin 2	0	1.05	349.356	406.659	386.217	218.939	259.066	161.62	172.484	M2	0.690952	1.25526	1.05395	-0.593353	-0.19819	-1.1578	-1.05082
PCK2	phosphoenolpyruvate carboxykinase 2 (mitochondrial)	duodenum,kidney,liver,small intestine	1.39	2.5985	2.3235	2.087	2.0225	1.826	2.181	1.8445	M2	1.73104	0.723253	-0.143446	-0.379819	-1.09993	0.201034	-1.03213
CRKL	v-crk sarcoma virus CT10 oncogene homolog (avian)-like	0	1.08	1.6595	1.673	1.454	0.839	1.244	1.395	0.9985	M2	1.05979	1.10234	0.412027	-1.52653	-0.249918	0.226052	-1.02376
VILL	villin-like	stomach	1.71	2.761	3.9445	2.168	1.0785	1.157	1.25	0.676	M2	0.772152	1.78882	0.262743	-0.673179	-0.605744	-0.525854	-1.01894
ENTPD5	ectonucleoside triphosphate diphosphohydrolase 5	0	1.37	3.0785	4.061	4.068	0.894	1.745	0.678	0.5775	M2	0.591	1.22142	1.22591	-0.810671	-0.264632	-0.949266	-1.01375
RPS6KA1	ribosomal protein S6 kinase, 90kDa, polypeptide 1	0	1.09	1.4075	1.112	0.983	0.4295	0.534	0.5805	0.3765	M2	1.60644	0.856259	0.52877	-0.876387	-0.611095	-0.493047	-1.01094
SRSF9	serine/arginine-rich splicing factor 9	0	1.2	3.3515	3.2015	2.553	2.062	2.035	2.3755	1.934	M2	1.48523	1.22304	0.0895181	-0.768707	-0.815901	-0.220736	-0.99244
MUC5AC	mucin 5AC, oligomeric mucus/gel-forming	stomach	86.1	97.775	153.275	184.755	79.354	119.258	48.201	56.373	M2	-0.15	0.95	1.57	-0.52	0.27	-1.14	-0.98
TST	thiosulfate sulfurtransferase (rhodanese)	0	1.05	25.503	26.369	18.005	12.78	16.516	14.659	12.479	M2	1.30029	1.45126	-0.00687378	-0.917774	-0.266459	-0.590199	-0.970249
ANP32E	acidic (leucine-rich) nuclear phosphoprotein 32 family, member E	0	1.08	2.2785	1.856	2.061	1.0415	1.155	1.3455	1.044	M2	1.43091	0.612042	1.00936	-0.966586	-0.746606	-0.377387	-0.961741
CTNNA2	catenin (cadherin-associated protein), alpha 2	brain,testis	3.3	1.5505	1.902	1.132	0	0.767	0	0	M2	0.987639	1.42931	0.461778	-0.960623	0.00314134	-0.960623	-0.960623
CMBL	carboxymethylenebutenolidase homolog (Pseudomonas)	0	1.49	17.0835	15.234	18.617	6.6945	8.62	5.542	5.6575	M2	1.05464	0.730594	1.32331	-0.765572	-0.428214	-0.967496	-0.94726
ME1	malic enzyme 1, NADP(+)-dependent, cytosolic	0	1.12	3.384	4.4075	3.726	0.828	1.563	1.5635	0.997	M2	0.712197	1.41902	0.948379	-1.05295	-0.54537	-0.545024	-0.936244
FLNB	filamin B, beta	0	1.01	17.792	17.5755	15.103	11.362	9.686	10.243	9.793	M2	1.29203	1.23268	0.554831	-0.470783	-0.930267	-0.777562	-0.900932
C9orf64	chromosome 9 open reading frame 64	0	1.05	1.9365	1.1385	1.041	0.7565	0.974	0.814	0.662	M2	2.08734	0.216671	-0.0118885	-0.678814	-0.16895	-0.544022	-0.900341
MAPK3	mitogen-activated protein kinase 3	0	1.04	5.2045	4.991	4.202	3.242	4.273	2.423	2.953	M2	1.2422	1.03915	0.288778	-0.624224	0.356302	-1.40313	-0.899076
NUMA1	nuclear mitotic apparatus protein 1	0	1.02	1.8775	2.0865	1.906	1.4555	1.762	1.5825	1.541	M2	0.583352	1.49956	0.708289	-1.26659	0.0770288	-0.709855	-0.891781
GLO1	glyoxalase I	0	1.69	12.718	11.801	12.305	9.683	7.617	8.8025	8.3445	M2	1.22633	0.782975	1.02665	-0.241054	-1.23994	-0.666765	-0.888203
LIMA1	LIM domain and actin binding 1	0	1.12	8.458	9.359	5.527	4.3335	4.847	3.807	3.7095	M2	1.20135	1.59671	-0.0847498	-0.60845	-0.383129	-0.839475	-0.882257
GALNT3	UDP-N-acetyl-alpha-D-galactosamine:polypeptide N-acetylgalactosaminyltransferase 3 (GalNAc-T3)	0	1.33	1.187	1.1965	0.855	0.5385	0.347	0.288	0.3225	M2	1.27215	1.29582	0.445049	-0.34344	-0.82052	-0.967505	-0.881556
SNX12	sorting nexin 12	0	1.05	5.3065	4.305	4.512	3.461	3.387	4.1125	3.4555	M2	1.73985	0.322557	0.615497	-0.871844	-0.976567	0.0501374	-0.879628
MAT2B	methionine adenosyltransferase II, beta	0	1.11	2.847	2.7445	2.533	1.579	1.884	2.111	1.7825	M2	1.27393	1.06844	0.644413	-1.2682	-0.656729	-0.20163	-0.86022
RAB5B	RAB5B, member RAS oncogene family	0	1.06	6.756	5.8215	4.858	4.012	4.87	4.6365	4.1995	M2	1.80444	0.832017	-0.170581	-1.05091	-0.158094	-0.401069	-0.855801
F13A1	coagulation factor XIII, A1 polypeptide	0	1.86	10.6005	10.4945	7.751	3.6885	4.919	5.8085	4.3805	M2	1.32704	1.28997	0.330474	-1.09032	-0.659974	-0.348885	-0.848307
S100A16	S100 calcium binding protein A16	esophagus	4.06	6.8175	7.357	4.975	2.129	2.633	2.663	2.2085	M2	1.20128	1.44081	0.383227	-0.880369	-0.656598	-0.643279	-0.845072
FMOD	fibromodulin	0	1.18	2.4925	1.636	1.714	0.022	0.304	0.2455	0.0915	M2	1.57069	0.710056	0.788433	-0.91174	-0.628378	-0.68716	-0.841904
DNM2	dynamin 2	0	1.01	3.8955	4.033	3.015	2.405	2.553	2.5235	2.385	M2	1.2998	1.49351	0.05937	-0.799985	-0.591486	-0.633045	-0.828161
TM9SF2	transmembrane 9 superfamily member 2	0	1.02	5.762	5.3055	4.306	2.7985	2.734	3.559	2.9005	M2	1.48849	1.12172	0.31868	-0.89251	-0.944332	-0.281492	-0.810559
CAPN1	calpain 1, (mu/I) large subunit	0	1.96	12.8805	12.685	11.368	7.5955	8.141	7.7785	7.756	M2	1.27845	1.19877	0.662047	-0.875393	-0.653081	-0.800813	-0.809983
SF3A3	splicing factor 3a, subunit 3, 60kDa	0	1.24	1.6085	1.49	1.105	0.7565	0.912	0.8125	0.784	M2	1.54327	1.20559	0.108489	-0.884601	-0.441486	-0.725023	-0.806237
AGR3	anterior gradient 3 homolog (Xenopus laevis)	fallopian tube, small intestine	1.08	583.883	538.768	339.621	251.15	236.447	147.798	188.393	M2	1.50117	1.23796	0.0760841	-0.440075	-0.525859	-1.04306	-0.806216
GALNT6	UDP-N-acetyl-alpha-D-galactosamine:polypeptide N-acetylgalactosaminyltransferase 6 (GalNAc-T6)	stomach	2.6	0.856	1.2695	0.996	0.242	0.135	0.1055	0.143	M2	0.654875	1.49921	0.940744	-0.598868	-0.817354	-0.877591	-0.801018
MLPH	melanophilin	stomach	1.26	3.357	5.1715	3.11	1.6555	2.421	1.9415	1.7835	M2	0.466996	1.92833	0.268071	-0.903331	-0.286825	-0.672997	-0.800245
CRK	v-crk sarcoma virus CT10 oncogene homolog (avian)	0	1	2.2565	1.8865	1.976	1.1385	1.465	1.623	1.362	M2	1.50285	0.550702	0.781019	-1.37418	-0.533975	-0.127382	-0.799032
CPE	carboxypeptidase E	brain	2.21	0.814	1.223	1.302	0	0	0.034	0	M2	0.544889	1.21587	1.34547	-0.7905	-0.7905	-0.734722	-0.7905
GOLM1	golgi membrane protein 1	0	1.71	11.5015	15.8365	9.961	3.251	4.395	3.248	3.369	M2	0.815547	1.67044	0.511751	-0.811505	-0.5859	-0.812096	-0.788234
PLS1	plastin 1	duodenum, small intestine	1.56	9.276	7.4985	5.424	4.2935	4.663	3.789	3.919	M2	1.79516	0.938347	-0.0616314	-0.60657	-0.428459	-0.849756	-0.787092
SULT1C2	sulfotransferase family, cytosolic, 1C, member 2	kidney, stomach	2.61	8.859	14.0845	7.969	4.5645	6.367	4.6785	4.5965	M2	0.451012	1.96536	0.19309	-0.793535	-0.27117	-0.760498	-0.784261
GSTP1	glutathione S-transferase pi 1	0	1.76	314.685	456.153	376.76	123.005	139.342	143.023	131.626	M2	0.53248	1.55005	0.978979	-0.84625	-0.728744	-0.70227	-0.784241
DCTPP1	dCTP pyrophosphatase 1	0	1.06	2.043	1.4025	1.009	0.523	0.551	0.241	0.366	M2	1.78921	0.806794	0.203232	-0.542208	-0.499261	-0.974748	-0.783019
POF1B	premature ovarian failure, 1B	skin	1.92	3.421	3.598	2.789	1.0015	1.948	0.893	1.228	M2	1.12857	1.28276	0.578004	-0.979167	-0.154628	-1.07369	-0.781852
ADAM10	ADAM metallopeptidase domain 10	0	1.22	1.3275	1.1245	1.331	0.5345	0.731	0.7165	0.6585	M2	1.2257	0.618618	1.23617	-1.14581	-0.558166	-0.601529	-0.774981
ITGB4	integrin, beta 4	0	1.19	1.815	1.812	1.421	0.4885	0.984	0.5385	0.6535	M2	1.22821	1.22305	0.549713	-1.05613	-0.202837	-0.970025	-0.771985
FLOT1	flotillin 1	0	1.01	2.042	1.4555	1.413	0.556	1.158	1.156	0.8735	M2	1.70783	0.464658	0.374573	-1.44197	-0.165938	-0.170178	-0.768979
AHCY	adenosylhomocysteinase	0	1.33	28.419	27.097	24.956	19.433	21.264	21.0745	20.5475	M2	1.46057	1.0866	0.480943	-1.08142	-0.563464	-0.617071	-0.766151
CYFIP1	cytoplasmic FMR1 interacting protein 1	0	1.01	2.2945	1.5975	2.059	1.3045	1.266	1.235	1.237	M2	1.65316	0.061651	1.11543	-0.607377	-0.695286	-0.766071	-0.761504
ACTN4	actinin, alpha 4	0	1.1	49.5695	48.5925	40.951	33.0765	45.821	41.1525	37.928	M2	1.19908	1.03473	-0.250748	-1.57542	0.568497	-0.216851	-0.759286
PFKL	phosphofructokinase, liver	0	1	6.8925	6.537	6.583	5.085	5.422	5.577	5.377	M2	1.34121	0.848502	0.912256	-1.16391	-0.696839	-0.482015	-0.759207
PLBD1	phospholipase B domain containing 1	0	1.93	0.799	1.3375	0.768	0	0.055	0.3275	0.1085	M2	0.629512	1.70935	0.567348	-0.9727	-0.86241	-0.315973	-0.755128
AGR2	anterior gradient 2 homolog (Xenopus laevis)	rectum, stomach	1.14	2374.95	2269.22	2382.72	1046.96	1449.3	691.029	1070.02	M2	1.06213	0.914928	1.07294	-0.786676	-0.22655	-1.2822	-0.754572
SNRPD3	small nuclear ribonucleoprotein D3 polypeptide 18kDa	0	1.24	10.518	7.37	8.426	5.1205	5.268	5.697	5.2545	M2	1.79747	0.272403	0.783988	-0.817381	-0.745924	-0.538092	-0.752464
HSD17B11	hydroxysteroid (17-beta) dehydrogenase 11	0	1.32	2.001	1.574	2.25	0.3185	0.544	0.5605	0.4975	M2	1.10488	0.577452	1.41244	-0.973331	-0.694795	-0.674415	-0.752232
RPA1	replication protein A1, 70kDa	0	1.28	1.1855	1.455	0.867	0.4565	0.583	0.5615	0.516	M2	0.994836	1.69669	0.165372	-0.903686	-0.574244	-0.630236	-0.748731
ASPN	asporin	smooth muscle	1.47	28.5125	12.035	25.499	1.7405	3.84	1.762	2.04	M2	1.51698	0.107715	1.25925	-0.77274	-0.593176	-0.770901	-0.747124
SERPINB6	serpin peptidase inhibitor, clade B (ovalbumin), member 6	0	1.12	15.4695	10.454	8.223	4.754	5.82	6.385	5.186	M2	1.9432	0.631095	0.0474447	-0.860077	-0.581202	-0.433393	-0.747062
VIL1	villin 1	colon,duodenum,rectum,small intestine	1.11	6.303	6.0525	2.862	0	0.024	0	0	M2	1.41003	1.32442	0.233992	-0.744162	-0.735959	-0.744162	-0.744162
LMO7	LIM domain 7	0	1.04	1.132	0.8805	0.546	0.5375	0.538	0.5055	0.4755	M2	1.89796	0.888182	-0.454846	-0.488973	-0.486966	-0.617454	-0.737905
ACTBL2	actin, beta-like 2	0	0.75	140.049	131.445	141.654	106.005	114.997	126.444	115.109	M2	1.101	0.467263	1.21921	-1.4064	-0.744125	0.0989301	-0.735876
LGALS3	lectin, galactoside-binding, soluble, 3	0	1.25	107.122	84.0535	61.727	52.991	42.503	49.5385	45.995	M2	1.84104	0.869262	-0.0712587	-0.439269	-0.881084	-0.584708	-0.733981
SRSF4	serine/arginine-rich splicing factor 4	0	1.07	2.2455	2.5895	1.879	1.5095	1.655	1.292	1.4625	M2	0.945053	1.6826	0.15927	-0.632945	-0.32099	-1.09927	-0.733714
MCU	mitochondrial calcium uniporter	0	1.37	5.691	7.415	5.5	2.2195	2.705	2.109	2.447	M2	0.782593	1.58633	0.693548	-0.83584	-0.609497	-0.887356	-0.729778
CYGB	cytoglobin	0	1.38	3.39	2.7925	1.3	1.2855	1.534	1.2855	1.1745	M2	1.76084	1.08937	-0.58791	-0.604205	-0.32494	-0.604205	-0.728948
ATP2A3	ATPase, Ca++ transporting, ubiquitous	0	1.23	2.8395	2.3485	1.594	0.909	1.425	1.7565	1.25	M2	1.67306	0.931467	-0.208107	-1.24271	-0.46336	0.0373277	-0.727675
COPB1	coatomer protein complex, subunit beta 1	0	1.23	6.1135	5.9875	5.797	4.3925	5.152	5.22	4.914	M2	1.19113	0.989795	0.685392	-1.55888	-0.345264	-0.236606	-0.725568
PEA15	phosphoprotein enriched in astrocytes 15	0	1.93	4.24	3.9125	2.936	1.551	2.19	1.8125	1.8665	M2	1.4841	1.17955	0.271474	-1.01648	-0.422255	-0.773305	-0.723088
TMOD3	tropomodulin 3 (ubiquitous)	0	2.11	7.9775	8.754	6.513	5.196	6.278	4.1885	5.1085	M2	1.03536	1.5112	0.137923	-0.66913	-0.00608419	-1.28652	-0.722749
LGALS4	lectin, galactoside-binding, soluble, 4	colon, duodenum, rectum, small intestine	1.12	64.0175	55.59	48.236	18.0135	20.349	22.5065	21.756	M2	1.45118	1.01805	0.640102	-0.913155	-0.793124	-0.682241	-0.720813
SERPINB1	serpin peptidase inhibitor, clade B (ovalbumin), member 1	0	1.49	36.032	41.3865	31.445	18.8075	30.219	24.6995	23.981	M2	0.846589	1.54164	0.251166	-1.38926	0.0920235	-0.624443	-0.717709
HIST1H1B	histone cluster 1, H1b	bone marrow, lymph node	2.85	390.277	415.04	240.698	154.886	224.974	141.482	167.818	M2	1.27215	1.49337	-0.0641831	-0.83082	-0.20466	-0.95057	-0.715286
CES1	carboxylesterase 1	gallbladder,liver	3.04	3.401	1.828	2.145	0.012	0.051	0.1145	0.1275	M2	1.69259	0.537015	0.769893	-0.797074	-0.768424	-0.721774	-0.712224
SERPINB5	serpin peptidase inhibitor, clade B (ovalbumin), member 5	esophagus,skin	1.08	3.1515	2.16	1.095	0	0	0	0	M2	1.73803	0.967441	0.139728	-0.7113	-0.7113	-0.7113	-0.7113
LYZ	lysozyme	0	1.59	260.55	253.957	120.15	4.3325	6.189	11.0385	12.3985	M2	1.40076	1.3448	0.209082	-0.773945	-0.758187	-0.717026	-0.705483
SERPINF1	serpin peptidase inhibitor, clade F (alpha-2 antiplasmin, pigment epithelium derived factor), member 1	0	1.11	1.8755	1.7755	1.826	0.669	1.136	1.086	1.001	M2	1.1183	0.910074	1.01523	-1.39389	-0.421499	-0.525609	-0.702597
MYO1D	myosin ID	0	1.19	2.286	1.7475	1.843	0.879	0.914	0.9265	0.957	M2	1.58725	0.65949	0.824024	-0.836822	-0.776522	-0.754986	-0.702438
CAPZA2	capping protein (actin filament) muscle Z-line, alpha 2	0	1.08	13.8825	17.6485	13.582	10.958	10.967	10.769	10.8685	M2	0.471714	1.93435	0.355006	-0.664101	-0.660605	-0.737504	-0.69886
FBLN5	fibulin 5	0	1.19	2.5365	1.2425	1.125	0	0.112	0	0.051	M2	1.87784	0.537296	0.41557	-0.749891	-0.633863	-0.749891	-0.697057
CMPK1	cytidine monophosphate (UMP-CMP) kinase 1, cytosolic	0	1.07	35.699	37.7745	28.799	22.5015	21.519	18.62	21.321	M2	1.19643	1.46948	0.288662	-0.539838	-0.669096	-1.05049	-0.695145
CES2	carboxylesterase 2	0	1.19	3.7085	4.302	2.529	0.3715	0.598	0.5555	0.674	M2	1.13098	1.48637	0.424682	-0.867243	-0.731614	-0.757063	-0.686104
H2AFY2	H2A histone family, member Y2	0	1.02	8.5695	8.3935	6.628	5.254	4.119	4.9335	4.9235	M2	1.37729	1.27844	0.286844	-0.484867	-1.12234	-0.664877	-0.670493
ADH1B	alcohol dehydrogenase 1B (class I), beta polypeptide	adipose tissue,liver	2.06	39.973	37.731	47.864	15.199	20.109	19.994	20.1835	M2	0.880216	0.704816	1.49756	-1.05795	-0.673824	-0.682821	-0.667995
PRPF19	pre-mRNA processing factor 19	0	1.2	2.612	2.925	1.562	0.7965	1.174	1.5975	1.1625	M2	1.16741	1.56369	-0.161967	-1.13115	-0.653205	-0.117022	-0.667765
MYO6	myosin VI	0	1.52	1.975	1.6465	1.398	1.0485	1.001	1.139	1.0825	M2	1.76743	0.871146	0.193133	-0.76045	-0.89005	-0.513528	-0.667684
SCGN	secretagogin, EF-hand calcium binding protein	pancreas, stomach	1.28	1.369	1.2035	1.202	0.0905	0	0.0535	0.1595	M2	1.23623	0.976068	0.97371	-0.773511	-0.915773	-0.831673	-0.665047
GUSB	glucuronidase, beta	0	1.15	1.0625	0.8935	0.54	0.4285	0.369	0.4665	0.419	M2	1.72498	1.09872	-0.211222	-0.624401	-0.844887	-0.483587	-0.659605
CAST	calpastatin	0	1.33	4.6545	4.2685	2.446	1.968	2.314	2.0535	2.078	M2	1.61159	1.27137	-0.334998	-0.756312	-0.451344	-0.680951	-0.659357
AHNAK	AHNAK nucleoprotein	0	1.38	81.8255	76.5285	34.714	25.4815	36.328	28.2985	28.8	M2	1.55325	1.33242	-0.410808	-0.795707	-0.343522	-0.678267	-0.65736
CGN	cingulin	0	1.17	1.164	1.393	0.497	0.5885	0.599	0.485	0.503	M2	1.12172	1.73783	-0.6728	-0.426625	-0.398376	-0.705085	-0.656657
GFPT1	glutamine--fructose-6-phosphate transaminase 1	0	1.28	12.813	12.382	10.931	5.628	8.134	7.4575	7.4495	M2	1.28241	1.127	0.603807	-1.30832	-0.404718	-0.648647	-0.651531
FUT2	fucosyltransferase 2 (secretor status included)	duodenum	1.4	0.97	1.021	0.144	0.3435	0.353	0.1145	0.2015	M2	1.35479	1.48757	-0.795763	-0.276351	-0.251617	-0.872569	-0.646058
LUM	lumican	0	1.23	227.786	109.272	134.121	64.6725	68.326	63.1795	65.667	M2	2.0228	0.0748504	0.483288	-0.658199	-0.598148	-0.682738	-0.641853
GTF2I	general transcription factor IIi	0	1.15	2.317	2.3595	1.873	1.4935	1.026	1.1935	1.3105	M2	1.2341	1.31312	0.408533	-0.297103	-1.16637	-0.854918	-0.63737
OTC	ornithine carbamoyltransferase	duodenum,liver,small intestine	1.77	7.2955	4.5895	1.155	0	0	0	0	M2	1.85738	0.932218	-0.242011	-0.636896	-0.636896	-0.636896	-0.636896
DSP	desmoplakin	esophagus,skin	2.14	4.739	4.564	3.317	2.2885	2.398	2.1605	2.428	M2	1.455	1.29696	0.170812	-0.758012	-0.659124	-0.873608	-0.632032
FHL2	four and a half LIM domains 2	heart muscle,ovary	1.13	1.93	2.276	1.598	0.891	0.872	0.834	0.9685	M2	0.99853	1.58262	0.43807	-0.755439	-0.787514	-0.851663	-0.624609
XRCC5	X-ray repair complementing defective repair in Chinese hamster cells 5 (double-strand-break rejoining)	0	1.05	11.822	10.71	8.765	6.512	6.947	8.287	7.4055	M2	1.61118	1.04892	0.0654788	-1.0737	-0.853752	-0.176211	-0.621922
APMAP	adipocyte plasma membrane associated protein	0	1.52	4.314	3.9025	3.187	2.2805	2.347	2.857	2.581	M2	1.59125	1.06615	0.153127	-1.00362	-0.918765	-0.267973	-0.620166
API5	apoptosis inhibitor 5	0	1.05	3.7325	3.2595	2.678	1.839	1.845	2.932	2.1935	M2	1.51101	0.856855	0.052652	-1.10767	-1.09937	0.403929	-0.617402
CHGB	chromogranin B (secretogranin 1)	adrenal gland	15.3	1.429	0.866	0.169	0	0	0	0	M2	1.88762	0.90087	-0.320738	-0.616938	-0.616938	-0.616938	-0.616938
LBR	lamin B receptor	0	1.12	1.3655	0.958	0.604	0.3295	0.473	0.605	0.4665	M2	1.89745	0.759657	-0.228755	-0.995192	-0.594523	-0.225962	-0.612671
NCKAP1	NCK-associated protein 1	0	1.05	1.646	2.0615	1.078	1.015	0.844	0.988	0.9505	M2	0.931349	1.85303	-0.328618	-0.468368	-0.847689	-0.528261	-0.611445
FAM114A1	family with sequence similarity 114, member A1	0	1.28	1.9845	1.9525	1.413	0.672	0.71	1.007	0.895	M2	1.34593	1.28858	0.321794	-1.00609	-0.93799	-0.405762	-0.606468
TWF1	twinfilin actin-binding protein 1	0	1.25	3.29	3.5205	2.687	2.525	2.33	2.5385	2.497	M2	1.15274	1.66343	-0.183261	-0.542187	-0.974227	-0.512276	-0.604223
HN1	hematological and neurological expressed 1	0	1.72	7.767	7.846	1.261	1.695	2.102	1.6265	1.603	M2	1.44583	1.47207	-0.715288	-0.571125	-0.43593	-0.593878	-0.601684
PDLIM5	PDZ and LIM domain 5	0	2.01	2.935	2.9675	2.546	1.541	1.765	1.882	1.863	M2	1.2225	1.27762	0.562728	-1.14181	-0.761894	-0.563455	-0.59568
TRIM16	tripartite motif containing 16	0	2.32	2.1015	1.8555	0.267	0	0.108	0.1425	0.114	M2	1.58916	1.3188	-0.426963	-0.720397	-0.601704	-0.563789	-0.59511
HNRNPC	heterogeneous nuclear ribonucleoprotein C (C1/C2)	0	1.07	65.042	61.508	40.61	37.4365	38.014	45.0995	39.951	M2	1.577	1.27134	-0.536128	-0.810604	-0.760656	-0.14783	-0.593125
COL12A1	collagen, type XII, alpha 1	0	1.11	1.7405	0.7875	0.763	0.3415	0.544	0.262	0.39	M2	2.07778	0.193229	0.144781	-0.688733	-0.28829	-0.845944	-0.592824
GAST	gastrin	stomach	50.58	392.942	297.829	11.927	0	0	0	0	M2	1.72437	1.16376	-0.521386	-0.591686	-0.591686	-0.591686	-0.591686
XRCC6	X-ray repair complementing defective repair in Chinese hamster cells 6	0	1.05	24.5105	23.6515	17.168	14.6985	18.496	16.351	16.5455	M2	1.50809	1.28225	-0.422353	-1.07162	-0.0732028	-0.637153	-0.586017
STK39	serine threonine kinase 39	0	1.39	1.038	0.9375	0.949	0.429	0.434	0.4625	0.5195	M2	1.28331	0.921678	0.963058	-0.908055	-0.890064	-0.787513	-0.58241
KRT8	keratin 8	0	1.09	1014.73	1235.47	863.061	582.177	732.523	632.375	684.072	M2	0.827313	1.76813	0.180853	-1.01634	-0.375531	-0.802383	-0.582038
C6orf58	chromosome 6 open reading frame 58	duodenum,salivary gland,stomach	1.6	3.0045	2.394	0	0	0	0	0	M2	1.68063	1.22121	-0.580368	-0.580368	-0.580368	-0.580368	-0.580368
RABAC1	Rab acceptor 1 (prenylated)	0	1.15	1.038	0.802	0	0	0	0	0	M2	1.70716	1.1874	-0.578911	-0.578911	-0.578911	-0.578911	-0.578911
ERAP1	endoplasmic reticulum aminopeptidase 1	0	1.08	3.5805	2.973	3.219	1.9245	2.431	2.8945	2.464	M2	1.43975	0.34193	0.786478	-1.55282	-0.637521	0.200072	-0.577887
FAM129B	family with sequence similarity 129, member B	0	3.03	4.969	4.479	3.692	2.751	2.614	3.2955	3.0375	M2	1.59865	1.04728	0.161714	-0.897142	-1.0513	-0.284446	-0.57476
JUP	junction plakoglobin	0	1.29	7.9965	8.572	7.709	4.4715	3.707	3.5765	4.54	M2	1.00383	1.26638	0.872676	-0.604268	-0.953032	-1.01257	-0.573018
GALM	galactose mutarotase (aldose 1-epimerase)	0	1.41	2.3655	2.35	1.734	0.816	1.946	0.8365	1.234	M2	1.14141	1.11794	0.18517	-1.2049	0.506189	-1.17386	-0.57195
PICALM	phosphatidylinositol binding clathrin assembly protein	0	1.05	1.388	1.5915	1.088	0.8855	1.102	1.1665	1.047	M2	0.879428	1.74488	-0.396426	-1.25763	-0.336886	-0.0625776	-0.570793
TPPP	tubulin polymerization promoting protein	brain	6.17	2.192	3.301	0	0	0	0	0	M2	1.02135	1.82622	-0.569516	-0.569516	-0.569516	-0.569516	-0.569516
TAX1BP3	Tax1 (human T-cell leukemia virus type I) binding protein 3	0	1.11	9.6045	10.206	8.825	5.5595	5.956	5.3465	6.2035	M2	1.06819	1.35779	0.692893	-0.879322	-0.688422	-0.981873	-0.56926
TP53I3	tumor protein p53 inducible protein 3	0	1.7	2.482	2.3055	1.76	1.447	1.238	0.953	1.3215	M2	1.47459	1.16406	0.204336	-0.346341	-0.714045	-1.21546	-0.567139
PDLIM1	PDZ and LIM domain 1	0	1.09	38.6	21.9465	18.674	14.3765	14.021	10.8265	13.49	M2	2.08959	0.327813	-0.0183848	-0.473018	-0.510626	-0.848572	-0.5668
KRT19	keratin 19	0	1.01	474.752	575.438	450.985	211.612	329.792	219.384	285.495	M2	0.797056	1.52116	0.626127	-1.09538	-0.245457	-1.03948	-0.564031
GAA	glucosidase, alpha; acid	0	1.1	2.65	1.3585	1.161	0.72	0.531	0.8945	0.747	M2	2.08804	0.28818	0.0129407	-0.601645	-0.865039	-0.358459	-0.564017
INF2	inverted formin, FH2 and WH2 domain containing	0	1.31	1.2815	1.1505	1.058	0.603	0.792	0.6095	0.7375	M2	1.43932	0.957359	0.617041	-1.05696	-0.361605	-1.03304	-0.562117
TRIM25	tripartite motif containing 25	0	1.29	3.1955	3.8325	2.593	2.497	2.45	2.605	2.531	M2	0.739781	1.97779	-0.43118	-0.617757	-0.709101	-0.407858	-0.551677
CAP1	CAP, adenylate cyclase-associated protein 1 (yeast)	0	1.17	26.7385	25.9715	20.202	17.3455	17.795	19.0875	18.704	M2	1.51885	1.32152	-0.162817	-0.897718	-0.782074	-0.449548	-0.548213
TUBB	tubulin, beta class I	0	1.12	111.86	111.814	93.771	64.7295	90.384	74.082	79.6745	M2	1.23711	1.23457	0.237483	-1.3674	0.0503118	-0.850563	-0.541513
CPNE1	copine I	0	1.05	2.015	1.812	1.629	0.8875	1.376	1.3285	1.271	M2	1.43959	0.899267	0.41218	-1.56145	-0.261225	-0.387654	-0.540701
STMN1	stathmin 1	0	1.69	11.349	10.5115	7.624	3.6325	3.795	2.494	4.3165	M2	1.42657	1.19244	0.385212	-0.730647	-0.685219	-1.04893	-0.539429
ARPC4	actin related protein 2/3 complex, subunit 4, 20kDa	0	1.22	39.88	31.528	23.194	17.2375	19.106	18.569	19.6135	M2	1.8617	0.872512	-0.114546	-0.820019	-0.598719	-0.66232	-0.538612
ILK	integrin-linked kinase	0	1.45	5.2915	3.9095	4.609	1.273	2.107	2.614	2.3935	M2	1.45409	0.506379	0.986063	-1.30161	-0.729689	-0.382013	-0.533221
PFN1	profilin 1	0	1.07	676.504	697.034	667.49	374.06	394.795	437.731	451.589	M2	1.02361	1.16556	0.961285	-1.06752	-0.924159	-0.627294	-0.531478
PDXDC1	pyridoxal-dependent decarboxylase domain containing 1	0	1.22	6.4765	6.777	2.572	2.42	2.271	2.17	2.51	M2	1.38698	1.53185	-0.495351	-0.568629	-0.640461	-0.689152	-0.525241
STRAP	serine/threonine kinase receptor associated protein	0	1.11	3.507	3.085	2.651	2.049	2.284	2.767	2.426	M2	1.66489	0.814009	-0.0610651	-1.27488	-0.801047	0.172826	-0.514733
CRMP1	collapsin response mediator protein 1	brain	3.89	1.0895	0.753	0.841	0	0	0.218	0.219	M2	1.46041	0.696982	0.896629	-1.01136	-1.01136	-0.516781	-0.514512
BAX	BCL2-associated X protein	0	1.02	3.871	3.755	2.061	1.4605	2.027	1.508	1.8365	M2	1.48198	1.36822	-0.293089	-0.881999	-0.326433	-0.835416	-0.513256
SUN2	Sad1 and UNC84 domain containing 2	0	1.05	1.4985	1.776	1.028	0.5985	0.507	0.3915	0.6525	M2	1.08237	1.60311	0.199451	-0.606529	-0.778234	-0.994976	-0.505195
RCC1	regulator of chromosome condensation 1	0	1.1	1.4795	1.2485	0.732	0.526	0.526	0.925	0.6905	M2	1.64884	1.01839	-0.391254	-0.953474	-0.953474	0.135487	-0.504517
ANXA11	annexin A11	0	1.02	12.911	14.192	12.673	10.674	11.468	10.013	11.1465	M2	0.717202	1.59824	0.553511	-0.82135	-0.275257	-1.27597	-0.496377
TNXB	tenascin XB	0	2.05	3.982	1.565	1.433	0.1765	0.608	0.406	0.6125	M2	2.08361	0.237054	0.136208	-0.823741	-0.494081	-0.648406	-0.490643
FAM120A	family with sequence similarity 120A	0	1.06	1.9985	1.775	1.505	1.048	1.204	1.107	1.2335	M2	1.62658	1.00869	0.262243	-1.00118	-0.569905	-0.838073	-0.488349
KHSRP	KH-type splicing regulatory protein	0	1.58	6.924	6.756	5.728	3.9975	3.531	4.8025	4.5395	M2	1.3166	1.18958	0.412333	-0.896062	-1.24877	-0.287418	-0.486267
SFN	stratifin	esophagus,skin,tonsil	1.09	29.926	26.818	28.875	17.1575	19.078	18.919	20.4485	M2	1.29621	0.711871	1.09861	-1.10443	-0.743349	-0.773243	-0.485678
CLIC1	chloride intracellular channel 1	0	1	51.6405	57.541	52.363	36.1945	39.16	29.7475	38.6725	M2	0.785187	1.36262	0.855892	-0.726373	-0.436166	-1.35728	-0.483873
TUBB6	tubulin, beta 6 class V	0	1.09	15.211	13.0715	14.305	7.6465	10.521	9.2555	10.0915	M2	1.34744	0.582324	1.02344	-1.35773	-0.329771	-0.782332	-0.483367
YWHAH	tyrosine 3-monooxygenase/tryptophan 5-monooxygenase activation protein, eta polypeptide	0	3.61	40.702	42.3665	39.674	27.7415	30.979	29.7565	31.8735	M2	0.999847	1.27841	0.827806	-1.16915	-0.62734	-0.831931	-0.477641
AP2A2	adaptor-related protein complex 2, alpha 2 subunit	0	1.65	1.156	0.8905	0.866	0.6885	0.735	0.768	0.764	M2	2.02294	0.332457	0.176462	-0.953711	-0.657638	-0.447521	-0.47299
S100A13	S100 calcium binding protein A13	0	1.25	4.9605	3.2	1.758	1.2805	0	1.2105	1.1965	M2	1.84581	0.768653	-0.113629	-0.405785	-1.18925	-0.448614	-0.45718
PTBP1	polypyrimidine tract binding protein 1	0	1.21	9.717	9.6365	7.918	5.259	6.509	7.1975	6.8315	M2	1.30177	1.25271	0.205273	-1.4154	-0.653521	-0.233876	-0.456956
PDCD6IP	programmed cell death 6 interacting protein	0	1.03	9.362	8.7755	7.342	6.858	7.615	7.2535	7.3825	M2	1.71361	1.07086	-0.500127	-1.03055	-0.200943	-0.597115	-0.455743
CAPG	capping protein (actin filament), gelsolin-like	0	1.02	21.4595	18.6435	18.163	10.686	13.657	11.022	13.4125	M2	1.48737	0.808264	0.692387	-1.11076	-0.394279	-1.02974	-0.453243
TPPP3	tubulin polymerization-promoting protein family member 3	fallopian tube	4.61	5.9675	4.2095	2.423	0.719	0.875	0.6575	1.417	M2	1.7808	0.921541	0.0483533	-0.784511	-0.708263	-0.81457	-0.443349
SERPINC1	serpin peptidase inhibitor, clade C (antithrombin), member 1	liver	730.24	12.7095	11.2765	9.714	6.0285	9.337	7.2595	8.2085	M2	1.51815	0.894874	0.215268	-1.38773	0.0512928	-0.852311	-0.439546
MYH14	myosin, heavy chain 14, non-muscle	0	1.03	10.2095	10.1555	7.564	3.1865	5.161	4.562	5.409	M2	1.30265	1.28313	0.346105	-1.23669	-0.522761	-0.739345	-0.43309
ILF2	interleukin enhancer binding factor 2	0	1.37	16.0245	17.454	14.134	11.007	10.813	13.797	12.6285	M2	0.945811	1.52596	0.17857	-1.09049	-1.16923	0.0418016	-0.432423
SARNP	SAP domain containing ribonucleoprotein	0	1.29	8.177	8.2145	4.186	4.2405	5.927	4.157	4.8975	M2	1.36609	1.38666	-0.822303	-0.792419	0.132344	-0.838205	-0.432164
POR	P450 (cytochrome) oxidoreductase	0	1.5	2.289	1.996	1.611	0.9265	1.152	0.966	1.2245	M2	1.58345	1.02905	0.30058	-0.994589	-0.567912	-0.91985	-0.430732
CAPNS1	calpain, small subunit 1	0	1.21	23.968	24.1465	17.804	13.333	15.277	14.3965	15.9265	M2	1.37274	1.4127	-0.00714759	-1.00803	-0.572847	-0.769957	-0.427448
PSMC3	proteasome (prosome, macropain) 26S subunit, ATPase, 3	0	1.04	2.9725	2.8035	2.46	2.025	2.123	2.7005	2.3385	M2	1.3674	0.889447	-0.0820157	-1.31225	-1.0351	0.598149	-0.425633
MUC6	mucin 6, oligomeric mucus/gel-forming	duodenum,stomach	3.53	2.6115	2.9105	2.137	0.615	0.545	0.4465	1.036	M2	1.08308	1.36719	0.632218	-0.813977	-0.88049	-0.974084	-0.413945
ATIC	5-aminoimidazole-4-carboxamide ribonucleotide formyltransferase/IMP cyclohydrolase	0	1.08	6.2685	5.941	5.963	4.1965	5.179	5.314	5.1535	M2	1.20027	0.731029	0.76255	-1.76847	-0.360756	-0.167329	-0.397292
CLU	clusterin	0	1.1	25.532	42.9765	28.899	8.012	13.461	12.4655	16.2565	M2	0.365719	1.80069	0.642685	-1.07546	-0.627232	-0.709121	-0.397277
DCPS	decapping enzyme, scavenger	0	1.17	2.2405	2.659	1.825	1.1765	1.914	1.7305	1.7105	M2	0.749159	1.65324	-0.148443	-1.54939	0.0438231	-0.352591	-0.395797
GALNT7	UDP-N-acetyl-alpha-D-galactosamine:polypeptide N-acetylgalactosaminyltransferase 7 (GalNAc-T7)	0	1.15	2.8395	2.8195	1.881	0.8195	1.01	0.964	1.3315	M2	1.35372	1.33064	0.247615	-0.977354	-0.757517	-0.810601	-0.386507
MAP4	microtubule-associated protein 4	0	1.05	8.503	8.493	4.253	3.769	4.472	5.0135	4.8785	M2	1.43563	1.43064	-0.685131	-0.926648	-0.575849	-0.305639	-0.373005
CD9	CD9 molecule	0	1.48	14.767	7.1715	4.84	3.572	2.567	3.8305	4.334	M2	2.13091	0.311955	-0.246389	-0.550048	-0.790724	-0.488143	-0.367565
MVP	major vault protein	0	1.06	24.93	25.1695	17.261	11.821	14.449	11.034	14.9615	M2	1.3489	1.3901	0.0295173	-0.906385	-0.454262	-1.04178	-0.366091
MATR3	matrin 3	0	1.04	3.8425	4.5455	3.267	2.5225	2.229	2.76	2.8535	M2	0.861769	1.73122	0.150003	-0.770777	-1.13377	-0.477043	-0.361404
HNRNPR	heterogeneous nuclear ribonucleoprotein R	0	1.14	6.7285	7.25	5.793	4.1165	5.409	5.556	5.3885	M2	0.966733	1.48132	0.0436284	-1.61066	-0.335283	-0.190231	-0.355512
SH3BGRL3	SH3 domain binding glutamic acid-rich protein like 3	0	1.02	30.396	32.786	25.672	23.5315	19.86	21.836	23.771	M2	1.07533	1.59052	0.0570159	-0.404392	-1.19582	-0.769876	-0.352765
STAT3	signal transducer and activator of transcription 3 (acute-phase response factor)	0	1.09	1.403	1.31	1.045	0.689	0.721	0.8675	0.892	M2	1.48712	1.15254	0.199156	-1.08161	-0.966486	-0.439428	-0.351286
PRDX1	peroxiredoxin 1	0	1.18	262.772	282.818	184.279	185.413	214.303	197.548	205.423	M2	1.13251	1.65043	-0.895409	-0.866111	-0.119712	-0.552593	-0.349122
MGLL	monoglyceride lipase	0	1.9	0.85	0.7765	1.099	0.121	0.228	0.2645	0.406	M2	0.846369	0.648883	1.5154	-1.11237	-0.824874	-0.726802	-0.346608
TMPO	thymopoietin	0	1.02	7.5325	10.005	6.926	3.8825	5.627	5.1135	5.741	M2	0.569291	1.81651	0.263351	-1.2719	-0.39191	-0.650937	-0.334404
PCNA	proliferating cell nuclear antigen	0	1.42	2.666	2.5295	1.537	0.696	1.104	0.9405	1.283	M2	1.46322	1.28638	0.000555231	-1.08899	-0.560413	-0.772233	-0.328511
CRIP2	cysteine-rich protein 2	0	3.19	10.063	9.4045	5.101	1.5075	3.081	3.028	4.107	M2	1.47795	1.27846	-0.0253185	-1.11399	-0.637291	-0.653348	-0.326458
CASP3	caspase 3, apoptosis-related cysteine peptidase	0	1.13	1.6675	1.2525	0.977	0.779	0.602	0.391	0.788	M2	1.74744	0.774128	0.127988	-0.336388	-0.751513	-1.24638	-0.31528
PPA1	pyrophosphatase (inorganic) 1	0	1.15	10.145	12.741	9.416	5.243	6.615	6.202	7.442	M2	0.716046	1.70098	0.439459	-1.1438	-0.623254	-0.779948	-0.309486
GMDS	GDP-mannose 4,6-dehydratase	0	1.41	14.2555	13.5785	12.215	8.956	12.77	10.55	11.397	M2	1.25906	0.887686	0.139726	-1.64803	0.444176	-0.773625	-0.308995
TUBB4A	tubulin, beta 4A class IVa	adrenal gland,brain,testis	2.83	51.6065	42.241	42.848	23.921	30.914	27.312	32.9855	M2	1.58202	0.634137	0.695571	-1.22003	-0.512266	-0.876824	-0.30261
MISP	mitotic spindle positioning	colon, duodenum, small intestine	1.16	1.9585	1.324	0.618	0.176	0.195	0.138	0.495	M2	1.81955	0.901715	-0.119547	-0.75892	-0.731436	-0.813889	-0.297472
SSB	Sjogren syndrome antigen B (autoantigen La)	0	1.05	5.376	5.9125	3.856	3.3535	4.034	3.5	4.0065	M2	1.11815	1.67115	-0.448599	-0.966554	-0.265125	-0.815548	-0.293471
BUB3	BUB3 mitotic checkpoint protein	0	1.1	3.5345	3.7625	2.135	1.054	2.31	1.988	2.1625	M2	1.18971	1.4333	-0.305478	-1.46039	-0.118513	-0.462529	-0.276098
AGT	angiotensinogen (serpin peptidase inhibitor, clade A, member 8)	liver	4.08	1.032	1.16	1.099	0.4915	0.871	0.844	0.8445	M2	0.56509	1.13915	0.865575	-1.85897	-0.156969	-0.27806	-0.275818
MFAP5	microfibrillar associated protein 5	placenta, smooth muscle	1.15	14.616	5.955	3.155	1.298	3.556	2.968	3.843	M2	2.15558	0.202735	-0.428597	-0.847304	-0.338181	-0.47076	-0.273469
LMNB1	lamin B1	0	1.27	13.1895	13.321	10.417	6.351	7.359	6.893	8.6605	M2	1.28011	1.3252	0.329537	-1.06453	-0.718927	-0.8787	-0.272696
PSMA2	proteasome (prosome, macropain) subunit, alpha type, 2	0	1.55	6.041	5.83	3.728	3.529	3.866	4.903	4.3335	M2	1.41348	1.20588	-0.862227	-1.05802	-0.726452	0.293828	-0.26649
PDLIM3	PDZ and LIM domain 3	skeletal muscle	4.35	6.444	6.235	3.649	0.7745	0.899	1.8425	2.5875	M2	1.37443	1.28576	0.18859	-1.03098	-0.978163	-0.577861	-0.261777
ADH5	alcohol dehydrogenase 5 (class III), chi polypeptide	0	1	13.888	12.4735	8.725	5.6825	7.973	7.975	8.584	M2	1.60261	1.10541	-0.212208	-1.28166	-0.47654	-0.475837	-0.26177
S100A10	S100 calcium binding protein A10	0	1.09	202.751	145.726	145.921	49.199	59.664	81.0845	97.2185	M2	1.64594	0.615639	0.619153	-1.12837	-0.939296	-0.552281	-0.26078
IQGAP1	IQ motif containing GTPase activating protein 1	0	1.03	17.0265	17.2035	13.625	8.4665	12.512	9.28	12.073	M2	1.21576	1.2677	0.217524	-1.29634	-0.109108	-1.0576	-0.237941
DPYSL2	dihydropyrimidinase-like 2	0	2.5	14.019	9.2	7.682	4.6	5.577	6.477	7.0855	M2	1.99679	0.44807	-0.0397821	-1.03027	-0.716284	-0.427043	-0.231484
HSPB1	heat shock 27kDa protein 1	0	1.16	222.841	239.158	206.505	55.4785	111.478	93.1495	135.69	M2	0.996708	1.22641	0.766722	-1.35944	-0.571075	-0.829105	-0.230224
DDB1	damage-specific DNA binding protein 1, 127kDa	0	1.18	1.7505	1.5265	1.426	1.023	1.149	1.327	1.3025	M2	1.63296	0.701537	0.283644	-1.39208	-0.868159	-0.128011	-0.229886
PYGB	phosphorylase, glycogen; brain	0	1.22	7.1595	6.6985	7.129	2.5925	3.588	3.4015	4.5895	M2	1.10125	0.863666	1.08553	-1.25239	-0.739354	-0.835468	-0.223224
ACTN2	actinin, alpha 2	heart muscle,skeletal muscle	1.19	7.4685	6.6525	5.504	4.0655	3.19	4.5275	4.8565	M2	1.53996	0.990711	0.217652	-0.750605	-1.33991	-0.439632	-0.218181
PAK2	p21 protein (Cdc42/Rac)-activated kinase 2	0	1.01	1.663	1.576	0.94	0.6825	0.977	1.094	1.0685	M2	1.47406	1.22744	-0.575451	-1.3054	-0.470566	-0.138902	-0.211188
DPYSL3	dihydropyrimidinase-like 3	0	2.28	7.2055	4.297	4.526	0.901	2.191	2.5925	3.122	M2	1.79773	0.368204	0.480757	-1.30093	-0.666895	-0.469558	-0.209309
PDCD6	programmed cell death 6	0	1.01	7.745	6.2145	6.6	4.7935	4.214	5.0285	5.478	M2	1.66979	0.404769	0.723401	-0.769747	-1.24873	-0.575509	-0.203979
LMNA	lamin A/C	0	1.01	186.392	183.368	117.158	105.549	129.599	105.321	130.029	M2	1.44454	1.35651	-0.571076	-0.909052	-0.208877	-0.91569	-0.196359
EIF4A3	eukaryotic translation initiation factor 4A3	0	1.6	5.118	4.909	3.131	2.286	2.955	3.162	3.3595	M2	1.4833	1.28431	-0.408519	-1.21304	-0.576088	-0.379004	-0.190964
HNRNPH3	heterogeneous nuclear ribonucleoprotein H3 (2H9)	0	1.24	6.233	5.109	5.165	2.7245	2.91	3.092	3.908	M2	1.52631	0.6975	0.738793	-1.06076	-0.923978	-0.789777	-0.188082
TGFBI	transforming growth factor, beta-induced, 68kDa	0	1.36	18.934	6.8135	7.945	1.361	3.071	2.2325	5.4225	M2	2.07376	0.0457737	0.235095	-0.866532	-0.580417	-0.720714	-0.186967
KIAA1967	KIAA1967	NA	NA	1.1945	1.3265	1.088	0.8145	1.04	0.79	1.001	M2	0.820236	1.50488	0.267855	-1.1507	0.0188943	-1.27778	-0.183386
AP2B1	adaptor-related protein complex 2, beta 1 subunit	0	1.05	3.6665	3.4535	2.954	2.4515	2.533	2.991	2.915	M2	1.51559	1.0349	-0.0923671	-1.2264	-1.04247	-0.00886595	-0.180382
MAT2A	methionine adenosyltransferase II, alpha	0	1.18	4.0825	3.3615	3.598	2.145	2.753	2.766	2.9905	M2	1.5422	0.411045	0.782084	-1.49749	-0.543615	-0.523219	-0.171007
TPMT	thiopurine S-methyltransferase	0	1.21	1.734	1.5365	0.644	0.5965	0.781	1.0325	0.9755	M2	1.5767	1.12614	-0.909909	-1.01827	-0.597372	-0.0236276	-0.153661
RUVBL1	RuvB-like 1 (E. coli)	0	1.6	3.62	2.346	2.21	1.4325	1.896	2.213	2.1695	M2	2.01815	0.114219	-0.0890266	-1.25096	-0.558284	-0.0845432	-0.149552
PSPC1	paraspeckle component 1	0	1.03	1.4465	1.431	1.32	0.9185	1.119	0.9525	1.161	M2	1.18206	1.10989	0.593028	-1.27652	-0.342912	-1.1182	-0.147342
DDX39B	DEAD (Asp-Glu-Ala-Asp) box polypeptide 39B	0	1.1	9.16	9.491	7.56	5.0955	6.502	6.049	7.0435	M2	1.17685	1.38312	0.179745	-1.3561	-0.479588	-0.761892	-0.142131
ANXA4	annexin A4	0	2.36	61.2925	71.7445	44.428	39.3465	46.78	35.346	47.803	M2	0.923187	1.74382	-0.400924	-0.799897	-0.216258	-1.11399	-0.135937
SEPT11	septin 11	0	1.18	3.6505	3.1195	2.819	1.7545	2.394	2.596	2.6295	M2	1.59278	0.694464	0.186093	-1.61478	-0.532902	-0.191168	-0.134494
S100A14	S100 calcium binding protein A14	esophagus	3.68	5.3235	5.9965	2.366	1.9505	1.623	0.865	2.7245	M2	1.21347	1.56172	-0.316905	-0.531908	-0.701375	-1.09361	-0.131397
RPRD1B	regulation of nuclear pre-mRNA domain containing 1B	0	1.23	1.28	1.1285	1.125	0.615	0.706	0.614	0.87	M2	1.36964	0.815566	0.802766	-1.06243	-0.729621	-1.06609	-0.129832
FUBP1	far upstream element (FUSE) binding protein 1	0	1.12	6.401	6.582	3.808	2.6985	2.665	3.1695	4.006	M2	1.33809	1.44763	-0.231186	-0.902653	-0.922927	-0.617605	-0.111356
PLEC	plectin	0	2.18	11.6115	9.7995	8.445	5.147	7.42	6.1145	7.808	M2	1.63356	0.802597	0.181438	-1.33099	-0.288617	-0.887305	-0.110684
KPNB1	karyopherin (importin) beta 1	0	1.07	7.582	6.2905	3.139	2.2965	2.404	2.8755	3.836	M2	1.70706	1.081	-0.446701	-0.855107	-0.802996	-0.574434	-0.108827
TUBB2A	tubulin, beta 2A class IIa	brain	6.04	39.808	32.521	36.086	19.7435	28.287	25.1105	29.477	M2	1.43545	0.352669	0.882393	-1.54595	-0.276463	-0.74846	-0.0996405
NPTN	neuroplastin	0	1.48	1.643	1.1215	0.738	0.372	0.551	0.276	0.7325	M2	1.83521	0.730967	-0.0810674	-0.856047	-0.477027	-1.05932	-0.0927132
TMEM43	transmembrane protein 43	0	1.1	3.954	2.1255	2.581	0.935	1.158	1.6805	1.9715	M2	1.88139	0.0670482	0.519021	-1.11423	-0.89296	-0.374506	-0.0857593
TUBB4B	tubulin, beta 4B class IVb	0	1.02	66.9595	63.501	57.079	42.784	54.658	45.7015	54.2815	M2	1.37251	0.975773	0.239074	-1.40077	-0.0386507	-1.06609	-0.0818408
PFKP	phosphofructokinase, platelet	0	1.83	4.926	3.738	2.754	1.5775	2.305	2.338	2.8355	M2	1.82086	0.739886	-0.155465	-1.22597	-0.564014	-0.533987	-0.0813069
AHSA1	AHA1, activator of heat shock 90kDa protein ATPase homolog 1 (yeast)	0	1.32	1.3045	1.1635	1.295	0.422	0.55	0.583	0.8525	M2	1.13024	0.753492	1.10485	-1.22777	-0.885754	-0.79758	-0.0774868
PALLD	palladin, cytoskeletal associated protein	0	1.06	4.33	2.967	2.48	1.043	1.691	1.3805	2.222	M2	1.8261	0.598837	0.160337	-1.13355	-0.550086	-0.829664	-0.0719685
CNN1	calponin 1, basic, smooth muscle	smooth muscle	1.63	40.4745	27.1545	11.657	1.9715	9.394	12.1985	16.099	M2	1.82779	0.790979	-0.415325	-1.16923	-0.591474	-0.373175	-0.0695655
HSD17B4	hydroxysteroid (17-beta) dehydrogenase 4	0	1.64	4.2005	4.204	2.651	1.8545	2.242	2.632	2.8945	M2	1.36116	1.36498	-0.330969	-1.20079	-0.777617	-0.351718	-0.065055
HNRNPAB	heterogeneous nuclear ribonucleoprotein A/B	0	1.11	15.4615	19.7835	11.103	8.0865	10.059	9.1805	11.9865	M2	0.789753	1.84838	-0.277813	-1.01667	-0.533529	-0.748708	-0.0614097
DDX39A	DEAD (Asp-Glu-Ala-Asp) box polypeptide 39A	0	1.47	7.3475	8.1585	6.149	4.2835	4.38	4.393	5.6865	M2	1.01817	1.542	0.244059	-0.960872	-0.898542	-0.890145	-0.054671
ATP2A2	ATPase, Ca++ transporting, cardiac muscle, slow twitch 2	0	1.32	4.454	4.0675	2.662	1.928	2.886	2.542	3.038	M2	1.55066	1.11367	-0.475429	-1.30531	-0.222168	-0.611105	-0.050313
HID1	HID1 domain containing	0	1.13	1.9835	1.914	1.792	1.3085	1.49	1.3935	1.6325	M2	1.2967	1.03058	0.563427	-1.28795	-0.592966	-0.962475	-0.0473169
ARPC3	actin related protein 2/3 complex, subunit 3, 21kDa	0	1.05	14.0135	12.756	8.627	8.8595	10.356	9.7375	10.616	M2	1.65406	1.02455	-1.04243	-0.926041	-0.176891	-0.486513	-0.0467347
SNRPA1	small nuclear ribonucleoprotein polypeptide A'	0	1.59	3.3225	3.3445	2.933	1.8935	2.268	2.3755	2.668	M2	1.16154	1.20171	0.450266	-1.44797	-0.764096	-0.567789	-0.0336526
PSMB8	proteasome (prosome, macropain) subunit, beta type, 8	0	1.02	4.244	3.5285	2.787	2.403	2.635	2.462	2.9965	M2	1.85952	0.783074	-0.332487	-0.910202	-0.561166	-0.821438	-0.0173014
PRKAR2B	protein kinase, cAMP-dependent, regulatory, type II, beta	adipose tissue	2.99	1.6835	1.382	1.608	0.702	0.963	1.104	1.239	M2	1.26485	0.404566	1.04943	-1.53572	-0.790992	-0.388668	-0.00346479
LGALS1	lectin, galactoside-binding, soluble, 1	0	1.07	132.941	156.297	113.294	57.624	94.077	78.535	105.523	M2	0.831833	1.53905	0.236912	-1.4488	-0.344988	-0.815607	0.0016027
TWF2	twinfilin actin-binding protein 2	0	1.26	2.145	2.7595	2.094	1.021	1.505	1.8445	1.8975	M2	0.460154	1.59218	0.366202	-1.61047	-0.71885	-0.0934255	0.00421073
PRPF8	pre-mRNA processing factor 8	0	1.03	1.1815	1.1	0.641	0.634	0.573	0.64	0.797	M2	1.5654	1.23513	-0.624945	-0.653312	-0.900511	-0.628997	0.00723651
UBA1	ubiquitin-like modifier activating enzyme 1	0	1.09	16.514	15.6605	13.16	10.7385	12.403	11.9585	13.4285	M2	1.52052	1.10256	-0.121935	-1.30774	-0.492638	-0.71031	0.00954915
FBL	fibrillarin	0	1.05	5.279	5.016	3.114	2.2765	3.404	3.9045	3.8565	M2	1.374	1.12361	-0.68717	-1.48451	-0.411078	0.0654189	0.0197209
SH3GLB1	SH3-domain GRB2-like endophilin B1	0	1.21	1.341	0.9135	0.967	0.547	0.599	0.6295	0.8415	M2	1.82976	0.286698	0.479806	-1.03618	-0.848491	-0.738401	0.0268134
TNC	tenascin C	smooth muscle	2.29	1.536	0.5465	0.459	0.0055	0.044	0.2565	0.4955	M2	2.05906	0.134093	-0.0361287	-0.918363	-0.843465	-0.43007	0.0348781
TSG101	tumor susceptibility gene 101	0	1.05	1.2335	0.955	0.89	0.3385	0.501	0.4895	0.7505	M2	1.57926	0.693665	0.486973	-1.26672	-0.749994	-0.786562	0.0433824
VCL	vinculin	0	1.6	29.129	21.3495	20.516	11.588	15.644	16.344	19.5695	M2	1.80061	0.395067	0.244476	-1.36857	-0.635762	-0.509291	0.0734693
FHL1	four and a half LIM domains 1	0	3.02	47.374	29.4555	26.956	6.1745	10.024	15.525	23.902	M2	1.76989	0.480764	0.300941	-1.19416	-0.917211	-0.521448	0.0812245
ANXA2	annexin A2	0	1.19	356.892	312.306	200.817	145.994	198.397	153.255	235.643	M2	1.6129	1.05042	-0.356097	-1.04774	-0.386627	-0.956129	0.0832659
TAGLN	transgelin	0	1.58	413.019	310.18	159.793	37.0445	94.628	214.635	219.929	M2	1.61958	0.811005	-0.371424	-1.33654	-0.883787	0.05977	0.101394
PSMC6	proteasome (prosome, macropain) 26S subunit, ATPase, 6	0	1.18	2.91	2.9715	2.984	1.9005	2.514	2.1715	2.6255	M2	0.779209	0.925501	0.955236	-1.62213	-0.162774	-0.977494	0.102456
RSU1	Ras suppressor protein 1	0	1.5	12.4115	9.5475	10.284	3.904	5.505	6.9355	8.481	M2	1.45683	0.477141	0.729076	-1.45334	-0.905683	-0.41635	0.112322
PSMD12	proteasome (prosome, macropain) 26S subunit, non-ATPase, 12	0	1.02	2.3015	2.4	2.069	1.211	1.697	1.7725	1.962	M2	0.956459	1.20094	0.379392	-1.75017	-0.543914	-0.356523	0.113818
RAP1A	RAP1A, member of RAS oncogene family	0	1.16	13.434	12.856	8.952	6.911	8.072	8.8205	10.1795	M2	1.45433	1.21719	-0.384551	-1.22193	-0.745598	-0.438503	0.119069
HNRNPUL2	heterogeneous nuclear ribonucleoprotein U-like 2	0	1.04	4.1245	3.9485	2.984	1.9815	2.33	2.6195	3.113	M2	1.39364	1.17268	-0.0382015	-1.29679	-0.859265	-0.495812	0.123751
UBA2	ubiquitin-like modifier activating enzyme 2	0	1.47	1.4725	1.329	1.136	0.8025	0.894	0.955	1.138	M2	1.53557	0.937823	0.13389	-1.25529	-0.874151	-0.620058	0.142221
SMAP2	small ArfGAP2	0	1.07	1.3415	1.262	0.6	0.6095	0.536	0.7915	0.914	M2	1.46354	1.21939	-0.813587	-0.784413	-1.01013	-0.225497	0.150697
SEC23A	Sec23 homolog A (S. cerevisiae)	0	1.85	1.35	0.861	0.692	0.4275	0.683	0.6555	0.8285	M2	1.97479	0.264554	-0.326508	-1.25157	-0.357985	-0.454164	0.150888
NAPG	N-ethylmaleimide-sensitive factor attachment protein, gamma	0	1.86	1.286	1.1005	1.066	0.7695	0.713	0.739	0.985	M2	1.53987	0.686468	0.527749	-0.836314	-1.09625	-0.976631	0.155104
FERMT2	fermitin family member 2	0	1.21	2.8715	2.063	1.784	0.568	1.274	1.8115	1.8875	M2	1.58326	0.44049	0.0461389	-1.67261	-0.674718	0.0850086	0.19243
ARHGAP1	Rho GTPase activating protein 1	0	1.09	5.876	5.282	5.473	2.7225	4.26	4.0725	4.8905	M2	1.14484	0.588444	0.767352	-1.80902	-0.368856	-0.544486	0.221729
VIM	vimentin	0	1.5	601.591	529.314	267.163	209.295	255.602	253.023	394.212	M2	1.58026	1.11022	-0.594651	-0.970989	-0.669836	-0.686609	0.231601
TGFB1I1	transforming growth factor beta 1 induced transcript 1	0	1.23	1.1985	0.955	0.835	0.2515	0.533	0.5155	0.803	M2	1.48963	0.719748	0.340339	-1.50454	-0.614507	-0.669837	0.239163
FLNA	filamin A, alpha	0	1.8	61.18	39.55	33.746	13.684	18.652	25.2615	36.5885	M2	1.81032	0.437057	0.068568	-1.20515	-0.889733	-0.470103	0.249035
ZYX	zyxin	0	1.24	2.742	3.1	1.27	0.9635	1.078	1.448	2.012	M2	1.11722	1.54268	-0.632166	-0.996424	-0.860347	-0.420624	0.249658
SRSF6	serine/arginine-rich splicing factor 6	0	1.16	3.045	2.661	2.216	1.981	1.845	1.71	2.394	M2	1.64569	0.83595	-0.102423	-0.597968	-0.884751	-1.16943	0.272926
PBDC1	polysaccharide biosynthesis domain containing 1	0	1.16	1.1885	1.264	1.297	0.5465	0.746	0.884	1.081	M2	0.660423	0.926354	1.04259	-1.60087	-0.898176	-0.412104	0.281781
FASN	fatty acid synthase	0	3.83	3.1335	2.142	1.621	1.209	1.578	1.229	2.0455	M2	1.91383	0.434083	-0.343472	-0.958352	-0.407646	-0.928503	0.290064
SERPING1	serpin peptidase inhibitor, clade G (C1 inhibitor), member 1	0	2	3.0065	2.668	2.351	1.3995	1.744	1.96	2.3775	M2	1.43338	0.820204	0.245971	-1.47764	-0.853587	-0.462311	0.293975
FGG	fibrinogen gamma chain	liver	129.06	17.6505	13.4	10.995	6.8195	10.017	10.2365	12.7235	M2	1.7618	0.505079	-0.205994	-1.44054	-0.495154	-0.430255	0.305062
ITIH4	inter-alpha-trypsin inhibitor heavy chain family, member 4	liver	20.78	1.3135	1.03	0.903	0.4505	0.689	0.615	0.949	M2	1.60467	0.623172	0.183489	-1.38309	-0.557392	-0.813585	0.342744
SFPQ	splicing factor proline/glutamine-rich	0	2.02	7.295	7.5225	5.808	5.236	6.261	5.368	6.6735	M2	1.09452	1.3471	-0.556382	-1.19143	-0.0534494	-1.04488	0.404519
CACYBP	calcyclin binding protein	0	1.06	1.9335	1.872	1.545	0.914	0.884	1.4665	1.643	M2	1.11132	0.9653	0.188922	-1.30923	-1.38045	0.00254383	0.421598
TLN1	talin 1	0	1.04	9.2775	7.3805	6.561	4.0595	5.489	5.435	7.2465	M2	1.64654	0.524916	0.0403749	-1.43867	-0.593461	-0.625389	0.445687
CP	ceruloplasmin (ferroxidase)	liver	19.59	2.3175	2.296	1.634	1.218	1.431	1.531	2.0045	M2	1.24976	1.20014	-0.327729	-1.28784	-0.796244	-0.565448	0.527367
DHX15	DEAH (Asp-Glu-Ala-His) box helicase 15	0	1.56	4.605	4.175	3.609	2.335	3.309	3.3635	4.0325	M2	1.31882	0.735562	-0.0321663	-1.76023	-0.43909	-0.365165	0.542274
HNRNPF	heterogeneous nuclear ribonucleoprotein F	0	1.06	11.8635	14.0025	11.257	7.6705	8.061	8.046	11.71	M2	0.60829	1.4812	0.360782	-1.10284	-0.943478	-0.9496	0.545648
HNRNPK	heterogeneous nuclear ribonucleoprotein K	0	1.26	72.229	71.042	57.011	47.3985	58.313	47.9225	65.9075	M2	1.20277	1.08626	-0.2909	-1.23438	-0.163107	-1.18295	0.582305
SF3B1	splicing factor 3b, subunit 1, 155kDa	0	1.09	1.698	1.7545	1.537	1.138	1.201	1.4455	1.629	M2	0.884717	1.12066	0.21238	-1.45385	-1.19076	-0.169725	0.596573
RRAS2	related RAS viral (r-ras) oncogene homolog 2	0	1.07	1.004	0.954	0.513	0.5935	0.624	0.6985	0.51	M3	1.50616	1.25879	-0.923063	-0.524789	-0.37389	-0.0053009	-0.937905
CSTB	cystatin B (stefin B)	esophagus,tonsil	4.31	81.18	80.9565	44.516	44.6145	47.421	45.7185	37.98	M3	1.45105	1.43884	-0.552514	-0.547131	-0.393765	-0.486801	-0.909685
BCLAF1	BCL2-associated transcription factor 1	0	1.85	1.0265	0.977	0.525	0.486	0.621	0.6465	0.5205	M3	1.52316	1.30168	-0.720672	-0.895168	-0.291145	-0.177052	-0.740807
CHMP4A	charged multivesicular body protein 4A	0	1.17	0.944	1.0155	0.407	0.463	0.514	0.6485	0.462	M3	1.24493	1.5342	-0.927629	-0.701068	-0.494735	0.0494157	-0.705113
ARL1	ADP-ribosylation factor-like 1	0	1.15	10.551	10.5095	5.192	5.699	5.974	4.3685	4.885	M3	1.4428	1.42709	-0.58598	-0.394043	-0.289934	-0.897737	-0.702203
S100A4	S100 calcium binding protein A4	0	1.12	58.763	50.0015	20.699	13.8415	17.298	20.5645	15.9145	M3	1.67653	1.19663	-0.408368	-0.783977	-0.594653	-0.415735	-0.670432
TNPO1	transportin 1	0	1.01	1.153	1.0425	0.702	0.582	0.913	0.842	0.718	M3	1.50061	0.952711	-0.735606	-1.33061	0.310605	-0.0414376	-0.656272
KHDRBS1	KH domain containing, RNA binding, signal transduction associated 1	0	1.08	4.8515	4.6105	2.672	2.6655	2.565	2.706	2.568	M3	1.57595	1.34113	-0.547657	-0.55399	-0.651913	-0.514529	-0.64899
SRSF11	serine/arginine-rich splicing factor 11	0	1.26	1.0275	1.0005	0.55	0.6465	0.605	0.5355	0.572	M3	1.50453	1.37846	-0.725085	-0.274492	-0.46827	-0.792791	-0.622359
CLIP2	CAP-GLY domain containing linker protein 2	0	2.46	1.0905	0.638	0.196	0.086	0.06	0.0805	0.074	M3	1.94137	0.804402	-0.306182	-0.582572	-0.647901	-0.596392	-0.612724
RDH11	retinol dehydrogenase 11 (all-trans/9-cis/11-cis)	prostate	5.22	1.4075	1.499	0.985	0.91	1.216	1.208	1.051	M3	1.03644	1.45766	-0.908531	-1.25379	0.154874	0.118047	-0.604701
NDRG1	N-myc downstream regulated 1	0	1.34	9.4385	9.415	7.213	8.3745	7.671	7.8505	7.7175	M3	1.36312	1.33639	-1.16806	0.152974	-0.647154	-0.442999	-0.594267
GDI2	GDP dissociation inhibitor 2	0	1.18	36.234	32.2245	19.882	24	23.424	24.779	22.7295	M3	1.72604	1.03758	-1.08174	-0.374644	-0.473549	-0.240883	-0.592801
COMMD8	COMM domain containing 8	0	1.21	1.3145	1.461	0	0.296	0	0.281	0.16	M3	1.31492	1.55194	-0.811855	-0.332947	-0.811855	-0.357216	-0.552986
RAB13	RAB13, member RAS oncogene family	0	1.01	1.816	1.505	1.024	0.961	1.086	1.283	1.0825	M3	1.82328	0.819543	-0.732863	-0.936192	-0.532761	0.103048	-0.544057
EFTUD2	elongation factor Tu GTP binding domain containing 2	0	1.29	3.304	2.903	1.775	1.7565	1.606	2.0315	1.8265	M3	1.71814	1.10962	-0.602124	-0.630198	-0.858582	-0.212884	-0.523973
CSDE1	cold shock domain containing E1, RNA-binding	0	1.63	1.148	0.6175	0.507	0.391	0.353	0.466	0.419	M3	2.1521	0.219139	-0.183484	-0.606147	-0.744606	-0.332873	-0.504125
CARD16	caspase recruitment domain family, member 16	0	1.16	1.099	0.364	0	0	0	0	0	M3	2.14335	0.373281	-0.503327	-0.503327	-0.503327	-0.503327	-0.503327
DEK	DEK oncogene	0	1.15	3.6215	3.4175	2.812	2.025	2.686	2.826	2.59	M3	1.44431	1.06041	-0.0790369	-1.56004	-0.316148	-0.0526913	-0.496804
GNA12	guanine nucleotide binding protein (G protein) alpha 12	0	1.01	1.4275	0.347	0	0	0	0	0	M3	2.20018	0.175227	-0.475081	-0.475081	-0.475081	-0.475081	-0.475081
RTCB	RNA 2',3'-cyclic phosphate and 5'-OH ligase	0	1.09	8.631	7.36	5.611	5.586	5.944	6.689	6.0215	M3	1.8668	0.727214	-0.840955	-0.863371	-0.542385	0.125589	-0.472897
ARF5	ADP-ribosylation factor 5	0	1.04	69.2245	67.8155	52.152	44.9925	54.966	48.871	51.2585	M3	1.45699	1.30619	-0.370258	-1.13653	-0.0690794	-0.721419	-0.465888
PFDN1	prefoldin subunit 1	0	1.03	1.936	1.246	0.842	0.864	1.026	1.066	0.96	M3	2.11703	0.294995	-0.771816	-0.713723	-0.285942	-0.180317	-0.460223
LSM6	LSM6 homolog, U6 small nuclear RNA associated (S. cerevisiae)	0	1.01	2.792	3.4195	1.061	1.442	2.049	2.6775	1.799	M3	0.742222	1.49971	-1.34735	-0.887425	-0.154687	0.604004	-0.456474
GARS	glycyl-tRNA synthetase	0	1.17	2.606	2.5595	1.881	1.9365	2.076	1.975	2.017	M3	1.50927	1.35532	-0.891091	-0.707339	-0.245476	-0.579872	-0.440816
VAPA	VAMP (vesicle-associated membrane protein)-associated protein A, 33kDa	0	1.22	15.664	14.633	7.759	11.3665	8.315	13.0435	10.3195	M3	1.34655	1.00613	-1.26353	-0.0724039	-1.07995	0.481309	-0.418103
C11orf31	chromosome 11 open reading frame 31	0	1.04	1.767	1.852	1.42	0.87	1.107	1.316	1.22	M3	1.14838	1.39094	0.158173	-1.41132	-0.735013	-0.138605	-0.412553
G3BP1	GTPase activating protein (SH3 domain) binding protein 1	0	1.12	2.2555	2.2995	1.711	1.5005	1.953	2.079	1.827	M3	1.06368	1.21514	-0.810668	-1.53528	0.0223751	0.456109	-0.411358
RAB43	RAB43, member RAS oncogene family	thyroid gland	1.9	1.011	0.4165	0	0	0	0.0485	0.0745	M3	2.08528	0.515046	-0.585039	-0.585039	-0.585039	-0.456938	-0.388265
HDGFRP3	hepatoma-derived growth factor, related protein 3	0	1.04	3.559	2.8495	2.006	1.023	1.222	1.792	1.673	M3	1.71247	0.924131	-0.0130953	-1.10532	-0.88421	-0.250874	-0.383097
BTF3	basic transcription factor 3	0	1.39	3.727	2.864	1.198	1.3575	1.835	1.976	1.7685	M3	1.81657	0.850812	-1.01356	-0.835065	-0.30071	-0.142921	-0.375128
HSBP1	heat shock factor binding protein 1	0	1.08	2.5405	2.2825	1.211	1.1015	1.357	1.563	1.4385	M3	1.62946	1.16157	-0.781632	-0.980213	-0.516856	-0.143269	-0.369053
TAPBP	TAP binding protein (tapasin)	0	1.35	2.7585	2.777	1.04	1.126	1.468	2.3275	1.6025	M3	1.19677	1.22173	-1.12152	-1.0055	-0.544136	0.615345	-0.362693
TRAP1	TNF receptor-associated protein 1	0	1.08	28.882	21.714	11.721	13.113	14.534	16.0875	15.149	M3	1.92781	0.733225	-0.932164	-0.70018	-0.463362	-0.204463	-0.360869
PSMD7	proteasome (prosome, macropain) 26S subunit, non-ATPase, 7	0	1.05	2.723	2.9865	1.745	2.014	2.291	2.417	2.19	M3	0.917643	1.54581	-1.41384	-0.772564	-0.112215	0.18816	-0.352992
DDX46	DEAD (Asp-Glu-Ala-Asp) box polypeptide 46	0	1.01	0.98	1.1145	0.586	0.6055	0.727	0.679	0.7025	M3	1.05034	1.72512	-0.926346	-0.828516	-0.218955	-0.459769	-0.34187
CBX3	chromobox homolog 3	0	1.06	15.4285	14.41	6.954	8.01	8.078	11.565	9.415	M3	1.46481	1.1589	-1.08051	-0.763339	-0.742916	0.304405	-0.341348
SRRT	serrate RNA effector molecule homolog (Arabidopsis)	0	1.45	1.1755	0.8855	0.521	0.5495	0.49	0.4835	0.58	M3	1.92719	0.823143	-0.564534	-0.456033	-0.682553	-0.707299	-0.339917
PSMD1	proteasome (prosome, macropain) 26S subunit, non-ATPase, 1	0	1	1.918	1.6655	1.456	1.135	1.302	1.342	1.3685	M3	1.78156	0.809375	0.00275017	-1.23318	-0.590187	-0.436177	-0.334146
NOP56	NOP56 ribonucleoprotein	0	1.06	3.0955	2.6295	1.36	1.647	1.705	1.7305	1.7945	M3	1.76581	1.01838	-1.01781	-0.55748	-0.464452	-0.423552	-0.320901
APOA4	apolipoprotein A-IV	duodenum,small intestine	1.27	6.5385	5.5095	3.672	4.1305	5.278	4.926	4.66	M3	1.67515	0.58369	-1.36535	-0.87902	0.338137	-0.0352305	-0.317377
C1orf123	chromosome 1 open reading frame 123	0	1.01	1.785	1.741	1.15	1.1675	1.036	1.571	1.2965	M3	1.29297	1.14805	-0.798461	-0.740823	-1.17393	0.588141	-0.31595
EIF3B	eukaryotic translation initiation factor 3, subunit B	0	1.28	4.5185	4.599	2.952	2.3745	3.444	4.3045	3.3995	M3	1.01855	1.11362	-0.831377	-1.51337	-0.250358	0.765835	-0.302909
SDF4	stromal cell derived factor 4	0	1.01	1.42	1.575	0.48	0.955	0.872	0.7865	0.882	M3	1.12363	1.53418	-1.36618	-0.10803	-0.327875	-0.554341	-0.301388
LSM4	LSM4 homolog, U6 small nuclear RNA associated (S. cerevisiae)	0	1.07	9.222	4.758	1.081	1.4595	0.683	1.33	2.0255	M3	2.04022	0.591128	-0.602489	-0.479622	-0.731687	-0.52166	-0.295889
NASP	nuclear autoantigenic sperm protein (histone-binding)	0	1	7.3085	6.6925	0.86	3.478	1.294	3.701	3.08	M3	1.43866	1.18797	-1.18567	-0.12023	-1.00905	-0.0294762	-0.282204
SEPT9	septin 9	0	1.17	5.0485	4.21	3.198	2.7405	3.008	3.8445	3.4175	M3	1.77128	0.718199	-0.552779	-1.12736	-0.791401	0.259165	-0.277107
NONO	non-POU domain containing, octamer-binding	0	1.01	9.902	11.009	6.497	4.869	6.021	6.336	6.7285	M3	1.14758	1.64294	-0.376112	-1.10462	-0.589115	-0.448157	-0.272519
HPR	haptoglobin-related protein	liver	61.98	6.957	4.6085	0	0	0.989	0.384	1.309	M3	1.82831	0.955878	-0.7561	-0.7561	-0.388704	-0.613451	-0.269829
KRT14	keratin 14	skin	12.6	20.751	27.085	0	3.593	12.518	9.619	9.3605	M3	0.946028	1.61897	-1.25863	-0.876894	0.0713272	-0.236672	-0.264136
ILF3	interleukin enhancer binding factor 3, 90kDa	0	1.33	9.951	8.129	5.802	4.92	6.393	6.9345	6.5185	M3	1.81915	0.714795	-0.695658	-1.23026	-0.337438	-0.00922176	-0.26137
HDGF	hepatoma-derived growth factor	0	1.41	10.437	11.7595	6.983	6.9535	8.171	9.079	8.3635	M3	0.912719	1.65964	-1.03802	-1.05468	-0.367064	0.145753	-0.258345
COPS6	COP9 signalosome subunit 6	0	1.07	1.4535	1.126	0.539	0.324	0.656	0.772	0.6995	M3	1.73792	0.872641	-0.67826	-1.24631	-0.369136	-0.062655	-0.254206
SRSF2	serine/arginine-rich splicing factor 2	0	1.29	20.4035	21.718	13.698	13.6555	10.317	17.6425	15.0405	M3	1.06863	1.39262	-0.584112	-0.594588	-1.41745	0.388111	-0.253219
EIF3A	eukaryotic translation initiation factor 3, subunit A	0	1.02	4.5005	4.0665	3.344	3.2935	3.029	3.8025	3.524	M3	1.67469	0.818677	-0.606365	-0.70597	-1.22766	0.29797	-0.251337
TES	testis derived transcript (3 LIM domains)	0	1.66	7.257	6.171	3.579	2.945	2.774	3.235	3.828	M3	1.71992	1.0976	-0.387698	-0.751001	-0.84899	-0.584821	-0.245013
RAB8B	RAB8B, member RAS oncogene family	0	1.1	1.6525	1.745	0.932	0.951	1.06	1.683	1.2355	M3	0.912125	1.16796	-1.08064	-1.02809	-0.726618	0.996482	-0.241218
HMGCS1	3-hydroxy-3-methylglutaryl-CoA synthase 1 (soluble)	0	1.22	1.539	1.1015	0.541	0.8155	0.699	0.984	0.8565	M3	1.87324	0.519103	-1.21573	-0.366113	-0.7267	0.155421	-0.239212
HNRNPH2	heterogeneous nuclear ribonucleoprotein H2 (H')	0	1.01	4.633	5.128	3.626	3.395	2.968	4.096	3.7695	M3	0.929686	1.59864	-0.431202	-0.743382	-1.32044	0.203969	-0.237272
UBE2I	ubiquitin-conjugating enzyme E2I	0	1.05	7.1645	7.479	4.867	3.443	4.104	5.4585	5.01	M3	1.20808	1.41873	-0.330785	-1.28458	-0.841841	0.065401	-0.235004
LMCD1	LIM and cysteine-rich domains 1	skeletal muscle	2.5	1.907	1.681	0.664	0.5515	0.933	0.9285	0.9735	M3	1.60374	1.15945	-0.839852	-1.06101	-0.31103	-0.319877	-0.231412
UBQLN1	ubiquilin 1	0	1.02	1.13	1.0945	0.88	0.889	0.912	1.0415	0.964	M3	1.40188	1.05316	-1.05387	-0.965459	-0.739531	0.532546	-0.228735
COPA	coatomer protein complex, subunit alpha	0	1.07	10.652	9.8915	7.55	7.897	8.247	9.9275	8.7135	M3	1.41506	0.77041	-1.21441	-0.920266	-0.623582	0.800927	-0.228144
PSMD14	proteasome (prosome, macropain) 26S subunit, non-ATPase, 14	0	1.1	1.78	1.187	1.053	0.9665	1.137	1.0875	1.1305	M3	2.18846	-0.0172696	-0.515697	-0.837444	-0.20325	-0.387371	-0.227428
ADSS	adenylosuccinate synthase	0	1.78	3.165	2.3765	1.607	1.896	2.239	2.368	2.1485	M3	1.86881	0.245694	-1.33831	-0.743405	-0.0373467	0.228197	-0.223639
EWSR1	EWS RNA-binding protein 1	0	1.04	5.944	6.5375	1.744	2.596	2.817	3.562	3.4115	M3	1.20573	1.53976	-1.15813	-0.678603	-0.554219	-0.134917	-0.219621
C19orf10	chromosome 19 open reading frame 10	0	1.06	9.889	8.185	4.93	6.5295	5.904	6.995	6.6665	M3	1.78475	0.726883	-1.29386	-0.300873	-0.689191	-0.0118841	-0.215821
EIF4A1	eukaryotic translation initiation factor 4A1	0	1.37	18.428	16.16	13.306	12.148	12.483	12.694	13.6215	M3	1.85862	0.880109	-0.351224	-0.850832	-0.7063	-0.615265	-0.215104
HNRNPA3	heterogeneous nuclear ribonucleoprotein A3	0	1.11	46.1365	40.8905	23.068	24.879	31.083	26.7105	29.9765	M3	1.66784	1.05667	-1.0197	-0.80871	-0.0859289	-0.595336	-0.214839
PAICS	phosphoribosylaminoimidazole carboxylase, phosphoribosylaminoimidazole succinocarboxamide synthetase	0	1.01	2.6035	2.191	1.954	1.9525	1.91	1.9935	2.0435	M3	2.10016	0.404588	-0.569594	-0.57576	-0.750455	-0.407231	-0.201707
HP1BP3	heterochromatin protein 1, binding protein 3	0	1.06	9.8285	9.7355	8.411	7.4845	7.168	8.3225	8.2535	M3	1.35026	1.25866	-0.045942	-0.95852	-1.27026	-0.133112	-0.201075
DNAJC9	DnaJ (Hsp40) homolog, subfamily C, member 9	0	1.88	1.1605	1.527	0.697	0.531	0.582	0.7955	0.799	M3	0.81844	1.85201	-0.488687	-0.956827	-0.813001	-0.210905	-0.201034
CTTN	cortactin	0	1.06	14.7845	12.584	8.417	10.3005	9.841	8.7995	10.265	M3	1.8165	0.83473	-1.02441	-0.184072	-0.389082	-0.853756	-0.199911
YWHAE	tyrosine 3-monooxygenase/tryptophan 5-monooxygenase activation protein, epsilon polypeptide	0	1.23	169.194	158.034	140.925	107.323	111.12	109.089	126.845	M3	1.49878	1.05158	0.366043	-0.980391	-0.828245	-0.909627	-0.198144
CAPZB	capping protein (actin filament) muscle Z-line, beta	0	1.21	24.3105	23.4125	15.82	15.852	13.834	17.8715	17.631	M3	1.48842	1.26265	-0.646178	-0.638132	-1.14548	-0.13041	-0.190874
SEPT8	septin 8	0	2.82	2.1125	1.743	1.661	1.4955	1.696	1.635	1.6845	M3	2.07086	0.130179	-0.3005	-1.16974	-0.116674	-0.437057	-0.177074
DDX6	DEAD (Asp-Glu-Ala-Asp) box helicase 6	0	1.04	1.9605	2.0515	1.029	1.064	0.973	1.203	1.2875	M3	1.31889	1.52109	-0.750863	-0.673095	-0.875293	-0.364243	-0.176487
ARPC1B	actin related protein 2/3 complex, subunit 1B, 41kDa	0	1.08	3.929	3.568	3.218	2.548	2.268	2.9835	2.9725	M3	1.51124	0.876447	0.261	-0.917142	-1.4095	-0.15135	-0.170692
SNRPA	small nuclear ribonucleoprotein polypeptide A	0	1.07	2.947	2.7055	0.948	1.0555	1.12	1.193	1.5095	M3	1.57156	1.28122	-0.83168	-0.702441	-0.624898	-0.537135	-0.156632
PTRF	polymerase I and transcript release factor	0	1.19	53.9635	40.2025	23.749	22.3385	21.925	37.368	31.2975	M3	1.77869	0.61235	-0.782196	-0.901745	-0.936792	0.372106	-0.14241
ZNF207	zinc finger protein 207	0	1.08	1.5005	1.5865	0.467	0.3645	0.52	0.79	0.7925	M3	1.29678	1.47094	-0.796148	-1.00372	-0.688818	-0.142045	-0.136983
TOMM20	translocase of outer mitochondrial membrane 20 homolog (yeast)	0	1.06	2.1805	2.558	0	0	0	1.566	0.88	M3	1.0572	1.40299	-0.940147	-0.940147	-0.940147	0.494315	-0.134064
USP7	ubiquitin specific peptidase 7 (herpes virus-associated)	0	1.01	1.2775	1.014	0.568	0.534	0.716	0.6445	0.751	M3	1.83281	0.849358	-0.815234	-0.942131	-0.262858	-0.529716	-0.132229
RBM14	RNA binding motif protein 14	0	1.29	4.5465	3.762	2.406	1.9635	1.386	1.7275	2.4735	M3	1.69554	1.00891	-0.177925	-0.565222	-1.07068	-0.77178	-0.118846
PIGR	polymeric immunoglobulin receptor	colon,duodenum,gallbladder,rectum,salivary gland,small intestine,stomach	1.62	3.258	1.982	1.088	0.178	0.439	0.9645	1.176	M3	1.88725	0.658658	-0.20213	-1.07832	-0.827019	-0.321041	-0.117399
VAT1	vesicle amine transport protein 1 homolog (T. californica)	0	1.08	12.257	10.736	5.766	7.035	6.829	12.0245	8.7555	M3	1.21159	0.635605	-1.24649	-0.765928	-0.843938	1.12355	-0.114392
UBE2L6	ubiquitin-conjugating enzyme E2L 6	0	1.09	0.724	1.104	0	0	0	0	0.2475	M3	0.960386	1.81406	-0.666092	-0.666092	-0.666092	-0.666092	-0.110079
ITGB1	integrin, beta 1 (fibronectin receptor, beta polypeptide, antigen CD29 includes MDF2, MSK12)	0	1.43	4.959	3.7	2.848	1.737	2.017	3.15	2.9315	M3	1.77823	0.606132	-0.18706	-1.22137	-0.960701	0.0940951	-0.109323
WIBG	within bgcn homolog (Drosophila)	0	1	1.845	1.9085	0.678	1.391	1.348	1.1405	1.3375	M3	1.11622	1.26811	-1.67526	0.0302419	-0.0726147	-0.568958	-0.0977309
RAD23A	RAD23 homolog A (S. cerevisiae)	0	3.62	2.376	2.1375	1.517	1.4485	1.68	1.6265	1.7605	M3	1.71511	1.01434	-0.808866	-1.01014	-0.329927	-0.487124	-0.0933952
EIF4E	eukaryotic translation initiation factor 4E	0	1.2	2.622	2.6345	2.059	1.6495	2.005	2.2415	2.1655	M3	1.2187	1.25452	-0.394634	-1.5681	-0.549377	0.128338	-0.0894477
NAMPT	nicotinamide phosphoribosyltransferase	0	1.19	6.2435	6.373	4.07	3.0965	4.124	5.535	4.7935	M3	1.10866	1.21479	-0.672701	-1.47056	-0.628443	0.527986	-0.0797335
CDC37	cell division cycle 37	0	1.16	6.873	6.8905	4.755	4.354	5.01	5.3105	5.44	M3	1.35808	1.37563	-0.7663	-1.16851	-0.510532	-0.209128	-0.0792378
HMGA1	high mobility group AT-hook 1	0	1.38	65.244	61.543	20.517	39.2555	38.294	59.4805	46.3105	M3	1.12509	0.893872	-1.66916	-0.498501	-0.558569	0.765021	-0.0577521
SEC61A1	Sec61 alpha 1 subunit (S. cerevisiae)	0	1.14	8.2175	6.4055	3.035	5.689	2.356	4.785	4.9535	M3	1.588	0.675806	-1.02097	0.315105	-1.3628	-0.139987	-0.0551605
PSMB4	proteasome (prosome, macropain) subunit, beta type, 4	0	1.04	7.202	5.814	5.361	4.692	4.171	5.572	5.41	M3	1.82983	0.371609	-0.104309	-0.807153	-1.35451	0.117366	-0.0528297
CHTOP	chromatin target of PRMT1	0	1.02	2.2135	1.5525	0.264	1.0765	0.727	1.0405	1.109	M3	1.74251	0.669144	-1.42319	-0.103811	-0.671348	-0.162269	-0.0510354
BANF1	barrier to autointegration factor 1	0	1.2	22.007	9.4105	2.023	5.5055	4.926	4.5325	7.7745	M3	2.11722	0.209721	-0.908973	-0.381616	-0.46937	-0.528958	-0.0380199
KRT16	keratin 16	esophagus,skin,tonsil	1.04	17.1795	26.695	0	8.8015	10.75	10.619	11.995	M3	0.598757	1.76434	-1.50562	-0.427494	-0.188815	-0.204862	-0.0363106
RNPS1	RNA binding protein S1, serine-rich domain	0	1.27	1.772	2.4305	0	0.827	0.967	1.0035	1.138	M3	0.797089	1.65836	-1.52056	-0.438904	-0.255793	-0.208054	-0.0321377
UBE2L3	ubiquitin-conjugating enzyme E2L 3	0	1.05	25.193	30.837	21.369	21.1065	20.214	24.121	23.6735	M3	0.390755	1.96013	-0.672549	-0.74554	-0.993709	0.0926736	-0.0317585
CCDC47	coiled-coil domain containing 47	0	1	2.324	2.236	1.606	2.051	1.678	1.869	1.952	M3	1.36162	1.03295	-1.32	0.342005	-1.05109	-0.337737	-0.0277446
SF3A1	splicing factor 3a, subunit 1, 120kDa	0	1.42	1.608	1.721	0.883	1.025	0.971	1.3265	1.25	M3	1.09938	1.45124	-1.1581	-0.715943	-0.884086	0.222857	-0.0153464
DDX5	DEAD (Asp-Glu-Ala-Asp) box helicase 5	0	1.43	3.64	3.088	2.602	2.069	1.925	2.3085	2.5985	M3	1.73312	0.809299	-0.00406443	-0.896087	-1.13708	-0.495262	-0.00992199
PSMD3	proteasome (prosome, macropain) 26S subunit, non-ATPase, 3	0	1.21	2.5175	2.4335	1.557	1.6985	1.683	2.2475	2.0205	M3	1.27702	1.06031	-1.20091	-0.835867	-0.875855	0.580464	-0.00515968
PRKDC	protein kinase, DNA-activated, catalytic polypeptide	0	1.03	2.131	2.0415	1.459	1.037	1.669	1.6305	1.6595	M3	1.28949	1.0439	-0.554486	-1.71246	0.0217561	-0.0838883	-0.00431201
ARCN1	archain 1	0	1.01	9.9295	9.014	7.58	6.794	6.65	6.981	7.825	M3	1.71293	0.967844	-0.199219	-0.838907	-0.956102	-0.686717	0.000174397
ARF1	ADP-ribosylation factor 1	0	1.06	81.6515	82.7215	47.47	50.7415	34.041	46.8515	57.251	M3	1.3271	1.38529	-0.531656	-0.353755	-1.26191	-0.56529	0.000225285
EIF3D	eukaryotic translation initiation factor 3, subunit D	0	1.12	2.1695	2.265	1.611	1.814	1.921	2.0385	1.97	M3	0.912612	1.34916	-1.64042	-0.712458	-0.223337	0.313782	0.000653032
CCT3	chaperonin containing TCP1, subunit 3 (gamma)	0	1.13	11.786	10.3085	8.134	8.0715	7.676	8.068	9.0335	M3	1.83587	0.858368	-0.580263	-0.621613	-0.883272	-0.623928	0.0148386
ENTPD1	ectonucleoside triphosphate diphosphohydrolase 1	0	1.37	1.0975	1.71	0	0.055	0	0.8165	0.625	M3	0.741419	1.68232	-0.944522	-0.860033	-0.944522	0.309757	0.0155811
DDX3X	DEAD (Asp-Glu-Ala-Asp) box polypeptide 3, X-linked	0	1.27	2.357	1.7455	1.725	1.3495	1.46	1.7145	1.7325	M3	1.9761	0.0602004	-0.00402828	-1.18051	-0.834302	-0.0369259	0.01947
ARPC2	actin related protein 2/3 complex, subunit 2, 34kDa	0	1.26	24.17	22.4	14.495	14.8435	14.172	15.6175	17.731	M3	1.60827	1.17282	-0.771924	-0.686188	-0.851387	-0.495773	0.0241797
TKT	transketolase	0	2.98	32.0645	31.2165	22.559	23.452	21.271	24.6235	25.989	M3	1.46751	1.26622	-0.788845	-0.57687	-1.09458	-0.298786	0.0253482
CD44	CD44 molecule (Indian blood group)	0	1.12	7.199	4.026	3.484	2.1755	2.226	3.859	3.894	M3	2.00742	0.112488	-0.211197	-0.992641	-0.962482	0.0127546	0.0336568
MYL9	myosin, light chain 9, regulatory	0	1.49	60.19	52.0185	32.608	12.245	23.423	25.2085	35.0495	M3	1.54404	1.05497	-0.106761	-1.3255	-0.65649	-0.549626	0.0393647
HMGB2	high mobility group box 2	0	3.01	21.8965	31.802	11.339	9.021	15.008	12.0065	17.21	M3	0.638601	1.904	-0.710094	-1.00621	-0.241388	-0.624822	0.039912
RBBP4	retinoblastoma binding protein 4	0	1.02	2.4645	2.635	2.037	1.668	1.382	1.8305	2.026	M3	1.05079	1.44166	0.0707401	-0.775194	-1.43085	-0.402662	0.0455226
SNRNP200	small nuclear ribonucleoprotein 200kDa (U5)	0	1.18	1.278	1.194	1.013	0.517	0.669	0.9025	0.9485	M3	1.28246	0.971365	0.301039	-1.53588	-0.972953	-0.108194	0.0621653
HNRNPM	heterogeneous nuclear ribonucleoprotein M	0	1.07	18.89	19.142	12.168	10.3945	10.156	12.268	14.168	M3	1.33465	1.40183	-0.457426	-0.930239	-0.993823	-0.430767	0.0757712
LPP	LIM domain containing preferred translocation partner in lipoma	0	1.35	21.501	16.9765	6.231	5.9855	6.278	14.4195	12.466	M3	1.56074	0.819084	-0.942317	-0.982559	-0.934613	0.399941	0.0797236
RANBP1	RAN binding protein 1	0	1.3	3.6725	5.1395	2.686	1.7925	2.266	2.1575	3.06	M3	0.616904	1.90098	-0.246587	-1.02867	-0.614216	-0.709186	0.0807784
SRP14	signal recognition particle 14kDa (homologous Alu RNA binding protein)	0	1.08	17.172	19.773	9.762	9.4175	12.535	14.376	14.1935	M3	0.874129	1.56685	-1.09937	-1.19112	-0.360838	0.129474	0.0808689
SPCS1	signal peptidase complex subunit 1 homolog (S. cerevisiae)	0	1.03	13.0315	7.964	2.629	4.842	6.401	9.902	7.7925	M3	1.63248	0.13454	-1.44248	-0.788319	-0.327481	0.707409	0.0838444
DDX1	DEAD (Asp-Glu-Ala-Asp) box helicase 1	0	1.05	5.297	4.6305	3.473	2.8755	3.884	3.9295	4.094	M3	1.63055	0.775361	-0.709831	-1.47648	-0.182476	-0.124094	0.086976
SNRPB2	small nuclear ribonucleoprotein polypeptide B	0	1.12	1.565	1.1265	0	0.338	0.614	0.3415	0.719	M3	1.68663	0.858423	-1.26922	-0.630832	-0.109546	-0.624222	0.0887698
ACLY	ATP citrate lyase	0	1.26	2.7745	2.7905	1.708	1.4135	2.145	1.663	2.1415	M3	1.26556	1.29518	-0.708748	-1.25393	0.10023	-0.792052	0.0937504
RANGAP1	Ran GTPase activating protein 1	0	1.94	1.1235	0.9165	0.497	0.3645	0.501	0.6555	0.7065	M3	1.67585	0.892525	-0.694937	-1.19634	-0.679801	-0.095145	0.097848
HMGB1	high mobility group box 1	0	1.08	145.699	140.156	65.621	71.8815	79.004	70.9075	99.4865	M3	1.46716	1.30317	-0.901963	-0.716745	-0.506024	-0.745561	0.0999558
CAP2	CAP, adenylate cyclase-associated protein, 2 (yeast)	skeletal muscle	2.44	1.0145	1.0895	0	0	0	0	0.4165	M3	1.31672	1.46762	-0.724471	-0.724471	-0.724471	-0.724471	0.113535
SF3B2	splicing factor 3b, subunit 2, 145kDa	0	1.04	2.223	2.193	1.228	1.238	1.387	1.403	1.673	M3	1.40939	1.33919	-0.918977	-0.895576	-0.546907	-0.509466	0.122352
CAPRIN1	cell cycle associated protein 1	0	1.5	1.45	1.32	0.839	0.801	0.823	0.915	1.063	M3	1.61288	1.11348	-0.734274	-0.880251	-0.795738	-0.44232	0.12622
FUS	fused in sarcoma	0	1.06	5.3825	6.4425	3.344	3.589	3.499	2.935	4.39	M3	0.911631	1.74719	-0.695251	-0.502126	-0.57307	-1.01765	0.129276
PABPC1	poly(A) binding protein, cytoplasmic 1	0	1.06	3.716	3.5775	2.4	2.824	2.784	2.8015	3.091	M3	1.46405	1.16945	-1.33521	-0.43332	-0.518404	-0.48118	0.134615
EIF3E	eukaryotic translation initiation factor 3, subunit E	0	1.51	4.415	3.6895	2.754	2.654	2.548	2.8575	3.265	M3	1.83954	0.768442	-0.612687	-0.760322	-0.916815	-0.459884	0.14173
PSMD4	proteasome (prosome, macropain) 26S subunit, non-ATPase, 4	0	1.06	2.1695	3.0385	1.157	1.414	1.861	1.76	2.006	M3	0.421226	1.86032	-1.25552	-0.829913	-0.0896628	-0.256923	0.150463
ARF4	ADP-ribosylation factor 4	0	1.07	68.751	64.622	44.086	46.2975	53.948	53.585	56.8705	M3	1.48431	1.02349	-1.26845	-1.02163	-0.167791	-0.208304	0.158376
SF1	splicing factor 1	0	1.48	2.5525	2.2485	1.341	1.6865	1.459	1.126	1.8295	M3	1.58384	0.984601	-0.804239	-0.123198	-0.57164	-1.22804	0.15868
RBBP7	retinoblastoma binding protein 7	0	2.58	2.433	2.558	1.127	1.153	1.018	1.326	1.732	M3	1.26727	1.46236	-0.770977	-0.730399	-0.941091	-0.460401	0.173236
NUDC	nuclear distribution C homolog (A. nidulans)	0	1.66	5.707	6.8505	3.212	3.165	3.9	3.6825	4.6995	M3	0.901893	1.7286	-0.901893	-0.935872	-0.404496	-0.56174	0.17351
RAB6B	RAB6B, member RAS oncogene family	brain	5.67	1.2765	1.411	0	0	0	0.834	0.726	M3	1.08985	1.30872	-0.987442	-0.987442	-0.987442	0.369753	0.194001
YBX1	Y box binding protein 1	0	1.1	9.3365	8.837	2.886	4.078	4.936	5.1925	6.4375	M3	1.40837	1.20017	-1.28032	-0.783469	-0.425839	-0.318925	0.200013
DIAPH1	diaphanous-related formin 1	0	1.03	2.226	2.135	1.148	1.0615	0.893	1.2465	1.5755	M3	1.43063	1.25857	-0.607611	-0.771162	-1.08976	-0.42137	0.200691
HSP90AB1	heat shock protein 90kDa alpha (cytosolic), class B member 1	0	1.36	76.909	79.2175	44.392	44.5265	50.712	53.2975	61.6995	M3	1.25791	1.41721	-0.985855	-0.976574	-0.549756	-0.371349	0.208414
PYCARD	PYD and CARD domain containing	0	1.15	2.4715	2.717	1.609	1.4305	1.865	1.948	2.1195	M3	0.984686	1.5236	-0.90864	-1.30048	-0.346679	-0.16448	0.21199
SAR1B	SAR1 homolog B (S. cerevisiae)	0	1.34	6.3535	7.091	5.524	5.1315	4.568	5.6405	5.923	M3	0.739134	1.63845	-0.272363	-0.75098	-1.43811	-0.130302	0.21418
EMD	emerin	0	1.03	3.2315	2.0415	1.836	1.4185	1.801	2.219	2.2425	M3	1.96699	-0.125473	-0.486819	-1.22094	-0.548362	0.186639	0.227961
PPIB	peptidylprolyl isomerase B (cyclophilin B)	0	1.24	224.892	207.078	153.925	183.612	189.644	179.501	195.806	M3	1.53382	0.736204	-1.64386	-0.31456	-0.0444637	-0.498616	0.231476
ARPP19	cAMP-regulated phosphoprotein, 19kDa	0	2.84	2.6875	2.819	0	0.5505	1.137	1.0255	1.674	M3	1.21154	1.33658	-1.34391	-0.82046	-0.262778	-0.3688	0.247836
PRPF3	pre-mRNA processing factor 3	0	1.06	1.533	1.9365	0	0.0435	0	0	0.838	M3	1.1026	1.59073	-0.751944	-0.69932	-0.751944	-0.751944	0.261824
PGM2	phosphoglucomutase 2	0	1.56	4.3125	4.381	1.756	2.8775	1.69	2.798	3.302	M3	1.19638	1.25962	-1.164	-0.128534	-1.22493	-0.201935	0.2634
PDIA3	protein disulfide isomerase family A, member 3	0	1.01	288.07	274.022	154.977	202.254	217.553	222.857	240.478	M3	1.32917	1.01519	-1.64558	-0.588905	-0.246945	-0.128384	0.265452
HLA-C	major histocompatibility complex, class I, C	0	1.22	4.1585	3.7535	2.408	2.1025	3.374	3.548	3.459	M3	1.22364	0.673524	-1.15407	-1.56903	0.158048	0.394393	0.273504
PSMD6	proteasome (prosome, macropain) 26S subunit, non-ATPase, 6	0	1.35	2.664	2.736	2.121	1.993	1.792	1.9395	2.324	M3	1.20646	1.40397	-0.283146	-0.634286	-1.18569	-0.781052	0.273741
HNRNPL	heterogeneous nuclear ribonucleoprotein L	0	1.32	9.6415	8.3315	5.465	5.2865	5.749	6.375	7.356	M3	1.68535	0.884008	-0.869458	-0.978648	-0.695733	-0.312802	0.287285
GSPT1	G1 to S phase transition 1	0	1.19	1.423	1.4185	0.989	0.6425	0.721	1.1775	1.175	M3	1.11007	1.09559	-0.286656	-1.40179	-1.14915	0.319988	0.311942
NOP58	NOP58 ribonucleoprotein	0	1.13	2.037	2.445	1.04	1.3735	1.126	1.3485	1.751	M3	0.873652	1.66879	-1.06937	-0.419425	-0.901772	-0.468147	0.316274
MCTS1	malignant T cell amplified sequence 1	0	1.2	2.511	2.318	1.127	1.211	1.118	1.8195	1.9035	M3	1.37802	1.04372	-1.01923	-0.87373	-1.03482	0.180264	0.325762
ACTR2	ARP2 actin-related protein 2 homolog (yeast)	0	1.04	23.334	22.757	18.352	16.603	18.507	21.452	21.129	M3	1.20471	0.975236	-0.776666	-1.47226	-0.715021	0.456227	0.327768
EIF2B1	eukaryotic translation initiation factor 2B, subunit 1 alpha, 26kDa	0	1.17	1.103	0.8305	0.579	0.5605	0.537	0.8715	0.8275	M3	1.64931	0.344975	-0.858846	-0.947398	-1.05988	0.541224	0.330615
ABCF1	ATP-binding cassette, sub-family F (GCN20), member 1	0	1.01	1.0535	1.232	0.861	0.961	0.856	0.999	1.0445	M3	0.406179	1.78719	-1.08314	-0.30947	-1.12183	-0.0154735	0.336548
LYPLA2	lysophospholipase II	0	1.06	1.7945	1.4525	0.38	1.0905	1.005	1.118	1.3155	M3	1.43683	0.656039	-1.79249	-0.17041	-0.365608	-0.107628	0.343267
HSPA8	heat shock 70kDa protein 8	0	1.22	110.189	101.573	79.158	80.692	83.659	85.762	94.8815	M3	1.65195	0.916174	-0.99804	-0.867041	-0.613668	-0.434078	0.344698
MTHFD1	methylenetetrahydrofolate dehydrogenase (NADP+ dependent) 1, methenyltetrahydrofolate cyclohydrolase, formyltetrahydrofolate synthetase	0	3.45	4.6395	4.6615	3.477	3.623	3.558	4.27	4.246	M3	1.12153	1.1647	-1.15923	-0.872787	-1.00031	0.396594	0.349507
LMOD1	leiomodin 1 (smooth muscle)	0	1.38	2.4975	1.7215	0.95	0.561	0.993	1.094	1.565	M3	1.80147	0.593449	-0.607571	-1.21314	-0.540632	-0.383401	0.34982
RUVBL2	RuvB-like 2 (E. coli)	0	1.66	2.366	1.901	1.609	1.152	1.233	1.6575	1.822	M3	1.66754	0.541782	-0.165146	-1.27154	-1.07544	-0.047728	0.350524
PSMC5	proteasome (prosome, macropain) 26S subunit, ATPase, 5	0	1.09	3.4285	3.339	2.768	2.218	2.146	2.5755	2.954	M3	1.29599	1.11834	-0.0150284	-1.10671	-1.24963	-0.397118	0.35416
TCEB2	transcription elongation factor B (SIII), polypeptide 2 (18kDa, elongin B)	0	1.13	2.146	1.911	1.248	1.3255	1.602	1.894	1.836	M3	1.32469	0.612446	-1.397	-1.16211	-0.324083	0.560922	0.385133
CHMP1A	charged multivesicular body protein 1A	0	1.05	1.1605	1.0315	0.176	0.3905	0.606	0.3365	0.7885	M3	1.40682	1.05725	-1.26107	-0.679796	-0.0958141	-0.82613	0.398742
UFD1L	ubiquitin fusion degradation 1 like (yeast)	0	1.01	2.189	1.929	0.989	0.938	0.752	1.679	1.679	M3	1.33235	0.863141	-0.833235	-0.925273	-1.26094	0.411977	0.411977
CBX5	chromobox homolog 5	0	1.09	0.8915	1.314	0.502	0.264	0.609	0.6515	0.868	M3	0.48536	1.74398	-0.67495	-1.38395	-0.3562	-0.229594	0.415354
EHD1	EH-domain containing 1	0	1.05	3.0095	2.801	2.327	1.954	2.024	2.172	2.5825	M3	1.4968	0.976228	-0.20723	-1.13852	-0.963745	-0.594226	0.430689
LANCL1	LanC lantibiotic synthetase component C-like 1 (bacterial)	0	1.66	2.5905	3.1105	1.564	1.301	1.735	1.763	2.342	M3	0.828197	1.63695	-0.768318	-1.17736	-0.502362	-0.458813	0.441705
NPM1	nucleophosmin (nucleolar phosphoprotein B23, numatrin)	0	1.1	41.55	52.824	18.916	27.3385	33.934	28.243	39.6535	M3	0.620174	1.63158	-1.41035	-0.654757	-0.063067	-0.573614	0.450036
CYB5B	cytochrome b5 type B (outer mitochondrial membrane)	0	2.58	4.935	4.028	3.231	3.4835	2.859	4.2035	4.158	M3	1.56383	0.265444	-0.875475	-0.514017	-1.408	0.516675	0.451541
IDE	insulin-degrading enzyme	0	1.73	1.2255	1.179	0.502	0.742	0.584	0.89	1.002	M3	1.24844	1.08284	-1.32805	-0.473379	-1.03604	0.0536716	0.45252
FKBP1A	FK506 binding protein 1A, 12kDa	0	1.02	78.4025	62.7145	20.799	27.9775	36.547	47.568	56.802	M3	1.52983	0.759215	-1.29974	-0.947119	-0.526172	0.0151961	0.468784
GRB2	growth factor receptor-bound protein 2	0	1.05	3.266	3.724	2	1.4455	2.772	2.085	2.989	M3	0.817416	1.38955	-0.764058	-1.45673	0.200316	-0.657877	0.471391
CSRP1	cysteine and glycine-rich protein 1	0	1.72	35.816	36.902	19.85	10.5315	13.305	33.633	31.1975	M3	0.894533	0.99241	-0.544429	-1.38427	-1.13431	0.697786	0.478283
NACA	nascent polypeptide-associated complex alpha subunit	0	1.3	14.5325	11.675	9.891	7.7495	10.207	9.9145	11.885	M3	1.73811	0.394372	-0.444554	-1.45159	-0.295955	-0.433503	0.493124
RPS27	ribosomal protein S27	0	1.05	13.6915	10.691	2.086	2.335	7.169	3.2705	9.1985	M3	1.49531	0.832706	-1.06754	-1.01256	0.0549396	-0.80597	0.503116
PPP1R2	protein phosphatase 1, regulatory (inhibitor) subunit 2	0	1.16	1.6005	1.36	0.324	0.6695	0.809	0.9125	1.207	M3	1.41527	0.863868	-1.5114	-0.719262	-0.399426	-0.162129	0.51308
MAPK1	mitogen-activated protein kinase 1	0	2.08	5.267	4.158	3.968	3.3215	3.371	3.5885	4.3605	M3	1.85199	0.22462	-0.0541896	-1.00288	-0.930238	-0.611075	0.521772
MAP2K1	mitogen-activated protein kinase kinase 1	0	1.43	1.2185	1.1925	0.673	0.7235	0.725	0.936	1.053	M3	1.24603	1.13309	-1.12347	-0.904114	-0.897598	0.0189262	0.527141
SERPINH1	serpin peptidase inhibitor, clade H (heat shock protein 47), member 1, (collagen binding protein 1)	0	1.19	10.876	5.7565	4.297	2.4315	3.404	4.8725	7.0705	M3	1.90863	0.0809628	-0.440081	-1.10607	-0.758883	-0.234626	0.550062
BPIFB1	BPI fold containing family B, member 1	salivary gland, stomach	2.24	1.419	0.548	0.265	0	0.076	0.4005	0.763	M3	1.9036	0.107384	-0.476231	-1.02273	-0.865995	-0.196797	0.550766
SRI	sorcin	0	1.15	26.307	22.3115	9.847	11.631	16.247	13.2515	20.5335	M3	1.50442	0.847187	-1.20314	-0.909683	-0.150382	-0.643121	0.554718
PNP	purine nucleoside phosphorylase	0	1.56	12.9455	12.206	9.785	10.308	11.335	9.569	11.92	M3	1.38613	0.81439	-1.05738	-0.653025	0.140987	-1.22437	0.593273
NCL	nucleolin	0	1.3	19.557	22.3475	14.177	14.2895	16.168	18.2775	19.5865	M3	0.588044	1.50726	-1.18418	-1.14712	-0.528326	0.166564	0.597761
PSMD2	proteasome (prosome, macropain) 26S subunit, non-ATPase, 2	0	1.42	2.289	2.19	1.77	1.891	1.878	1.9665	2.1335	M3	1.43352	0.912034	-1.30033	-0.662955	-0.731433	-0.265257	0.614419
CCT6A	chaperonin containing TCP1, subunit 6A (zeta 1)	0	1.11	9.978	7.804	6.572	5.9155	6.711	6.6485	8.275	M3	1.85122	0.281057	-0.608751	-1.08291	-0.508359	-0.553499	0.621235
BZW1	basic leucine zipper and W2 domains 1	0	1.16	2.299	1.78	0.658	0.9995	1.332	1.157	1.7825	M3	1.5582	0.62789	-1.3833	-0.771163	-0.175154	-0.488843	0.632371
MYH10	myosin, heavy chain 10, non-muscle	0	1.14	8.8695	6.2675	4.248	2.866	3.338	3.934	6.5605	M3	1.72374	0.516332	-0.420775	-1.06206	-0.843042	-0.56648	0.652293
ANXA1	annexin A1	0	3.96	43.144	47.1305	24.346	19.01	25.067	24.6455	39.025	M3	1.03034	1.39137	-0.67205	-1.15529	-0.606755	-0.644927	0.657315
PDIA4	protein disulfide isomerase family A, member 4	0	1.95	86.155	80.984	51.639	67.8735	64.592	72.3785	79.786	M3	1.21196	0.771843	-1.72576	-0.344016	-0.623311	0.0394129	0.669879
YBX3	Y box binding protein 3	0	4.03	3.781	3.5655	0.998	2.208	2.474	2.136	3.301	M3	1.16697	0.947017	-1.6735	-0.438515	-0.167022	-0.512002	0.677055
RPL31	ribosomal protein L31	0	1.31	39.056	43.2475	18.487	26.885	27.245	26.3805	37.5305	M3	0.884413	1.36002	-1.44952	-0.496611	-0.455762	-0.553855	0.711317
HIST1H1A	histone cluster 1, H1a	0	1	96.2585	105.847	0	41.5035	55.673	80.4645	94.942	M3	0.751795	1.00521	-1.79222	-0.695324	-0.320838	0.334376	0.717001
RPS15	ribosomal protein S15	0	1.15	24.2415	19.228	3.214	12.9735	10.093	9.8065	19.372	M3	1.40365	0.70751	-1.5161	-0.160951	-0.56092	-0.600701	0.727505
CSE1L	CSE1 chromosome segregation 1-like (yeast)	0	1.88	2.048	1.9005	1.526	0.966	1.446	1.276	1.856	M3	1.23195	0.848531	-0.124959	-1.58064	-0.332914	-0.774818	0.732856
EPB41L2	erythrocyte membrane protein band 4.1-like 2	0	1.21	2.4985	2.59	2.009	1.445	1.763	2.173	2.453	M3	0.864507	1.08097	-0.29352	-1.6278	-0.875491	0.0944605	0.756866
ADK	adenosine kinase	0	1.12	1.6545	1.338	0.753	0.7915	0.916	0.9265	1.377	M3	1.57748	0.66378	-1.02506	-0.91391	-0.554491	-0.524178	0.776369
IPO5	importin 5	0	2.51	1.177	1.074	0.777	0.8525	0.696	1.028	1.104	M3	1.19706	0.633137	-0.992919	-0.579561	-1.43639	0.38129	0.797385
SF3B4	splicing factor 3b, subunit 4, 49kDa	0	1.1	1.322	0.88	0	0.6055	0.419	0.56	1.052	M3	1.44703	0.433078	-1.58566	-0.19663	-0.624464	-0.301008	0.827649
PARP1	poly (ADP-ribose) polymerase 1	0	1.34	3.2695	2.8535	1.995	2.432	2.266	2.727	3.0495	M3	1.36347	0.438826	-1.46937	-0.498045	-0.867015	0.157654	0.874477
SAMHD1	SAM domain and HD domain 1	0	1.07	5.369	4.1615	3.225	2.0335	2.634	3.885	4.7535	M3	1.40127	0.373258	-0.424035	-1.43842	-0.927185	0.137859	0.877259
HSP90AA1	heat shock protein 90kDa alpha (cytosolic), class A member 1	0	1.05	78.1555	78.8885	38.185	43.217	53.992	59.01	76.657	M3	0.995534	1.03846	-1.3455	-1.05078	-0.419697	-0.125798	0.907768
PSMC2	proteasome (prosome, macropain) 26S subunit, ATPase, 2	0	1.02	4.537	3.98	3.105	3.063	3.223	3.905	4.2855	M3	1.35229	0.42082	-1.04243	-1.11267	-0.845104	0.295398	0.931704
SCRN1	secernin 1	0	2.79	0.9885	1.007	0.628	0.555	0.653	0.74	0.9755	M3	1.01568	1.11151	-0.851763	-1.22991	-0.722259	-0.271587	0.948336
TXNDC5	thioredoxin domain containing 5 (endoplasmic reticulum)	0	1.08	48.5325	41.838	25.748	30.59	27.813	34.052	44.867	M3	1.38589	0.633229	-1.17577	-0.631382	-0.943599	-0.24215	0.973779
GLIPR2	GLI pathogenesis-related 2	0	1.13	2.3455	2.028	1.785	1.5295	1.326	1.698	2.2025	M3	1.36584	0.499521	-0.163519	-0.860666	-1.41593	-0.400903	0.975655
GLRX3	glutaredoxin 3	0	1	2.05	2.1615	1.715	1.515	1.635	1.7425	2.169	M3	0.729513	1.14756	-0.526514	-1.27638	-0.82646	-0.423407	1.17568
STIP1	stress-induced-phosphoprotein 1	0	1.36	8.6695	8.86	6.104	7.078	7.232	7.652	9.1335	M3	0.766467	0.938029	-1.544	-0.666823	-0.528132	-0.149884	1.18434
SNAP23	synaptosomal-associated protein, 23kDa	0	1.02	2.0855	2.0145	1.424	1.379	1.388	1.5815	2.1235	M3	1.07613	0.870619	-0.838573	-0.968824	-0.942774	-0.382692	1.18612
RPL22	ribosomal protein L22	0	1.44	81.011	66.9025	55.919	51.378	47.773	60.795	79.58	M3	1.34525	0.271391	-0.564611	-0.910246	-1.18464	-0.193477	1.23633
RPL7	ribosomal protein L7	0	1.21	38.039	37.058	29.359	37.32	35.51	41.433	36.1545	M4	0.446754	0.177632	-1.93447	0.249508	-0.247039	1.37785	-0.0702297
BTF3L4	basic transcription factor 3-like 4	0	1.06	2.6245	2.9325	1.767	3.7115	3.795	4.2185	3.284	M4	-0.68331	-0.311426	-1.71867	0.629148	0.729967	1.24131	0.112979
TIMM9	translocase of inner mitochondrial membrane 9 homolog (yeast)	0	1.15	1.831	0.7265	0	3.9845	3.008	4.5875	2.871	M4	-0.358211	-1.01896	-1.45357	0.930076	0.345905	1.29081	0.263947
PGK1	phosphoglycerate kinase 1	0	1.12	73.6665	78.461	52.199	74.673	75.381	83.7545	76.251	M4	0.0183397	0.499393	-2.13559	0.119326	0.190363	1.03051	0.277654
SRP54	signal recognition particle 54kDa	0	1.11	1.1675	0.967	0.853	1.1695	1.375	1.7165	1.3125	M4	-0.195605	-0.902249	-1.30403	-0.188556	0.53571	1.7393	0.315435
USO1	USO1 vesicle transport factor	0	1.16	4.014	3.704	3.091	3.896	4.659	5.125	4.357	M4	-0.160788	-0.627247	-1.54963	-0.338343	0.809746	1.51094	0.355325
P4HB	prolyl 4-hydroxylase, beta polypeptide	0	1.38	185.071	202.607	142.156	249.465	254.366	268.6	236.58	M4	-0.768808	-0.380989	-1.71787	0.655275	0.763649	1.07843	0.370312
ALG5	ALG5, dolichyl-phosphate beta-glucosyltransferase	0	1.28	2.772	2.1335	1.836	3.561	3.869	5.1285	3.82	M4	-0.465938	-1.02635	-1.28747	0.226574	0.496909	1.60238	0.453901
EPRS	glutamyl-prolyl-tRNA synthetase	0	1.3	2.864	2.522	2.059	2.6575	2.536	3.402	2.8965	M4	0.38318	-0.442502	-1.56031	-0.115368	-0.408702	1.68206	0.461644
RPL15	ribosomal protein L15	0	1.48	23.004	26.7935	13.136	24.13	25.642	27.554	26.1855	M4	-0.156557	0.610088	-2.15293	0.0712413	0.377131	0.763944	0.487085
PCYOX1	prenylcysteine oxidase 1	0	1.25	2.903	2.2385	2.273	2.908	3.032	3.4815	3.066	M4	0.134334	-1.35696	-1.27954	0.145555	0.423841	1.43263	0.500145
TMEM109	transmembrane protein 109	0	1	5.155	2.858	0	4.167	5.599	8.787	6.092	M4	0.177947	-0.656956	-1.69577	-0.181167	0.33933	1.49809	0.518524
NIPSNAP1	nipsnap homolog 1 (C. elegans)	0	1.53	2.6515	2.359	2.362	2.6155	2.698	3.55	2.9645	M4	-0.221792	-0.931355	-0.924077	-0.309123	-0.10899	1.95784	0.5375
CAB39	calcium binding protein 39	0	1.26	3.7715	4.1765	2.888	4.0145	3.798	4.187	4.094	M4	-0.166167	0.724349	-2.10881	0.368143	-0.107898	0.747437	0.542948
MAVS	mitochondrial antiviral signaling protein	0	1.07	1.2425	1.2695	0.811	1.192	1.02	1.461	1.3065	M4	0.266736	0.394363	-1.77295	0.0280241	-0.785013	1.29958	0.569261
OLA1	Obg-like ATPase 1	0	1.04	3.164	3.0055	2.275	3.4215	2.974	3.668	3.397	M4	0.0770567	-0.274772	-1.89629	0.64864	-0.344694	1.19581	0.594256
ARL8A	ADP-ribosylation factor-like 8A	0	1.31	1.7305	1.9985	0	3.2285	2.618	2.5755	2.7705	M4	-0.377717	-0.125367	-2.00716	1.0328	0.457954	0.417936	0.601549
RPL21	ribosomal protein L21	0	1.33	11.8775	10.3835	5.664	15.3425	10.061	14.6675	13.7225	M4	0.0608566	-0.38608	-1.79794	1.09743	-0.482558	0.895498	0.612797
SEC22B	SEC22 vesicle trafficking protein homolog B (S. cerevisiae) (gene/pseudogene)	NA	NA	16.9225	17.74	9.15	18.1555	17.027	21.5495	19.5725	M4	-0.0609919	0.149328	-2.06064	0.256225	-0.034107	1.12941	0.62078
GHITM	growth hormone inducible transmembrane protein	0	1.25	1.5785	1.375	0	1.619	1.496	2.529	2.0005	M4	0.0833394	-0.1796	-1.95621	0.135669	-0.0232575	1.31146	0.628599
RPS8	ribosomal protein S8	0	1.69	81.711	64.319	53.081	75.068	94.274	103.99	92.021	M4	0.0600188	-0.912552	-1.54099	-0.311462	0.762549	1.30587	0.63656
RPS6	ribosomal protein S6	0	1.23	48.3805	57.591	21.884	35.2405	49.898	64.099	57.1045	M4	0.0436435	0.673705	-1.7689	-0.855222	0.147451	1.1189	0.640425
EEF1A1	eukaryotic translation elongation factor 1 alpha 1	0	1.02	273.504	279.69	143.093	270.171	215.31	295.693	288.178	M4	0.388504	0.501495	-1.99353	0.327625	-0.674445	0.793809	0.656543
GPI	glucose-6-phosphate isomerase	0	1.22	26.6395	21.808	20.259	26.6365	26.357	31.076	28.3555	M4	0.205696	-1.09584	-1.51312	0.204888	0.129594	1.40083	0.667963
RPL6	ribosomal protein L6	0	1.06	49.6365	55.655	32.659	65.267	58.378	69.648	65.107	M4	-0.557035	-0.0770758	-1.91095	0.689456	0.140076	1.03883	0.676696
RPL13	ribosomal protein L13	0	1.42	54.509	57.5625	32.969	47.884	50.291	62.731	59.1945	M4	0.237384	0.546359	-1.94218	-0.432979	-0.189422	1.06934	0.711496
RPS13	ribosomal protein S13	0	1.11	55.0215	57.723	32.393	60.9815	57.861	67.5125	65.1695	M4	-0.142151	0.0913673	-2.09816	0.373033	0.103296	0.937574	0.735044
SEC61B	Sec61 beta subunit	0	1.28	14.394	16.647	6.817	16.011	11.334	20.009	18.1255	M4	-0.0827561	0.423213	-1.78436	0.280383	-0.769957	1.17824	0.755247
RPL34	ribosomal protein L34	0	1.14	22.0485	27.7455	15.724	30.527	22.706	30.724	29.918	M4	-0.632207	0.374111	-1.74937	0.865435	-0.516066	0.900233	0.757861
AIMP2	aminoacyl tRNA synthetase complex-interacting multifunctional protein 2	0	1.54	0.691	0.872	0.706	0.7935	0.903	1.2355	1.042	M4	-1.03558	-0.10238	-0.958246	-0.507112	0.0574506	1.77176	0.77411
RPS14	ribosomal protein S14	0	1.21	64.2985	59.3295	32.346	79.402	69.633	66.438	76.033	M4	0.0240338	-0.296321	-2.03597	0.997768	0.367953	0.161969	0.780566
RPLP2	ribosomal protein, large, P2	0	1.02	148.617	182.544	108.444	154.53	156.916	220.764	196.355	M4	-0.499649	0.428474	-1.59859	-0.337895	-0.272611	1.47401	0.806269
RPS11	ribosomal protein S11	0	1.29	28.844	30.8725	12.074	31.7695	25.114	33.913	34.6685	M4	0.0852917	0.345603	-2.06675	0.460713	-0.393368	0.735782	0.832733
PRDX4	peroxiredoxin 4	0	3.82	34.851	33.4605	20.606	38.8445	39.041	49.107	44.976	M4	-0.264091	-0.415933	-1.81964	0.171997	0.193455	1.29266	0.841553
SND1	staphylococcal nuclease and tudor domain containing 1	0	1.38	9.7665	7.248	8.235	11.432	12.042	19.0975	15.4255	M4	-0.510376	-1.11502	-0.878059	-0.110523	0.0359263	1.72981	0.848238
RPS3	ribosomal protein S3	0	1.28	85.621	84.489	53.249	78.573	89.791	94.5715	95.395	M4	0.174946	0.0964373	-2.07019	-0.313863	0.464154	0.795703	0.852816
RPL35A	ribosomal protein L35a	0	1.45	22.694	21.1435	5.74	21.3505	24.117	25.3595	27.321	M4	0.223249	0.00559502	-2.1567	0.034653	0.423005	0.597423	0.872772
RPS2	ribosomal protein S2	0	1.09	31.1085	30.8715	19.612	34.9775	29.574	33.747	35.501	M4	0.0626376	0.0187542	-2.06607	0.779029	-0.221493	0.551187	0.875961
FAM107B	family with sequence similarity 107, member B	0	1.11	1.223	1.212	0.762	1.3695	1.237	1.3855	1.4355	M4	-0.0402159	-0.0889815	-2.08394	0.609254	0.0218496	0.680186	0.901849
RPS18	ribosomal protein S18	0	1.17	45.2615	39.181	34.079	50.7435	37.401	50.6905	50.3155	M4	0.185995	-0.678403	-1.4037	0.96531	-0.931446	0.957776	0.904466
RPL38	ribosomal protein L38	0	1.29	82.4445	71.401	40.631	68.1825	79.336	89.717	90.235	M4	0.459837	-0.184553	-1.97999	-0.372354	0.278456	0.884189	0.914415
VARS	valyl-tRNA synthetase	0	1.65	3.143	2.376	1.7	2.687	2.511	3.3845	3.2795	M4	0.699003	-0.586253	-1.71902	-0.0651126	-0.360034	1.10368	0.927735
HSPA5	heat shock 70kDa protein 5 (glucose-regulated protein, 78kDa)	0	1.39	200.762	223.286	151.507	314.86	384.538	451.86	416.915	M4	-0.904477	-0.711345	-1.32682	0.0738529	0.671308	1.24856	0.948925
NAPA	N-ethylmaleimide-sensitive factor attachment protein, alpha	0	1.03	2.835	3.0825	2.455	3.353	3.219	3.807	3.638	M4	-0.785131	-0.250551	-1.6059	0.333708	0.0442784	1.31431	0.949285
EEF1D	eukaryotic translation elongation factor 1 delta (guanine nucleotide exchange protein)	0	1.1	21.1275	18.485	18.672	25.8295	19.63	29.8145	27.3955	M4	-0.404391	-0.977083	-0.936555	0.614643	-0.728934	1.47829	0.954033
RPL13A	ribosomal protein L13a	0	1.01	53.914	53.176	44.638	64.1545	61.257	75.6375	71.0155	M4	-0.612628	-0.680843	-1.47004	0.333935	0.0661096	1.39535	0.968119
RPS16	ribosomal protein S16	0	1.27	45.1805	35.641	26.963	43.0285	45.764	51.0765	51.1335	M4	0.286882	-0.809275	-1.80644	0.0396019	0.353931	0.964375	0.970925
CARS	cysteinyl-tRNA synthetase	0	1.24	1.298	1.4	0.917	1.6515	1.366	2.1405	1.94	M4	-0.561262	-0.314955	-1.48129	0.29236	-0.397058	1.47318	0.989022
HARS	histidyl-tRNA synthetase	0	1.01	2.267	2.5415	1.753	2.4055	2.177	2.5595	2.637	M4	-0.220967	0.679537	-1.90716	0.233386	-0.516214	0.738586	0.992827
GANAB	glucosidase, alpha; neutral AB	0	1.04	20.476	20.3465	16.728	18.3585	19.216	21.5855	21.5145	M4	0.413047	0.339731	-1.70888	-0.785776	-0.300302	1.04119	1.00099
CRYZ	crystallin, zeta (quinone reductase)	0	1.69	6.576	8.3165	5.415	7.5705	6.555	11.7715	10.416	M4	-0.664522	0.1001	-1.17456	-0.227626	-0.673747	1.61792	1.02244
DPP7	dipeptidyl-peptidase 7	0	1.03	0.9405	1.024	0.551	2.2575	1.434	2.9485	2.634	M4	-0.801584	-0.711587	-1.22139	0.617894	-0.269684	1.36266	1.02369
EEF1B2	eukaryotic translation elongation factor 1 beta 2	0	1.02	19.647	18.3495	19.444	26.258	22.435	29.978	28.298	M4	-0.820107	-1.09721	-0.863461	0.591775	-0.224686	1.38624	1.02745
RPS23	ribosomal protein S23	0	1.11	11.8685	13.132	5.979	12.2785	14.89	12.821	15.621	M4	-0.160187	0.243395	-2.04139	-0.0292266	0.804928	0.144057	1.03842
RPL28	ribosomal protein L28	0	1.02	8.791	8.066	5.866	8.9155	7.202	10.836	10.4185	M4	0.118424	-0.29836	-1.56308	0.189996	-0.795051	1.29404	1.05403
IDH3B	isocitrate dehydrogenase 3 (NAD+) beta	0	1.18	1.414	0.8325	0.957	1.566	1.349	1.8025	1.8025	M4	0.0653967	-1.46009	-1.13348	0.464148	-0.105122	1.08457	1.08457
SSBP1	single-stranded DNA binding protein 1, mitochondrial	0	1.21	5.6745	5.9015	5.376	5.8125	5.473	6.8555	6.549	M4	-0.496391	-0.0856828	-1.03646	-0.246709	-0.860963	1.64038	1.08583
SRP68	signal recognition particle 68kDa	0	1.01	1.224	1.2275	1.018	1.351	1.217	1.977	1.773	M4	-0.504816	-0.494674	-1.10174	-0.136812	-0.5251	1.67713	1.08601
BASP1	brain abundant, membrane attached signal protein 1	brain	2.27	2.763	3.828	0.949	6.286	3.89	5.002	6.211	M4	-0.717343	-0.159584	-1.66737	1.12771	-0.127114	0.45526	1.08843
NARS	asparaginyl-tRNA synthetase	0	1.02	11.668	9.2375	7.515	12.531	10.807	11.87	13.13	M4	0.355995	-0.875671	-1.74855	0.793323	-0.0803205	0.458359	1.09687
SEC11C	SEC11 homolog C (S. cerevisiae)	0	1.03	4.221	6.3965	3.398	8.384	4.84	11.7115	10.657	M4	-0.883291	-0.212776	-1.13695	0.399795	-0.692508	1.42537	1.10036
HYOU1	hypoxia up-regulated 1	0	1.62	16.001	13.077	8.225	18.426	19.195	24.627	24.158	M4	-0.284969	-0.78341	-1.61051	0.128409	0.259497	1.18547	1.10552
SPCS2	signal peptidase complex subunit 2 homolog (S. cerevisiae)	0	1.09	7.485	9.5975	4.065	10.5315	10.106	12.1835	12.8685	M4	-0.690456	0.016518	-1.835	0.329093	0.186694	0.881955	1.1112
SNTB2	syntrophin, beta 2 (dystrophin-associated protein A1, 59kDa, basic component 2)	0	1.02	1.134	0.9225	0.807	1.086	1.026	1.4075	1.3495	M4	0.135694	-0.841897	-1.37576	-0.0861707	-0.363502	1.39986	1.13177
DDRGK1	DDRGK domain containing 1	0	1.12	2.0645	1.9605	1.168	1.919	2.08	2.153	2.399	M4	0.263294	-0.007629	-2.07211	-0.115738	0.303671	0.493838	1.13467
RPS3A	ribosomal protein S3A	0	1.45	29.5535	27.834	13.869	29.234	25.055	36.6825	37.6	M4	0.126863	-0.0898384	-1.84979	0.0865977	-0.440064	1.0253	1.14093
RPS4X	ribosomal protein S4, X-linked	0	1.3	36.758	31.849	21.143	38.9275	32.43	35.912	41.8635	M4	0.392581	-0.33967	-1.93663	0.716195	-0.253005	0.266388	1.15414
GLRX	glutaredoxin (thioltransferase)	0	1.17	6.392	7.196	4.918	9.158	7.95	11.1865	10.9835	M4	-0.79827	-0.45374	-1.42991	0.387014	-0.130637	1.25626	1.16928
ARL8B	ADP-ribosylation factor-like 8B	0	1.02	1.8305	1.9985	1.162	2.4775	1.984	2.57	2.751	M4	-0.516593	-0.206637	-1.74996	0.677106	-0.233389	0.847766	1.18171
PKM	pyruvate kinase, muscle	0	2.56	85.1815	80.831	83.984	85.169	94.766	113.438	108.529	M4	-0.611391	-0.946097	-0.703521	-0.612353	0.125992	1.56248	1.18489
RPS28	ribosomal protein S28	0	1.44	37.861	39.3495	18.3	30.3415	41.215	55.3795	55.9285	M4	-0.143428	-0.0314676	-1.61475	-0.709023	0.10885	1.17426	1.21556
RPLP0	ribosomal protein, large, P0	0	1.1	36.242	33.7685	29.781	38.0165	32.637	46.9345	45.396	M4	-0.200845	-0.583769	-1.20108	0.0738668	-0.758937	1.45447	1.21629
SRM	spermidine synthase	0	1.11	0.814	0.6225	0.564	0.906	0.63	0.969	1.011	M4	0.142152	-0.907734	-1.22846	0.646536	-0.866616	0.991929	1.22219
RRBP1	ribosome binding protein 1	0	1.38	28.915	29.9715	12.986	30.0615	36.278	33.8095	41.319	M4	-0.176301	-0.0570716	-1.97394	-0.0469148	0.654639	0.37606	1.22353
TIMM44	translocase of inner mitochondrial membrane 44 homolog (yeast)	0	1.11	1.443	1.849	0.831	1.6695	1.542	2.1675	2.29	M4	-0.494085	0.336305	-1.74581	-0.0308255	-0.291601	0.987732	1.23828
AP1S1	adaptor-related protein complex 1, sigma 1 subunit	0	1.75	1.2275	1.507	0.614	1.2535	1.499	1.6245	1.863	M4	-0.357837	0.345083	-1.90074	-0.292449	0.324964	0.640586	1.24039
FKBP4	FK506 binding protein 4, 59kDa	0	1.22	2.377	2.9	1.827	2.837	3.595	4.6785	4.6445	M4	-0.812127	-0.334121	-1.31481	-0.391701	0.301088	1.29137	1.2603
CALU	calumenin	0	1.47	13.391	14.945	6.892	11.1695	13.442	17.0695	18.4795	M4	-0.0613875	0.342956	-1.7524	-0.639412	-0.0481176	0.895741	1.26262
KTN1	kinectin 1 (kinesin receptor)	0	1.09	1.136	1.1605	0.894	1.357	1.383	1.345	1.526	M4	-0.581082	-0.463771	-1.73982	0.477109	0.601602	0.419651	1.28631
REEP5	receptor accessory protein 5	0	1.43	3.9565	5.1365	0	3.7985	4.386	6.7475	7.765	M4	-0.235055	0.239131	-1.82498	-0.298548	-0.0624593	0.886515	1.2954
PDIA6	protein disulfide isomerase family A, member 6	0	2.03	84.655	91.6065	83.57	105.135	96.971	118.874	119.621	M4	-1.02613	-0.563145	-1.0984	0.33789	-0.205855	1.25295	1.3027
RPL12	ribosomal protein L12	0	1.1	17.8985	14.471	16.011	20.282	17.989	20.93	22.1755	M4	-0.231426	-1.47429	-0.91586	0.632865	-0.198609	0.867839	1.31948
FAM129A	family with sequence similarity 129, member A	0	1.72	0.6515	0.82	0.609	0.64	0.714	1.0485	1.0395	M4	-0.734266	0.166011	-0.961338	-0.795709	-0.400335	1.38686	1.33878
RPL18	ribosomal protein L18	0	1.5	98.9965	98.9395	79.726	88.1595	102.184	113.749	118.005	M4	-0.0725366	-0.0768022	-1.51465	-0.883525	0.166	1.03151	1.35
CANX	calnexin	0	1.66	26.469	29.269	18.409	30.026	35.689	40.4375	44.2045	M4	-0.639646	-0.319994	-1.55979	-0.233574	0.412922	0.955017	1.38506
SACM1L	SAC1 suppressor of actin mutations 1-like (yeast)	0	1.46	1.2645	1.002	0.937	1.143	1.111	1.303	1.397	M4	0.598361	-0.985916	-1.37821	-0.134933	-0.328064	0.830722	1.39804
GOLT1B	golgi transport 1B	0	1.1	0.8235	0.236	0	0.1585	0.944	1.163	1.4715	M4	0.246955	-0.80222	-1.22368	-0.940622	0.462147	0.853244	1.40417
RPL9	ribosomal protein L9	0	1.16	16.6345	14.128	13.681	17.7615	17.731	20.627	21.7015	M4	-0.276649	-1.11023	-1.25889	0.0981551	0.0880118	1.05113	1.40847
RPS9	ribosomal protein S9	0	1.21	57.3215	64.7045	48.665	60.702	56.603	72.5565	75.9255	M4	-0.529337	0.247234	-1.43986	-0.173763	-0.604911	1.07314	1.4275
RPN2	ribophorin II	0	1.13	19.447	19.3435	17.462	21.2135	20.041	28.384	28.5855	M4	-0.579567	-0.602452	-1.01849	-0.188961	-0.448222	1.39657	1.44112
LYPLAL1	lysophospholipase-like 1	0	1.39	1.626	1.474	1.19	1.472	1.326	1.9715	2.0475	M4	0.122893	-0.352592	-1.241	-0.358849	-0.815566	1.20369	1.44143
SSR4	signal sequence receptor, delta	0	1.93	23.334	17.5585	15.026	20.9315	22.604	35.3345	36.75	M4	-0.139511	-0.827299	-1.12889	-0.425618	-0.226444	1.2896	1.45816
PGAM1	phosphoglycerate mutase 1 (brain)	0	1.24	30.141	25.0645	19.598	24.903	27.857	31.2755	35.0925	M4	0.481199	-0.521389	-1.601	-0.553285	0.0301181	0.705258	1.4591
SPCS3	signal peptidase complex subunit 3 homolog (S. cerevisiae)	0	1.1	5.961	6.3405	5.398	6.044	6.337	9.7345	9.861	M4	-0.606528	-0.403831	-0.907236	-0.562196	-0.4057	1.40896	1.47653
EEF1G	eukaryotic translation elongation factor 1 gamma	0	1.03	25.118	21.08	19.807	24.9835	22.036	29.9325	31.7875	M4	0.03433	-0.862916	-1.14578	0.00444401	-0.650493	1.10412	1.5163
PGM1	phosphoglucomutase 1	0	3.99	5.777	5.0665	4.984	5.613	5.471	5.609	6.14	M4	0.634413	-1.1397	-1.3457	0.224907	-0.129665	0.214919	1.54082
RPSA	ribosomal protein SA	0	1.08	42.273	40.561	31.236	44.1	40.95	45.343	52.0455	M4	-0.0136474	-0.287372	-1.77831	0.278464	-0.225176	0.477202	1.54884
RPN1	ribophorin I	0	1.24	23.078	24.794	20.744	23.3105	25.945	30.603	32.417	M4	-0.654298	-0.248031	-1.20688	-0.599253	0.02447	1.12726	1.55673
CALR	calreticulin	0	1.59	115.585	148.578	58.158	130.364	140.319	140.679	199.175	M4	-0.419762	0.363537	-1.7831	-0.068875	0.167451	0.17601	1.56474
DNAJB11	DnaJ (Hsp40) homolog, subfamily B, member 11	0	1.01	3.712	4.4425	2.863	4.7585	6.262	6.2245	8.0175	M4	-0.836332	-0.420969	-1.31908	-0.24129	0.613603	0.59228	1.61178
ASPH	aspartate beta-hydroxylase	0	1.75	2.7125	2.928	2.492	4.651	4.319	7.0025	8.4445	M4	-0.846663	-0.752489	-0.943022	0.000468218	-0.144617	1.02808	1.65824
CAB39L	calcium binding protein 39-like	0	1.05	0.854	0.8745	0.774	0.8555	0.882	1.051	1.1195	M4	-0.503965	-0.336753	-1.1565	-0.49173	-0.275579	1.1029	1.66163
RPL35	ribosomal protein L35	0	1.01	78.195	82.416	65.385	89.803	91.107	89.047	108.918	M4	-0.614421	-0.298727	-1.5725	0.253756	0.351284	0.197214	1.68339
EEF2	eukaryotic translation elongation factor 2	0	1.06	45.383	46.2255	35.185	45.048	45.186	49.81	57.9745	M4	-0.150272	-0.0259936	-1.65459	-0.199688	-0.179332	0.502761	1.70712
RPL3	ribosomal protein L3	0	1.55	11.793	11.258	9.912	11.641	13.954	14.085	16.7095	M4	-0.425181	-0.659292	-1.24829	-0.491695	0.520451	0.577775	1.72623
AKR1B1	aldo-keto reductase family 1, member B1 (aldose reductase)	adrenal gland	7.43	8.177	6.439	6.451	7.0595	7.775	8.8965	10.299	M4	0.21843	-1.02219	-1.01363	-0.579268	-0.068527	0.732026	1.73316
SOD2	superoxide dismutase 2, mitochondrial	0	1.21	17.9005	14.7895	14.411	21.831	21.508	31.439	41.247	M4	-0.552277	-0.87026	-0.908947	-0.15053	-0.183545	0.831529	1.83403
GSTZ1	glutathione S-transferase zeta 1	0	3.53	1.2365	1.324	1.203	2.034	1.813	1.8355	1.3405	M5	-0.892541	-0.636003	-0.990758	1.44561	0.797674	0.863641	-0.587628
TMEM126A	transmembrane protein 126A	0	1.71	0.473	0.4925	0.374	1.4455	0.983	1.503	0.5595	M5	-0.751162	-0.710466	-0.957772	1.27842	0.313195	1.39842	-0.570639
FARSB	phenylalanyl-tRNA synthetase, beta subunit	0	1.12	3.5955	3.052	3.039	4.402	4.478	4.278	3.415	M5	-0.24837	-1.11448	-1.1352	1.03685	1.15796	0.839246	-0.536011
PMPCB	peptidase (mitochondrial processing) beta	0	1.01	0.89	0.6805	0.672	1.7235	1.213	1.5685	0.912	M5	-0.485998	-0.984575	-1.0048	1.4976	0.282691	1.12873	-0.433641
DECR1	2,4-dienoyl CoA reductase 1, mitochondrial	0	1.48	12.022	14.1325	17.592	40.4265	38.311	38.411	20.829	M5	-1.10927	-0.941307	-0.665992	1.15123	0.982878	0.990836	-0.408383
CRAT	carnitine O-acetyltransferase	0	1.6	0.512	0.393	0.594	2.663	2.063	2.332	0.988	M5	-0.888143	-1.01225	-0.802621	1.35523	0.729466	1.01002	-0.391701
COQ5	coenzyme Q5 homolog, methyltransferase (S. cerevisiae)	0	1.27	0.3615	0.4215	0.515	0.727	1.023	1.0095	0.5585	M5	-1.10557	-0.882916	-0.535952	0.250747	1.34916	1.29906	-0.37453
GCDH	glutaryl-CoA dehydrogenase	0	1.29	0.6385	0.553	0.355	1.203	1.188	1.2515	0.7165	M5	-0.563372	-0.798176	-1.34193	0.986882	0.945688	1.12007	-0.349165
SUCLA2	succinate-CoA ligase, ADP-forming, beta subunit	0	1.21	2.7505	2.516	2.298	4.1415	4.874	5.2675	3.184	M5	-0.695228	-0.892739	-1.07635	0.47636	1.09332	1.42475	-0.330107
HADH	hydroxyacyl-CoA dehydrogenase	0	1.01	25.9935	25.521	16.984	42.387	33.165	40.5335	27.3725	M5	-0.476077	-0.528561	-1.47683	1.34487	0.320513	1.13899	-0.322902
MRPS36	mitochondrial ribosomal protein S36	0	1.02	6.308	6.8035	5.27	19.4865	12.034	17.0565	9.0705	M5	-0.818195	-0.729157	-1.00472	1.54989	0.210729	1.11324	-0.321792
STX12	syntaxin 12	0	1.81	2.568	1.862	2.537	6.408	4.272	3.7405	3.003	M5	-0.603471	-1.06841	-0.623887	1.92538	0.518706	0.168684	-0.317
ADCK3	aarF domain containing kinase 3	skeletal muscle	5.44	0.939	0.895	1.527	1.9545	1.418	1.925	1.287	M5	-1.13725	-1.24111	0.250717	1.25982	-0.00657562	1.19019	-0.315798
CCDC58	coiled-coil domain containing 58	0	1.04	1.656	1.7265	2.362	3.2255	3.133	2.9005	2.2695	M5	-1.26672	-1.15668	-0.164778	1.18299	1.03861	0.675724	-0.309154
BDH1	3-hydroxybutyrate dehydrogenase, type 1	0	3.34	1.117	0.902	1.038	2.733	1.463	2.4725	1.366	M5	-0.644891	-0.941473	-0.753868	1.58429	-0.167603	1.22495	-0.301409
MCEE	methylmalonyl CoA epimerase	0	1	0.4385	0	0.878	1.864	1.546	2.265	0.9015	M5	-0.857907	-1.40385	-0.310721	0.916868	0.520952	1.41612	-0.281463
FABP3	fatty acid binding protein 3, muscle and heart (mammary-derived growth inhibitor)	heart muscle,skeletal muscle	4.56	0.5325	0.6255	8.619	29.732	27.038	17.252	10.1195	M5	-1.09551	-1.0876	-0.407948	1.3872	1.15814	0.32608	-0.280367
ALDH1A1	aldehyde dehydrogenase 1 family, member A1	0	1.29	117.969	139.165	246.119	420.067	373.934	379.361	241.354	M5	-1.29728	-1.12104	-0.231779	1.21451	0.830935	0.876057	-0.271397
PCCA	propionyl CoA carboxylase, alpha polypeptide	0	2.04	2.9285	3.388	3.064	6.5925	5.598	5.884	4.119	M5	-1.05816	-0.750825	-0.967531	1.39249	0.72732	0.918609	-0.2619
OPA1	optic atrophy 1 (autosomal dominant)	0	1.1	1.454	1.469	1.259	2.1505	1.828	1.914	1.5955	M5	-0.687408	-0.639031	-1.3163	1.55888	0.518781	0.79614	-0.231056
SLC25A13	solute carrier family 25 (aspartate/glutamate carrier), member 13	0	2.82	1.5585	1.623	2.277	3.2825	3.38	3.035	2.3385	M5	-1.24888	-1.16325	-0.295008	1.03988	1.16932	0.711301	-0.213362
AIFM1	apoptosis-inducing factor, mitochondrion-associated, 1	0	1.6	8.834	9.822	10.297	43.074	26.098	28.0155	17.952	M5	-0.929908	-0.851721	-0.814131	1.77973	0.436309	0.588054	-0.208339
ATP1A3	ATPase, Na+/K+ transporting, alpha 3 polypeptide	brain,heart muscle,testis	1.73	2.307	0	1.958	5.848	5.542	7.0195	3.1725	M5	-0.55074	-1.46782	-0.689475	0.856889	0.735247	1.32259	-0.206683
GLOD4	glyoxalase domain containing 4	0	1.04	11.6325	12.245	11.704	16.595	15.425	15.322	13.3905	M5	-1.05383	-0.750311	-1.0184	1.40527	0.825491	0.774451	-0.182675
GSTA1	glutathione S-transferase alpha 1	kidney, liver	1.3	6.672	8.564	16.423	31.4505	18.372	23.42	15.7945	M5	-1.24698	-1.02378	-0.0966517	1.67615	0.133273	0.728789	-0.170796
NDUFB10	NADH dehydrogenase (ubiquinone) 1 beta subcomplex, 10, 22kDa	0	1.77	4.744	4.3855	6.309	14.624	12.753	11.666	8.2755	M5	-1.03407	-1.12189	-0.650697	1.38619	0.927857	0.66158	-0.168973
CYB5R1	cytochrome b5 reductase 1	0	1.88	3.146	4.2035	9.206	40.8975	25.63	29.6615	16.0775	M5	-1.07465	-1.00016	-0.647809	1.58441	0.50903	0.792993	-0.163809
COX5B	cytochrome c oxidase subunit Vb	0	1.9	82.021	79.844	80.369	386.491	260.476	239.079	166.052	M5	-0.879054	-0.897654	-0.893169	1.72238	0.645693	0.462878	-0.16108
ATP5I	ATP synthase, H+ transporting, mitochondrial Fo complex, subunit E	0	1.01	53.4045	58.2075	46.579	243.198	156.054	203.189	114.073	M5	-0.912352	-0.85111	-0.999382	1.50764	0.396499	0.997495	-0.138794
LONP1	lon peptidase 1, mitochondrial	0	2.24	1.7715	1.515	1.906	2.7375	2.739	3.4225	2.246	M5	-0.840013	-1.22311	-0.639131	0.602752	0.604993	1.62583	-0.131325
COX7A2L	cytochrome c oxidase subunit VIIa polypeptide 2 like	0	1.54	2.2255	2.279	2.186	4.8535	5.613	4.9175	3.4585	M5	-0.966215	-0.929865	-0.993053	0.819358	1.33539	0.862843	-0.128463
COQ9	coenzyme Q9 homolog (S. cerevisiae)	0	1.01	1.0325	1.0435	0.954	1.9345	1.916	1.673	1.3635	M5	-0.902716	-0.876871	-1.08715	1.21654	1.17308	0.602146	-0.125028
NDUFS2	NADH dehydrogenase (ubiquinone) Fe-S protein 2, 49kDa (NADH-coenzyme Q reductase)	0	1.01	5.9285	5.102	9.424	16.9515	15.371	16.3305	10.8135	M5	-1.1175	-1.28577	-0.405827	1.12675	0.804965	1.00032	-0.122929
DLAT	dihydrolipoamide S-acetyltransferase	0	1.41	2.2445	1.7785	3.486	6.3225	6.665	6.139	4.1535	M5	-1.07107	-1.30279	-0.453717	0.956769	1.12708	0.865522	-0.121794
MAL2	mal, T-cell differentiation protein 2 (gene/pseudogene)	esophagus	1.65	16.053	15.881	17.348	42.677	24.324	29.429	22.9215	M5	-0.837333	-0.855251	-0.702422	1.93631	0.0243256	0.556155	-0.121784
COX4I1	cytochrome c oxidase subunit IV isoform 1	0	1.67	63.17	38.934	45.025	147.091	148.866	156.113	92.6725	M5	-0.692759	-1.16347	-1.04517	0.937157	0.971621	1.11238	-0.119764
MPC2	mitochondrial pyruvate carrier 2	0	1.13	2.817	2.585	5.924	13.0535	11.154	12.423	7.389	M5	-1.15822	-1.21102	-0.451159	1.17131	0.739035	1.02782	-0.117768
ECHDC3	enoyl CoA hydratase domain containing 3	0	1.17	0.9045	0.6795	0	7.4805	4.79	7.8045	3.206	M5	-0.816779	-0.88619	-1.09581	1.21187	0.38187	1.31182	-0.106783
MLYCD	malonyl-CoA decarboxylase	0	2.38	0.1485	0.146	0.256	1.173	0.871	0.956	0.5405	M5	-1.0378	-1.04375	-0.781879	1.40119	0.682231	0.884588	-0.104579
FGD4	FYVE, RhoGEF and PH domain containing 4	0	1.32	0.411	0.3065	0.612	1.0405	0.904	0.7875	0.6455	M5	-1.00134	-1.40161	-0.231458	1.40982	0.886984	0.440756	-0.103144
ECI2	enoyl-CoA delta isomerase 2	0	1.28	0.704	0.5165	1.933	3.776	3.534	4.928	2.3745	M5	-1.12031	-1.23485	-0.369568	0.75624	0.608413	1.45995	-0.099875
ACAT1	acetyl-CoA acetyltransferase 1	0	1.1	15.3955	11.105	37.04	130.613	86.883	79.0875	55.665	M5	-1.02783	-1.12805	-0.522253	1.66344	0.641995	0.459905	-0.0872049
NDUFA12	NADH dehydrogenase (ubiquinone) 1 alpha subcomplex, 12	0	1.24	6.4055	15.3345	11.256	38.1935	29.356	31.0355	20.813	M5	-1.32893	-0.55666	-0.909412	1.42043	0.656068	0.801329	-0.0828209
ACSS1	acyl-CoA synthetase short-chain family member 1	0	2.41	1.234	1.4405	2.765	5.9255	5.506	5.024	3.469	M5	-1.24669	-1.13895	-0.447888	1.20111	0.982237	0.730752	-0.0805736
SDHB	succinate dehydrogenase complex, subunit B, iron sulfur (Ip)	0	1.12	5	4.411	5.927	13.2505	11.978	9.4815	8.022	M5	-0.957032	-1.12807	-0.687843	1.4388	1.06929	0.344337	-0.079483
CS	citrate synthase	0	1.06	11.8045	10.6325	17.662	32.3765	39.435	35.2365	23.461	M5	-1.08736	-1.18876	-0.580582	0.69248	1.30316	0.93992	-0.0788669
C14orf159	chromosome 14 open reading frame 159	0	1.78	0.894	0.928	1.667	2.35	2.763	2.639	1.8095	M5	-1.26981	-1.22531	-0.258261	0.635511	1.17596	1.0137	-0.0717859
ACADVL	acyl-CoA dehydrogenase, very long chain	0	1.04	18.3495	19.0865	20.848	37.167	30.452	29.1405	25.2725	M5	-1.07069	-0.964195	-0.709669	1.64832	0.678046	0.488543	-0.070358
MDH2	malate dehydrogenase 2, NAD (mitochondrial)	0	1.93	105.445	103.59	110.944	213.575	182.858	164.489	143.854	M5	-0.958853	-1.00231	-0.830098	1.57313	0.853862	0.42374	-0.0594674
LDHD	lactate dehydrogenase D	0	1.11	0.7225	0.6755	0.582	1.0295	1.357	1.37	0.9345	M5	-0.722268	-0.869542	-1.16252	0.239712	1.26593	1.30666	-0.0579695
OGDH	oxoglutarate (alpha-ketoglutarate) dehydrogenase (lipoamide)	0	1.21	4.7685	4.4225	9.83	12.5115	12.083	13.5425	9.348	M5	-1.29292	-1.38745	0.0899245	0.822532	0.705463	1.10421	-0.0417618
PPIF	peptidylprolyl isomerase F	0	1.41	3.374	8.5195	13.075	24.215	22.844	18.412	14.8535	M5	-1.55236	-0.86777	-0.261681	1.22045	1.03804	0.448382	-0.0250601
AUH	AU RNA binding protein/enoyl-CoA hydratase	0	1.35	0.652	0.479	1.804	4.376	4.198	3.5505	2.4775	M5	-1.15342	-1.26109	-0.436455	1.16426	1.05348	0.650503	-0.0172928
VDAC1	voltage-dependent anion channel 1	0	1.34	44.6115	49.8295	80.015	110	96.073	91.094	78.241	M5	-1.41903	-1.20087	0.0611672	1.31482	0.732543	0.524374	-0.0130027
SCPEP1	serine carboxypeptidase 1	0	1.22	0.2875	0.425	0.39	1.2115	0.88	0.6485	0.6365	M5	-1.09855	-0.669862	-0.778981	1.78221	0.748695	0.0269459	-0.0104666
PGA3	pepsinogen 3, group I (pepsinogen A)	stomach	1669.48	3.558	10.0945	19.142	1845.83	849.589	1159.25	640.641	M5	-0.916755	-0.907441	-0.894547	1.70857	0.288884	0.730163	-0.00887798
IVD	isovaleryl-CoA dehydrogenase	0	1.16	3.2925	4.3745	4.201	5.2755	6.414	5.7925	4.8845	M5	-1.52629	-0.492938	-0.658638	0.367555	1.45487	0.861312	-0.00586669
ATP5J	ATP synthase, H+ transporting, mitochondrial Fo complex, subunit F6	0	1.51	25.311	32.308	28.693	171.231	107.604	93.3495	76.157	M5	-0.957038	-0.825911	-0.893658	1.77757	0.585169	0.318033	-0.00416171
NDUFS4	NADH dehydrogenase (ubiquinone) Fe-S protein 4, 18kDa (NADH-coenzyme Q reductase)	0	1.31	3.0885	3.7175	2.639	17.3885	9.941	10.175	7.8135	M5	-0.895694	-0.776704	-0.980727	1.80948	0.400615	0.444881	-0.00185119
ME3	malic enzyme 3, NADP(+)-dependent, mitochondrial	0	1.15	0.078	0.07	0.304	1.044	0.952	1.0815	0.589	M5	-1.14451	-1.16245	-0.63769	1.02181	0.815494	1.10591	0.00144165
SLC25A5	solute carrier family 25 (mitochondrial carrier; adenine nucleotide translocator), member 5	0	1.25	51.255	47.8965	126.783	208.958	200.175	178.863	136.954	M5	-1.2774	-1.32812	-0.136786	1.1042	0.971571	0.649712	0.0168224
CKMT2	creatine kinase, mitochondrial 2 (sarcomeric)	heart muscle,skeletal muscle	1.47	0.203	0.074	1.499	15.0195	12.839	10.1445	6.8345	M5	-1.03838	-1.05913	-0.829938	1.34468	0.99397	0.560591	0.0282157
MDH1	malate dehydrogenase 1, NAD (soluble)	0	2.92	36.0885	37.8825	56.976	154.838	131.212	123.954	92.1495	M5	-1.13453	-1.09708	-0.698548	1.3441	0.850964	0.69947	0.0356209
SLC25A11	solute carrier family 25 (mitochondrial carrier; oxoglutarate carrier), member 11	0	1.56	4.928	5.093	5.927	7.333	6.054	8.71	6.402	M5	-1.07938	-0.954101	-0.320854	0.746707	-0.224424	1.79225	0.0398084
NDUFA5	NADH dehydrogenase (ubiquinone) 1 alpha subcomplex, 5	0	1.19	10.6345	8.2745	10.017	28.165	25.383	20.5865	17.598	M5	-0.837187	-1.13644	-0.915486	1.38568	1.03292	0.424725	0.0457838
SLC25A4	solute carrier family 25 (mitochondrial carrier; adenine nucleotide translocator), member 4	heart muscle,skeletal muscle	1	12.963	10.3505	31.186	78.348	82.198	77.126	50.438	M5	-1.15072	-1.23427	-0.567926	0.940364	1.06349	0.901283	0.0477728
NDUFA11	NADH dehydrogenase (ubiquinone) 1 alpha subcomplex, 11, 14.7kDa	0	1.95	1.026	1.8915	2.321	8.185	8.261	7.184	5.0095	M5	-1.22661	-0.948238	-0.810097	1.07595	1.10039	0.753995	0.0546084
SLC25A6	solute carrier family 25 (mitochondrial carrier; adenine nucleotide translocator), member 6	0	1.41	26.7605	23.7345	43.081	100.523	103.084	87.76	66.5585	M5	-1.11478	-1.20417	-0.632696	1.06408	1.13971	0.68706	0.0607968
NDUFA6	NADH dehydrogenase (ubiquinone) 1 alpha subcomplex, 6, 14kDa	0	1.39	3.8115	4.2615	4.529	12.862	9.318	9.686	7.655	M5	-1.06596	-0.933982	-0.855531	1.58835	0.548972	0.656898	0.061253
BSG	basigin (Ok blood group)	0	1.84	6.5	7.866	6.074	12.3585	8.304	9.912	8.6595	M5	-0.950509	-0.309281	-1.15048	1.79959	-0.103675	0.651153	0.0632041
IBA57	IBA57, iron-sulfur cluster assembly homolog (S. cerevisiae)	0	1.08	0.3765	0.318	0.626	0.9835	1.099	1.1045	0.7795	M5	-1.15603	-1.33457	-0.394572	0.696495	1.04899	1.06578	0.0739004
GIF	gastric intrinsic factor (vitamin B synthesis)	stomach	883.7	0	0	1.548	5.3105	4.365	4.402	2.7925	M5	-1.21009	-1.21009	-0.498151	1.23227	0.797422	0.814439	0.0742101
ATP4A	ATPase, H+/K+ exchanging, alpha polypeptide	stomach	52.23	0.6275	1.322	20.513	134.327	68.877	82.331	55.5505	M5	-1.0549	-1.04062	-0.646047	1.69397	0.348322	0.624938	0.0743277
AK2	adenylate kinase 2	0	1.27	20.4565	21.087	21.07	34.453	33.429	29.474	27.2275	M5	-1.04879	-0.943592	-0.946428	1.28649	1.11563	0.455755	0.0809327
HADHB	hydroxyacyl-CoA dehydrogenase/3-ketoacyl-CoA thiolase/enoyl-CoA hydratase (trifunctional protein), beta subunit	0	1.32	22.399	18.9145	25.409	39.022	34.583	40.598	30.9975	M5	-0.944792	-1.3628	-0.583704	1.04935	0.516834	1.23841	0.0867074
COA3	cytochrome c oxidase assembly factor 3	0	1.4	3.2915	3.1945	2.593	12.618	8.202	9.7895	7.0165	M5	-0.884289	-0.909661	-1.067	1.55528	0.400171	0.81542	0.0900749
SLC25A12	solute carrier family 25 (aspartate/glutamate carrier), member 12	0	1.54	0.9215	0.8135	1.555	2.691	1.844	2.0955	1.7275	M5	-1.13585	-1.30107	-0.166745	1.57107	0.275358	0.660095	0.0971403
DBT	dihydrolipoamide branched chain transacylase E2	0	1.29	0.776	0.601	1.189	9.8945	5.682	9.215	5.0065	M5	-0.977711	-1.02218	-0.872759	1.33949	0.269005	1.16681	0.0973463
IDH2	isocitrate dehydrogenase 2 (NADP+), mitochondrial	0	2.25	30.887	29.25	108.407	559.635	371.149	319.156	259.187	M5	-1.06298	-1.07132	-0.668299	1.62908	0.669428	0.40471	0.099381
NDUFA9	NADH dehydrogenase (ubiquinone) 1 alpha subcomplex, 9, 39kDa	0	1.08	5.466	4.5175	7.12	14.563	16.029	13.983	10.8255	M5	-1.04399	-1.24642	-0.690992	0.897491	1.21036	0.773708	0.0998347
AKR7A3	aldo-keto reductase family 7, member A3 (aflatoxin aldehyde reductase)	duodenum, small intestine	1.61	22.679	27.82	43.751	70.14	76.651	67.9765	54.0845	M5	-1.37396	-1.132	-0.382202	0.859799	1.16624	0.757974	0.104145
ALAD	aminolevulinate dehydratase	0	1.02	0.9165	0.896	2.121	2.1695	2.211	2.4315	1.8715	M5	-1.39783	-1.43017	0.502645	0.579168	0.644647	0.992554	0.108981
ACSL1	acyl-CoA synthetase long-chain family member 1	0	1.03	1.117	1.271	2.087	2.6115	2.054	3.067	2.123	M5	-1.35361	-1.12951	0.0578944	0.821123	0.00987427	1.48395	0.11028
SLC4A2	solute carrier family 4, anion exchanger, member 2 (erythrocyte membrane protein band 3-like 1)	0	1.18	0.028	0.086	1.031	4.9645	4.906	3.3675	2.674	M5	-1.14155	-1.11406	-0.666204	1.19798	1.17026	0.441123	0.112456
PRDX5	peroxiredoxin 5	0	1.49	84.3425	116.841	183.04	278.221	205.485	217.918	189.637	M5	-1.51795	-1.0139	0.0128423	1.48909	0.360964	0.553807	0.115154
GRPEL1	GrpE-like 1, mitochondrial (E. coli)	0	1.66	1.24	1.8275	1.426	2.6875	2.536	2.7015	2.1525	M5	-1.40082	-0.422908	-1.09121	1.00858	0.756407	1.03189	0.118062
SCO1	SCO1 cytochrome c oxidase assembly protein	0	1.04	0.39	0.279	0.03	1.3345	0.819	0.87	0.6805	M5	-0.549998	-0.805437	-1.37845	1.62353	0.437237	0.554601	0.118514
NDUFV2	NADH dehydrogenase (ubiquinone) flavoprotein 2, 24kDa	0	1.32	5.1545	4.8525	8.275	25.819	14.442	17.5715	13.7455	M5	-1.02369	-1.06394	-0.607895	1.7298	0.213843	0.630842	0.121036
NNT	nicotinamide nucleotide transhydrogenase	0	1.05	6.0475	4.559	18.502	40.363	30.475	36.3165	24.807	M5	-1.20668	-1.31256	-0.320689	1.23445	0.531044	0.946595	0.127835
MFSD4	major facilitator superfamily domain containing 4	kidney, stomach	1.16	0	0	0.095	1.0285	0.556	0.5785	0.4335	M5	-1.01344	-1.01344	-0.763043	1.69741	0.452027	0.511331	0.129151
CYCS	cytochrome c, somatic	0	1.5	58.6555	56.4435	77.142	240.216	140.104	127.278	126.945	M5	-0.929089	-0.963655	-0.640212	1.90804	0.343655	0.143231	0.138028
USMG5	up-regulated during skeletal muscle growth 5 homolog (mouse)	0	1.38	18.4125	9.485	25.229	67.074	56.408	55.737	42.2725	M5	-0.95251	-1.36097	-0.640636	1.27389	0.785888	0.755188	0.13915
NDUFS7	NADH dehydrogenase (ubiquinone) Fe-S protein 7, 20kDa (NADH-coenzyme Q reductase)	0	2.48	3.175	2.472	4.64	10.038	8.549	8.578	6.718	M5	-1.06935	-1.30914	-0.569638	1.27162	0.763724	0.773616	0.139169
CKB	creatine kinase, brain	0	1.3	45.186	30.1605	119.89	690.614	650.997	589.693	403.414	M5	-1.08027	-1.1316	-0.825083	1.12453	0.989199	0.779783	0.143446
FAM136A	family with sequence similarity 136, member A	0	1	0.715	1.2695	0.605	1.7115	1.598	1.409	1.291	M5	-1.22128	0.0976959	-1.48294	1.14907	0.879093	0.429522	0.148838
PDHA1	pyruvate dehydrogenase (lipoamide) alpha 1	0	1.08	10.3235	5.7275	10.461	24.1675	23.467	23.103	17.632	M5	-0.805428	-1.41345	-0.787237	1.02606	0.933385	0.885229	0.161446
HADHA	hydroxyacyl-CoA dehydrogenase/3-ketoacyl-CoA thiolase/enoyl-CoA hydratase (trifunctional protein), alpha subunit	0	1.11	17.3455	16.3465	17.789	32.7335	26.789	32.138	25.208	M5	-0.959153	-1.10207	-0.895704	1.24229	0.391859	1.1571	0.165677
NDUFS1	NADH dehydrogenase (ubiquinone) Fe-S protein 1, 75kDa (NADH-coenzyme Q reductase)	0	1.06	6.838	6.5795	12.261	19.9815	20.162	17.201	14.9525	M5	-1.25799	-1.30342	-0.304987	1.05177	1.08349	0.563141	0.168002
ALDH4A1	aldehyde dehydrogenase 4 family, member A1	0	1.54	1.672	1.771	3.781	8.1575	7.067	6.81	5.3915	M5	-1.25949	-1.22146	-0.449161	1.23241	0.813407	0.714661	0.169636
ACO2	aconitase 2, mitochondrial	0	1.42	22.15	23.8735	34.657	117.882	74.819	82.647	66.9325	M5	-1.08183	-1.03311	-0.728305	1.62414	0.406919	0.628186	0.183998
BCAT2	branched chain amino-acid transaminase 2, mitochondrial	0	1.2	2.709	2.067	3.3	9.5125	9.225	10.306	6.947	M5	-1.01328	-1.19468	-0.846296	0.909042	0.827809	1.13324	0.184162
UQCRC2	ubiquinol-cytochrome c reductase core protein II	0	1.34	17.9775	21.3465	20.644	49.009	52.625	49.919	38.6355	M5	-1.15392	-0.935014	-0.98066	0.862385	1.09734	0.921513	0.188356
APOOL	apolipoprotein O-like	0	1.03	1.2045	1.358	2.064	3.87	4.011	4.458	3.1205	M5	-1.25285	-1.13734	-0.606081	0.752925	0.859027	1.19539	0.18893
ATP4B	ATPase, H+/K+ exchanging, beta polypeptide	stomach	89.61	0.0885	0.1155	15.001	102.959	70.288	39.808	46.458	M5	-1.02668	-1.02598	-0.635682	1.67055	0.813928	0.0147505	0.189112
NDUFA7	NADH dehydrogenase (ubiquinone) 1 alpha subcomplex, 7, 14.5kDa	gallbladder	2.75	1.894	2.0965	0.702	10.227	13.222	10.8665	7.6555	M5	-0.943478	-0.903443	-1.17914	0.703976	1.29609	0.830406	0.195584
ALDH1L2	aldehyde dehydrogenase 1 family, member L2	pancreas	2.08	0.0905	0.074	0.241	1.361	1.412	1.8685	1.009	M5	-1.06274	-1.08537	-0.856266	0.68027	0.750237	1.37651	0.197359
MUT	methylmalonyl CoA mutase	0	2.22	0.9805	1.0965	0.74	2.112	1.861	2.032	1.5975	M5	-0.92574	-0.71435	-1.36401	1.13622	0.678815	0.990432	0.198633
NDUFB4	NADH dehydrogenase (ubiquinone) 1 beta subcomplex, 4, 15kDa	0	1.24	3.748	5.0535	9.769	16.6585	15.471	16.299	12.4345	M5	-1.42451	-1.1798	-0.295908	0.995492	0.772901	0.928106	0.203726
DLD	dihydrolipoamide dehydrogenase	0	1.56	5.6745	6.036	9.855	33.604	29.599	29.507	21.917	M5	-1.14297	-1.11299	-0.79626	1.17335	0.841198	0.833568	0.204096
CKM	creatine kinase, muscle	skeletal muscle	6.94	0	0	2.506	18.08	15.436	21.145	11.753	M5	-1.10295	-1.10295	-0.822222	0.922435	0.626245	1.26579	0.213661
ATP5O	ATP synthase, H+ transporting, mitochondrial F1 complex, O subunit	0	1.83	33.7305	27.1385	52.432	101.913	82.532	83.9235	70.6335	M5	-1.11203	-1.34939	-0.438657	1.34298	0.645138	0.695241	0.216715
NADK2	NAD kinase 2, mitochondrial	liver	5.48	0.3955	0.4715	0.7	1.442	1.538	1.8655	1.214	M5	-1.21476	-1.08173	-0.681769	0.617006	0.785041	1.35829	0.217921
NDUFA4	NADH dehydrogenase (ubiquinone) 1 alpha subcomplex, 4, 9kDa	0	1.36	24.3705	23.5005	27.446	176.846	110.689	83.5895	89.132	M5	-0.917405	-0.932713	-0.863292	1.76541	0.601372	0.124555	0.222076
NDUFV1	NADH dehydrogenase (ubiquinone) flavoprotein 1, 51kDa	0	1.11	4.985	5.28	7.279	20.1985	15.663	14.2115	12.804	M5	-1.12368	-1.07271	-0.727334	1.50483	0.721213	0.47043	0.227249
NQO2	NAD(P)H dehydrogenase, quinone 2	0	2.7	0	0	0	1.227	0.57	0.9185	0.5845	M5	-0.955687	-0.955687	-0.955687	1.53171	0.199825	0.906309	0.22922
ACADS	acyl-CoA dehydrogenase, C-2 to C-3 short chain	0	1.15	3.418	2.6145	4.647	7.719	8.587	9.236	6.744	M5	-1.04692	-1.35619	-0.573869	0.608566	0.942665	1.19247	0.233281
AZGP1	alpha-2-glycoprotein 1, zinc-binding	liver, prostate, salivary gland	1.9	4.3	3.002	4.513	9.1955	5.85	5.7245	5.9605	M5	-0.620344	-1.28773	-0.510826	1.89677	0.176617	0.112089	0.233432
STT3B	STT3B, subunit of the oligosaccharyltransferase complex (catalytic)	0	1.08	1.203	1.237	1.499	1.935	2.11	2.316	1.839	M5	-1.23171	-1.15287	-0.545293	0.465785	0.871607	1.34932	0.243162
HMOX2	heme oxygenase (decycling) 2	0	1.79	2.265	1.922	1.104	3.19	3.036	3.997	2.8545	M5	-0.379888	-0.742774	-1.6082	0.598738	0.43581	1.45252	0.243788
ATP5L	ATP synthase, H+ transporting, mitochondrial Fo complex, subunit G	0	1.69	28.294	27.183	32.289	90.587	87.168	81.4355	66.1655	M5	-1.06275	-1.10118	-0.924558	1.09202	0.973751	0.775459	0.247258
HIP1R	huntingtin interacting protein 1 related	0	1.48	0.551	0.5965	1.096	1.543	1.596	1.4105	1.2605	M5	-1.39917	-1.29298	-0.127197	0.916053	1.03975	0.606812	0.256728
SDHA	succinate dehydrogenase complex, subunit A, flavoprotein (Fp)	0	1.66	7.8315	6.51	7	16.9045	19.282	19.723	14.639	M5	-0.900907	-1.12572	-1.04236	0.642613	1.04708	1.1221	0.257201
NDUFA8	NADH dehydrogenase (ubiquinone) 1 alpha subcomplex, 8, 19kDa	0	2.69	1.056	3.2715	3.822	7.46	11.415	8.6	7.0085	M5	-1.41637	-0.793068	-0.638192	0.385311	1.498	0.706034	0.258287
GLUD1	glutamate dehydrogenase 1	0	1.94	10.718	10.746	9.851	15.718	14.088	17.726	14.0485	M5	-0.869678	-0.86014	-1.16505	0.833713	0.278407	1.51779	0.26495
HDLBP	high density lipoprotein binding protein	0	1.16	7.2275	6.552	5.011	10.4215	7.757	10.962	8.6485	M5	-0.405472	-0.725712	-1.45627	1.10873	-0.154448	1.36497	0.268193
NDUFB5	NADH dehydrogenase (ubiquinone) 1 beta subcomplex, 5, 16kDa	0	1.54	0.8065	1.629	0.778	2.729	4.303	4.0975	2.8475	M5	-1.14019	-0.571576	-1.15989	0.188879	1.27702	1.13496	0.270801
BCKDHA	branched chain keto acid dehydrogenase E1, alpha polypeptide	0	1.05	0.632	0.506	0.862	4.2455	3.77	3.514	2.769	M5	-1.0486	-1.12648	-0.906423	1.18507	0.891146	0.732901	0.272382
ATP5C1	ATP synthase, H+ transporting, mitochondrial F1 complex, gamma polypeptide 1	0	2.02	16.7935	14.3335	25.478	66.166	60.052	54.678	46.4165	M5	-1.11024	-1.22516	-0.704544	1.19621	0.910592	0.659544	0.273605
IARS2	isoleucyl-tRNA synthetase 2, mitochondrial	0	1.01	2.352	2.2695	2.567	3.3395	3.373	3.6355	3.0995	M5	-1.0911	-1.24214	-0.6975	0.716723	0.778051	1.25861	0.277352
ATP5A1	ATP synthase, H+ transporting, mitochondrial F1 complex, alpha subunit 1, cardiac muscle	0	1.48	113.04	98.043	159.017	431.77	378.636	351.615	300.031	M5	-1.0904	-1.20037	-0.753242	1.24687	0.857234	0.659088	0.280816
ECI1	enoyl-CoA delta isomerase 1	0	1.22	7.1665	6.136	8.054	10.073	10.668	11.431	9.5585	M5	-0.950843	-1.48166	-0.493689	0.546303	0.852789	1.24581	0.281283
NDUFS3	NADH dehydrogenase (ubiquinone) Fe-S protein 3, 30kDa (NADH-coenzyme Q reductase)	0	1.41	4.48	6.1975	10.894	18.368	16.317	15.384	13.691	M5	-1.47167	-1.14385	-0.247412	1.17917	0.787692	0.609607	0.286459
ACADSB	acyl-CoA dehydrogenase, short/branched chain	0	2.31	0.57	0.2145	1.24	3.612	2.485	3.579	2.4195	M5	-1.05397	-1.31288	-0.566001	1.16155	0.340745	1.13752	0.293041
PDHX	pyruvate dehydrogenase complex, component X	0	1.18	0.527	0.374	0.848	2.33	1.945	2.0235	1.612	M5	-1.08434	-1.27885	-0.676249	1.20784	0.718384	0.818183	0.295036
CLIC6	chloride intracellular channel 6	stomach	3.87	0.099	0.265	3.556	40.048	21.543	25.2565	20.347	M5	-1.04439	-1.0334	-0.815513	1.60054	0.375364	0.621226	0.29618
ATP5F1	ATP synthase, H+ transporting, mitochondrial Fo complex, subunit B1	0	1.21	7.035	6.327	10.294	25.0315	18.551	21.953	17.424	M5	-1.10866	-1.20443	-0.667808	1.32576	0.449131	0.909326	0.29668
SLC25A3	solute carrier family 25 (mitochondrial carrier; phosphate carrier), member 3	0	1.12	23.3595	28.486	26.496	64.5365	54.422	64.792	49.9995	M5	-1.17154	-0.888579	-0.99842	1.10128	0.542995	1.11538	0.298889
PCCB	propionyl CoA carboxylase, beta polypeptide	0	1.21	1.805	1.9275	3.043	5.536	4.005	5.9375	4.2835	M5	-1.21938	-1.14417	-0.459289	1.07132	0.131344	1.31783	0.302333
AFG3L2	AFG3 ATPase family member 3-like 2 (S. cerevisiae)	0	1.01	1.149	1.4245	1.585	3.2225	2.356	2.246	2.245	M5	-1.25755	-0.865444	-0.637011	1.69358	0.460323	0.303764	0.302341
NDUFA2	NADH dehydrogenase (ubiquinone) 1 alpha subcomplex, 2, 8kDa	0	1.06	6.131	6.133	10.347	21.889	16.546	14.264	14.6055	M5	-1.17181	-1.17146	-0.435991	1.57844	0.645926	0.247647	0.307249
COX2	cytochrome c oxidase subunit II	NA	NA	40.648	46.0405	39.108	163.389	95.792	115.383	100.438	M5	-0.970293	-0.854484	-1.00337	1.6657	0.213977	0.634713	0.313755
FH	fumarate hydratase	0	1.24	11.4225	11.3435	13.417	32.987	27.791	26.797	23.8945	M5	-1.0878	-1.09669	-0.863453	1.33786	0.753395	0.641586	0.315101
IMMT	inner membrane protein, mitochondrial	0	1.55	4.524	4.7285	6.347	12.5785	11.304	11.868	9.9045	M5	-1.21978	-1.16076	-0.693674	1.10469	0.736881	0.899647	0.332995
PDHB	pyruvate dehydrogenase (lipoamide) beta	0	1.3	4.796	5.18	7.122	17.759	19.997	23.209	15.978	M5	-1.13692	-1.08638	-0.830791	0.569165	0.863713	1.28645	0.334764
NDUFA10	NADH dehydrogenase (ubiquinone) 1 alpha subcomplex, 10, 42kDa	0	1.55	2.8695	2.991	3.764	8.983	7.86	8.2135	6.834	M5	-1.16017	-1.11412	-0.821161	1.15678	0.731178	0.865151	0.342335
FKBP3	FK506 binding protein 3, 25kDa	0	1.98	6.356	6.798	5.505	9.17	8.398	9.807	8.304	M5	-0.893687	-0.612855	-1.43438	0.894231	0.403729	1.29896	0.344005
NDUFS6	NADH dehydrogenase (ubiquinone) Fe-S protein 6, 13kDa (NADH-coenzyme Q reductase)	0	2.03	2.351	1.656	2.498	5.8165	7.042	4.4095	4.7605	M5	-0.86753	-1.21701	-0.793611	0.875109	1.49136	0.167594	0.344096
UQCRC1	ubiquinol-cytochrome c reductase core protein I	0	1.2	13.907	13.6285	20.114	41.3695	41.576	38.4785	33.2695	M5	-1.18442	-1.20641	-0.694281	0.984182	1.00049	0.755891	0.344557
DARS2	aspartyl-tRNA synthetase 2, mitochondrial	0	1.03	0.593	0.4605	0.705	1.1755	0.862	0.7705	0.853	M5	-0.795949	-1.37793	-0.304011	1.76257	0.385582	-0.0163143	0.346051
ETFDH	electron-transferring-flavoprotein dehydrogenase	0	1.41	0.972	0.8925	2.289	5.0815	3.468	4.052	3.4285	M5	-1.21672	-1.26732	-0.378351	1.39928	0.372168	0.743926	0.347023
MARC2	mitochondrial amidoxime reducing component 2	0	1.12	1.363	0.9855	1.769	6.7795	3.879	5.2475	4.218	M5	-0.966221	-1.13991	-0.779425	1.52585	0.191364	0.820997	0.347335
ALDH7A1	aldehyde dehydrogenase 7 family, member A1	0	1.25	6.3915	5.859	7.167	8.452	9.031	9.644	8.33	M5	-1.03395	-1.41426	-0.480092	0.437649	0.851168	1.28897	0.350517
NDUFC2	NADH dehydrogenase (ubiquinone) 1, subcomplex unknown, 2, 14.5kDa	0	1.12	3.357	4.789	3.066	13.702	9.601	7.286	8.5535	M5	-1.00434	-0.629461	-1.08052	1.70383	0.630246	0.0242151	0.356027
SUCLG2	succinate-CoA ligase, GDP-forming, beta subunit	0	1.16	11.0795	10.302	13.789	28.117	28.919	33.051	24.8795	M5	-1.0959	-1.17808	-0.809525	0.704857	0.789624	1.22635	0.362673
OXCT1	3-oxoacid CoA transferase 1	heart muscle	3.64	1.5535	1.4305	3.725	8.449	8.751	6.727	6.4115	M5	-1.21751	-1.25756	-0.510417	1.02784	1.12617	0.467109	0.364374
DDT	D-dopachrome tautomerase	0	1.94	13.1705	17.2205	16.336	40.4795	44.863	33.826	33.1345	M5	-1.19959	-0.881265	-0.950784	0.946838	1.29137	0.423888	0.369538
ATP5H	ATP synthase, H+ transporting, mitochondrial Fo complex, subunit d	0	1.65	24.9585	27.797	63.96	121.02	123.769	103.299	95.6745	M5	-1.32377	-1.25558	-0.386931	0.98369	1.04971	0.558011	0.374867
TUFM	Tu translation elongation factor, mitochondrial	0	1.03	20.775	19	23.014	37.0845	36.172	40.2	33.2205	M5	-1.04764	-1.2509	-0.791247	0.819998	0.715505	1.17676	0.377522
LDHB	lactate dehydrogenase B	0	1.34	42.363	41.9915	42.694	187.537	166.138	155.882	136.971	M5	-1.04078	-1.04645	-1.03572	1.17636	0.84955	0.692925	0.404111
GLUL	glutamate-ammonia ligase	0	1.74	5.8965	3.1105	9.596	33.616	11.91	22.445	19.6625	M5	-0.867588	-1.12805	-0.521727	1.72387	-0.305394	0.679509	0.419377
AK3	adenylate kinase 3	0	1.17	7.934	8.112	10.476	25.079	22.375	19.8125	19.1375	M5	-1.14964	-1.12468	-0.793179	1.25459	0.875413	0.516075	0.42142
ACADM	acyl-CoA dehydrogenase, C-4 to C-12 straight chain	0	1.17	4.579	4.529	8.01	19.7715	15.33	16.335	14.4445	M5	-1.19403	-1.20224	-0.631141	1.29846	0.569782	0.734663	0.424507
FAHD1	fumarylacetoacetate hydrolase domain containing 1	0	1.68	0.3445	0.316	0.817	1.0625	1.536	1.6365	1.214	M5	-1.22171	-1.27569	-0.326736	0.138271	1.03514	1.2255	0.42523
ECHS1	enoyl CoA hydratase, short chain, 1, mitochondrial	0	1.35	6.429	7.531	13.31	18.334	15.782	18.953	15.987	M5	-1.46792	-1.24729	-0.0902668	0.915596	0.404656	1.03953	0.445699
C21orf33	chromosome 21 open reading frame 33	0	1.14	4.951	5.9465	4.891	15.957	11.969	14.765	12.226	M5	-1.08576	-0.875874	-1.09841	1.2347	0.393887	0.983386	0.448072
NDUFB8	NADH dehydrogenase (ubiquinone) 1 beta subcomplex, 8, 19kDa	0	2.03	2.798	2.5685	2.828	7.025	7.035	11.041	7.219	M5	-0.93926	-1.01136	-0.929836	0.388679	0.39182	1.65033	0.449625
CHCHD3	coiled-coil-helix-coiled-coil-helix domain containing 3	0	1.5	4.536	5.6405	7.554	11.754	12.355	13.0095	10.9565	M5	-1.41495	-1.0937	-0.537148	0.684445	0.859249	1.04961	0.452488
LETM1	leucine zipper-EF-hand containing transmembrane protein 1	0	1.35	1.8925	2.46	2.607	4.1765	3.873	3	3.438	M5	-1.43782	-0.741223	-0.560784	1.36575	0.993208	-0.0783834	0.459253
ATP5B	ATP synthase, H+ transporting, mitochondrial F1 complex, beta polypeptide	0	1.45	216.424	186.844	274.509	493.735	545.735	517.784	455.07	M5	-1.09866	-1.29225	-0.718524	0.716189	1.0565	0.87358	0.463154
ABHD10	abhydrolase domain containing 10	0	1.13	1.72	1.411	2.385	3.1725	2.733	3.9895	3.052	M5	-1.03619	-1.38514	-0.285222	0.604081	0.107765	1.5267	0.468003
NDUFS8	NADH dehydrogenase (ubiquinone) Fe-S protein 8, 23kDa (NADH-coenzyme Q reductase)	0	1.1	2.621	3.318	3.69	6.7905	7.032	6.9925	6.1485	M5	-1.34699	-0.986794	-0.794552	0.80773	0.932532	0.912119	0.475956
NDUFB3	NADH dehydrogenase (ubiquinone) 1 beta subcomplex, 3, 12kDa	0	1.22	3.323	4.8455	6.942	14.004	10.068	9.9825	10.2425	M5	-1.40915	-0.993676	-0.421559	1.5056	0.4315	0.408168	0.47912
CYC1	cytochrome c-1	0	1	4.0125	2.2745	3.11	7.26	7.837	8.7405	6.997	M5	-0.678717	-1.35866	-1.0318	0.591782	0.817518	1.17099	0.48889
ETFB	electron-transfer-flavoprotein, beta polypeptide	0	1.26	29.3105	29.377	29.278	55.95	47.051	56.6855	48.5055	M5	-1.02775	-1.02249	-1.03032	1.07868	0.375019	1.13683	0.490028
CISD1	CDGSH iron sulfur domain 1	0	1.45	8.3525	7.006	7.035	14.0925	17.844	16.1275	14.4345	M5	-0.829452	-1.12531	-1.11894	0.431778	1.25608	0.878922	0.506925
NDUFS5	NADH dehydrogenase (ubiquinone) Fe-S protein 5, 15kDa (NADH-coenzyme Q reductase)	0	1.97	5.3885	4.2965	5.891	12.0375	13.357	10.9985	10.854	M5	-0.979262	-1.27745	-0.842048	0.836333	1.19664	0.552621	0.513163
COX7A2	cytochrome c oxidase subunit VIIa polypeptide 2 (liver)	0	1.41	21.391	25.4045	37.176	84.574	65.35	78.902	67.7225	M5	-1.2713	-1.11654	-0.662624	1.16507	0.42378	0.946353	0.515265
NDUFB9	NADH dehydrogenase (ubiquinone) 1 beta subcomplex, 9, 22kDa	0	1.29	7.29	7.631	10.241	26.1005	15.597	13.7405	17.3975	M5	-1.01868	-0.966906	-0.570648	1.83719	0.242516	-0.0393438	0.515873
COX6B1	cytochrome c oxidase subunit VIb polypeptide 1 (ubiquitous)	0	1.26	0	0	0	19.0695	22.645	7.8175	14.281	M5	-0.943801	-0.943801	-0.943801	1.03048	1.40065	-0.134449	0.534722
CHCHD4	coiled-coil-helix-coiled-coil-helix domain containing 4	0	1.03	0.2205	0.604	0	1.9045	1.99	1.113	1.47	M5	-1.03598	-0.553027	-1.31366	1.08474	1.19241	0.0879734	0.537555
FAHD2A	fumarylacetoacetate hydrolase domain containing 2A	0	1.38	0.303	0.1485	0.631	1.2085	1.113	1.344	1.0925	M5	-1.12517	-1.45233	-0.430618	0.792264	0.590039	1.07919	0.546629
UQCRFS1	ubiquinol-cytochrome c reductase, Rieske iron-sulfur polypeptide 1	0	1.12	8.6675	8.925	12.536	38.1545	29.811	29.5545	29.0245	M5	-1.14177	-1.12033	-0.819705	1.31313	0.618504	0.59715	0.553025
MCCC2	methylcrotonoyl-CoA carboxylase 2 (beta)	0	1.02	1.259	1.7565	2.518	5.876	4.332	4.736	4.545	M5	-1.339	-1.05133	-0.610995	1.33074	0.437936	0.671546	0.561101
TMEM214	transmembrane protein 214	0	1.26	0.363	0.418	0.498	0.6795	0.764	1.169	0.8335	M5	-1.11261	-0.916473	-0.63119	0.0160472	0.317378	1.76163	0.565218
SUCLG1	succinate-CoA ligase, alpha subunit	0	1.71	10.28	10.6375	9.9	29.3485	23.166	24.0535	23.278	M5	-1.0319	-0.98791	-1.07866	1.31442	0.553685	0.66289	0.567467
DCXR	dicarbonyl/L-xylulose reductase	0	2.57	7.292	5.728	7.693	16.575	17.205	23.504	17.4905	M5	-0.943477	-1.17589	-0.883888	0.435984	0.529603	1.46564	0.572028
ADA	adenosine deaminase	duodenum	10.89	0.8835	0.4105	0.985	10.053	5.985	6.141	6.6355	M5	-0.96005	-1.08766	-0.932666	1.51385	0.416315	0.458403	0.591817
SRPRB	signal recognition particle receptor, B subunit	0	1.02	3.0545	3.0135	2.46	6.084	5.729	6.554	5.6775	M5	-0.925041	-0.948765	-1.26903	0.827875	0.622467	1.09982	0.592668
CA9	carbonic anhydrase IX	gallbladder, stomach	2.28	8.0325	7.8225	11.572	31.951	32.628	20.982	26.364	M5	-1.09454	-1.11389	-0.768293	1.11008	1.17248	0.0990454	0.595115
TPD52L1	tumor protein D52-like 1	adrenal gland, salivary gland	1.05	0.3975	0.3495	0.52	2.979	2.637	3.6965	2.755	M5	-1.05577	-1.08939	-0.969976	0.752258	0.512728	1.25478	0.595373
ASAH1	N-acylsphingosine amidohydrolase (acid ceramidase) 1	0	1.28	3.952	4.339	3.609	5.9445	5.164	6.74	5.758	M5	-0.973023	-0.636916	-1.27092	0.75745	0.0795912	1.44834	0.595476
HINT2	histidine triad nucleotide binding protein 2	0	1.13	2.634	3.4825	4.413	11.496	6.706	7.253	8.154	M5	-1.19701	-0.920376	-0.617007	1.69225	0.130574	0.308911	0.602662
GOT1	glutamic-oxaloacetic transaminase 1, soluble	0	1.81	11.9515	10.1225	17.405	38.198	34.199	26.1265	30.818	M5	-1.09712	-1.26207	-0.605319	1.26983	0.909192	0.181201	0.604288
FKBP11	FK506 binding protein 11, 19 kDa	0	1.86	4.328	3.3135	3.069	18.584	15.386	16.596	15.3285	M5	-0.946239	-1.09134	-1.12632	1.09283	0.63541	0.808478	0.627185
SNX18	sorting nexin 18	0	1.62	0.4005	0.3815	0.633	0.787	0.702	1.0755	0.849	M5	-1.1718	-1.24877	-0.230021	0.393784	0.0494761	1.5624	0.644926
TXNDC17	thioredoxin domain containing 17	0	1.35	10.4515	11.038	10.79	19.074	17.83	21.227	18.5605	M5	-1.10796	-0.980938	-1.03465	0.759473	0.490051	1.22576	0.648261
HIBADH	3-hydroxyisobutyrate dehydrogenase	0	1.05	4.66	5.4155	5.926	15.207	13.942	12.581	13.0995	M5	-1.19617	-1.03062	-0.918751	1.115	0.837798	0.539562	0.653181
HK1	hexokinase 1	0	1.17	4.3215	4.8475	5.918	7.1645	7.085	7.9435	7.2505	M5	-1.49904	-1.11252	-0.325895	0.590064	0.531645	1.16249	0.653259
PNPO	pyridoxamine 5'-phosphate oxidase	0	1.68	2.246	2.1495	2.319	2.9775	2.977	3.1945	2.98	M5	-1.0273	-1.24961	-0.85913	0.657882	0.65673	1.15779	0.663641
RMDN1	regulator of microtubule dynamics 1	0	1.01	0.4675	0.383	0.745	0.789	1.021	1.064	0.951	M5	-1.15388	-1.47163	-0.110392	0.0550619	0.927458	1.08915	0.664235
ALDH5A1	aldehyde dehydrogenase 5 family, member A1	0	1.75	0.5745	0.6865	0.971	1.451	1.256	1.4055	1.3345	M5	-1.46852	-1.15373	-0.35413	0.994937	0.446878	0.867057	0.667507
ETFA	electron-transfer-flavoprotein, alpha polypeptide	0	1.02	14.909	15.5995	17.403	25.8015	26.886	22.763	24.492	M5	-1.23399	-1.09684	-0.738644	0.929412	1.14481	0.325925	0.669328
IDH3A	isocitrate dehydrogenase 3 (NAD+) alpha	0	2.61	4.0505	3.127	3.123	5.716	6.013	6.2365	5.804	M5	-0.589274	-1.25565	-1.25854	0.612519	0.826828	0.988102	0.676018
ATP5D	ATP synthase, H+ transporting, mitochondrial F1 complex, delta subunit	0	3.3	22.2465	26.9175	25.734	114.825	65.973	46.742	78.3015	M5	-0.93937	-0.802869	-0.837454	1.76604	0.338453	-0.223536	0.69873
FAM162A	family with sequence similarity 162, member A	0	1.04	4.1435	4.412	4.903	10.572	9.31	14.9525	11.448	M5	-1.0552	-0.990672	-0.872679	0.489654	0.18638	1.54234	0.700168
DLST	dihydrolipoamide S-succinyltransferase (E2 component of 2-oxo-glutarate complex)	0	1.07	7.268	5.909	10.654	15.6915	17.347	15.8475	15.964	M5	-1.15623	-1.44718	-0.431327	0.647143	1.00157	0.680541	0.705482
PDIA5	protein disulfide isomerase family A, member 5	0	1.05	3.7965	3.3055	3.424	5.1975	6.082	6.1055	5.6975	M5	-0.800776	-1.19211	-1.09767	0.315847	1.02081	1.03954	0.714356
HSPA9	heat shock 70kDa protein 9 (mortalin)	0	1.33	15.7325	13.772	15.793	32.9035	31.814	32.05	31.257	M5	-0.994862	-1.21091	-0.988195	0.897382	0.777319	0.803326	0.715938
VDAC2	voltage-dependent anion channel 2	0	1.07	17.3345	17.7775	18.834	38.3085	34.154	39.733	36.4245	M5	-1.11579	-1.07319	-0.971597	0.901064	0.501569	1.03804	0.719899
COA4	cytochrome c oxidase assembly factor 4 homolog (S. cerevisiae)	0	1.12	0.511	0.543	0	1.119	1.038	0.973	1.0445	M5	-0.572782	-0.495093	-1.81337	0.903306	0.706656	0.548851	0.722437
MTX2	metaxin 2	0	1.4	0.702	0.4565	0.87	1.2225	1.394	1.6635	1.4215	M5	-0.919844	-1.48119	-0.535705	0.270302	0.662444	1.27867	0.725324
LRPPRC	leucine-rich pentatricopeptide repeat containing	0	1.05	3.7095	4.359	4.251	6.1555	6.387	5.916	6.0875	M5	-1.40004	-0.816014	-0.913126	0.799379	1.00754	0.584023	0.738234
SLC9A3R1	solute carrier family 9, subfamily A (NHE3, cation proton antiporter 3), member 3 regulator 1	0	1.03	5.0845	5.175	4.777	13.846	10.114	8.0815	10.8575	M5	-0.914179	-0.88826	-1.00225	1.59509	0.526255	-0.0558474	0.739191
NDUFA13	NADH dehydrogenase (ubiquinone) 1 alpha subcomplex, 13	0	1.4	16.1755	8.258	17.745	31.7335	38.253	33.562	34.3115	M5	-0.83274	-1.52354	-0.695801	0.524697	1.09352	0.684234	0.749628
SCARB2	scavenger receptor class B, member 2	0	1.09	1.345	1.657	1.503	2.5445	3.113	3.4565	3.043	M5	-1.19203	-0.83279	-1.0101	0.189076	0.843646	1.23915	0.763048
APOO	apolipoprotein O	0	1.62	1.1045	0.8085	1.692	5.0955	2.699	3.747	3.9595	M5	-1.00922	-1.19306	-0.644329	1.46953	-0.0188987	0.631996	0.763976
GOT2	glutamic-oxaloacetic transaminase 2, mitochondrial	0	1.09	16.1125	14.666	18.618	33.7545	40.259	33.256	35.5735	M5	-1.07131	-1.20784	-0.834828	0.593853	1.20779	0.546801	0.765542
ALDH6A1	aldehyde dehydrogenase 6 family, member A1	kidney,liver	1.78	7.2035	8.092	11.983	39.4305	29.99	39.301	36.0725	M5	-1.16676	-1.10711	-0.84587	0.996928	0.363102	0.988233	0.771475
PHGDH	phosphoglycerate dehydrogenase	0	1.34	2.468	2.2025	3.081	4.8965	3.135	5.4845	4.7535	M5	-0.958791	-1.16255	-0.488331	0.905013	-0.446888	1.35629	0.795265
LRRC59	leucine rich repeat containing 59	0	1.02	17.0515	15.649	17.785	30.834	22.402	29.9865	28.5185	M5	-0.93495	-1.14908	-0.822962	1.16932	-0.118052	1.03993	0.815797
SPR	sepiapterin reductase (7,8-dihydrobiopterin:NADP+ oxidoreductase)	0	1.03	3.5185	3.692	4.529	7.1625	4.756	7.9155	6.978	M5	-1.10395	-1.00764	-0.543054	0.918715	-0.417054	1.33668	0.816305
GLRX5	glutaredoxin 5	0	1.57	0.663	1.194	1.214	1.6855	2.417	2.008	2.168	M5	-1.53052	-0.682499	-0.650559	0.102438	1.27066	0.617478	0.873001
HSPE1	heat shock 10kDa protein 1 (chaperonin 10)	0	2.73	131.322	126.853	84.661	256.359	207.784	195.619	231.388	M5	-0.715778	-0.786931	-1.45861	1.27478	0.501478	0.307806	0.877255
MCCC1	methylcrotonoyl-CoA carboxylase 1 (alpha)	0	1.32	1.576	2.896	2.859	11.2185	9.845	7.233	10.061	M5	-1.23034	-0.902308	-0.911503	1.16588	0.824561	0.175463	0.878238
EZR	ezrin	0	1.15	39.042	45.7585	42.953	81.183	71.359	53.1355	73.3075	M5	-1.12939	-0.731482	-0.89769	1.3672	0.785186	-0.294441	0.900623
DBN1	drebrin 1	0	1.04	0.6075	0.3505	0.447	1.5165	1.359	1.3625	1.499	M5	-0.785986	-1.27534	-1.09159	0.944843	0.644947	0.651611	0.911521
HAGH	hydroxyacylglutathione hydrolase	0	1.18	1.2995	1.279	1.249	1.674	1.623	2.059	1.8745	M5	-0.881938	-0.946459	-1.04088	0.296752	0.136236	1.50849	0.927799
NDUFB11	NADH dehydrogenase (ubiquinone) 1 beta subcomplex, 11, 17.3kDa	0	2.36	2.2405	2.424	2.597	7.7355	7.105	6.4215	7.689	M5	-1.12217	-1.05195	-0.985757	0.980427	0.739174	0.477641	0.962634
MTX1	metaxin 1	0	1.36	0.485	0.6715	0.892	1.1285	0.888	1.2675	1.2495	M5	-1.54252	-0.910656	-0.163594	0.637677	-0.177146	1.10861	1.04763
REXO2	RNA exonuclease 2	0	1.08	0.4995	0	0.135	1.0115	1.04	1.0835	1.2645	M5	-0.435638	-1.42634	-1.15858	0.579859	0.636386	0.722663	1.08166
PHB2	prohibitin 2	0	1.37	11.577	10.921	12.604	20.012	13.102	17.493	19.05	M5	-0.898034	-1.07189	-0.62586	1.3374	-0.493881	0.669815	1.08245
ACOT13	acyl-CoA thioesterase 13	0	1.21	1.518	1.7445	1.93	4.403	4.476	4.617	5.175	M5	-1.18662	-1.0445	-0.9281	0.623678	0.669485	0.757961	1.1081
PDIA2	protein disulfide isomerase family A, member 2	pancreas	14.24	3.14	2.89	4.583	8.9345	11.841	11.5295	13.2055	M5	-1.10653	-1.16324	-0.779171	0.207995	0.867354	0.796688	1.1769
SSR1	signal sequence receptor, alpha	0	1.03	9.4045	8.115	9.433	16.362	12.81	15.1625	17.0715	M5	-0.875272	-1.22599	-0.867521	1.01703	0.0509575	0.690792	1.21
AHCYL2	adenosylhomocysteinase-like 2	0	1.26	2.131	2.2175	1.848	3.6475	3.856	3.6275	4.3025	M5	-0.968726	-0.881349	-1.2546	0.563154	0.773769	0.542951	1.2248
NUDT19	nudix (nucleoside diphosphate linked moiety X)-type motif 19	0	1.16	0	0.0135	0	1.1545	1.034	0.858	1.383	M5	-1.04088	-1.01874	-1.04088	0.852408	0.654798	0.366171	1.22713
UQCRB	ubiquinol-cytochrome c reductase binding protein	0	1.42	3.9395	5.2105	14.699	21.722	25.411	24.526	30.944	M5	-1.356	-1.23398	-0.323093	0.351111	0.705253	0.620294	1.23642
LIPF	lipase, gastric	stomach	25.29	9.627	11.881	172.609	1953.99	1420.46	1844.88	2603.74	M5	-1.0616	-1.05949	-0.909249	0.755922	0.257199	0.653934	1.36329
PSAP	prosaposin	0	1.06	7.679	8.917	8.999	18.4455	19.532	22.1165	26.19	M5	-1.12287	-0.955462	-0.944373	0.33303	0.479952	0.829442	1.38028
HSPD1	heat shock 60kDa protein 1 (chaperonin)	0	2.83	52.9105	55.1405	54.077	97.098	93.277	109.403	125.264	M5	-1.04202	-0.966993	-1.00278	0.444677	0.316119	0.858665	1.39233

## Sheet: Module 1
Symbol	Total	interestGenesInTerm	interestGenes	TermGenesInTotal	Pvalue	interestGenesInTermList	FDRPval
VITAMIN_TRANSPORT	6258	1	35	3	9.08524e-05	GC	0.01172
INTERLEUKIN_1_SECRETION	6258	1	35	3	9.08524e-05	APOA1	0.00585998
NEGATIVE_REGULATION_OF_SECRETION	6258	1	35	3	9.08524e-05	APOA1	0.00390665
REGULATION_OF_DEFENSE_RESPONSE	6258	1	35	4	0.000181066	AHSG	0.00583938
REGULATION_OF_JNK_CASCADE	6258	1	35	4	0.000181066	AMBP	0.0046715
JNK_CASCADE	6258	2	35	23	0.000262925	DBNL,AMBP	0.00565288
STRESS_ACTIVATED_PROTEIN_KINASE_SIGNALING_PATHWAY	6258	2	35	23	0.000262925	DBNL,AMBP	0.00484533
REGULATION_OF_RESPONSE_TO_EXTERNAL_STIMULUS	6258	1	35	5	0.000300716	AHSG	0.00484905
PRODUCTION_OF_MOLECULAR_MEDIATOR_OF_IMMUNE_RESPONSE	6258	1	35	5	0.000300716	APOA1	0.00431027
PROTEIN_STABILIZATION	6258	1	35	5	0.000300716	APOA1	0.00387924
REGULATION_OF_CYTOKINE_SECRETION	6258	1	35	6	0.00044949	APOA1	0.00527129
REGULATION_OF_MAPKKK_CASCADE	6258	1	35	6	0.00044949	AMBP	0.00483201
INTERCELLULAR_JUNCTION_ASSEMBLY	6258	1	35	6	0.00044949	TLN2	0.00446032
BONE_REMODELING	6258	1	35	6	0.00044949	AHSG	0.00414173
CDC42_PROTEIN_SIGNAL_TRANSDUCTION	6258	1	35	6	0.00044949	APOA1	0.00386561
CYTOKINE_SECRETION	6258	1	35	6	0.00044949	APOA1	0.00362401
INTERCELLULAR_JUNCTION_ASSEMBLY_AND_MAINTENANCE	6258	1	35	7	0.000627075	TLN2	0.0047584
TISSUE_REMODELING	6258	1	35	7	0.000627075	AHSG	0.00449404
NEGATIVE_REGULATION_OF_MULTICELLULAR_ORGANISMAL_PROCESS	6258	1	35	8	0.000833165	AHSG	0.00565675
PHAGOCYTOSIS	6258	1	35	8	0.000833165	AHSG	0.00537391
LIPID_HOMEOSTASIS	6258	1	35	8	0.000833165	APOA1	0.00511801
ACUTE_INFLAMMATORY_RESPONSE	6258	1	35	8	0.000833165	AHSG	0.00488538
ACTIVATION_OF_JNK_ACTIVITY	6258	1	35	9	0.00106745	DBNL	0.00598702
CYTOPLASM_ORGANIZATION_AND_BIOGENESIS	6258	1	35	9	0.00106745	TLN2	0.00573756
REGULATION_OF_PROTEIN_SECRETION	6258	1	35	9	0.00106745	APOA1	0.00550805
MAPKKK_CASCADE_GO_0000165	6258	2	35	38	0.00118249	DBNL,AMBP	0.00586696
INFLAMMATORY_RESPONSE	6258	2	35	39	0.00127614	AHSG,AOC3	0.0060971
IMMUNE_EFFECTOR_PROCESS	6258	1	35	10	0.00132963	APOA1	0.00612581
REGULATION_OF_ENDOCYTOSIS	6258	1	35	10	0.00132963	AHSG	0.00591458
POSITIVE_REGULATION_OF_JNK_ACTIVITY	6258	1	35	10	0.00132963	DBNL	0.00571743
REGULATION_OF_PROTEIN_STABILITY	6258	1	35	10	0.00132963	APOA1	0.00553299
RAS_PROTEIN_SIGNAL_TRANSDUCTION	6258	2	35	41	0.00147718	APOA1,DBNL	0.00595488
REGULATION_OF_JNK_ACTIVITY	6258	1	35	11	0.00161941	DBNL	0.00633041
MICROTUBULE_BASED_MOVEMENT	6258	1	35	11	0.00161941	KIF5B	0.00614422
POSITIVE_REGULATION_OF_TRANSPORT	6258	1	35	13	0.00228054	AHSG	0.00840542
G_PROTEIN_COUPLED_RECEPTOR_PROTEIN_SIGNALING_PATHWAY	6258	2	35	49	0.00247616	C3,APOA1	0.00887291
REGULATION_OF_SECRETION	6258	1	35	14	0.00265131	APOA1	0.00924375
NEGATIVE_REGULATION_OF_SIGNAL_TRANSDUCTION	6258	1	35	14	0.00265131	AMBP	0.00900049
SMALL_GTPASE_MEDIATED_SIGNAL_TRANSDUCTION	6258	2	35	51	0.00277755	APOA1,DBNL	0.00918729
ACTIN_POLYMERIZATION_AND_OR_DEPOLYMERIZATION	6258	1	35	15	0.00304848	DSTN	0.00983136
PROTEIN_SECRETION	6258	1	35	15	0.00304848	APOA1	0.00959157
ER_TO_GOLGI_VESICLE_MEDIATED_TRANSPORT	6258	1	35	15	0.00304848	RAB2A	0.0093632
ACTIVATION_OF_MAPK_ACTIVITY	6258	1	35	16	0.00347178	DBNL	0.0104153
LIPOPROTEIN_BIOSYNTHETIC_PROCESS	6258	1	35	16	0.00347178	APOA1	0.0101786
LIPID_TRANSPORT	6258	1	35	17	0.00392091	APOA1	0.0112399
PROTEIN_UBIQUITINATION	6258	1	35	17	0.00392091	CAND1	0.0109956
GLYCEROPHOSPHOLIPID_BIOSYNTHETIC_PROCESS	6258	1	35	18	0.00439559	APOA1	0.0120645
CYTOSKELETON_DEPENDENT_INTRACELLULAR_TRANSPORT	6258	1	35	18	0.00439559	KIF5B	0.0118131
TRANSPORT	6258	6	35	382	0.004532	KIF5B,GC,AHSG,RAB2A,TOM1,APOA1	0.0119312
LIPOPROTEIN_METABOLIC_PROCESS	6258	1	35	19	0.00489553	APOA1	0.0126305
PROTEIN_MODIFICATION_BY_SMALL_PROTEIN_CONJUGATION	6258	1	35	19	0.00489553	CAND1	0.0123828
RESPONSE_TO_WOUNDING	6258	2	35	64	0.00528806	AHSG,AOC3	0.0131185
POSITIVE_REGULATION_OF_MAP_KINASE_ACTIVITY	6258	1	35	20	0.00542046	DBNL	0.0131932
POSITIVE_REGULATION_OF_CELLULAR_COMPONENT_ORGANIZATION_AND_BIOGENESIS	6258	1	35	20	0.00542046	AHSG	0.0129489
ENDOSOME_TRANSPORT	6258	1	35	20	0.00542046	TOM1	0.0127134
REGULATION_OF_RESPONSE_TO_STIMULUS	6258	1	35	21	0.00597009	AHSG	0.0137525
NEGATIVE_REGULATION_OF_CATALYTIC_ACTIVITY	6258	1	35	21	0.00597009	CAND1	0.0135113
VESICLE_MEDIATED_TRANSPORT	6258	3	35	134	0.00629163	AHSG,RAB2A,TOM1	0.0139935
ESTABLISHMENT_OF_LOCALIZATION	6258	6	35	407	0.00640831	KIF5B,GC,AHSG,RAB2A,TOM1,APOA1	0.0140114
ESTABLISHMENT_OF_CELLULAR_LOCALIZATION	6258	4	35	216	0.00652175	KIF5B,RAB2A,APOA1,TOM1	0.0140218
SECRETION_BY_CELL	6258	2	35	69	0.00652444	APOA1,RAB2A	0.0137976
PHOSPHOLIPID_BIOSYNTHETIC_PROCESS	6258	1	35	22	0.00654415	APOA1	0.013616
MEMBRANE_LIPID_BIOSYNTHETIC_PROCESS	6258	1	35	22	0.00654415	APOA1	0.0133999
GLYCEROPHOSPHOLIPID_METABOLIC_PROCESS	6258	1	35	22	0.00654415	APOA1	0.0131905
RHO_PROTEIN_SIGNAL_TRANSDUCTION	6258	1	35	22	0.00654415	APOA1	0.0129876
CYTOKINE_PRODUCTION	6258	1	35	23	0.00714236	APOA1	0.0139601
UBIQUITIN_CYCLE	6258	1	35	23	0.00714236	CAND1	0.0137517
CELLULAR_LOCALIZATION	6258	4	35	223	0.00744844	KIF5B,RAB2A,APOA1,TOM1	0.0141301
SKELETAL_DEVELOPMENT	6258	1	35	24	0.00776445	AHSG	0.0145161
REGULATION_OF_MAP_KINASE_ACTIVITY	6258	1	35	24	0.00776445	DBNL	0.0143088
DEFENSE_RESPONSE	6258	2	35	77	0.0088359	AHSG,AOC3	0.016054
SECRETION	6258	2	35	84	0.0112072	APOA1,RAB2A	0.0200796
REGULATION_OF_TRANSPORT	6258	1	35	30	0.0119835	AHSG	0.0211764
POSITIVE_REGULATION_OF_TRANSFERASE_ACTIVITY	6258	1	35	32	0.013569	DBNL	0.023654
PHOSPHOLIPID_METABOLIC_PROCESS	6258	1	35	33	0.0143941	APOA1	0.0247578
RESPONSE_TO_EXTERNAL_STIMULUS	6258	2	35	95	0.0156144	AHSG,AOC3	0.0265033
REGULATION_OF_CATALYTIC_ACTIVITY	6258	2	35	98	0.0169636	DBNL,CAND1	0.0284195
INTRACELLULAR_TRANSPORT	6258	3	35	186	0.0192707	KIF5B,RAB2A,TOM1	0.0318708
ELECTRON_TRANSPORT_GO_0006118	6258	1	35	39	0.0197829	AOC3	0.0323037
GOLGI_VESICLE_TRANSPORT	6258	1	35	42	0.022748	RAB2A	0.0366811
MEMBRANE_LIPID_METABOLIC_PROCESS	6258	1	35	43	0.0237749	APOA1	0.0378637
REGULATION_OF_MULTICELLULAR_ORGANISMAL_PROCESS	6258	1	35	44	0.0248206	AHSG	0.039047
PROTEIN_LOCALIZATION	6258	2	35	115	0.0258214	APOA1,SNX9	0.040132
REGULATION_OF_MOLECULAR_FUNCTION	6258	2	35	121	0.0294419	DBNL,CAND1	0.0452144
POSITIVE_REGULATION_OF_CELL_PROLIFERATION	6258	1	35	49	0.0303243	REG1A	0.0460216
TISSUE_DEVELOPMENT	6258	1	35	49	0.0303243	AHSG	0.0454865
CHEMICAL_HOMEOSTASIS	6258	1	35	49	0.0303243	APOA1	0.0449636
LIPID_BIOSYNTHETIC_PROCESS	6258	1	35	50	0.0314785	APOA1	0.0461446
MICROTUBULE_BASED_PROCESS	6258	1	35	51	0.03265	KIF5B	0.0473241
PROTEIN_KINASE_CASCADE	6258	2	35	129	0.0346693	DBNL,AMBP	0.0496927
PROTEIN_FOLDING	6258	1	35	53	0.0350439	CCT7	0.0496776
REGULATION_OF_KINASE_ACTIVITY	6258	1	35	53	0.0350439	DBNL	0.0491377
REGULATION_OF_PROTEIN_KINASE_ACTIVITY	6258	1	35	53	0.0350439	DBNL	0.0486093
REGULATION_OF_TRANSFERASE_ACTIVITY	6258	1	35	53	0.0350439	DBNL	0.0480922
SECRETORY_PATHWAY	6258	1	35	54	0.036266	RAB2A	0.0492454
MACROMOLECULE_LOCALIZATION	6258	2	35	132	0.0367467	APOA1,SNX9	0.0493784
CYTOSKELETON_ORGANIZATION_AND_BIOGENESIS	6258	2	35	132	0.0367467	KIF5B,DSTN	0.0488693
CELL_SURFACE_RECEPTOR_LINKED_SIGNAL_TRANSDUCTION_GO_0007166	6258	2	35	137	0.0403499	C3,APOA1	0.0531137
POSITIVE_REGULATION_OF_CATALYTIC_ACTIVITY	6258	1	35	61	0.0452688	DBNL	0.0589866
IMMUNE_RESPONSE	6258	1	35	62	0.0466166	APOA1	0.0601354
NEGATIVE_REGULATION_OF_BIOLOGICAL_PROCESS	6258	3	35	248	0.0481433	APOA1,AHSG,AMBP	0.06149
ACTIN_CYTOSKELETON_ORGANIZATION_AND_BIOGENESIS	6258	1	35	69	0.0564541	DSTN	0.0713978
HOMEOSTATIC_PROCESS	6258	1	35	69	0.0564541	APOA1	0.0707046
AMINE_METABOLIC_PROCESS	6258	1	35	73	0.0623757	AOC3	0.0773699
INTRACELLULAR_SIGNALING_CASCADE	6258	3	35	274	0.0649547	APOA1,DBNL,AMBP	0.0798015
ACTIN_FILAMENT_BASED_PROCESS	6258	1	35	76	0.0669511	DSTN	0.0814783
MEMBRANE_ORGANIZATION_AND_BIOGENESIS	6258	1	35	76	0.0669511	AHSG	0.0807168
GENERATION_OF_PRECURSOR_METABOLITES_AND_ENERGY	6258	1	35	81	0.0748182	AOC3	0.0893661
REGULATION_OF_CELLULAR_COMPONENT_ORGANIZATION_AND_BIOGENESIS	6258	1	35	81	0.0748182	AHSG	0.0885463
NITROGEN_COMPOUND_METABOLIC_PROCESS	6258	1	35	85	0.0813167	AOC3	0.0953623
NEGATIVE_REGULATION_OF_DEVELOPMENTAL_PROCESS	6258	1	35	87	0.0846305	AHSG	0.0983544
REGULATION_OF_SIGNAL_TRANSDUCTION	6258	1	35	90	0.0896784	AMBP	0.10329
PROTEIN_COMPLEX_ASSEMBLY	6258	1	35	97	0.101795	TLN2	0.116208
IMMUNE_SYSTEM_PROCESS	6258	1	35	100	0.107123	APOA1	0.121218
REGULATION_OF_CELL_PROLIFERATION	6258	1	35	100	0.107123	REG1A	0.120164
ESTABLISHMENT_OF_PROTEIN_LOCALIZATION	6258	1	35	103	0.112526	APOA1	0.125136
RESPONSE_TO_STRESS	6258	2	35	229	0.134877	AHSG,AOC3	0.148711
CELLULAR_LIPID_METABOLIC_PROCESS	6258	1	35	120	0.144387	APOA1	0.157847
RNA_PROCESSING	6258	1	35	137	0.177915	DDX17	0.192866
SIGNAL_TRANSDUCTION	6258	4	35	552	0.191532	AMBP,APOA1,C3,DBNL	0.205896
SYSTEM_PROCESS	6258	1	35	146	0.196151	GNAO1	0.20912
ORGANELLE_ORGANIZATION_AND_BIOGENESIS	6258	2	35	279	0.203459	KIF5B,DSTN	0.215133
POSITIVE_REGULATION_OF_CELLULAR_PROCESS	6258	2	35	281	0.206369	AHSG,REG1A	0.216436
LIPID_METABOLIC_PROCESS	6258	1	35	153	0.210505	APOA1	0.218994
REGULATION_OF_BIOLOGICAL_QUALITY	6258	1	35	158	0.220831	APOA1	0.227897
POSITIVE_REGULATION_OF_BIOLOGICAL_PROCESS	6258	2	35	293	0.224038	AHSG,REG1A	0.229372
CELLULAR_MACROMOLECULE_METABOLIC_PROCESS	6258	4	35	600	0.240908	CCT7,DSTN,CAND1,APOA1	0.244702
MACROMOLECULAR_COMPLEX_ASSEMBLY	6258	1	35	177	0.260418	TLN2	0.262452
PROTEIN_METABOLIC_PROCESS	6258	4	35	658	0.304959	CCT7,CAND1,APOA1,TLN2	0.304959

## Sheet: Module 2
Symbol	Total	interestGenesInTerm	interestGenes	TermGenesInTotal	Pvalue	interestGenesInTermList	FDRPval
RNA_SPLICING	6258	14	287	77	1.56023e-06	HNRNPF,SNRPD3,SRSF6,SRSF4,SRSF9,SNRPA1,PTBP1,DDX39A,KHSRP,PRPF8,HNRNPC,HNRNPH3,SF3A3,SFPQ	0.000507074
RNA_PROCESSING	6258	18	287	137	1.32074e-05	HNRNPF,SNRPD3,SRSF6,SRSF4,SRSF9,SNRPA1,PTBP1,HNRNPR,DDX39A,HNRNPC,HNRNPH3,SSB,KHSRP,PRPF8,DHX15,FBL,SF3A3,SFPQ	0.00214621
MRNA_METABOLIC_PROCESS	6258	11	287	66	3.65909e-05	SRSF6,SRSF4,SRSF9,PTBP1,HNRNPR,DDX39A,KHSRP,DHX15,SSB,SF3A3,SFPQ	0.00396401
ENERGY_RESERVE_METABOLIC_PROCESS	6258	3	287	6	6.04189e-05	GFPT1,GAA,PYGB	0.00490904
RESPONSE_TO_TOXIN	6258	3	287	6	6.04189e-05	CES1,BAX,NQO1	0.00392723
INTERCELLULAR_JUNCTION_ASSEMBLY	6258	3	287	6	6.04189e-05	CD9,TLN1,VCL	0.00327269
MRNA_PROCESSING_GO_0006397	6258	10	287	59	6.08533e-05	SRSF6,SRSF4,SRSF9,PTBP1,HNRNPR,DDX39A,KHSRP,DHX15,SF3A3,SFPQ	0.00282533
INTERCELLULAR_JUNCTION_ASSEMBLY_AND_MAINTENANCE	6258	3	287	7	0.000135889	TLN1,VCL,CD9	0.00552048
MITOTIC_SPINDLE_ORGANIZATION_AND_BIOGENESIS	6258	3	287	7	0.000135889	STMN1,RCC1,SUN2	0.00490709
REGULATION_OF_NEUROGENESIS	6258	3	287	7	0.000135889	YWHAH,SERPINF1,NPTN	0.00441638
SPINDLE_ORGANIZATION_AND_BIOGENESIS	6258	3	287	8	0.000261982	STMN1,RCC1,SUN2	0.00774036
CELLULAR_CARBOHYDRATE_CATABOLIC_PROCESS	6258	4	287	14	0.000278653	PFKL,GUSB,GAA,PYGB	0.00754685
CARBOHYDRATE_CATABOLIC_PROCESS	6258	4	287	14	0.000278653	PFKL,GUSB,GAA,PYGB	0.00696632
NUCLEAR_ORGANIZATION_AND_BIOGENESIS	6258	4	287	15	0.000402415	NUMA1,CASP3,SUN2,BAX	0.00934177
CYTOPLASM_ORGANIZATION_AND_BIOGENESIS	6258	3	287	9	0.000454595	TLN1,VCL,CD9	0.00984956
MRNA_SPLICE_SITE_SELECTION	6258	3	287	9	0.000454595	SF3A3,SRSF6,SRSF9	0.00923396
NEGATIVE_REGULATION_OF_DEVELOPMENTAL_PROCESS	6258	11	287	87	0.00055661	SERPINF1,PEA15,YWHAH,API5,HSPB1,GLO1,CASP3,GSTP1,SH3GLB1,ANXA4,BAX	0.0106411
ACTIN_FILAMENT_BASED_PROCESS	6258	10	287	76	0.000621763	MYO6,KRT19,ARPC4,LIMA1,VIL1,FLNB,FLNA,TNXB,CAPG,CRK	0.0112263
REGULATION_OF_SYNAPSE_STRUCTURE_AND_ACTIVITY	6258	2	287	5	0.000891118	YWHAH,NPTN	0.0152428
NERVOUS_SYSTEM_DEVELOPMENT	6258	12	287	105	0.0009464	SERPINF1,FLNA,CD9,DPYSL3,DPYSL2,NPTN,CRMP1,NCKAP1,STAT3,YWHAH,CYFIP1,GSTP1	0.015379
CYTOSKELETON_ORGANIZATION_AND_BIOGENESIS	6258	14	287	132	0.000974022	SUN2,KRT19,RCC1,LIMA1,VIL1,FLNB,FLNA,CAPG,MYO6,STMN1,ARPC4,TPPP,TNXB,CRK	0.0150742
NUCLEOBASENUCLEOSIDENUCLEOTIDE_AND_NUCLEIC_ACID_METABOLIC_PROCESS	6258	42	287	584	0.00107555	HNRNPF,PTBP1,CMPK1,DHX15,SF3A3,SFPQ,SNRPD3,ME1,DDB1,ATIC,PRPF8,GMDS,BAX,TGFB1I1,CRMP1,YWHAH,FUBP1,RPA1,XRCC5,XRCC6,FLNA,RUVBL1,SNRPA1,HNRNPR,DDX39A,HNRNPC,DPYSL3,DPYSL2,FBL,SRSF6,SRSF4,SRSF9,HNRNPH3,GTF2I,STAT3,ILF2,HNRNPAB,MYO6,SSB,KHSRP,TPMT,CRK	0.0158888
ANATOMICAL_STRUCTURE_DEVELOPMENT	6258	26	287	316	0.00119835	SERPINF1,TAGLN,GAA,CD9,BAX,COL12A1,ERAP1,KRT19,NPTN,CRMP1,NCKAP1,ATP2A2,CAP1,YWHAH,DSP,CYFIP1,LIMA1,FLNA,VCL,ACTN2,PRDX1,DPYSL3,DPYSL2,ANXA2,STAT3,GSTP1	0.0169333
ANTI_APOPTOSIS	6258	8	287	61	0.00167766	API5,HSPB1,PEA15,GLO1,GSTP1,SH3GLB1,ANXA4,BAX	0.0227183
GLUCAN_METABOLIC_PROCESS	6258	2	287	6	0.00172182	GAA,PYGB	0.0223836
SENSORY_ORGAN_DEVELOPMENT	6258	2	287	6	0.00172182	BAX,GAA	0.0215227
CELLULAR_COMPONENT_ASSEMBLY	6258	17	287	184	0.00182904	SRSF6,PICALM,SRSF9,KRT19,VIL1,GTF2I,FMOD,SF3A3,CAPZA2,VCL,ACTN2,HSPB1,TLN1,TPPP,CD9,TNXB,BAX	0.0220162
SYSTEM_DEVELOPMENT	6258	22	287	263	0.00203781	TAGLN,SERPINF1,GAA,CD9,BAX,ERAP1,COL12A1,KRT19,NPTN,CRMP1,NCKAP1,ATP2A2,YWHAH,DSP,CYFIP1,FLNA,PRDX1,DPYSL3,DPYSL2,ANXA2,STAT3,GSTP1	0.0236531
INORGANIC_ANION_TRANSPORT	6258	1	287	2	0.00209627	CLIC1	0.0234926
MICROTUBULE_CYTOSKELETON_ORGANIZATION_AND_BIOGENESIS	6258	4	287	21	0.00217351	RCC1,SUN2,TPPP,STMN1	0.0235464
NEGATIVE_REGULATION_OF_APOPTOSIS	6258	9	287	76	0.00228805	API5,HSPB1,PEA15,GLO1,CASP3,GSTP1,SH3GLB1,ANXA4,BAX	0.0239876
NEGATIVE_REGULATION_OF_PROGRAMMED_CELL_DEATH	6258	9	287	76	0.00228805	API5,HSPB1,PEA15,GLO1,CASP3,GSTP1,SH3GLB1,ANXA4,BAX	0.023238
REGULATION_OF_ACTIN_POLYMERIZATION_AND_OR_DEPOLYMERIZATION	6258	2	287	7	0.00291126	LIMA1,CAPG	0.0286715
APOPTOTIC_MITOCHONDRIAL_CHANGES	6258	2	287	7	0.00291126	BAX,SFN	0.0278283
POLYSACCHARIDE_METABOLIC_PROCESS	6258	2	287	7	0.00291126	GAA,PYGB	0.0270332
CELLULAR_POLYSACCHARIDE_METABOLIC_PROCESS	6258	2	287	7	0.00291126	GAA,PYGB	0.0262822
MICROTUBULE_POLYMERIZATION_OR_DEPOLYMERIZATION	6258	2	287	7	0.00291126	TPPP,STMN1	0.0255719
CELL_PROJECTION_BIOGENESIS	6258	3	287	14	0.00300928	VCL,ACTN2,CYFIP1	0.0257373
ACTIN_CYTOSKELETON_ORGANIZATION_AND_BIOGENESIS	6258	8	287	69	0.00398074	KRT19,ARPC4,LIMA1,FLNB,FLNA,TNXB,CAPG,CRK	0.0331728
NEGATIVE_REGULATION_OF_CYTOSKELETON_ORGANIZATION_AND_BIOGENESIS	6258	2	287	8	0.00450083	LIMA1,CAPG	0.0365693
REGULATION_OF_ACTIN_FILAMENT_LENGTH	6258	2	287	8	0.00450083	LIMA1,CAPG	0.0356773
NUCLEOTIDE_BIOSYNTHETIC_PROCESS	6258	2	287	8	0.00450083	CMPK1,ME1	0.0348279
REGULATION_OF_CELLULAR_COMPONENT_SIZE	6258	2	287	8	0.00450083	LIMA1,CAPG	0.0340179
PROTEIN_COMPLEX_ASSEMBLY	6258	10	287	97	0.00460206	CAPZA2,VCL,PICALM,ACTN2,TLN1,VIL1,TPPP,FMOD,CD9,BAX	0.0339925
NEGATIVE_REGULATION_OF_BIOLOGICAL_PROCESS	6258	20	287	248	0.00462103	SERPINF1,PEA15,LIMA1,EIF4A3,VCL,TGFBI,API5,HSPB1,CASP3,ANXA4,BAX,TGFB1I1,TAX1BP3,ADAM10,STAT3,YWHAH,CAPG,GLO1,GSTP1,SH3GLB1	0.0333741
SPLICEOSOME_ASSEMBLY	6258	3	287	16	0.00508846	SF3A3,SRSF6,SRSF9	0.0359511
RNA_METABOLIC_PROCESS	6258	28	287	389	0.00607467	HNRNPF,PTBP1,DHX15,SF3A3,SFPQ,SNRPD3,PRPF8,TGFB1I1,FUBP1,XRCC6,RUVBL1,SNRPA1,HNRNPR,DDX39A,HNRNPC,FBL,SRSF6,SRSF4,SRSF9,HNRNPH3,GTF2I,STAT3,ILF2,HNRNPAB,MYO6,SSB,KHSRP,CRK	0.0420057
RESPONSE_TO_STEROID_HORMONE_STIMULUS	6258	1	287	3	0.0060978	KRT19	0.0412872
G_PROTEIN_SIGNALING_ADENYLATE_CYCLASE_ACTIVATING_PATHWAY	6258	1	287	3	0.0060978	CAP1	0.0404446
NOTCH_SIGNALING_PATHWAY	6258	1	287	3	0.0060978	ADAM10	0.0396357
ADENYLATE_CYCLASE_ACTIVATION	6258	1	287	3	0.0060978	CAP1	0.0388585
EXTRACELLULAR_STRUCTURE_ORGANIZATION_AND_BIOGENESIS	6258	2	287	9	0.00652395	TNXB,MUC5AC	0.0407747
CARBOHYDRATE_METABOLIC_PROCESS	6258	9	287	88	0.0066759	ME1,GUSB,PFKL,GAA,GALNT7,FUT2,GMDS,GFPT1,PYGB	0.0409371
RNA_SPLICINGVIA_TRANSESTERIFICATION_REACTIONS	6258	4	287	27	0.00688401	SRSF6,SRSF9,SF3A3,DDX39A	0.0414316
MACROMOLECULAR_COMPLEX_ASSEMBLY	6258	15	287	177	0.00698208	SRSF6,PICALM,SRSF9,VIL1,GTF2I,FMOD,SF3A3,CAPZA2,VCL,ACTN2,HSPB1,TLN1,TPPP,CD9,BAX	0.0412577
NEGATIVE_REGULATION_OF_CELLULAR_PROCESS	6258	19	287	241	0.00705106	PEA15,LIMA1,EIF4A3,VCL,TGFBI,API5,HSPB1,CASP3,ANXA4,BAX,TGFB1I1,TAX1BP3,ADAM10,STAT3,YWHAH,CAPG,GLO1,GSTP1,SH3GLB1	0.0409213
CELLULAR_CARBOHYDRATE_METABOLIC_PROCESS	6258	7	287	63	0.00764863	ME1,GUSB,PFKL,GAA,GMDS,GFPT1,PYGB	0.0436106
GENERATION_OF_NEURONS	6258	4	287	28	0.00807309	SERPINF1,NPTN,YWHAH,CYFIP1	0.0452371
MICROTUBULE_BASED_PROCESS	6258	6	287	51	0.00810765	LIMA1,SUN2,TPPP,STMN1,RCC1,CAPG	0.0446608
MULTICELLULAR_ORGANISMAL_DEVELOPMENT	6258	23	287	312	0.00842292	TAGLN,SERPINF1,GAA,CD9,BAX,ERAP1,COL12A1,KRT19,NPTN,CRMP1,NCKAP1,ATP2A2,YWHAH,DSP,CYFIP1,FLNA,PRDX1,DPYSL3,DPYSL2,ANXA2,ADAM10,STAT3,GSTP1	0.0456242
CELL_STRUCTURE_DISASSEMBLY_DURING_APOPTOSIS	6258	2	287	10	0.00900689	CASP3,BAX	0.0479875
NEGATIVE_REGULATION_OF_TRANSFERASE_ACTIVITY	6258	2	287	10	0.00900689	SFN,PAK2	0.0472135
INDUCTION_OF_APOPTOSIS_BY_INTRACELLULAR_SIGNALS	6258	2	287	10	0.00900689	SFN,BAX	0.0464641
CELL_DEVELOPMENT	6258	20	287	264	0.00932455	SERPINF1,PEA15,KIAA1967,API5,HSPB1,CASP3,ANXA4,BAX,KRT19,NPTN,LGALS1,NCKAP1,SFN,YWHAH,HNRNPAB,GLO1,CYFIP1,PDCD6,GSTP1,SH3GLB1	0.0473512
ANATOMICAL_STRUCTURE_MORPHOGENESIS	6258	11	287	124	0.0110695	ERAP1,SERPINF1,LIMA1,CAP1,YWHAH,VCL,ACTN2,CYFIP1,GAA,CD9,BAX	0.0553477
SULFUR_COMPOUND_BIOSYNTHETIC_PROCESS	6258	1	287	4	0.0118266	MAT2B	0.0582371
EPITHELIAL_TO_MESENCHYMAL_TRANSITION	6258	1	287	4	0.0118266	HNRNPAB	0.0573679
KERATINOCYTE_DIFFERENTIATION	6258	1	287	4	0.0118266	DSP	0.0565243
DNA_DAMAGE_RESPONSESIGNAL_TRANSDUCTION_RESULTING_IN_INDUCTION_OF_APOPTOSIS	6258	1	287	4	0.0118266	SFN	0.0557051
S_PHASE_OF_MITOTIC_CELL_CYCLE	6258	1	287	4	0.0118266	RCC1	0.0549093
PROTEIN_IMPORT_INTO_NUCLEUS_TRANSLOCATION	6258	1	287	4	0.0118266	KPNB1	0.0541359
DNA_DAMAGE_RESPONSESIGNAL_TRANSDUCTION	6258	2	287	11	0.0119695	SFN,MYO6	0.0540289
NEGATIVE_REGULATION_OF_CELLULAR_COMPONENT_ORGANIZATION_AND_BIOGENESIS	6258	3	287	21	0.0139718	LIMA1,YWHAH,CAPG	0.062203
APOPTOTIC_NUCLEAR_CHANGES	6258	2	287	12	0.0154258	CASP3,BAX	0.0677485
INTRA_GOLGI_VESICLE_MEDIATED_TRANSPORT	6258	2	287	12	0.0154258	NAPG,COPB1	0.0668452
CELLULAR_MORPHOGENESIS_DURING_DIFFERENTIATION	6258	2	287	12	0.0154258	YWHAH,CYFIP1	0.0659657
NEGATIVE_REGULATION_OF_CELL_ADHESION	6258	2	287	12	0.0154258	ADAM10,TGFBI	0.065109
ORGANELLE_ORGANIZATION_AND_BIOGENESIS	6258	20	287	279	0.0167059	SUN2,RCC1,LIMA1,FLNB,FLNA,NUMA1,STMN1,ARPC4,CASP3,GAA,FBL,BAX,KRT19,VIL1,SFN,CAPG,MYO6,TPPP,TNXB,CRK	0.069608
REGULATION_OF_DEVELOPMENTAL_PROCESS	6258	15	287	198	0.0191165	SERPINF1,PEA15,API5,HSPB1,CASP3,ANXA4,BAX,NPTN,LGALS1,SFN,YWHAH,GLO1,PDCD6,GSTP1,SH3GLB1	0.0786437
LYSOSOME_ORGANIZATION_AND_BIOGENESIS	6258	1	287	5	0.0191169	GAA	0.0776626
NEGATIVE_REGULATION_OF_ANGIOGENESIS	6258	1	287	5	0.0191169	SERPINF1	0.0767038
S_PHASE	6258	1	287	5	0.0191169	RCC1	0.0757684
VACUOLE_ORGANIZATION_AND_BIOGENESIS	6258	1	287	5	0.0191169	GAA	0.0748555
REGULATION_OF_CATABOLIC_PROCESS	6258	1	287	5	0.0191169	PFKL	0.0739644
XENOBIOTIC_METABOLIC_PROCESS	6258	1	287	5	0.0191169	NQO1	0.0730942
SMOOTH_MUSCLE_CONTRACTION_GO_0006939	6258	1	287	5	0.0191169	CNN1	0.0722443
DNA_DAMAGE_RESPONSESIGNAL_TRANSDUCTION_BY_P53_CLASS_MEDIATOR	6258	1	287	5	0.0191169	MYO6	0.0714139
REGULATION_OF_MEMBRANE_POTENTIAL	6258	1	287	5	0.0191169	BAX	0.0706024
ANATOMICAL_STRUCTURE_FORMATION	6258	3	287	23	0.0192412	ERAP1,SERPINF1,CD9	0.0702627
PROTEIN_AMINO_ACID_O_LINKED_GLYCOSYLATION	6258	2	287	13	0.0193848	GALNT7,GALNT6	0.0700008
HORMONE_METABOLIC_PROCESS	6258	2	287	13	0.0193848	HSD17B11,YWHAH	0.0692315
NEGATIVE_REGULATION_OF_CELLULAR_PROTEIN_METABOLIC_PROCESS	6258	3	287	24	0.0222783	LIMA1,EIF4A3,CAPG	0.0787004
SKELETAL_DEVELOPMENT	6258	3	287	24	0.0222783	COL12A1,PRDX1,ANXA2	0.0778542
ALCOHOL_METABOLIC_PROCESS	6258	5	287	49	0.0235139	ADH1B,PFKL,ADH5,GMDS,GFPT1	0.0812979
ONE_CARBON_COMPOUND_METABOLIC_PROCESS	6258	2	287	14	0.0238509	TST,MAT2B	0.0815952
PROTEIN_HOMOOLIGOMERIZATION	6258	2	287	14	0.0238509	ACTN2,BAX	0.0807452
NEGATIVE_REGULATION_OF_PROTEIN_METABOLIC_PROCESS	6258	3	287	25	0.0255917	LIMA1,EIF4A3,CAPG	0.0857454
FOCAL_ADHESION_FORMATION	6258	1	287	6	0.0278145	ACTN2	0.092242
DEVELOPMENTAL_MATURATION	6258	1	287	6	0.0278145	KRT19	0.0913103
MYOBLAST_DIFFERENTIATION	6258	1	287	6	0.0278145	KRT19	0.0903972
REGULATION_OF_PROTEIN_POLYMERIZATION	6258	1	287	6	0.0278145	TPPP	0.0895021
HOMOPHILIC_CELL_ADHESION	6258	1	287	6	0.0278145	NPTN	0.0886247
RESPONSE_TO_XENOBIOTIC_STIMULUS	6258	1	287	6	0.0278145	NQO1	0.0877642
REGULATION_OF_GENE_SPECIFIC_TRANSCRIPTION	6258	1	287	6	0.0278145	HNRNPAB	0.0869203
STRIATED_MUSCLE_CONTRACTION_GO_0006941	6258	1	287	6	0.0278145	GAA	0.0860925
CELL_MATURATION	6258	1	287	6	0.0278145	KRT19	0.0852803
NEUROGENESIS	6258	4	287	38	0.0284481	SERPINF1,NPTN,YWHAH,CYFIP1	0.0864079
TRANSMISSION_OF_NERVE_IMPULSE	6258	4	287	38	0.0284481	NQO1,NPTN,CD9,YWHAH	0.0856078
ACTIN_POLYMERIZATION_AND_OR_DEPOLYMERIZATION	6258	2	287	15	0.0288243	LIMA1,CAPG	0.085944
RESPONSE_TO_HORMONE_STIMULUS	6258	2	287	15	0.0288243	ME1,KRT19	0.0851627
ENERGY_DERIVATION_BY_OXIDATION_OF_ORGANIC_COMPOUNDS	6258	3	287	26	0.029186	GFPT1,GAA,PYGB	0.0854545
NEUROLOGICAL_SYSTEM_PROCESS	6258	7	287	81	0.0313986	NPTN,YWHAH,TGFBI,NQO1,MYO6,LUM,CD9	0.0911119
SEXUAL_REPRODUCTION	6258	3	287	27	0.0330646	RUVBL1,CD9,BAX	0.0950973
RESPONSE_TO_CHEMICAL_STIMULUS	6258	10	287	129	0.0340072	PDLIM1,KRT19,CES1,CYGB,NQO1,HSPB1,MVP,ME1,PDCD6,BAX	0.0969504
NEURITE_DEVELOPMENT	6258	2	287	16	0.0343018	YWHAH,CYFIP1	0.0969399
NITROGEN_COMPOUND_BIOSYNTHETIC_PROCESS	6258	2	287	16	0.0343018	NQO1,MAT2B	0.0961042
SYSTEM_PROCESS	6258	11	287	146	0.035242	SERPING1,TGFBI,GAA,CD9,NPTN,AGT,YWHAH,NQO1,MYO6,LUM,CNN1	0.0978944
TRNA_PROCESSING	6258	1	287	7	0.0377758	SSB	0.104044
NEGATIVE_REGULATION_OF_HYDROLASE_ACTIVITY	6258	1	287	7	0.0377758	SFN	0.103169
GLUCOSE_CATABOLIC_PROCESS	6258	1	287	7	0.0377758	PFKL	0.102309
REGULATION_OF_MUSCLE_CONTRACTION	6258	1	287	7	0.0377758	CNN1	0.101464
CALCIUM_ION_TRANSPORT	6258	1	287	7	0.0377758	ATP2A3	0.100632
PYRIMIDINE_NUCLEOTIDE_METABOLIC_PROCESS	6258	1	287	7	0.0377758	CMPK1	0.0998141
AMINE_BIOSYNTHETIC_PROCESS	6258	1	287	7	0.0377758	MAT2B	0.0990092
ACTIN_FILAMENT_BASED_MOVEMENT	6258	1	287	7	0.0377758	MYO6	0.0982171
NEGATIVE_REGULATION_OF_TRANSCRIPTION_FACTOR_ACTIVITY	6258	1	287	7	0.0377758	FLNA	0.0974376
REGULATION_OF_NEURON_APOPTOSIS	6258	1	287	7	0.0377758	BAX	0.0966704
REGULATION_OF_PROTEIN_IMPORT_INTO_NUCLEUS	6258	1	287	7	0.0377758	FLNA	0.0959151
RESPONSE_TO_DRUG	6258	1	287	7	0.0377758	MVP	0.0951716
INDUCTION_OF_APOPTOSIS_BY_EXTRACELLULAR_SIGNALS	6258	2	287	17	0.040277	BAX,PDCD6	0.100692
NUCLEAR_IMPORT	6258	3	287	29	0.041683	KPNB1,FLNA,HNRNPA1	0.103412
CELL_CELL_SIGNALING	6258	6	287	72	0.0459303	CD9,NPTN,AGT,YWHAH,NQO1,ZYX	0.113086
CELLULAR_LIPID_CATABOLIC_PROCESS	6258	2	287	18	0.0467407	HSD17B11,YWHAH	0.114216
RESPONSE_TO_ENDOGENOUS_STIMULUS	6258	7	287	88	0.0478294	XRCC6,KRT19,SFN,MYO6,ME1,DDB1,RPA1	0.116004
POSITIVE_REGULATION_OF_TRANSCRIPTION	6258	5	287	58	0.0484983	HNRNPAB,XRCC6,MYO6,YWHAH,ILF2	0.116755
DI__TRI_VALENT_INORGANIC_CATION_TRANSPORT	6258	1	287	8	0.0488675	ATP2A3	0.116779
MUSCLE_CELL_DIFFERENTIATION	6258	1	287	8	0.0488675	KRT19	0.115926
COENZYME_BIOSYNTHETIC_PROCESS	6258	1	287	8	0.0488675	ME1	0.115086
RESPONSE_TO_CARBOHYDRATE_STIMULUS	6258	1	287	8	0.0488675	ME1	0.114258
ANION_TRANSPORT	6258	1	287	8	0.0488675	CLIC1	0.113442
NEGATIVE_REGULATION_OF_DNA_BINDING	6258	1	287	8	0.0488675	FLNA	0.112638
REGULATION_OF_ACTION_POTENTIAL	6258	1	287	8	0.0488675	CD9	0.111845
REGULATION_OF_MITOTIC_CELL_CYCLE	6258	1	287	8	0.0488675	RCC1	0.111062
NUCLEOTIDE_SUGAR_METABOLIC_PROCESS	6258	1	287	8	0.0488675	GMDS	0.110291
REGULATION_OF_BLOOD_PRESSURE	6258	1	287	8	0.0488675	AGT	0.109531
NEGATIVE_REGULATION_OF_TRANSLATION	6258	1	287	8	0.0488675	EIF4A3	0.10878
TRICARBOXYLIC_ACID_CYCLE_INTERMEDIATE_METABOLIC_PROCESS	6258	1	287	8	0.0488675	ME1	0.10804
NEURON_APOPTOSIS	6258	1	287	8	0.0488675	BAX	0.10731
DNA_FRAGMENTATION_DURING_APOPTOSIS	6258	1	287	8	0.0488675	BAX	0.10659
NEGATIVE_REGULATION_OF_CELL_MIGRATION	6258	1	287	8	0.0488675	VCL	0.10588
REGULATION_OF_APOPTOSIS	6258	12	287	171	0.0497571	PEA15,LGALS1,SFN,API5,HSPB1,GLO1,PDCD6,CASP3,GSTP1,SH3GLB1,ANXA4,BAX	0.107093
REGULATION_OF_PROGRAMMED_CELL_DEATH	6258	12	287	171	0.0497571	PEA15,LGALS1,SFN,API5,HSPB1,GLO1,PDCD6,CASP3,GSTP1,SH3GLB1,ANXA4,BAX	0.106389
SYNAPTIC_TRANSMISSION	6258	3	287	31	0.0514531	NQO1,NPTN,YWHAH	0.109296
LIPID_CATABOLIC_PROCESS	6258	2	287	19	0.0536814	HSD17B11,YWHAH	0.113289
CELLULAR_COMPONENT_DISASSEMBLY	6258	2	287	19	0.0536814	CASP3,BAX	0.112558
DNA_RECOMBINATION	6258	2	287	19	0.0536814	XRCC5,RPA1	0.111836
REGULATION_OF_CYTOSKELETON_ORGANIZATION_AND_BIOGENESIS	6258	2	287	19	0.0536814	LIMA1,CAPG	0.111124
MEMBRANE_FUSION	6258	2	287	19	0.0536814	NAPG,CD9	0.110421
POSITIVE_REGULATION_OF_NUCLEOBASENUCLEOSIDENUCLEOTIDE_AND_NUCLEIC_ACID_METABOLIC_PROCESS	6258	5	287	60	0.0556627	HNRNPAB,XRCC6,MYO6,YWHAH,ILF2	0.113776
MUSCLE_DEVELOPMENT	6258	3	287	32	0.0567676	KRT19,TAGLN,GAA	0.115309
CATABOLIC_PROCESS	6258	10	287	141	0.0583223	HSD17B11,GUSB,TSG101,CES2,YWHAH,PYGB,TST,PFKL,GAA,BAX	0.117731
PROTEIN_TETRAMERIZATION	6258	1	287	9	0.0609656	ACTN2	0.122308
REGULATION_OF_ANGIOGENESIS	6258	1	287	9	0.0609656	SERPINF1	0.121557
G_PROTEIN_SIGNALING_COUPLED_TO_CAMP_NUCLEOTIDE_SECOND_MESSENGER	6258	1	287	9	0.0609656	CAP1	0.120816
NEGATIVE_REGULATION_OF_BINDING	6258	1	287	9	0.0609656	FLNA	0.120084
ANGIOGENESIS	6258	2	287	20	0.0610856	ERAP1,SERPINF1	0.119595
NEURON_DEVELOPMENT	6258	2	287	20	0.0610856	YWHAH,CYFIP1	0.118879
APOPTOTIC_PROGRAM	6258	3	287	33	0.0623654	CASP3,SFN,BAX	0.120647
BIOPOLYMER_METABOLIC_PROCESS	6258	44	287	786	0.0646966	PTBP1,TSG101,DHX15,SF3A3,SNRPD3,DDB1,GAA,BAX,TGFB1I1,FUBP1,RPA1,TWF1,HNRNPH3,ADAM10,GTF2I,ILF2,PYGB,HNRNPAB,MYO6,SSB,PAK2,KHSRP,CRK,HNRNPF,ILK,MAPK3,SFPQ,PRPF8,FUT2,DSP,XRCC5,XRCC6,RUVBL1,SNRPA1,HNRNPR,DDX39A,HNRNPC,GALNT7,GALNT6,FBL,SRSF6,SRSF4,SRSF9,STAT3	0.124417
PROGRAMMED_CELL_DEATH	6258	14	287	214	0.0660055	PEA15,KIAA1967,API5,HSPB1,CASP3,ANXA4,BAX,LGALS1,NCKAP1,SFN,GLO1,PDCD6,GSTP1,SH3GLB1	0.126187
APOPTOSIS_GO	6258	14	287	214	0.0660055	PEA15,KIAA1967,API5,HSPB1,CASP3,ANXA4,BAX,LGALS1,NCKAP1,SFN,GLO1,PDCD6,GSTP1,SH3GLB1	0.125449
CELL_MATRIX_ADHESION	6258	2	287	21	0.0689379	ACTN2,FBLN5	0.130261
NEGATIVE_REGULATION_OF_CATALYTIC_ACTIVITY	6258	2	287	21	0.0689379	PAK2,SFN	0.129508
ORGAN_MORPHOGENESIS	6258	4	287	49	0.072278	ERAP1,SERPINF1,GAA,BAX	0.135002
NEGATIVE_REGULATION_OF_TRANSPORT	6258	1	287	10	0.0739553	PEA15	0.137346
NEGATIVE_REGULATION_OF_CELLULAR_BIOSYNTHETIC_PROCESS	6258	1	287	10	0.0739553	EIF4A3	0.136565
AXONOGENESIS	6258	1	287	10	0.0739553	CYFIP1	0.135794
CARBOHYDRATE_TRANSPORT	6258	1	287	10	0.0739553	PEA15	0.135031
PROTEIN_POLYMERIZATION	6258	1	287	10	0.0739553	TPPP	0.134276
VITAMIN_METABOLIC_PROCESS	6258	1	287	10	0.0739553	ME1	0.13353
NLS_BEARING_SUBSTRATE_IMPORT_INTO_NUCLEUS	6258	1	287	10	0.0739553	KPNB1	0.132793
SKELETAL_MUSCLE_DEVELOPMENT	6258	1	287	10	0.0739553	KRT19	0.132063
ACTIN_FILAMENT_BUNDLE_FORMATION	6258	1	287	10	0.0739553	LIMA1	0.131341
CAMP_MEDIATED_SIGNALING	6258	1	287	10	0.0739553	CAP1	0.130628
CELLULAR_MACROMOLECULE_CATABOLIC_PROCESS	6258	5	287	65	0.0762289	GUSB,TSG101,PFKL,GAA,PYGB	0.133916
PROTEIN_OLIGOMERIZATION	6258	2	287	22	0.0772216	ACTN2,BAX	0.13493
REGULATION_OF_CELL_ADHESION	6258	2	287	22	0.0772216	TGFBI,ADAM10	0.134209
CELL_SUBSTRATE_ADHESION	6258	2	287	22	0.0772216	ACTN2,FBLN5	0.133495
RHO_PROTEIN_SIGNAL_TRANSDUCTION	6258	2	287	22	0.0772216	ARHGAP1,TAX1BP3	0.132788
VASCULATURE_DEVELOPMENT	6258	2	287	23	0.0859187	ERAP1,SERPINF1	0.146966
FEMALE_PREGNANCY	6258	1	287	11	0.0877299	AGT	0.149279
REGULATION_OF_ANATOMICAL_STRUCTURE_MORPHOGENESIS	6258	1	287	11	0.0877299	YWHAH	0.148501
SULFUR_METABOLIC_PROCESS	6258	1	287	11	0.0877299	MAT2B	0.147732
REGULATION_OF_MITOSIS	6258	1	287	11	0.0877299	RCC1	0.14697
AMINO_ACID_DERIVATIVE_METABOLIC_PROCESS	6258	1	287	11	0.0877299	MAT2B	0.146217
REGULATION_OF_NUCLEOCYTOPLASMIC_TRANSPORT	6258	1	287	11	0.0877299	FLNA	0.145471
ESTABLISHMENT_OF_ORGANELLE_LOCALIZATION	6258	1	287	11	0.0877299	SUN2	0.144732
MAINTENANCE_OF_LOCALIZATION	6258	1	287	11	0.0877299	GAA	0.144001
STEROID_HORMONE_RECEPTOR_SIGNALING_PATHWAY	6258	1	287	11	0.0877299	YWHAH	0.143278
RIBONUCLEOTIDE_METABOLIC_PROCESS	6258	1	287	11	0.0877299	CMPK1	0.142561
INTRACELLULAR_RECEPTOR_MEDIATED_SIGNALING_PATHWAY	6258	1	287	11	0.0877299	YWHAH	0.141852
G_PROTEIN_SIGNALING_COUPLED_TO_CYCLIC_NUCLEOTIDE_SECOND_MESSENGER	6258	1	287	11	0.0877299	CAP1	0.14115
NEGATIVE_REGULATION_OF_BIOSYNTHETIC_PROCESS	6258	1	287	11	0.0877299	EIF4A3	0.140454
G1_S_TRANSITION_OF_MITOTIC_CELL_CYCLE	6258	1	287	11	0.0877299	RCC1	0.139766
CASPASE_ACTIVATION	6258	1	287	11	0.0877299	BAX	0.139084
POSITIVE_REGULATION_OF_TRANSCRIPTIONDNA_DEPENDENT	6258	4	287	52	0.0883754	HNRNPAB,XRCC6,MYO6,ILF2	0.139427
MACROMOLECULE_CATABOLIC_PROCESS	6258	6	287	84	0.0895773	GUSB,TSG101,PFKL,GAA,BAX,PYGB	0.140641
CELLULAR_CATABOLIC_PROCESS	6258	9	287	135	0.0904321	HSD17B11,GUSB,TSG101,YWHAH,PYGB,TST,PFKL,GAA,BAX	0.1413
POSITIVE_REGULATION_OF_CELLULAR_PROCESS	6258	17	287	281	0.0933308	XRCC6,SERPINF1,FLNA,CAPN1,ACTN4,CASP3,BAX,CAPNS1,NPTN,LGALS1,SFN,YWHAH,ILF2,HNRNPAB,MYO6,PDCD6,TPPP	0.145132
POSITIVE_REGULATION_OF_RNA_METABOLIC_PROCESS	6258	4	287	53	0.0941237	HNRNPAB,XRCC6,MYO6,ILF2	0.145668
GAMETE_GENERATION	6258	2	287	24	0.0950101	RUVBL1,BAX	0.146343
NEURON_DIFFERENTIATION	6258	2	287	24	0.0950101	YWHAH,CYFIP1	0.145652
NUCLEOTIDE_METABOLIC_PROCESS	6258	2	287	24	0.0950101	ME1,CMPK1	0.144969
SIGNAL_TRANSDUCTION	6258	31	287	552	0.0965613	FMOD,BAX,AGT,FLNB,FLNA,RPS6KA1,IQGAP1,LGALS1,TAX1BP3,ADAM10,GTF2I,SFN,MYO6,PAK2,ARHGAP1,CRKL,CRK,HNRNPK,CLIC1,STMN1,CASP3,CAP1,YWHAH,RAP1A,ZYX,PRKAR2B,DPYSL3,DPYSL2,ANXA4,STAT3,RSU1	0.146647
NUCLEAR_TRANSPORT	6258	4	287	54	0.100059	KPNB1,FLNA,DDX39A,HNRNPA1	0.151251
NUCLEOCYTOPLASMIC_TRANSPORT	6258	4	287	54	0.100059	KPNB1,FLNA,DDX39A,HNRNPA1	0.150551
RIBONUCLEOPROTEIN_COMPLEX_BIOGENESIS_AND_ASSEMBLY	6258	5	287	70	0.100558	SRSF6,SRSF9,HSPB1,FBL,SF3A3	0.150605
RESPONSE_TO_DNA_DAMAGE_STIMULUS	6258	5	287	70	0.100558	XRCC6,MYO6,DDB1,SFN,RPA1	0.149914
GLYCOPROTEIN_BIOSYNTHETIC_PROCESS	6258	3	287	39	0.101659	GALNT7,GALNT6,FUT2	0.150864
POSITIVE_REGULATION_OF_CASPASE_ACTIVITY	6258	1	287	12	0.102191	BAX	0.150964
REGULATION_OF_CELL_DIFFERENTIATION	6258	1	287	12	0.102191	YWHAH	0.150281
REGULATION_OF_INTRACELLULAR_TRANSPORT	6258	1	287	12	0.102191	FLNA	0.149604
TRANSFORMING_GROWTH_FACTOR_BETA_RECEPTOR_SIGNALING_PATHWAY	6258	1	287	12	0.102191	FMOD	0.148933
TRANSMEMBRANE_RECEPTOR_PROTEIN_SERINE_THREONINE_KINASE_SIGNALING_PATHWAY	6258	1	287	12	0.102191	FMOD	0.148268
PROTEIN_RNA_COMPLEX_ASSEMBLY	6258	4	287	55	0.106177	SRSF6,SRSF9,HSPB1,SF3A3	0.153367
POSITIVE_REGULATION_OF_CELLULAR_METABOLIC_PROCESS	6258	6	287	89	0.112917	XRCC6,YWHAH,ILF2,HNRNPAB,MYO6,TPPP	0.162381
REGULATION_OF_ORGANELLE_ORGANIZATION_AND_BIOGENESIS	6258	2	287	26	0.114297	LIMA1,CAPG	0.163641
REGULATION_OF_BINDING	6258	2	287	26	0.114297	FLNA,BAX	0.162923
RAS_PROTEIN_SIGNAL_TRANSDUCTION	6258	3	287	41	0.116788	ARHGAP1,CRKL,TAX1BP3	0.165747
JAK_STAT_CASCADE	6258	1	287	13	0.117246	STAT3	0.165674
STRIATED_MUSCLE_DEVELOPMENT	6258	1	287	13	0.117246	KRT19	0.164957
POSITIVE_REGULATION_OF_TRANSPORT	6258	1	287	13	0.117246	FLNA	0.164246
CELL_CYCLE_CHECKPOINT_GO_0000075	6258	1	287	13	0.117246	DDB1	0.163541
ESTABLISHMENT_AND_OR_MAINTENANCE_OF_CELL_POLARITY	6258	1	287	13	0.117246	CAP1	0.162842
NUCLEOTIDE_EXCISION_REPAIR	6258	1	287	13	0.117246	DDB1	0.162149
CYCLIC_NUCLEOTIDE_MEDIATED_SIGNALING	6258	1	287	13	0.117246	CAP1	0.161462
POSITIVE_REGULATION_OF_METABOLIC_PROCESS	6258	6	287	90	0.117937	XRCC6,YWHAH,ILF2,HNRNPAB,MYO6,TPPP	0.161728
PROTEIN_IMPORT_INTO_NUCLEUS	6258	2	287	27	0.124451	KPNB1,FLNA	0.169943
POSITIVE_REGULATION_OF_BIOLOGICAL_PROCESS	6258	17	287	293	0.124579	XRCC6,SERPINF1,FLNA,CAPN1,ACTN4,CASP3,BAX,CAPNS1,NPTN,LGALS1,SFN,YWHAH,ILF2,HNRNPAB,MYO6,PDCD6,TPPP	0.169406
PROTEIN_AUTOPROCESSING	6258	1	287	14	0.132812	PAK2	0.17985
REGULATION_OF_SECRETION	6258	1	287	14	0.132812	MYO6	0.179104
PROTEIN_AMINO_ACID_AUTOPHOSPHORYLATION	6258	1	287	14	0.132812	PAK2	0.178364
RRNA_PROCESSING	6258	1	287	14	0.132812	FBL	0.17763
REGULATION_OF_GENE_EXPRESSION_EPIGENETIC	6258	1	287	14	0.132812	H2AFY2	0.176902
RECEPTOR_MEDIATED_ENDOCYTOSIS	6258	1	287	14	0.132812	PICALM	0.17618
NEGATIVE_REGULATION_OF_SIGNAL_TRANSDUCTION	6258	1	287	14	0.132812	TAX1BP3	0.175463
COFACTOR_BIOSYNTHETIC_PROCESS	6258	1	287	14	0.132812	ME1	0.174753
MEMBRANE_ORGANIZATION_AND_BIOGENESIS	6258	5	287	76	0.134489	PICALM,MYO6,SUN2,NAPG,CD9	0.176245
SENSORY_PERCEPTION	6258	3	287	44	0.141178	TGFBI,MYO6,LUM	0.184269
ORGAN_DEVELOPMENT	6258	11	287	186	0.145616	SERPINF1,TAGLN,PRDX1,GAA,ANXA2,BAX,COL12A1,ERAP1,KRT19,ATP2A2,DSP	0.189301
DOUBLE_STRAND_BREAK_REPAIR	6258	1	287	15	0.14881	XRCC6	0.192683
EMBRYONIC_DEVELOPMENT	6258	1	287	15	0.14881	ADAM10	0.191918
TRANSCRIPTION_INITIATION_FROM_RNA_POLYMERASE_II_PROMOTER	6258	1	287	15	0.14881	GTF2I	0.19116
RRNA_METABOLIC_PROCESS	6258	1	287	15	0.14881	FBL	0.190407
MITOTIC_CELL_CYCLE	6258	4	287	62	0.153811	SUN2,STMN1,RCC1,NUMA1	0.196033
POSITIVE_REGULATION_OF_DEVELOPMENTAL_PROCESS	6258	6	287	97	0.156188	SERPINF1,NPTN,SFN,PDCD6,CASP3,BAX	0.198285
STEROID_METABOLIC_PROCESS	6258	2	287	30	0.156703	HSD17B11,YWHAH	0.198165
RESPONSE_TO_OXIDATIVE_STRESS	6258	2	287	30	0.156703	PDLIM1,CYGB	0.197397
REGULATION_OF_TRANSPORT	6258	2	287	30	0.156703	FLNA,PEA15	0.196635
GLUCOSE_METABOLIC_PROCESS	6258	1	287	16	0.165169	PFKL	0.206461
TRNA_METABOLIC_PROCESS	6258	1	287	16	0.165169	SSB	0.20567
DNA_CATABOLIC_PROCESS	6258	1	287	16	0.165169	BAX	0.204885
RNA_EXPORT_FROM_NUCLEUS	6258	1	287	16	0.165169	DDX39A	0.204106
ORGANELLE_LOCALIZATION	6258	1	287	16	0.165169	SUN2	0.203333
CARBOHYDRATE_BIOSYNTHETIC_PROCESS	6258	1	287	16	0.165169	GMDS	0.202566
REGULATION_OF_CELLULAR_COMPONENT_ORGANIZATION_AND_BIOGENESIS	6258	5	287	81	0.166369	HSPB1,LIMA1,TPPP,YWHAH,CAPG	0.203271
GLYCOPROTEIN_METABOLIC_PROCESS	6258	3	287	47	0.167392	GALNT7,GALNT6,FUT2	0.203755
NUCLEOBASENUCLEOSIDE_AND_NUCLEOTIDE_METABOLIC_PROCESS	6258	2	287	31	0.16798	ME1,CMPK1	0.203707
REGULATION_OF_CELLULAR_PROTEIN_METABOLIC_PROCESS	6258	5	287	82	0.173103	HSPB1,LIMA1,EIF4A3,TPPP,CAPG	0.209139
REPRODUCTION	6258	4	287	65	0.176543	RUVBL1,AGT,CD9,BAX	0.212506
MITOSIS	6258	2	287	32	0.179484	RCC1,NUMA1	0.215249
M_PHASE_OF_MITOTIC_CELL_CYCLE	6258	2	287	32	0.179484	RCC1,NUMA1	0.214457
REGULATION_OF_CELL_MIGRATION	6258	1	287	17	0.181821	VCL	0.216454
REGULATION_OF_TRANSCRIPTION_FACTOR_ACTIVITY	6258	1	287	17	0.181821	FLNA	0.215664
METAL_ION_TRANSPORT	6258	1	287	17	0.181821	ATP2A3	0.214879
AROMATIC_COMPOUND_METABOLIC_PROCESS	6258	1	287	17	0.181821	MAT2B	0.214101
HETEROCYCLE_METABOLIC_PROCESS	6258	1	287	17	0.181821	MAT2B	0.213328
RIBOSOME_BIOGENESIS_AND_ASSEMBLY	6258	1	287	17	0.181821	FBL	0.212561
REGULATION_OF_BIOLOGICAL_QUALITY	6258	9	287	158	0.188271	LIMA1,CP,CD9,BAX,NPTN,AGT,YWHAH,CAPG,F13A1	0.219312
PROTEIN_IMPORT	6258	2	287	33	0.191196	KPNB1,FLNA	0.221924
NITROGEN_COMPOUND_METABOLIC_PROCESS	6258	5	287	85	0.193953	NQO1,GUSB,TST,SULT1C2,MAT2B	0.224323
ACTIN_FILAMENT_ORGANIZATION	6258	1	287	18	0.198706	LIMA1	0.229005
CELLULAR_PROTEIN_COMPLEX_ASSEMBLY	6258	1	287	18	0.198706	FMOD	0.228196
CYTOSKELETON_DEPENDENT_INTRACELLULAR_TRANSPORT	6258	1	287	18	0.198706	MYO6	0.227393
RESPONSE_TO_ORGANIC_SUBSTANCE	6258	1	287	18	0.198706	ME1	0.226595
MITOCHONDRION_ORGANIZATION_AND_BIOGENESIS	6258	2	287	34	0.203095	SFN,BAX	0.23079
EPIDERMIS_DEVELOPMENT	6258	2	287	34	0.203095	DSP,ATP2A2	0.229986
SMALL_GTPASE_MEDIATED_SIGNAL_TRANSDUCTION	6258	3	287	51	0.204735	ARHGAP1,CRKL,TAX1BP3	0.231037
REGULATION_OF_HYDROLASE_ACTIVITY	6258	2	287	35	0.215161	SFN,BAX	0.241963
ION_HOMEOSTASIS	6258	2	287	35	0.215161	BAX,CP	0.241128
ION_TRANSPORT	6258	2	287	35	0.215161	ATP2A3,CLIC1	0.2403
REGULATION_OF_PROTEIN_METABOLIC_PROCESS	6258	5	287	88	0.215701	HSPB1,LIMA1,EIF4A3,TPPP,CAPG	0.240078
TRANSCRIPTION_INITIATION	6258	1	287	19	0.215768	GTF2I	0.239333
CELL_CYCLE_PROCESS	6258	4	287	71	0.225401	SUN2,RCC1,NUMA1,STMN1	0.249168
CENTRAL_NERVOUS_SYSTEM_DEVELOPMENT	6258	2	287	36	0.227373	NCKAP1,GSTP1	0.250496
ECTODERM_DEVELOPMENT	6258	2	287	36	0.227373	DSP,ATP2A2	0.24965
BLOOD_COAGULATION	6258	1	287	20	0.232955	F13A1	0.254917
POSITIVE_REGULATION_OF_CELLULAR_COMPONENT_ORGANIZATION_AND_BIOGENESIS	6258	1	287	20	0.232955	TPPP	0.254061
NEGATIVE_REGULATION_OF_TRANSCRIPTION_FROM_RNA_POLYMERASE_II_PROMOTER	6258	1	287	20	0.232955	STAT3	0.253212
PROTEIN_PROCESSING	6258	1	287	20	0.232955	PAK2	0.252368
COAGULATION	6258	1	287	20	0.232955	F13A1	0.251529
NITROGEN_COMPOUND_CATABOLIC_PROCESS	6258	1	287	20	0.232955	TST	0.250696
BIOPOLYMER_CATABOLIC_PROCESS	6258	4	287	73	0.242519	TSG101,GAA,BAX,PYGB	0.260128
DNA_REPAIR	6258	3	287	55	0.244228	XRCC6,DDB1,RPA1	0.261099
REGULATION_OF_DNA_BINDING	6258	1	287	21	0.25022	FLNA	0.266627
NUCLEOBASENUCLEOSIDENUCLEOTIDE_AND_NUCLEIC_ACID_TRANSPORT	6258	1	287	21	0.25022	DDX39A	0.265756
NUCLEAR_EXPORT	6258	1	287	21	0.25022	DDX39A	0.264891
RESPONSE_TO_STRESS	6258	12	287	229	0.251528	XRCC6,LYZ,CYGB,HSPB1,DDB1,PDLIM1,AHSA1,SFN,F13A1,MYO6,MGLL,RPA1	0.265411
M_PHASE	6258	2	287	38	0.252165	RCC1,NUMA1	0.265222
INFLAMMATORY_RESPONSE	6258	2	287	39	0.264707	MGLL,LYZ	0.277515
REGULATION_OF_CELLULAR_METABOLIC_PROCESS	6258	16	287	313	0.267901	HNRNPF,EIF4A3,YWHAH,CAPG,PFKL,XRCC6,LIMA1,FLNA,RUVBL1,HSPB1,STAT3,ILF2,HNRNPAB,MYO6,TPPP,CRK	0.279961
VESICLE_MEDIATED_TRANSPORT	6258	7	287	134	0.271979	PICALM,SYTL2,COPB1,MYO6,NAPG,CPNE1,SEC23A	0.283311
INTRACELLULAR_SIGNALING_CASCADE	6258	14	287	274	0.274709	FLNA,PRKAR2B,STMN1,CASP3,BAX,LGALS1,TAX1BP3,CAP1,SFN,STAT3,YWHAH,MYO6,ARHGAP1,CRKL	0.285241
REGULATION_OF_METABOLIC_PROCESS	6258	16	287	318	0.289746	HNRNPF,EIF4A3,YWHAH,CAPG,PFKL,XRCC6,LIMA1,FLNA,RUVBL1,HSPB1,STAT3,ILF2,HNRNPAB,MYO6,TPPP,CRK	0.299896
REGULATION_OF_GENE_EXPRESSION	6258	13	287	258	0.295234	XRCC6,FLNA,EIF4A3,RUVBL1,HSPB1,BAX,H2AFY2,STAT3,YWHAH,ILF2,HNRNPAB,MYO6,CRK	0.304606
REPRODUCTIVE_PROCESS	6258	2	287	42	0.302712	CD9,AGT	0.311334
CELLULAR_HOMEOSTASIS	6258	2	287	42	0.302712	BAX,CP	0.310352
GOLGI_VESICLE_TRANSPORT	6258	2	287	42	0.302712	NAPG,COPB1	0.309376
CELL_PROLIFERATION_GO_0008283	6258	9	287	180	0.311679	SERPINF1,PCNA,BUB3,CAPN1,TGFBI,PRDX1,CAPNS1,TGFB1I1,SFN	0.317542
GENERATION_OF_PRECURSOR_METABOLITES_AND_ENERGY	6258	4	287	81	0.313855	POR,GAA,GFPT1,PYGB	0.318759
POSITIVE_REGULATION_OF_I_KAPPAB_KINASE_NF_KAPPAB_CASCADE	6258	2	287	43	0.315453	FLNA,LGALS1	0.319384
RESPONSE_TO_WOUNDING	6258	3	287	64	0.337717	F13A1,MGLL,LYZ	0.340863
INTRACELLULAR_PROTEIN_TRANSPORT	6258	4	287	84	0.341359	MYO6,KPNB1,FLNA,YWHAH	0.343473
NEGATIVE_REGULATION_OF_CELLULAR_METABOLIC_PROCESS	6258	4	287	87	0.369032	LIMA1,EIF4A3,STAT3,CAPG	0.370171
REGULATION_OF_RNA_METABOLIC_PROCESS	6258	8	287	169	0.371243	HNRNPF,XRCC6,RUVBL1,STAT3,ILF2,HNRNPAB,MYO6,CRK	0.371243

## Sheet: Module 3
Symbol	Total	interestGenesInTerm	interestGenes	TermGenesInTotal	Pvalue	interestGenesInTermList	FDRPval
MALE_GONAD_DEVELOPMENT	6258	1	215	1	0	CSDE1	0
RNA_SPLICING	6258	14	215	77	3.59953e-08	LSM6,SNRNP200,NONO,LSM4,EFTUD2,SF1,PRPF3,SRSF2,SNRPB2,SF3B4,SF3B2,SRSF11,RNPS1,SF3A1	5.70525e-06
NUCLEOBASENUCLEOSIDENUCLEOTIDE_AND_NUCLEIC_ACID_METABOLIC_PROCESS	6258	44	215	584	1.2135e-07	PTRF,ADSS,RAD23A,PABPC1,SRSF11,PARP1,YBX1,SF3B4,SF3B2,SF3A1,PNP,PRPF3,HSBP1,ADK,NPM1,PYCARD,GSPT1,LSM6,LSM4,NOP58,RUVBL2,ACLY,TCEB2,SNRNP200,HMGB1,HMGB2,SNRPB2,DEK,HMGA1,BCLAF1,NONO,NOP56,SRSF2,SF1,CHMP1A,NASP,ILF3,RBM14,PAICS,EFTUD2,BTF3,RNPS1,PSMC5,KHDRBS1	1.28226e-05
RNA_PROCESSING	6258	18	215	137	1.68172e-07	LSM6,SNRNP200,NONO,LSM4,EFTUD2,NOP58,NOP56,SRSF2,SNRPB2,PABPC1,SRSF11,RNPS1,KHDRBS1,SF1,PRPF3,SF3B4,SF3B2,SF3A1	1.33277e-05
RNA_METABOLIC_PROCESS	6258	33	215	389	3.07788e-07	PTRF,PABPC1,SRSF11,PARP1,YBX1,SF3B4,SF3B2,SF3A1,PRPF3,HSBP1,GSPT1,LSM6,LSM4,NOP58,TCEB2,SNRNP200,HMGB1,HMGB2,SNRPB2,DEK,HMGA1,NONO,NOP56,SRSF2,SF1,CHMP1A,ILF3,RBM14,EFTUD2,BTF3,RNPS1,PSMC5,KHDRBS1	1.95137e-05
RIBONUCLEOPROTEIN_COMPLEX_BIOGENESIS_AND_ASSEMBLY	6258	10	215	70	2.21529e-05	NOP58,SF1,NOP56,EIF3D,EIF3A,EIF3B,EIF3E,NPM1,EIF2B1,SF3A1	0.00117041
MRNA_METABOLIC_PROCESS	6258	9	215	66	7.2682e-05	NONO,KHDRBS1,EFTUD2,SF1,SRSF2,PABPC1,SRSF11,SF3A1,GSPT1	0.00329146
PROTEIN_RNA_COMPLEX_ASSEMBLY	6258	8	215	55	9.05929e-05	SF1,EIF3D,EIF3A,EIF3B,EIF3E,NPM1,SF3A1,EIF2B1	0.00358974
MRNA_PROCESSING_GO_0006397	6258	8	215	59	0.000158902	NONO,KHDRBS1,EFTUD2,SF1,SRSF2,PABPC1,SRSF11,SF3A1	0.00559687
CELLULAR_BIOSYNTHETIC_PROCESS	6258	16	215	192	0.000294372	ADSS,RPS27,ABCF1,ADK,NACA,RPL31,EIF2B1,RPL22,PAICS,EIF3D,EIF3A,EIF3B,EIF3E,HSP90AB1,HSP90AA1,ARPP19	0.00933158
BIOPOLYMER_METABOLIC_PROCESS	6258	44	215	786	0.000303255	PTRF,UBE2L3,PARP1,YBX1,SF3B4,SF3B2,SF3A1,HSBP1,LSM6,LSM4,NOP58,TCEB2,HMGB1,HMGB2,DEK,HMGA1,NONO,NOP56,SF1,USP7,ILF3,PSMD14,KHDRBS1,RAD23A,PABPC1,SRSF11,PNP,PRPF3,UFD1L,UBE2I,PRKDC,GSPT1,RUVBL2,SNRNP200,SNRPB2,ANXA1,SRSF2,CHMP1A,NASP,RBM14,EFTUD2,BTF3,RNPS1,PSMC5	0.00873926
MACROMOLECULAR_COMPLEX_ASSEMBLY	6258	15	215	177	0.000351595	PTRF,SF1,EIF2B1,SF3A1,TCEB2,TAPBP,APOA4,SEPT9,HMGB1,EIF3D,EIF3A,EIF3B,EIF3E,NPM1,HMGA1	0.00928798
RIBONUCLEOTIDE_METABOLIC_PROCESS	6258	3	215	11	0.000369689	ADSS,ACLY,ADK	0.00901473
CELLULAR_COMPONENT_ASSEMBLY	6258	15	215	184	0.000542989	PTRF,SF1,SF3A1,EIF2B1,TCEB2,TAPBP,APOA4,SEPT9,HMGB1,EIF3D,EIF3A,EIF3B,EIF3E,NPM1,HMGA1	0.0122948
TRANSLATIONAL_INITIATION	6258	5	215	32	0.00065698	EIF3D,EIF3A,EIF3B,EIF3E,EIF2B1	0.0138842
PURINE_RIBONUCLEOTIDE_METABOLIC_PROCESS	6258	2	215	6	0.000740749	ADSS,ACLY	0.0146761
ESTABLISHMENT_OF_PROTEIN_LOCALIZATION	6258	10	215	103	0.000755438	NOP58,CDC37,NPM1,PDIA3,PDIA4,IPO5,ARCN1,TOMM20,PYCARD,TNPO1	0.0140867
PROTEIN_IMPORT	6258	5	215	33	0.000780281	PDIA3,IPO5,NOP58,TOMM20,TNPO1	0.0137416
CELLULAR_PROTEIN_CATABOLIC_PROCESS	6258	5	215	34	0.000920722	UFD1L,UBE2I,UBE2L3,PSMD14,PSMC5	0.0153615
CHROMATIN_REMODELING	6258	3	215	14	0.00103374	RBBP4,NASP,HMGA1	0.0163848
TRANSCRIPTION	6258	19	215	274	0.00109081	PTRF,PARP1,YBX1,TCEB2,HMGB1,HMGB2,DEK,HMGA1,BCLAF1,HSBP1,CHMP1A,ILF3,RBM14,NPM1,BTF3,RNPS1,PSMC5,KHDRBS1,PYCARD	0.016466
CENTROSOME_CYCLE	6258	1	215	2	0.00117503	NPM1	0.0169312
REGULATION_OF_MUSCLE_CONTRACTION	6258	2	215	7	0.00126352	SRI,MYL9	0.0174146
ESTABLISHMENT_AND_OR_MAINTENANCE_OF_CHROMATIN_ARCHITECTURE	6258	5	215	37	0.00146061	RBBP4,HMGA1,HMGB1,NASP,RBM14	0.0192922
MACROMOLECULE_LOCALIZATION	6258	11	215	132	0.00183346	NOP58,CDC37,PDIA3,PDIA4,TOMM20,NPM1,IPO5,KHDRBS1,ARCN1,PYCARD,TNPO1	0.0232482
PROTEIN_LOCALIZATION	6258	10	215	115	0.00187995	NOP58,CDC37,PDIA3,PDIA4,TOMM20,NPM1,IPO5,ARCN1,PYCARD,TNPO1	0.0229209
PROTEIN_CATABOLIC_PROCESS	6258	5	215	39	0.00193597	UFD1L,UBE2I,UBE2L3,PSMD14,PSMC5	0.0227297
PURINE_NUCLEOTIDE_METABOLIC_PROCESS	6258	2	215	8	0.00197058	ADSS,ACLY	0.0223097
NUCLEOTIDE_BIOSYNTHETIC_PROCESS	6258	2	215	8	0.00197058	ADSS,ADK	0.0215404
PROTEIN_IMPORT_INTO_NUCLEUS	6258	4	215	27	0.00198736	PDIA3,IPO5,TNPO1,NOP58	0.0209998
CHROMATIN_MODIFICATION	6258	4	215	27	0.00198736	RBBP4,HMGA1,NASP,RBM14	0.0203224
RIBOSOME_BIOGENESIS_AND_ASSEMBLY	6258	3	215	17	0.00226635	NOP58,NOP56,NPM1	0.0224511
NUCLEAR_TRANSPORT	6258	6	215	54	0.00229644	PDIA3,IPO5,KHDRBS1,NOP58,NPM1,TNPO1	0.0220597
NUCLEOCYTOPLASMIC_TRANSPORT	6258	6	215	54	0.00229644	PDIA3,IPO5,KHDRBS1,NOP58,NPM1,TNPO1	0.0214109
NUCLEAR_IMPORT	6258	4	215	29	0.00276476	PDIA3,IPO5,NOP58,TNPO1	0.0250409
NEGATIVE_REGULATION_OF_TRANSCRIPTION	6258	6	215	56	0.00283795	HMGB1,HSBP1,KHDRBS1,CHMP1A,BCLAF1,ILF3	0.0249897
ACTIVATION_OF_NF_KAPPAB_TRANSCRIPTION_FACTOR	6258	2	215	9	0.00288134	NPM1,PYCARD	0.0246861
MRNA_SPLICE_SITE_SELECTION	6258	2	215	9	0.00288134	SF1,SF3A1	0.0240365
BASE_EXCISION_REPAIR	6258	2	215	9	0.00288134	HMGB1,HMGB2	0.0234201
PROTEIN_TRANSPORT	6258	8	215	89	0.00329969	NOP58,CDC37,NPM1,PDIA3,IPO5,ARCN1,TOMM20,TNPO1	0.02615
TRANSLATION	6258	10	215	124	0.00341265	EIF3D,EIF3A,RPS27,EIF3B,EIF3E,ABCF1,NACA,RPL31,EIF2B1,RPL22	0.0263856
INTERLEUKIN_1_SECRETION	6258	1	215	3	0.00344509	PYCARD	0.0260022
G_PROTEIN_SIGNALING_ADENYLATE_CYCLASE_ACTIVATING_PATHWAY	6258	1	215	3	0.00344509	CAP2	0.0253975
ADENYLATE_CYCLASE_ACTIVATION	6258	1	215	3	0.00344509	CAP2	0.0248203
GENE_SILENCING	6258	1	215	3	0.00344509	CHMP1A	0.0242687
CELLULAR_RESPONSE_TO_NUTRIENT_LEVELS	6258	1	215	3	0.00344509	CHMP1A	0.0237412
NUCLEOBASENUCLEOSIDE_AND_NUCLEOTIDE_METABOLIC_PROCESS	6258	4	215	31	0.00374138	ADK,ADSS,ACLY,PAICS	0.0252344
POSITIVE_REGULATION_OF_TRANSCRIPTION_FACTOR_ACTIVITY	6258	2	215	10	0.0040126	NPM1,PYCARD	0.0264999
CELLULAR_RESPONSE_TO_STIMULUS	6258	2	215	10	0.0040126	EIF2B1,CHMP1A	0.0259591
CHROMOSOME_ORGANIZATION_AND_BIOGENESIS	6258	6	215	61	0.00461986	HMGB1,RBBP4,HMGA1,CHMP1A,NASP,RBM14	0.0292899
REGULATION_OF_CELLULAR_METABOLIC_PROCESS	6258	19	215	313	0.00519163	PABPC1,HSBP1,EIF3D,EIF3A,EIF3E,NPM1,ARPP19,PYCARD,HMGB1,HMGB2,DEK,HMGA1,BCLAF1,CHMP1A,ILF3,RBM14,HSP90AB1,KHDRBS1,HSP90AA1	0.0322695
MAINTENANCE_OF_LOCALIZATION	6258	2	215	11	0.00537869	SRI,PDIA3	0.0327893
NEGATIVE_REGULATION_OF_NUCLEOBASENUCLEOSIDENUCLEOTIDE_AND_NUCLEIC_ACID_METABOLIC_PROCESS	6258	6	215	63	0.00553015	HSBP1,CHMP1A,ILF3,HMGB1,KHDRBS1,BCLAF1	0.0330766
REGULATION_OF_METABOLIC_PROCESS	6258	19	215	318	0.00617977	PABPC1,HSBP1,EIF3D,EIF3A,EIF3E,NPM1,ARPP19,PYCARD,HMGB1,HMGB2,DEK,HMGA1,BCLAF1,CHMP1A,ILF3,RBM14,HSP90AB1,KHDRBS1,HSP90AA1	0.0362775
NEGATIVE_REGULATION_OF_TRANSCRIPTION_DNA_DEPENDENT	6258	4	215	35	0.00639639	HMGB1,HSBP1,CHMP1A,ILF3	0.0368665
NEGATIVE_REGULATION_OF_RNA_METABOLIC_PROCESS	6258	4	215	35	0.00639639	HMGB1,HSBP1,CHMP1A,ILF3	0.0362081
CELLULAR_MACROMOLECULE_CATABOLIC_PROCESS	6258	6	215	65	0.00656872	UBE2L3,PSMC5,UFD1L,UBE2I,PSMD14,GSPT1	0.0365313
EPITHELIAL_TO_MESENCHYMAL_TRANSITION	6258	1	215	4	0.00673422	S100A4	0.036806
POSITIVE_REGULATION_OF_CYTOKINE_SECRETION	6258	1	215	4	0.00673422	PYCARD	0.0361822
AGING	6258	1	215	4	0.00673422	NPM1	0.0355791
KERATINOCYTE_DIFFERENTIATION	6258	1	215	4	0.00673422	ANXA1	0.0349959
CELLULAR_RESPONSE_TO_EXTRACELLULAR_STIMULUS	6258	1	215	4	0.00673422	CHMP1A	0.0344314
MAINTENANCE_OF_CELLULAR_PROTEIN_LOCALIZATION	6258	1	215	4	0.00673422	PDIA3	0.0338849
PROTEIN_AMINO_ACID_ADP_RIBOSYLATION	6258	1	215	4	0.00673422	PARP1	0.0333554
S_PHASE_OF_MITOTIC_CELL_CYCLE	6258	1	215	4	0.00673422	CHMP1A	0.0328423
BODY_FLUID_SECRETION	6258	1	215	4	0.00673422	COPA	0.0323447
PROTEIN_IMPORT_INTO_NUCLEUS_TRANSLOCATION	6258	1	215	4	0.00673422	TNPO1	0.0318619
MAINTENANCE_OF_PROTEIN_LOCALIZATION	6258	1	215	4	0.00673422	PDIA3	0.0313933
POSITIVE_REGULATION_OF_DNA_BINDING	6258	2	215	12	0.0069917	NPM1,PYCARD	0.0321213
ESTABLISHMENT_OF_CELLULAR_LOCALIZATION	6258	14	215	216	0.00716974	NOP58,CDC37,PDIA3,PDIA4,SNAP23,NPM1,MYH10,IPO5,KHDRBS1,HSP90AA1,ARCN1,PYCARD,TNPO1,SCRN1	0.0324687
INTRACELLULAR_PROTEIN_TRANSPORT	6258	7	215	84	0.00788645	NOP58,CDC37,NPM1,PDIA3,IPO5,ARCN1,TNPO1	0.0352113
NUCLEOTIDE_METABOLIC_PROCESS	6258	3	215	24	0.00838299	ADSS,ACLY,ADK	0.0369085
CELL_PROLIFERATION_GO_0008283	6258	12	215	180	0.00876775	MCTS1,RPS27,NUDC,KRT16,RBBP4,RBBP7,NAMPT,NASP,HDGF,CSE1L,NPM1,KHDRBS1	0.0380736
POSITIVE_REGULATION_OF_BINDING	6258	2	215	13	0.00886161	NPM1,PYCARD	0.0379612
CELLULAR_LOCALIZATION	6258	14	215	223	0.00951106	NOP58,CDC37,PDIA3,PDIA4,SNAP23,NPM1,MYH10,IPO5,KHDRBS1,HSP90AA1,ARCN1,PYCARD,TNPO1,SCRN1	0.0402001
REGULATION_OF_TRANSLATIONAL_INITIATION	6258	3	215	25	0.0097163	EIF3D,EIF3A,EIF3E	0.0405272
REGULATION_OF_BODY_FLUID_LEVELS	6258	3	215	25	0.0097163	COPA,GNA12,ENTPD1	0.0400009
RESPONSE_TO_ENDOGENOUS_STIMULUS	6258	7	215	88	0.0103497	RAD23A,PARP1,RUVBL2,EIF2B1,RBM14,HMGB1,HMGB2	0.0420624
BIOSYNTHETIC_PROCESS	6258	16	215	269	0.0107817	ADSS,RPS27,NACA,RPL31,RPL22,ABCF1,ADK,EIF2B1,PAICS,EIF3D,EIF3A,EIF3B,EIF3E,HSP90AB1,HSP90AA1,ARPP19	0.0432634
DNA_REPAIR	6258	5	215	55	0.0109189	HMGB1,HMGB2,RAD23A,PARP1,RUVBL2	0.0432662
CENTROSOME_ORGANIZATION_AND_BIOGENESIS	6258	1	215	5	0.0109704	NPM1	0.0429334
MAINTENANCE_OF_CELLULAR_LOCALIZATION	6258	1	215	5	0.0109704	PDIA3	0.0424098
S_PHASE	6258	1	215	5	0.0109704	CHMP1A	0.0418989
PEPTIDE_METABOLIC_PROCESS	6258	1	215	5	0.0109704	TAPBP	0.0414001
DEVELOPMENT_OF_PRIMARY_SEXUAL_CHARACTERISTICS	6258	1	215	5	0.0109704	CSDE1	0.040913
POSITIVE_REGULATION_OF_PROTEIN_SECRETION	6258	1	215	5	0.0109704	PYCARD	0.0404373
SECONDARY_METABOLIC_PROCESS	6258	2	215	14	0.0109965	RDH11,PAICS	0.0400676
RRNA_PROCESSING	6258	2	215	14	0.0109965	NOP58,NOP56	0.0396123
TRANSCRIPTION_DNA_DEPENDENT	6258	14	215	227	0.0110992	PTRF,PARP1,YBX1,TCEB2,HMGB1,HMGB2,DEK,HMGA1,HSBP1,CHMP1A,ILF3,RBM14,BTF3,PSMC5	0.0395332
RNA_BIOSYNTHETIC_PROCESS	6258	14	215	228	0.0115272	PTRF,PARP1,YBX1,TCEB2,HMGB1,HMGB2,DEK,HMGA1,HSBP1,CHMP1A,ILF3,RBM14,BTF3,PSMC5	0.0406013
RESPONSE_TO_STRESS	6258	14	215	229	0.011968	RAD23A,SERPINH1,PARP1,RUVBL2,GNA12,APOA4,HMGB1,HMGB2,STIP1,ANXA1,ABCF1,EIF2B1,NPM1,ENTPD1	0.0416908
BIOPOLYMER_CATABOLIC_PROCESS	6258	6	215	73	0.0122139	UBE2L3,PSMC5,UFD1L,UBE2I,PSMD14,GSPT1	0.0420848
INTERPHASE_OF_MITOTIC_CELL_CYCLE	6258	3	215	27	0.0127789	KHDRBS1,CHMP1A,GSPT1	0.0435581
PROTEIN_SECRETION	6258	2	215	15	0.0134026	PDIA4,PYCARD	0.0451981
RESPONSE_TO_HORMONE_STIMULUS	6258	2	215	15	0.0134026	EIF2B1,RBM14	0.0447224
RRNA_METABOLIC_PROCESS	6258	2	215	15	0.0134026	NOP58,NOP56	0.0442565
PROTEIN_TARGETING	6258	5	215	58	0.0140074	NOP58,CDC37,PDIA3,IPO5,TNPO1	0.0457766
REGULATION_OF_GENE_EXPRESSION	6258	15	215	258	0.0155823	HMGB1,HMGB2,DEK,HMGA1,BCLAF1,HSBP1,CHMP1A,ILF3,RBM14,EIF3D,EIF3A,EIF3E,NPM1,KHDRBS1,PYCARD	0.0504039
RESPONSE_TO_EXTERNAL_STIMULUS	6258	7	215	95	0.0159721	MAPK1,MAP2K1,ABCF1,CHMP1A,GNA12,ENTPD1,ANXA1	0.0511431
SPLICEOSOME_ASSEMBLY	6258	2	215	16	0.0160846	SF1,SF3A1	0.0509882
NITROGEN_COMPOUND_BIOSYNTHETIC_PROCESS	6258	2	215	16	0.0160846	HSP90AB1,HSP90AA1	0.0504834
REGULATION_OF_CYTOKINE_SECRETION	6258	1	215	6	0.0160852	PYCARD	0.0499902
G2_M_TRANSITION_OF_MITOTIC_CELL_CYCLE	6258	1	215	6	0.0160852	KHDRBS1	0.0495048
RESPONSE_TO_NUTRIENT	6258	1	215	6	0.0160852	CHMP1A	0.0490288
HOMOPHILIC_CELL_ADHESION	6258	1	215	6	0.0160852	ITGB1	0.0485619
SUPEROXIDE_METABOLIC_PROCESS	6258	1	215	6	0.0160852	APOA4	0.0481038
RNA_ELONGATION	6258	1	215	6	0.0160852	TCEB2	0.0476542
MICROTUBULE_ORGANIZING_CENTER_ORGANIZATION_AND_BIOGENESIS	6258	1	215	6	0.0160852	NPM1	0.047213
STRIATED_MUSCLE_CONTRACTION_GO_0006941	6258	1	215	6	0.0160852	SRI	0.0467798
DNA_MODIFICATION	6258	1	215	6	0.0160852	PNP	0.0463545
CYTOKINE_SECRETION	6258	1	215	6	0.0160852	PYCARD	0.0459369
TRANSCRIPTION_FROM_RNA_POLYMERASE_II_PROMOTER	6258	10	215	154	0.0165755	PARP1,YBX1,TCEB2,HMGB1,HMGB2,DEK,HSBP1,RBM14,BTF3,PSMC5	0.0469146
PROTEOLYSIS	6258	7	215	96	0.0169265	IDE,UBE2L3,PSMC5,SPCS1,UFD1L,UBE2I,PSMD14	0.047484
CELL_CYCLE_GO_0007049	6258	8	215	116	0.0178944	CDC37,PFDN1,CHMP1A,NASP,NPM1,MYH10,KHDRBS1,GSPT1	0.0497591
INTERPHASE	6258	3	215	30	0.0184231	KHDRBS1,CHMP1A,GSPT1	0.0507836
REGULATION_OF_TRANSCRIPTION_FACTOR_ACTIVITY	6258	2	215	17	0.0190457	NPM1,PYCARD	0.0520472
DIGESTION	6258	2	215	17	0.0190457	COPA,APOA4	0.0516024
REGULATION_OF_TRANSCRIPTION	6258	12	215	202	0.0213202	HMGB1,HMGB2,DEK,HMGA1,BCLAF1,HSBP1,CHMP1A,ILF3,RBM14,NPM1,KHDRBS1,PYCARD	0.0572755
MITOTIC_SISTER_CHROMATID_SEGREGATION	6258	1	215	7	0.0220138	CHMP1A	0.0586419
CELLULAR_PROTEIN_COMPLEX_DISASSEMBLY	6258	1	215	7	0.0220138	HMGA1	0.0581532
REGULATION_OF_HEART_CONTRACTION	6258	1	215	7	0.0220138	SRI	0.0576726
ESTABLISHMENT_OF_VESICLE_LOCALIZATION	6258	1	215	7	0.0220138	SNAP23	0.0571999
HEART_DEVELOPMENT	6258	1	215	7	0.0220138	SRI	0.0567348
SISTER_CHROMATID_SEGREGATION	6258	1	215	7	0.0220138	CHMP1A	0.0562773
ACTIN_FILAMENT_BASED_MOVEMENT	6258	1	215	7	0.0220138	MYH10	0.0558271
INNATE_IMMUNE_RESPONSE	6258	1	215	7	0.0220138	APOA4	0.055384
POSITIVE_REGULATION_OF_SECRETION	6258	1	215	7	0.0220138	PYCARD	0.0549479
CHROMOSOME_CONDENSATION	6258	1	215	7	0.0220138	CHMP1A	0.0545186
REGULATION_OF_NUCLEOBASENUCLEOSIDENUCLEOTIDE_AND_NUCLEIC_ACID_METABOLIC_PROCESS	6258	13	215	226	0.0231483	PABPC1,HMGB1,HMGB2,DEK,HMGA1,BCLAF1,HSBP1,CHMP1A,ILF3,RBM14,NPM1,KHDRBS1,PYCARD	0.0568839
MACROMOLECULE_CATABOLIC_PROCESS	6258	6	215	84	0.0247887	UBE2L3,PSMC5,UFD1L,UBE2I,PSMD14,GSPT1	0.0604463
LOCOMOTORY_BEHAVIOR	6258	2	215	19	0.0258107	MAPK1,MAP2K1	0.062458
DNA_RECOMBINATION	6258	2	215	19	0.0258107	HMGB1,RUVBL2	0.0619849
MEMBRANE_FUSION	6258	2	215	19	0.0258107	VAPA,SNAP23	0.0615188
INTRACELLULAR_TRANSPORT	6258	11	215	186	0.0259893	NOP58,CDC37,PDIA3,SNAP23,NPM1,MYH10,IPO5,KHDRBS1,HSP90AA1,ARCN1,TNPO1	0.0614822
PROTEIN_METABOLIC_PROCESS	6258	31	215	658	0.026091	UBE2L3,PARP1,CCT6A,IDE,CCT3,UFD1L,TAPBP,SEPT9,EIF3D,EIF3A,EIF3B,EIF3E,SPCS1,UBE2I,PRKDC,RPS27,RUVBL2,NACA,RPL31,RPL22,TCEB2,APOA4,HMGA1,ANXA1,ABCF1,USP7,EIF2B1,PSMD14,RBM14,PSMC5,HSP90AA1	0.0612656
CYTOKINESIS	6258	1	215	8	0.0286949	MYH10	0.0668845
ISOPRENOID_METABOLIC_PROCESS	6258	1	215	8	0.0286949	RDH11	0.0663963
RESPONSE_TO_CARBOHYDRATE_STIMULUS	6258	1	215	8	0.0286949	EIF2B1	0.0659151
PROTEIN_COMPLEX_DISASSEMBLY	6258	1	215	8	0.0286949	HMGA1	0.0654409
REGULATION_OF_ACTION_POTENTIAL	6258	1	215	8	0.0286949	SRI	0.0649735
LIPID_HOMEOSTASIS	6258	1	215	8	0.0286949	APOA4	0.0645127
REGULATION_OF_MITOTIC_CELL_CYCLE	6258	1	215	8	0.0286949	CHMP1A	0.0640584
VESICLE_LOCALIZATION	6258	1	215	8	0.0286949	SNAP23	0.0636104
TRICARBOXYLIC_ACID_CYCLE_INTERMEDIATE_METABOLIC_PROCESS	6258	1	215	8	0.0286949	ACLY	0.0631687
MACROMOLECULE_BIOSYNTHETIC_PROCESS	6258	11	215	189	0.0289732	RPS27,ABCF1,NACA,RPL31,EIF2B1,RPL22,EIF3D,EIF3A,EIF3B,EIF3E,ARPP19	0.0633413
NEGATIVE_REGULATION_OF_CELLULAR_METABOLIC_PROCESS	6258	6	215	87	0.0293615	HSBP1,CHMP1A,ILF3,HMGB1,KHDRBS1,BCLAF1	0.0637506
BLOOD_COAGULATION	6258	2	215	20	0.0296146	GNA12,ENTPD1	0.0638628
NEGATIVE_REGULATION_OF_TRANSCRIPTION_FROM_RNA_POLYMERASE_II_PROMOTER	6258	2	215	20	0.0296146	HSBP1,HMGB1	0.0634313
COAGULATION	6258	2	215	20	0.0296146	GNA12,ENTPD1	0.0630056
CELLULAR_PROTEIN_METABOLIC_PROCESS	6258	28	215	591	0.0303292	UBE2L3,PARP1,CCT6A,IDE,CCT3,UFD1L,EIF3D,EIF3A,EIF3B,EIF3E,SPCS1,UBE2I,PRKDC,RPS27,RUVBL2,NACA,RPL31,RPL22,APOA4,HMGA1,ANXA1,ABCF1,USP7,EIF2B1,PSMD14,RBM14,PSMC5,HSP90AA1	0.0640958
NEGATIVE_REGULATION_OF_METABOLIC_PROCESS	6258	6	215	88	0.0310044	HSBP1,CHMP1A,ILF3,HMGB1,KHDRBS1,BCLAF1	0.0650888
RESPONSE_TO_DNA_DAMAGE_STIMULUS	6258	5	215	70	0.032401	HMGB1,HMGB2,RAD23A,PARP1,RUVBL2	0.067573
POSITIVE_REGULATION_OF_CELLULAR_METABOLIC_PROCESS	6258	6	215	89	0.0327082	ILF3,RBM14,HSP90AB1,HSP90AA1,HMGA1,ARPP19	0.067768
RESPONSE_TO_CHEMICAL_STIMULUS	6258	8	215	129	0.0329232	MAPK1,SERPINH1,MAP2K1,CHMP1A,EIF2B1,RBM14,APOA4,NDRG1	0.0677706
REGULATION_OF_DNA_BINDING	6258	2	215	21	0.0336975	NPM1,PYCARD	0.0689169
CELL_CYCLE_PROCESS	6258	5	215	71	0.0344172	CHMP1A,NPM1,MYH10,KHDRBS1,GSPT1	0.0699375
PROTEIN_FOLDING	6258	4	215	53	0.0344629	CCT3,HSP90AA1,CCT6A,RUVBL2	0.0695844
POSITIVE_REGULATION_OF_METABOLIC_PROCESS	6258	6	215	90	0.0344735	ILF3,RBM14,HSP90AB1,HSP90AA1,HMGA1,ARPP19	0.0691653
CELLULAR_MACROMOLECULE_METABOLIC_PROCESS	6258	28	215	600	0.0360539	UBE2L3,PARP1,CCT6A,IDE,CCT3,UFD1L,EIF3D,EIF3A,EIF3B,EIF3E,SPCS1,UBE2I,PRKDC,RPS27,RUVBL2,NACA,RPL31,RPL22,APOA4,HMGA1,ANXA1,ABCF1,USP7,EIF2B1,PSMD14,RBM14,PSMC5,HSP90AA1	0.071881
RESPONSE_TO_HEAT	6258	1	215	9	0.0360702	EIF2B1	0.0714641
CELL_DIVISION	6258	1	215	9	0.0360702	MYH10	0.0710202
RNA_3END_PROCESSING	6258	1	215	9	0.0360702	PABPC1	0.0705819
G_PROTEIN_SIGNALING_COUPLED_TO_CAMP_NUCLEOTIDE_SECOND_MESSENGER	6258	1	215	9	0.0360702	CAP2	0.0701488
MACROMOLECULAR_COMPLEX_DISASSEMBLY	6258	1	215	9	0.0360702	HMGA1	0.0697211
CYTOKINE_AND_CHEMOKINE_MEDIATED_SIGNALING_PATHWAY	6258	1	215	9	0.0360702	PYCARD	0.0692985
PIGMENT_BIOSYNTHETIC_PROCESS	6258	1	215	9	0.0360702	PAICS	0.0688811
REGULATION_OF_PROTEIN_SECRETION	6258	1	215	9	0.0360702	PYCARD	0.0684686
HEMOSTASIS	6258	2	215	22	0.0380568	GNA12,ENTPD1	0.0718096
ESTABLISHMENT_OF_LOCALIZATION	6258	20	215	407	0.0390398	SNAP23,SCRN1,RAB13,NPM1,COPA,IPO5,ARCN1,PYCARD,NOP58,PDIA3,PDIA4,APOA4,MYH10,CDC37,CHMP1A,TOMM20,SRI,KHDRBS1,HSP90AA1,TNPO1	0.0732285
CELLULAR_CATABOLIC_PROCESS	6258	8	215	135	0.0421853	UBE2L3,UFD1L,ACLY,PSMD14,APOA4,PSMC5,UBE2I,GSPT1	0.0786632
WOUND_HEALING	6258	2	215	23	0.042689	GNA12,ENTPD1	0.0791369
RESPONSE_TO_NUTRIENT_LEVELS	6258	1	215	10	0.0440846	CHMP1A	0.081249
VITAMIN_METABOLIC_PROCESS	6258	1	215	10	0.0440846	RDH11	0.0807793
COVALENT_CHROMATIN_MODIFICATION	6258	1	215	10	0.0440846	RBM14	0.0803151
NLS_BEARING_SUBSTRATE_IMPORT_INTO_NUCLEUS	6258	1	215	10	0.0440846	IPO5	0.0798562
GLIOGENESIS	6258	1	215	10	0.0440846	EIF2B1	0.0794024
HISTONE_MODIFICATION	6258	1	215	10	0.0440846	RBM14	0.0789538
PIGMENT_METABOLIC_PROCESS	6258	1	215	10	0.0440846	PAICS	0.0785103
CAMP_MEDIATED_SIGNALING	6258	1	215	10	0.0440846	CAP2	0.0780717
PROTEIN_DNA_COMPLEX_ASSEMBLY	6258	2	215	24	0.0475899	PTRF,HMGB1	0.083811
CELL_CELL_ADHESION	6258	2	215	24	0.0475899	APOA4,ITGB1	0.083348
RESPONSE_TO_VIRUS	6258	1	215	11	0.0526859	BANF1	0.0917662
INSULIN_RECEPTOR_SIGNALING_PATHWAY	6258	1	215	11	0.0526859	GRB2	0.0912647
VIRAL_GENOME_REPLICATION	6258	1	215	11	0.0526859	DEK	0.0907687
POST_GOLGI_VESICLE_MEDIATED_TRANSPORT	6258	1	215	11	0.0526859	SNAP23	0.0902781
REGULATION_OF_NUCLEOCYTOPLASMIC_TRANSPORT	6258	1	215	11	0.0526859	KHDRBS1	0.0897927
ESTABLISHMENT_OF_ORGANELLE_LOCALIZATION	6258	1	215	11	0.0526859	SNAP23	0.0893125
EXOCYTOSIS	6258	1	215	11	0.0526859	SCRN1	0.0888375
G_PROTEIN_SIGNALING_COUPLED_TO_CYCLIC_NUCLEOTIDE_SECOND_MESSENGER	6258	1	215	11	0.0526859	CAP2	0.0883674
G1_S_TRANSITION_OF_MITOTIC_CELL_CYCLE	6258	1	215	11	0.0526859	GSPT1	0.0879023
CATABOLIC_PROCESS	6258	8	215	141	0.0530664	UBE2L3,UFD1L,ACLY,PSMD14,APOA4,PSMC5,UBE2I,GSPT1	0.0880735
REPRODUCTIVE_PROCESS	6258	3	215	42	0.0548394	IDE,DEK,CSDE1	0.0905421
ANTI_APOPTOSIS	6258	4	215	61	0.0574949	TXNDC5,HMGB1,NPM1,ANXA1	0.0944347
REGULATION_OF_BINDING	6258	2	215	26	0.0581772	NPM1,PYCARD	0.0950627
RESPONSE_TO_EXTRACELLULAR_STIMULUS	6258	1	215	12	0.0618248	CHMP1A	0.100505
CHROMOSOME_SEGREGATION	6258	1	215	12	0.0618248	CHMP1A	0.0999921
REGULATION_OF_CYCLIN_DEPENDENT_PROTEIN_KINASE_ACTIVITY	6258	1	215	12	0.0618248	CDC37	0.0994846
OXYGEN_AND_REACTIVE_OXYGEN_SPECIES_METABOLIC_PROCESS	6258	1	215	12	0.0618248	APOA4	0.0989821
REGULATION_OF_INTRACELLULAR_TRANSPORT	6258	1	215	12	0.0618248	KHDRBS1	0.0984847
RNA_SPLICINGVIA_TRANSESTERIFICATION_REACTIONS	6258	2	215	27	0.063852	SF1,SF3A1	0.101205
REGULATION_OF_RNA_METABOLIC_PROCESS	6258	9	215	169	0.0650885	PABPC1,HMGB1,HMGB2,DEK,HMGA1,HSBP1,CHMP1A,ILF3,RBM14	0.102652
DNA_METABOLIC_PROCESS	6258	7	215	125	0.0652206	RAD23A,PARP1,RUVBL2,NASP,HMGB1,HMGB2,PNP	0.102351
RESPONSE_TO_WOUNDING	6258	4	215	64	0.067954	GNA12,ENTPD1,ABCF1,ANXA1	0.106115
SECRETION	6258	5	215	84	0.0680884	COPA,PDIA4,PYCARD,SNAP23,SCRN1	0.105804
NEGATIVE_REGULATION_OF_CELL_CYCLE	6258	2	215	28	0.0697722	KHDRBS1,CHMP1A	0.107892
RESPONSE_TO_TEMPERATURE_STIMULUS	6258	1	215	13	0.0714545	EIF2B1	0.109957
ESTABLISHMENT_AND_OR_MAINTENANCE_OF_CELL_POLARITY	6258	1	215	13	0.0714545	CAP2	0.109425
NUCLEOTIDE_EXCISION_REPAIR	6258	1	215	13	0.0714545	RAD23A	0.108899
HORMONE_METABOLIC_PROCESS	6258	1	215	13	0.0714545	RDH11	0.108378
CYCLIC_NUCLEOTIDE_MEDIATED_SIGNALING	6258	1	215	13	0.0714545	CAP2	0.107862
CHROMATIN_ASSEMBLY_OR_DISASSEMBLY	6258	1	215	13	0.0714545	HMGA1	0.107351
REPRODUCTION	6258	4	215	65	0.0716604	HIST1H1A,CSDE1,IDE,DEK	0.107153
REGULATION_OF_SECRETION	6258	1	215	14	0.0815308	PYCARD	0.121339
EPIDERMAL_GROWTH_FACTOR_RECEPTOR_SIGNALING_PATHWAY	6258	1	215	14	0.0815308	GRB2	0.120772
REGULATION_OF_GENE_EXPRESSION_EPIGENETIC	6258	1	215	14	0.0815308	HMGA1	0.120211
CELLULAR_DEFENSE_RESPONSE	6258	1	215	14	0.0815308	ITGB1	0.119654
REGULATION_OF_TRANSLATION	6258	3	215	48	0.0815453	EIF3D,EIF3A,EIF3E	0.119124
REGULATION_OF_TRANSPORT	6258	2	215	30	0.0823207	APOA4,KHDRBS1	0.119705
G_PROTEIN_COUPLED_RECEPTOR_PROTEIN_SIGNALING_PATHWAY	6258	3	215	49	0.0865231	LANCL1,CAP2,GNA12	0.125241
SECRETION_BY_CELL	6258	4	215	69	0.0875694	PDIA4,PYCARD,SNAP23,SCRN1	0.126179
EMBRYONIC_DEVELOPMENT	6258	1	215	15	0.0920121	NASP	0.131981
DNA_PACKAGING	6258	1	215	15	0.0920121	CHMP1A	0.131387
MITOCHONDRIAL_TRANSPORT	6258	1	215	15	0.0920121	HSP90AA1	0.130797
MUSCLE_DEVELOPMENT	6258	2	215	32	0.0957623	SRI,EMD	0.135521
CELL_SURFACE_RECEPTOR_LINKED_SIGNAL_TRANSDUCTION_GO_0007166	6258	7	215	137	0.0985566	GNA12,ANXA1,LANCL1,CAP2,GRB2,KHDRBS1,PYCARD	0.138855
CELL_CELL_SIGNALING	6258	4	215	72	0.100613	MAPK1,NAMPT,SRI,GRB2	0.141125
POSITIVE_REGULATION_OF_TRANSCRIPTIONDNA_DEPENDENT	6258	3	215	52	0.102312	HMGA1,ILF3,RBM14	0.142876
POSITIVE_REGULATION_OF_CELLULAR_PROCESS	6258	13	215	281	0.102798	MAPK1,MCTS1,HMGA1,BCLAF1,VAPA,FKBP1A,NAMPT,ILF3,RBM14,HSP90AB1,HSP90AA1,ARPP19,PYCARD	0.142925
GLUCOSE_METABOLIC_PROCESS	6258	1	215	16	0.102859	ARPP19	0.142385
VIRAL_INFECTIOUS_CYCLE	6258	1	215	16	0.102859	DEK	0.141766
RNA_EXPORT_FROM_NUCLEUS	6258	1	215	16	0.102859	KHDRBS1	0.141153
ORGANELLE_LOCALIZATION	6258	1	215	16	0.102859	SNAP23	0.140544
CARBOHYDRATE_BIOSYNTHETIC_PROCESS	6258	1	215	16	0.102859	ARPP19	0.139941
TRANSPORT	6258	17	215	382	0.105634	SNAP23,SCRN1,RAB13,NPM1,IPO5,ARCN1,NOP58,PDIA3,APOA4,MYH10,CDC37,CHMP1A,TOMM20,SRI,KHDRBS1,HSP90AA1,TNPO1	0.143102
REGULATION_OF_TRANSCRIPTIONDNA_DEPENDENT	6258	8	215	163	0.107756	HMGB1,HMGB2,DEK,HMGA1,HSBP1,CHMP1A,ILF3,RBM14	0.145356
POSITIVE_REGULATION_OF_RNA_METABOLIC_PROCESS	6258	3	215	53	0.107851	HMGA1,ILF3,RBM14	0.144868
BEHAVIOR	6258	2	215	34	0.110033	MAPK1,MAP2K1	0.147175
EPIDERMIS_DEVELOPMENT	6258	2	215	34	0.110033	KRT16,KRT14	0.146556
REGULATION_OF_TRANSCRIPTION_FROM_RNA_POLYMERASE_II_PROMOTER	6258	5	215	96	0.111697	HSBP1,RBM14,HMGB1,HMGB2,DEK	0.14815
LIPID_TRANSPORT	6258	1	215	17	0.114034	APOA4	0.15062
AROMATIC_COMPOUND_METABOLIC_PROCESS	6258	1	215	17	0.114034	PAICS	0.149995
HETEROCYCLE_METABOLIC_PROCESS	6258	1	215	17	0.114034	PAICS	0.149375
RNA_CATABOLIC_PROCESS	6258	1	215	17	0.114034	GSPT1	0.14876
NEGATIVE_REGULATION_OF_APOPTOSIS	6258	4	215	76	0.119422	TXNDC5,HMGB1,NPM1,ANXA1	0.15515
NEGATIVE_REGULATION_OF_PROGRAMMED_CELL_DEATH	6258	4	215	76	0.119422	TXNDC5,HMGB1,NPM1,ANXA1	0.154517
DEFENSE_RESPONSE	6258	4	215	77	0.124367	ABCF1,APOA4,ITGB1,ANXA1	0.160261
ECTODERM_DEVELOPMENT	6258	2	215	36	0.125064	KRT16,KRT14	0.160508
CYTOSKELETON_DEPENDENT_INTRACELLULAR_TRANSPORT	6258	1	215	18	0.125502	MYH10	0.16042
RESPONSE_TO_ORGANIC_SUBSTANCE	6258	1	215	18	0.125502	EIF2B1	0.159776
POSITIVE_REGULATION_OF_BIOLOGICAL_PROCESS	6258	13	215	293	0.131286	MAPK1,MCTS1,HMGA1,BCLAF1,VAPA,FKBP1A,NAMPT,ILF3,RBM14,HSP90AB1,HSP90AA1,ARPP19,PYCARD	0.16647
SIGNAL_TRANSDUCTION	6258	23	215	552	0.134602	GNA12,NAMPT,MAP2K1,HMGB1,DEK,VAPA,LANCL1,SRI,KHDRBS1,MAPK1,FKBP1A,GDI2,CAP2,YWHAE,GRB2,NPM1,RANBP1,G3BP1,PYCARD,RANGAP1,RPS27,PDIA3,ANXA1	0.169996
LIPID_CATABOLIC_PROCESS	6258	1	215	19	0.137231	APOA4	0.172627
CELLULAR_COMPONENT_DISASSEMBLY	6258	1	215	19	0.137231	HMGA1	0.171945
VIRAL_REPRODUCTIVE_PROCESS	6258	1	215	19	0.137231	DEK	0.171268
TRANSCRIPTION_INITIATION	6258	1	215	19	0.137231	PTRF	0.170597
LIPOPROTEIN_METABOLIC_PROCESS	6258	1	215	19	0.137231	APOA4	0.16993
POSITIVE_REGULATION_OF_TRANSCRIPTION	6258	3	215	58	0.137467	HMGA1,ILF3,RBM14	0.16956
TRANSMISSION_OF_NERVE_IMPULSE	6258	2	215	38	0.140788	MAPK1,SRI	0.172984
REGULATION_OF_CELL_CYCLE	6258	3	215	59	0.14375	CDC37,KHDRBS1,CHMP1A	0.175941
REGULATION_OF_CELLULAR_COMPONENT_ORGANIZATION_AND_BIOGENESIS	6258	4	215	81	0.145066	HMGB1,EIF3D,EIF3A,EIF3E	0.176869
INFLAMMATORY_RESPONSE	6258	2	215	39	0.148887	ABCF1,ANXA1	0.180833
VIRAL_REPRODUCTION	6258	1	215	20	0.149188	DEK	0.180506
ANGIOGENESIS	6258	1	215	20	0.149188	NCL	0.17982
POSITIVE_REGULATION_OF_NUCLEOBASENUCLEOSIDENUCLEOTIDE_AND_NUCLEIC_ACID_METABOLIC_PROCESS	6258	3	215	60	0.150144	HMGA1,ILF3,RBM14	0.180287
NUCLEOBASENUCLEOSIDENUCLEOTIDE_AND_NUCLEIC_ACID_TRANSPORT	6258	1	215	21	0.161345	KHDRBS1	0.193005
NUCLEAR_EXPORT	6258	1	215	21	0.161345	KHDRBS1	0.192279
GROWTH	6258	1	215	21	0.161345	NOP58	0.191559
NEGATIVE_REGULATION_OF_CELLULAR_COMPONENT_ORGANIZATION_AND_BIOGENESIS	6258	1	215	21	0.161345	HMGB1	0.190844
RESPONSE_TO_OTHER_ORGANISM	6258	1	215	21	0.161345	BANF1	0.190135
ORGANELLE_ORGANIZATION_AND_BIOGENESIS	6258	12	215	279	0.162316	NOP58,SNAP23,HMGB1,MYH10,HMGA1,NOP56,RBBP4,CHMP1A,NASP,RBM14,NPM1,HSP90AA1	0.190571
MITOTIC_CELL_CYCLE	6258	3	215	62	0.163251	KHDRBS1,CHMP1A,GSPT1	0.190962
CELL_CYCLE_PHASE	6258	3	215	62	0.163251	KHDRBS1,CHMP1A,GSPT1	0.19026
RAS_PROTEIN_SIGNAL_TRANSDUCTION	6258	2	215	41	0.165518	G3BP1,GRB2	0.192195
PROTEIN_OLIGOMERIZATION	6258	1	215	22	0.173674	43352	0.200929
POSITIVE_REGULATION_OF_TRANSCRIPTION_FROM_RNA_POLYMERASE_II_PROMOTER	6258	1	215	22	0.173674	RBM14	0.200198
CELL_CYCLE_ARREST_GO_0007050	6258	1	215	22	0.173674	KHDRBS1	0.199473
REGULATION_OF_BIOLOGICAL_QUALITY	6258	7	215	158	0.175875	NOP58,PABPC1,GNA12,APOA4,SRI,ENTPD1,COPA	0.201272
NEGATIVE_REGULATION_OF_DEVELOPMENTAL_PROCESS	6258	4	215	87	0.178648	TXNDC5,HMGB1,NPM1,ANXA1	0.20371
POSITIVE_REGULATION_OF_I_KAPPAB_KINASE_NF_KAPPAB_CASCADE	6258	2	215	43	0.182666	VAPA,FKBP1A	0.207546
CYTOKINE_PRODUCTION	6258	1	215	23	0.186148	PYCARD	0.210747
ANATOMICAL_STRUCTURE_FORMATION	6258	1	215	23	0.186148	NCL	0.209997
VASCULATURE_DEVELOPMENT	6258	1	215	23	0.186148	NCL	0.209252
UBIQUITIN_CYCLE	6258	1	215	23	0.186148	USP7	0.208513
REGULATION_OF_MULTICELLULAR_ORGANISMAL_PROCESS	6258	2	215	44	0.191413	SRI,MYL9	0.213655
GAMETE_GENERATION	6258	1	215	24	0.198745	HIST1H1A	0.22106
SKELETAL_DEVELOPMENT	6258	1	215	24	0.198745	UFD1L	0.220287
DNA_DEPENDENT_DNA_REPLICATION	6258	1	215	24	0.198745	HMGB2	0.219519
RESPONSE_TO_BIOTIC_STIMULUS	6258	2	215	45	0.200264	SERPINH1,BANF1	0.220429
REGULATION_OF_I_KAPPAB_KINASE_NF_KAPPAB_CASCADE	6258	2	215	45	0.200264	VAPA,FKBP1A	0.219667
NEGATIVE_REGULATION_OF_CELLULAR_PROCESS	6258	10	215	241	0.205897	HMGB1,BCLAF1,ANXA1,TXNDC5,HSBP1,RBBP4,CHMP1A,ILF3,NPM1,KHDRBS1	0.225066
SECOND_MESSENGER_MEDIATED_SIGNALING	6258	1	215	26	0.224211	CAP2	0.244244
NEGATIVE_REGULATION_OF_BIOLOGICAL_PROCESS	6258	10	215	248	0.232516	HMGB1,BCLAF1,ANXA1,TXNDC5,HSBP1,RBBP4,CHMP1A,ILF3,NPM1,KHDRBS1	0.252423
REGULATION_OF_APOPTOSIS	6258	7	215	171	0.234091	MAPK1,TXNDC5,HMGB1,NPM1,BCLAF1,PYCARD,ANXA1	0.253266
REGULATION_OF_PROGRAMMED_CELL_DEATH	6258	7	215	171	0.234091	MAPK1,TXNDC5,HMGB1,NPM1,BCLAF1,PYCARD,ANXA1	0.252404
SYSTEM_PROCESS	6258	6	215	146	0.235798	MAPK1,EMD,SRI,DIAPH1,MYL9,COPA	0.253383
POSITIVE_REGULATION_OF_CELL_PROLIFERATION	6258	2	215	49	0.236542	MCTS1,NAMPT	0.253324
TISSUE_DEVELOPMENT	6258	2	215	49	0.236542	KRT16,KRT14	0.252471
CHEMICAL_HOMEOSTASIS	6258	2	215	49	0.236542	APOA4,SRI	0.251624
COENZYME_METABOLIC_PROCESS	6258	1	215	27	0.23704	ACLY	0.25131
SEXUAL_REPRODUCTION	6258	1	215	27	0.23704	HIST1H1A	0.250472
PROTEIN_COMPLEX_ASSEMBLY	6258	4	215	97	0.240153	TAPBP,SEPT9,HMGA1,TCEB2	0.252919
DNA_REPLICATION	6258	2	215	50	0.245791	HMGB2,NASP	0.257999
SMALL_GTPASE_MEDIATED_SIGNAL_TRANSDUCTION	6258	2	215	51	0.255096	G3BP1,GRB2	0.266883
REGULATION_OF_CELL_PROLIFERATION	6258	4	215	100	0.259651	MCTS1,RBBP4,NAMPT,NPM1	0.270755
CELLULAR_CATION_HOMEOSTASIS	6258	1	215	29	0.262794	SRI	0.273133
MULTICELLULAR_ORGANISMAL_DEVELOPMENT	6258	12	215	312	0.274898	KRT16,KRT14,DDX1,UFD1L,RBBP7,NUDC,CSDE1,NCL,EMD,NASP,EIF2B1,SRI	0.28478
SECRETORY_PATHWAY	6258	2	215	54	0.283277	SNAP23,SCRN1	0.292504
NEGATIVE_REGULATION_OF_CELL_PROLIFERATION	6258	2	215	54	0.283277	NPM1,RBBP4	0.291554
POSITIVE_REGULATION_OF_SIGNAL_TRANSDUCTION	6258	2	215	55	0.292736	VAPA,FKBP1A	0.300315
I_KAPPAB_KINASE_NF_KAPPAB_CASCADE	6258	2	215	55	0.292736	VAPA,FKBP1A	0.299346
CELL_DEVELOPMENT	6258	10	215	264	0.297809	MAPK1,HMGB1,BCLAF1,ANXA1,S100A4,TXNDC5,EIF2B1,CSE1L,NPM1,PYCARD	0.303554
NEUROLOGICAL_SYSTEM_PROCESS	6258	3	215	81	0.302997	MAPK1,SRI,DIAPH1	0.307853
ORGAN_DEVELOPMENT	6258	7	215	186	0.308238	CSDE1,NCL,KRT16,KRT14,EMD,UFD1L,SRI	0.312177
REGULATION_OF_CELLULAR_PROTEIN_METABOLIC_PROCESS	6258	3	215	82	0.310819	EIF3D,EIF3A,EIF3E	0.313789
PROGRAMMED_CELL_DEATH	6258	8	215	214	0.314616	MAPK1,HMGB1,BCLAF1,ANXA1,TXNDC5,CSE1L,NPM1,PYCARD	0.316613
APOPTOSIS_GO	6258	8	215	214	0.314616	MAPK1,HMGB1,BCLAF1,ANXA1,TXNDC5,CSE1L,NPM1,PYCARD	0.315611
REGULATION_OF_DEVELOPMENTAL_PROCESS	6258	7	215	198	0.370771	MAPK1,HMGB1,BCLAF1,ANXA1,TXNDC5,NPM1,PYCARD	0.370771

## Sheet: Module 4
Symbol	Total	interestGenesInTerm	interestGenes	TermGenesInTotal	Pvalue	interestGenesInTermList	FDRPval
TRANSLATION	6258	19	107	124	1.04361e-14	RPL18,RPL13,RPL15,RPS11,RPL7,RPL6,RPL9,RPL3,EEF1A1,RPS9,RPS2,RPS3,RPS3A,RPL35,RPL38,RPL34,RRBP1,RPL28,RPL21	8.87068e-13
MACROMOLECULE_BIOSYNTHETIC_PROCESS	6258	21	107	189	4.47198e-13	RPL18,RPL13,RPL15,RPS11,RPS9,RPL35,RPL38,RPL34,RRBP1,RPL28,RPL21,RPN1,RPL7,RPL6,RPL9,RPL3,EEF1A1,ALG5,RPS2,RPS3,RPS3A	1.90059e-11
CELLULAR_BIOSYNTHETIC_PROCESS	6258	19	107	192	4.73006e-11	RPL18,RPL13,RPL15,RPS11,RPS9,RPL35,RPL38,RPL34,RRBP1,RPL28,RPL21,RPL7,RPL6,RPL9,RPL3,EEF1A1,RPS2,RPS3,RPS3A	1.34018e-09
BIOSYNTHETIC_PROCESS	6258	21	107	269	5.29307e-10	RPL18,RPL13,RPL15,RPS11,RPS9,RPL35,RPL38,RPL34,RPL28,RPL21,RPN1,RPL7,RPL6,RPL9,RPL3,ALG5,RPS2,RPS3,RPS3A,RRBP1,EEF1A1	1.12478e-08
CELLULAR_PROTEIN_METABOLIC_PROCESS	6258	26	107	591	1.30213e-06	FKBP4,P4HB,EEF1A1,RPL18,RPL13,RPL15,RPS11,RPS9,PDIA6,RPL35,RPL38,RPL34,RPL28,RPL21,RPN1,RPN2,RPL7,RPL6,RPL9,RPL3,PRDX4,ALG5,RPS2,RPS3,RPS3A,RRBP1	2.21362e-05
CELLULAR_MACROMOLECULE_METABOLIC_PROCESS	6258	26	107	600	1.75069e-06	FKBP4,EEF1A1,P4HB,RPL18,RPL13,RPL15,RPS11,RPS9,PDIA6,RPL35,RPL38,RPL34,RPL28,RPL21,RPN1,RPN2,RPL7,RPL6,RPL9,RPL3,PRDX4,ALG5,RPS2,RPS3,RPS3A,RRBP1	2.48015e-05
PROTEIN_METABOLIC_PROCESS	6258	27	107	658	3.25084e-06	FKBP4,P4HB,EEF1A1,RPL18,RPL13,RPL15,RPS11,RPS9,PDIA6,RPL35,RPL38,RPL34,RPL28,RPL21,RPN1,RPN2,RPL7,RPL6,RPL9,RPL3,PRDX4,ALG5,RPS2,RPS3,RPS3A,EPRS,RRBP1	3.94745e-05
CHROMOSOME_SEGREGATION	6258	2	107	12	0.000955648	ARL8A,ARL8B	0.0101538
I_KAPPAB_KINASE_NF_KAPPAB_CASCADE	6258	4	107	55	0.00234711	GOLT1B,PRDX4,EEF1D,MAVS	0.0221671
SUPEROXIDE_METABOLIC_PROCESS	6258	1	107	6	0.00415404	SOD2	0.0353093
PURINE_RIBONUCLEOTIDE_METABOLIC_PROCESS	6258	1	107	6	0.00415404	OLA1	0.0320994
PROTEIN_EXPORT_FROM_NUCLEUS	6258	1	107	6	0.00415404	CALR	0.0294244
BIOPOLYMER_BIOSYNTHETIC_PROCESS	6258	1	107	6	0.00415404	EEF1A1	0.027161
POSITIVE_REGULATION_OF_I_KAPPAB_KINASE_NF_KAPPAB_CASCADE	6258	3	107	43	0.00597333	GOLT1B,EEF1D,MAVS	0.0362667
REGULATION_OF_I_KAPPAB_KINASE_NF_KAPPAB_CASCADE	6258	3	107	45	0.00702634	GOLT1B,EEF1D,MAVS	0.0398159
PURINE_NUCLEOTIDE_METABOLIC_PROCESS	6258	1	107	8	0.00758265	OLA1	0.0402828
TRICARBOXYLIC_ACID_CYCLE_INTERMEDIATE_METABOLIC_PROCESS	6258	1	107	8	0.00758265	IDH3B	0.0379132
PROTEIN_TARGETING_TO_MITOCHONDRION	6258	1	107	9	0.00964089	TIMM44	0.0455264
HUMORAL_IMMUNE_RESPONSE	6258	1	107	10	0.0119175	GPI	0.0533151
POSITIVE_REGULATION_OF_SIGNAL_TRANSDUCTION	6258	3	107	55	0.0141259	GOLT1B,EEF1D,MAVS	0.0600351
AMINO_ACID_DERIVATIVE_METABOLIC_PROCESS	6258	1	107	11	0.0144046	P4HB	0.0583042
RIBONUCLEOTIDE_METABOLIC_PROCESS	6258	1	107	11	0.0144046	OLA1	0.055654
INTRA_GOLGI_VESICLE_MEDIATED_TRANSPORT	6258	1	107	12	0.0170943	NAPA	0.0631747
OXYGEN_AND_REACTIVE_OXYGEN_SPECIES_METABOLIC_PROCESS	6258	1	107	12	0.0170943	SOD2	0.0605425
PEPTIDYL_AMINO_ACID_MODIFICATION	6258	2	107	34	0.0198027	RPN1,P4HB	0.067329
PROTEIN_AMINO_ACID_N_LINKED_GLYCOSYLATION	6258	1	107	14	0.0230522	RPN1	0.0753629
RRNA_PROCESSING	6258	1	107	14	0.0230522	RPS14	0.0725716
RECEPTOR_MEDIATED_ENDOCYTOSIS	6258	1	107	14	0.0230522	AP1S1	0.0699798
PROTEIN_SECRETION	6258	1	107	15	0.0263057	CANX	0.077103
ER_TO_GOLGI_VESICLE_MEDIATED_TRANSPORT	6258	1	107	15	0.0263057	SEC22B	0.0745329
MITOCHONDRIAL_TRANSPORT	6258	1	107	15	0.0263057	TIMM44	0.0721286
RRNA_METABOLIC_PROCESS	6258	1	107	15	0.0263057	RPS14	0.0698746
GLYCOPROTEIN_BIOSYNTHETIC_PROCESS	6258	2	107	39	0.0284492	ALG5,RPN1	0.0732783
SECRETION_BY_CELL	6258	3	107	69	0.0298923	NAPA,CANX,SEC22B	0.0747307
HETEROCYCLE_METABOLIC_PROCESS	6258	1	107	17	0.0333274	P4HB	0.080938
RIBOSOME_BIOGENESIS_AND_ASSEMBLY	6258	1	107	17	0.0333274	RPS14	0.0786897
GOLGI_VESICLE_TRANSPORT	6258	2	107	42	0.0344533	NAPA,SEC22B	0.0791494
SENSORY_PERCEPTION	6258	2	107	44	0.038792	TIMM9,CRYZ	0.0867716
MEMBRANE_FUSION	6258	1	107	19	0.0409908	NAPA	0.089339
ANGIOGENESIS	6258	1	107	20	0.0450472	CANX	0.0957254
GLYCOPROTEIN_METABOLIC_PROCESS	6258	2	107	47	0.0457957	ALG5,RPN1	0.0949424
NUCLEAR_EXPORT	6258	1	107	21	0.0492453	CALR	0.099663
CHEMICAL_HOMEOSTASIS	6258	2	107	49	0.0507893	CALR,RPS6	0.100397
HEMOSTASIS	6258	1	107	22	0.053579	GPI	0.103505
SECRETION	6258	3	107	84	0.0550735	NAPA,CANX,SEC22B	0.104028
ANATOMICAL_STRUCTURE_FORMATION	6258	1	107	23	0.0580426	CANX	0.107253
VASCULATURE_DEVELOPMENT	6258	1	107	23	0.0580426	CANX	0.104971
PROTEIN_FOLDING	6258	2	107	53	0.0615321	PDIA6,FKBP4	0.108963
NUCLEOTIDE_METABOLIC_PROCESS	6258	1	107	24	0.0626306	OLA1	0.108645
SECRETORY_PATHWAY	6258	2	107	54	0.0643711	NAPA,SEC22B	0.109431
PROTEIN_RNA_COMPLEX_ASSEMBLY	6258	2	107	55	0.0672698	RPS3A,RPS14	0.112116
REGULATION_OF_BODY_FLUID_LEVELS	6258	1	107	25	0.0673374	GPI	0.110071
REGULATION_OF_SIGNAL_TRANSDUCTION	6258	3	107	90	0.0675795	EEF1D,GOLT1B,MAVS	0.108382
PROTEIN_KINASE_CASCADE	6258	4	107	129	0.0693943	EEF1D,GOLT1B,PRDX4,MAVS	0.109232
PROTEIN_TARGETING	6258	2	107	58	0.0763164	CALR,TIMM44	0.117944
CELLULAR_CATION_HOMEOSTASIS	6258	1	107	29	0.0872488	CALR	0.132431
RESPONSE_TO_OXIDATIVE_STRESS	6258	1	107	30	0.0924728	SOD2	0.137898
CATION_HOMEOSTASIS	6258	1	107	30	0.0924728	CALR	0.135521
NUCLEOBASENUCLEOSIDE_AND_NUCLEOTIDE_METABOLIC_PROCESS	6258	1	107	31	0.0977859	OLA1	0.140878
ESTABLISHMENT_OF_PROTEIN_LOCALIZATION	6258	3	107	103	0.0992305	CALR,CANX,TIMM44	0.140577
TRANSLATIONAL_INITIATION	6258	1	107	32	0.103184	RPS3A	0.14378
HOMEOSTATIC_PROCESS	6258	2	107	69	0.113634	CALR,RPS6	0.155788
MITOCHONDRION_ORGANIZATION_AND_BIOGENESIS	6258	1	107	34	0.114215	TIMM44	0.1541
RIBONUCLEOPROTEIN_COMPLEX_BIOGENESIS_AND_ASSEMBLY	6258	2	107	70	0.117321	RPS3A,RPS14	0.155816
ION_HOMEOSTASIS	6258	1	107	35	0.11984	CALR	0.156714
PROTEIN_LOCALIZATION	6258	3	107	115	0.133513	CALR,CANX,TIMM44	0.171949
MEMBRANE_ORGANIZATION_AND_BIOGENESIS	6258	2	107	76	0.140342	NAPA,AP1S1	0.178045
NEUROLOGICAL_SYSTEM_PROCESS	6258	2	107	81	0.160591	CRYZ,TIMM9	0.200739
CELLULAR_HOMEOSTASIS	6258	1	107	42	0.160904	CALR	0.198215
ESTABLISHMENT_OF_CELLULAR_LOCALIZATION	6258	5	107	216	0.163969	CALR,CANX,NAPA,TIMM44,SEC22B	0.199105
INTRACELLULAR_PROTEIN_TRANSPORT	6258	2	107	84	0.173148	CALR,TIMM44	0.20729
CELLULAR_LOCALIZATION	6258	5	107	223	0.181532	CALR,CANX,NAPA,TIMM44,SEC22B	0.214308
MACROMOLECULE_LOCALIZATION	6258	3	107	132	0.189015	CALR,CANX,TIMM44	0.220086
CARBOHYDRATE_METABOLIC_PROCESS	6258	2	107	88	0.190306	IDH3B,AKR1B1	0.218595
PROTEIN_TRANSPORT	6258	2	107	89	0.194663	CALR,TIMM44	0.220618
VESICLE_MEDIATED_TRANSPORT	6258	3	107	134	0.195988	AP1S1,NAPA,SEC22B	0.219197
ORGAN_MORPHOGENESIS	6258	1	107	49	0.204078	CANX	0.225281
INTRACELLULAR_TRANSPORT	6258	4	107	186	0.212338	CALR,NAPA,TIMM44,SEC22B	0.231394
NUCLEAR_TRANSPORT	6258	1	107	54	0.235646	CALR	0.253544
NUCLEOCYTOPLASMIC_TRANSPORT	6258	1	107	54	0.235646	CALR	0.250374
SYSTEM_PROCESS	6258	3	107	146	0.239361	TIMM9,ASPH,CRYZ	0.251181
AMINO_ACID_AND_DERIVATIVE_METABOLIC_PROCESS	6258	1	107	58	0.261102	P4HB	0.270655
REGULATION_OF_BIOLOGICAL_QUALITY	6258	3	107	158	0.284748	RPS6,CALR,GPI	0.291609
REGULATION_OF_TRANSCRIPTIONDNA_DEPENDENT	6258	3	107	163	0.304056	RPL6,CALR,SOD2	0.307676
REGULATION_OF_RNA_METABOLIC_PROCESS	6258	3	107	169	0.327417	RPL6,CALR,SOD2	0.327417

## Sheet: Module 5
Symbol	Total	interestGenesInTerm	interestGenes	TermGenesInTotal	Pvalue	interestGenesInTermList	FDRPval
CELLULAR_RESPIRATION	6258	12	240	17	6.66134e-16	UQCRC2,ME3,UQCRC1,ACO2,CYCS,PDHB,SDHA,SDHB,NDUFS4,NNT,NDUFS1,UQCRB	1.17906e-13
GENERATION_OF_PRECURSOR_METABOLITES_AND_ENERGY	6258	23	240	81	1.11022e-15	OGDH,PDHB,SPR,NNT,ME3,CRAT,SLC25A12,SLC25A13,UQCRC2,UQCRC1,PDIA5,NDUFS4,SLC25A3,NDUFS1,ACO2,SLC25A4,ALDH5A1,CYCS,ACADVL,UQCRB,DLST,SDHA,SDHB	9.82547e-14
ENERGY_DERIVATION_BY_OXIDATION_OF_ORGANIC_COMPOUNDS	6258	14	240	26	1.9984e-15	UQCRC2,ME3,UQCRC1,PDHB,NDUFS4,NDUFS1,ACO2,CYCS,CRAT,ACADVL,SDHA,SDHB,NNT,UQCRB	1.17906e-13
AEROBIC_RESPIRATION	6258	9	240	14	5.00811e-12	UQCRC2,ME3,UQCRC1,ACO2,PDHB,SDHA,SDHB,NNT,UQCRB	2.21609e-10
CELLULAR_CATABOLIC_PROCESS	6258	23	240	135	1.84005e-10	GOT2,GOT1,NNT,HADHB,ALDH4A1,TPD52L1,AUH,MCCC2,GSTZ1,ACO2,AIFM1,HK1,BCKDHA,SDHA,SDHB,PDHB,GLUD1,ACADM,ALDH5A1,ACADS,CYCS,ACADVL,ECHS1	6.51377e-09
CARBOXYLIC_ACID_METABOLIC_PROCESS	6258	20	240	104	2.28137e-10	GOT2,GOT1,ALDH6A1,ECI2,ACADSB,ME3,GLUD1,HADHB,ALDH4A1,FH,MLYCD,MCCC2,GSTZ1,ACADM,ACO2,ALDH5A1,ACADS,ACADVL,ECHS1,BCKDHA	6.73003e-09
ORGANIC_ACID_METABOLIC_PROCESS	6258	20	240	106	3.32048e-10	GOT2,GOT1,ALDH6A1,ECI2,ACADSB,ME3,GLUD1,HADHB,ALDH4A1,FH,MLYCD,MCCC2,GSTZ1,ACADM,ACO2,ALDH5A1,ACADS,ACADVL,ECHS1,BCKDHA	8.39608e-09
CATABOLIC_PROCESS	6258	23	240	141	4.69599e-10	GOT2,GOT1,NNT,HADHB,ALDH4A1,TPD52L1,AUH,MCCC2,GSTZ1,ACO2,AIFM1,HK1,BCKDHA,SDHA,SDHB,PDHB,GLUD1,ACADM,ALDH5A1,ACADS,CYCS,ACADVL,ECHS1	1.03899e-08
FATTY_ACID_BETA_OXIDATION	6258	5	240	8	7.85572e-08	ACADVL,ACADM,ACADS,ECHS1,HADHB	1.54496e-06
FATTY_ACID_OXIDATION	6258	5	240	8	7.85572e-08	ACADM,ACADS,ECHS1,HADHB,ACADVL	1.39046e-06
AMINO_ACID_CATABOLIC_PROCESS	6258	7	240	18	1.30762e-07	GLUD1,GOT2,MCCC2,GOT1,ALDH4A1,GSTZ1,BCKDHA	2.10408e-06
AMINE_CATABOLIC_PROCESS	6258	7	240	18	1.30762e-07	GLUD1,GOT2,MCCC2,GOT1,ALDH4A1,GSTZ1,BCKDHA	1.92874e-06
COFACTOR_CATABOLIC_PROCESS	6258	5	240	9	2.28119e-07	SDHA,SDHB,NNT,ACO2,PDHB	3.10593e-06
NITROGEN_COMPOUND_CATABOLIC_PROCESS	6258	7	240	20	3.52079e-07	GLUD1,GOT2,MCCC2,GOT1,ALDH4A1,GSTZ1,BCKDHA	4.45128e-06
FATTY_ACID_METABOLIC_PROCESS	6258	9	240	35	4.50105e-07	ACADM,ACADS,ALDH5A1,ECI2,ACADVL,ACADSB,ECHS1,HADHB,MLYCD	5.31124e-06
MONOCARBOXYLIC_ACID_METABOLIC_PROCESS	6258	10	240	44	5.24939e-07	ACADM,ALDH5A1,ACADS,ECI2,ACADVL,ME3,ACADSB,ECHS1,HADHB,MLYCD	5.80714e-06
ELECTRON_TRANSPORT_GO_0006118	6258	9	240	39	1.36114e-06	UQCRC1,PDIA5,SPR,ALDH5A1,NNT,ME3,SLC25A12,SDHA,SLC25A13	1.41719e-05
OXYGEN_AND_REACTIVE_OXYGEN_SPECIES_METABOLIC_PROCESS	6258	5	240	12	2.27598e-06	ME3,NDUFA13,NDUFS4,NDUFS3,NDUFS1	2.23805e-05
CELLULAR_LIPID_CATABOLIC_PROCESS	6258	6	240	18	2.47864e-06	ECHS1,HADHB,ACADM,ALDH5A1,ACADS,ACADVL	2.30905e-05
LIPID_CATABOLIC_PROCESS	6258	6	240	19	3.79709e-06	ECHS1,HADHB,ACADM,ACADS,ALDH5A1,ACADVL	3.36043e-05
COENZYME_METABOLIC_PROCESS	6258	7	240	27	4.91145e-06	PDHB,GSTA1,ACO2,SDHA,SDHB,NNT,MLYCD	4.13965e-05
COFACTOR_METABOLIC_PROCESS	6258	8	240	37	7.50219e-06	ALAD,PDHB,ACO2,NNT,GSTA1,SDHA,SDHB,MLYCD	6.03585e-05
MITOCHONDRION_ORGANIZATION_AND_BIOGENESIS	6258	7	240	34	3.18111e-05	MTX2,NDUFS7,NDUFS5,NDUFS4,NDUFS8,OPA1,SLC25A4	0.000244807
CELLULAR_PROTEIN_COMPLEX_ASSEMBLY	6258	5	240	18	3.76374e-05	NDUFS7,NDUFS5,NDUFS4,NDUFS8,SCO1	0.000277576
APOPTOTIC_NUCLEAR_CHANGES	6258	4	240	12	5.05349e-05	AIFM1,CYCS,NDUFA13,TPD52L1	0.000357787
AMINO_ACID_AND_DERIVATIVE_METABOLIC_PROCESS	6258	9	240	58	5.87689e-05	GOT2,GOT1,ALDH6A1,GLUD1,ALDH4A1,MCCC2,GSTZ1,ALDH5A1,BCKDHA	0.000400081
AMINO_ACID_METABOLIC_PROCESS	6258	8	240	48	6.9914e-05	GOT2,MCCC2,GOT1,GSTZ1,ALDH6A1,GLUD1,ALDH4A1,BCKDHA	0.000458325
RESPONSE_TO_OXIDATIVE_STRESS	6258	6	240	30	0.00010681	NDUFB4,PRDX5,NDUFS8,NDUFS2,NDUFA6,NDUFA12	0.000675192
ANION_TRANSPORT	6258	3	240	8	0.000130783	SLC4A2,VDAC2,VDAC1	0.000798226
TRICARBOXYLIC_ACID_CYCLE_INTERMEDIATE_METABOLIC_PROCESS	6258	3	240	8	0.000130783	ME3,ACO2,FH	0.000771619
DNA_FRAGMENTATION_DURING_APOPTOSIS	6258	3	240	8	0.000130783	AIFM1,CYCS,TPD52L1	0.000746728
NUCLEAR_ORGANIZATION_AND_BIOGENESIS	6258	4	240	15	0.000174276	AIFM1,CYCS,NDUFA13,TPD52L1	0.000963965
APOPTOTIC_PROGRAM	6258	6	240	33	0.000203128	PDIA2,AIFM1,CYCS,NDUFA13,TPD52L1,VDAC1	0.00108951
AROMATIC_COMPOUND_METABOLIC_PROCESS	6258	4	240	17	0.00033716	GSTZ1,SPR,ALDH6A1,ALDH5A1	0.00175522
NITROGEN_COMPOUND_METABOLIC_PROCESS	6258	10	240	85	0.000363282	GOT2,GOT1,SPR,ALDH6A1,GLUD1,ALDH4A1,MCCC2,GSTZ1,ALDH5A1,BCKDHA	0.00183717
CELL_STRUCTURE_DISASSEMBLY_DURING_APOPTOSIS	6258	3	240	10	0.000369139	AIFM1,CYCS,TPD52L1	0.00181493
AMINE_METABOLIC_PROCESS	6258	9	240	73	0.00042227	GOT2,GOT1,ALDH6A1,GLUD1,ALDH4A1,MCCC2,GSTZ1,ALDH5A1,BCKDHA	0.00202005
CELLULAR_CARBOHYDRATE_METABOLIC_PROCESS	6258	8	240	63	0.000597517	PDHB,NNT,ME3,FH,ACO2,HK1,SDHA,SDHB	0.00278317
CELLULAR_LIPID_METABOLIC_PROCESS	6258	12	240	120	0.000635694	ACADSB,HADHB,MLYCD,ASAH1,ECI2,HDLBP,ACADM,ACADS,ALDH5A1,ACADVL,ECHS1,PSAP	0.00288507
DNA_CATABOLIC_PROCESS	6258	3	240	16	0.00266682	AIFM1,CYCS,TPD52L1	0.0118007
LIPID_TRANSPORT	6258	3	240	17	0.00338364	GOT2,STX12,PSAP	0.0146074
RESPONSE_TO_CHEMICAL_STIMULUS	6258	11	240	129	0.00376159	GOT2,NDUFA12,HSPE1,SLC25A12,SLC25A13,PRDX5,NDUFS4,NDUFS8,NDUFS2,NDUFB4,NDUFA6	0.0158524
GLYCOLIPID_METABOLIC_PROCESS	6258	1	240	3	0.00428323	PSAP	0.017631
SPERM_MOTILITY	6258	1	240	3	0.00428323	ATP1A3	0.0172303
GLYCOSPHINGOLIPID_METABOLIC_PROCESS	6258	1	240	3	0.00428323	PSAP	0.0168474
POSITIVE_REGULATION_OF_MAPKKK_CASCADE	6258	1	240	3	0.00428323	TPD52L1	0.0164811
CELLULAR_COMPONENT_DISASSEMBLY	6258	3	240	19	0.00518816	AIFM1,CYCS,TPD52L1	0.0195384
SPHINGOLIPID_METABOLIC_PROCESS	6258	2	240	10	0.00547167	ASAH1,PSAP	0.0201768
LIPID_METABOLIC_PROCESS	6258	12	240	153	0.00567086	ACADSB,HADHB,MLYCD,ASAH1,ECI2,HDLBP,ACADM,ACADS,ALDH5A1,ACADVL,ECHS1,PSAP	0.0204845
CARBOHYDRATE_METABOLIC_PROCESS	6258	8	240	88	0.00628949	PDHB,NNT,ME3,FH,ACO2,HK1,SDHA,SDHB	0.0222648
GLUTAMINE_FAMILY_AMINO_ACID_METABOLIC_PROCESS	6258	2	240	11	0.00731254	GLUD1,ALDH4A1	0.0253788
NEGATIVE_REGULATION_OF_GROWTH	6258	2	240	11	0.00731254	NDUFS3,NDUFA13	0.0248907
MICROTUBULE_BASED_MOVEMENT	6258	2	240	11	0.00731254	OPA1,LRPPRC	0.0244211
REGULATION_OF_JNK_CASCADE	6258	1	240	4	0.00834989	TPD52L1	0.0273691
REGULATION_OF_RHO_GTPASE_ACTIVITY	6258	1	240	4	0.00834989	FGD4	0.0268714
DNA_DAMAGE_RESPONSESIGNAL_TRANSDUCTION_RESULTING_IN_INDUCTION_OF_APOPTOSIS	6258	1	240	4	0.00834989	AIFM1	0.0263916
MAINTENANCE_OF_CELLULAR_PROTEIN_LOCALIZATION	6258	1	240	4	0.00834989	PDIA2	0.0259286
CERAMIDE_METABOLIC_PROCESS	6258	1	240	4	0.00834989	ASAH1	0.0254815
SPHINGOID_METABOLIC_PROCESS	6258	1	240	4	0.00834989	ASAH1	0.0250497
MAINTENANCE_OF_PROTEIN_LOCALIZATION	6258	1	240	4	0.00834989	PDIA2	0.0246322
ION_TRANSPORT	6258	4	240	35	0.0100782	SLC4A2,NNT,VDAC2,VDAC1	0.0292434
AMINO_ACID_TRANSPORT	6258	2	240	13	0.0119761	SLC25A12,SLC25A13	0.0341898
MAINTENANCE_OF_CELLULAR_LOCALIZATION	6258	1	240	5	0.0135657	PDIA2	0.0381133
PROTEIN_STABILIZATION	6258	1	240	5	0.0135657	STX12	0.0375177
PROTEIN_TARGETING_TO_MEMBRANE	6258	1	240	5	0.0135657	SSR1	0.0369406
RESPIRATORY_GASEOUS_EXCHANGE	6258	1	240	5	0.0135657	COX5B	0.0363808
REGULATION_OF_RAS_GTPASE_ACTIVITY	6258	1	240	5	0.0135657	FGD4	0.0358379
REGULATION_OF_MEMBRANE_POTENTIAL	6258	1	240	5	0.0135657	NDUFS1	0.0353108
BRAIN_DEVELOPMENT	6258	2	240	14	0.0148173	NDUFS4,PHGDH	0.0380096
REGULATION_OF_CELL_GROWTH	6258	2	240	15	0.0180062	NDUFS3,NDUFA13	0.0455301
REGULATION_OF_RHO_PROTEIN_SIGNAL_TRANSDUCTION	6258	1	240	6	0.0198374	FGD4	0.0494538
REGULATION_OF_CELLULAR_PH	6258	1	240	6	0.0198374	ATP1A3	0.0487669
G2_M_TRANSITION_OF_MITOTIC_CELL_CYCLE	6258	1	240	6	0.0198374	TPD52L1	0.0480989
REGULATION_OF_MAPKKK_CASCADE	6258	1	240	6	0.0198374	TPD52L1	0.0474489
PURINE_RIBONUCLEOTIDE_METABOLIC_PROCESS	6258	1	240	6	0.0198374	NDUFS1	0.0468163
MITOCHONDRIAL_MEMBRANE_ORGANIZATION_AND_BIOGENESIS	6258	1	240	6	0.0198374	OPA1	0.0462003
CELLULAR_MONOVALENT_INORGANIC_CATION_HOMEOSTASIS	6258	1	240	6	0.0198374	ATP1A3	0.0456003
BIOPOLYMER_BIOSYNTHETIC_PROCESS	6258	1	240	6	0.0198374	TUFM	0.0450156
HEME_BIOSYNTHETIC_PROCESS	6258	1	240	6	0.0198374	ALAD	0.0444458
REGULATION_OF_CELL_SHAPE	6258	1	240	6	0.0198374	FGD4	0.0438903
CDC42_PROTEIN_SIGNAL_TRANSDUCTION	6258	1	240	6	0.0198374	FGD4	0.0433484
REGULATION_OF_GROWTH	6258	2	240	16	0.0215461	NDUFS3,NDUFA13	0.0465081
AMINE_TRANSPORT	6258	2	240	16	0.0215461	SLC25A12,SLC25A13	0.0459477
HETEROCYCLE_METABOLIC_PROCESS	6258	2	240	17	0.0254381	ALAD,ALDH6A1	0.0536016
GLUCOSE_CATABOLIC_PROCESS	6258	1	240	7	0.0270769	HK1	0.0563837
MONOVALENT_INORGANIC_CATION_HOMEOSTASIS	6258	1	240	7	0.0270769	ATP1A3	0.055728
REGULATION_OF_PH	6258	1	240	7	0.0270769	ATP1A3	0.0550875
REGULATION_OF_CELL_MORPHOGENESIS	6258	1	240	7	0.0270769	FGD4	0.0544615
HEME_METABOLIC_PROCESS	6258	1	240	7	0.0270769	ALAD	0.0538496
NUCLEOBASENUCLEOSIDE_AND_NUCLEOTIDE_METABOLIC_PROCESS	6258	3	240	31	0.0294374	NDUFS1,ALDH6A1,REXO2	0.0578935
ACTIN_FILAMENT_ORGANIZATION	6258	2	240	18	0.0296814	EZR,DBN1	0.057732
CYTOSKELETON_DEPENDENT_INTRACELLULAR_TRANSPORT	6258	2	240	18	0.0296814	OPA1,LRPPRC	0.0571045
RESPONSE_TO_ORGANIC_SUBSTANCE	6258	2	240	18	0.0296814	GOT2,NDUFS4	0.0564905
PROTEIN_COMPLEX_ASSEMBLY	6258	7	240	97	0.0320255	NDUFS7,NDUFS5,NDUFS4,NDUFS8,ALDH5A1,SLC9A3R1,SCO1	0.0603034
ORGANIC_ACID_TRANSPORT	6258	2	240	19	0.0342739	SLC25A12,SLC25A13	0.0638577
CARBOXYLIC_ACID_TRANSPORT	6258	2	240	19	0.0342739	SLC25A12,SLC25A13	0.0631926
PURINE_NUCLEOTIDE_METABOLIC_PROCESS	6258	1	240	8	0.0352014	NDUFS1	0.0642335
NEGATIVE_REGULATION_OF_TRANSLATION	6258	1	240	8	0.0352014	NDUFA13	0.063578
PROTEIN_TETRAMERIZATION	6258	1	240	9	0.044133	ALDH5A1	0.0789044
REGULATION_OF_RAS_PROTEIN_SIGNAL_TRANSDUCTION	6258	1	240	9	0.044133	FGD4	0.0781154
PIGMENT_BIOSYNTHETIC_PROCESS	6258	1	240	9	0.044133	ALAD	0.0773419
REGULATION_OF_GTPASE_ACTIVITY	6258	1	240	9	0.044133	FGD4	0.0765837
GROWTH	6258	2	240	21	0.0444897	NDUFS3,NDUFA13	0.0764532
CENTRAL_NERVOUS_SYSTEM_DEVELOPMENT	6258	3	240	36	0.0475565	NDUFS4,ALDH5A1,PHGDH	0.0809376
NEGATIVE_REGULATION_OF_CELLULAR_BIOSYNTHETIC_PROCESS	6258	1	240	10	0.0537983	NDUFA13	0.0906886
PIGMENT_METABOLIC_PROCESS	6258	1	240	10	0.0537983	ALAD	0.089833
ACTIN_FILAMENT_BUNDLE_FORMATION	6258	1	240	10	0.0537983	EZR	0.0889935
REGULATION_OF_PROTEIN_STABILITY	6258	1	240	10	0.0537983	STX12	0.0881694
CAMP_MEDIATED_SIGNALING	6258	1	240	10	0.0537983	NDUFS4	0.0873605
INDUCTION_OF_APOPTOSIS_BY_INTRACELLULAR_SIGNALS	6258	1	240	10	0.0537983	AIFM1	0.0865664
NUCLEOTIDE_METABOLIC_PROCESS	6258	2	240	24	0.062297	REXO2,NDUFS1	0.0993384
REGULATION_OF_ANATOMICAL_STRUCTURE_MORPHOGENESIS	6258	1	240	11	0.0641285	FGD4	0.101346
REGULATION_OF_PROTEIN_AMINO_ACID_PHOSPHORYLATION	6258	1	240	11	0.0641285	NDUFS4	0.100449
SULFUR_METABOLIC_PROCESS	6258	1	240	11	0.0641285	GSTA1	0.0995679
AMINO_ACID_DERIVATIVE_METABOLIC_PROCESS	6258	1	240	11	0.0641285	ALDH5A1	0.0987021
MAINTENANCE_OF_LOCALIZATION	6258	1	240	11	0.0641285	PDIA2	0.0978512
RIBONUCLEOTIDE_METABOLIC_PROCESS	6258	1	240	11	0.0641285	NDUFS1	0.0970149
DNA_DAMAGE_RESPONSESIGNAL_TRANSDUCTION	6258	1	240	11	0.0641285	AIFM1	0.0961927
NEGATIVE_REGULATION_OF_BIOSYNTHETIC_PROCESS	6258	1	240	11	0.0641285	NDUFA13	0.0953844
CASPASE_ACTIVATION	6258	1	240	11	0.0641285	CYCS	0.0945895
ORGANELLE_ORGANIZATION_AND_BIOGENESIS	6258	15	240	279	0.0689106	OPA1,MTX2,AIFM1,NDUFA13,EZR,LRPPRC,FGD4,NDUFS7,NDUFS5,NDUFS4,NDUFS8,CYCS,DBN1,TPD52L1,SLC25A4	0.100803
POSITIVE_REGULATION_OF_CASPASE_ACTIVITY	6258	1	240	12	0.0750587	CYCS	0.108897
REGULATION_OF_SMALL_GTPASE_MEDIATED_SIGNAL_TRANSDUCTION	6258	1	240	12	0.0750587	FGD4	0.108011
MONOVALENT_INORGANIC_CATION_TRANSPORT	6258	1	240	12	0.0750587	NNT	0.10714
CYCLIC_NUCLEOTIDE_MEDIATED_SIGNALING	6258	1	240	13	0.0865283	NDUFS4	0.122524
RESPONSE_TO_HYPOXIA	6258	1	240	13	0.0865283	PDIA2	0.121552
SENSORY_PERCEPTION	6258	3	240	44	0.0867804	OPA1,ALDH7A1,NDUFB9	0.120946
PROTEIN_AMINO_ACID_N_LINKED_GLYCOSYLATION	6258	1	240	14	0.0984802	STT3B	0.13618
SECONDARY_METABOLIC_PROCESS	6258	1	240	14	0.0984802	ALAD	0.135124
PROTEIN_HOMOOLIGOMERIZATION	6258	1	240	14	0.0984802	ALDH5A1	0.134085
CELL_PROJECTION_BIOGENESIS	6258	1	240	14	0.0984802	FGD4	0.133061
COFACTOR_BIOSYNTHETIC_PROCESS	6258	1	240	14	0.0984802	ALAD	0.132053
CELLULAR_CARBOHYDRATE_CATABOLIC_PROCESS	6258	1	240	14	0.0984802	HK1	0.13106
CARBOHYDRATE_CATABOLIC_PROCESS	6258	1	240	14	0.0984802	HK1	0.130082
MACROMOLECULE_CATABOLIC_PROCESS	6258	5	240	84	0.102426	TPD52L1,AUH,AIFM1,CYCS,HK1	0.134292
MITOCHONDRIAL_TRANSPORT	6258	1	240	15	0.110861	MTX2	0.144282
PROGRAMMED_CELL_DEATH	6258	11	240	214	0.119369	OPA1,VDAC1,PDIA2,AIFM1,NDUFA13,HSPD1,NDUFS3,NDUFS1,CYCS,HSPA9,TPD52L1	0.154222
APOPTOSIS_GO	6258	11	240	214	0.119369	OPA1,VDAC1,PDIA2,AIFM1,NDUFA13,HSPD1,NDUFS3,NDUFS1,CYCS,HSPA9,TPD52L1	0.153104
GLUCOSE_METABOLIC_PROCESS	6258	1	240	16	0.12362	HK1	0.157415
NITROGEN_COMPOUND_BIOSYNTHETIC_PROCESS	6258	1	240	16	0.12362	SPR	0.156291
INDUCTION_OF_APOPTOSIS_BY_EXTRACELLULAR_SIGNALS	6258	1	240	17	0.136711	NDUFA13	0.171616
REGULATION_OF_PHOSPHORYLATION	6258	1	240	17	0.136711	NDUFS4	0.170407
DIGESTION	6258	1	240	17	0.136711	ACSL1	0.169216
RNA_CATABOLIC_PROCESS	6258	1	240	17	0.136711	AUH	0.168041
PROTEIN_FOLDING	6258	3	240	53	0.144493	PDIA2,PDIA5,HSPE1	0.176381
BIOPOLYMER_CATABOLIC_PROCESS	6258	4	240	73	0.147422	TPD52L1,AUH,AIFM1,CYCS	0.178724
REGULATION_OF_HYDROLASE_ACTIVITY	6258	2	240	35	0.149174	CYCS,FGD4	0.179618
ION_HOMEOSTASIS	6258	2	240	35	0.149174	NDUFS1,ATP1A3	0.178404
REGULATION_OF_PROTEIN_MODIFICATION_PROCESS	6258	1	240	19	0.163715	NDUFS4	0.19448
POSITIVE_REGULATION_OF_MAP_KINASE_ACTIVITY	6258	1	240	20	0.177549	TPD52L1	0.209507
PROTEIN_OLIGOMERIZATION	6258	1	240	22	0.2057	ALDH5A1	0.241119
POSITIVE_REGULATION_OF_HYDROLASE_ACTIVITY	6258	1	240	22	0.2057	CYCS	0.239532
RHO_PROTEIN_SIGNAL_TRANSDUCTION	6258	1	240	22	0.2057	FGD4	0.237967
REGULATION_OF_APOPTOSIS	6258	8	240	171	0.209415	OPA1,TPD52L1,AIFM1,NDUFA13,HSPD1,NDUFS3,CYCS,HSPA9	0.240692
REGULATION_OF_PROGRAMMED_CELL_DEATH	6258	8	240	171	0.209415	OPA1,TPD52L1,AIFM1,NDUFA13,HSPD1,NDUFS3,CYCS,HSPA9	0.239139
TRANSPORT	6258	17	240	382	0.212281	MTX2,VDAC2,VDAC1,STX12,SLC25A12,SLC25A11,SLC25A13,SSR1,OPA1,LRPPRC,PSAP,GOT2,NNT,SLC25A3,SLC25A4,SLC25A5,SLC4A2	0.240857
CELLULAR_HOMEOSTASIS	6258	2	240	42	0.217008	NDUFS1,ATP1A3	0.244653
JNK_CASCADE	6258	1	240	23	0.219954	TPD52L1	0.246404
STRESS_ACTIVATED_PROTEIN_KINASE_SIGNALING_PATHWAY	6258	1	240	23	0.219954	TPD52L1	0.244854
MEMBRANE_LIPID_METABOLIC_PROCESS	6258	2	240	43	0.227193	ASAH1,PSAP	0.251332
REGULATION_OF_DEVELOPMENTAL_PROCESS	6258	9	240	198	0.228378	OPA1,AIFM1,NDUFA13,FGD4,HSPD1,NDUFS3,CYCS,HSPA9,TPD52L1	0.251074
NEGATIVE_REGULATION_OF_CELLULAR_PROTEIN_METABOLIC_PROCESS	6258	1	240	24	0.234286	NDUFA13	0.255979
REGULATION_OF_MAP_KINASE_ACTIVITY	6258	1	240	24	0.234286	TPD52L1	0.254409
CATION_TRANSPORT	6258	1	240	24	0.234286	NNT	0.252857
NEGATIVE_REGULATION_OF_PROTEIN_METABOLIC_PROCESS	6258	1	240	25	0.248671	NDUFA13	0.266756
RESPONSE_TO_STRESS	6258	10	240	229	0.262976	PDIA2,PDIA5,AIFM1,NDUFA12,HSPE1,PRDX5,NDUFS8,NDUFS2,NDUFB4,NDUFA6	0.280402
SECOND_MESSENGER_MEDIATED_SIGNALING	6258	1	240	26	0.263082	NDUFS4	0.278836
ACTIN_CYTOSKELETON_ORGANIZATION_AND_BIOGENESIS	6258	3	240	69	0.272038	DBN1,FGD4,EZR	0.286612
POSITIVE_REGULATION_OF_CELL_PROLIFERATION	6258	2	240	49	0.289813	SSR1,NDUFS4	0.303532
ALCOHOL_METABOLIC_PROCESS	6258	2	240	49	0.289813	HDLBP,HK1	0.301746
CHEMICAL_HOMEOSTASIS	6258	2	240	49	0.289813	NDUFS1,ATP1A3	0.299982
ESTABLISHMENT_OF_LOCALIZATION	6258	17	240	407	0.297605	MTX2,VDAC2,VDAC1,STX12,SLC25A12,SLC25A11,SLC25A13,SSR1,OPA1,LRPPRC,PSAP,GOT2,NNT,SLC25A3,SLC25A4,SLC25A5,SLC4A2	0.306257
MICROTUBULE_BASED_PROCESS	6258	2	240	51	0.311022	OPA1,LRPPRC	0.318214
CELL_DEVELOPMENT	6258	11	240	264	0.313136	OPA1,VDAC1,PDIA2,AIFM1,NDUFA13,HSPD1,NDUFS3,NDUFS1,CYCS,HSPA9,TPD52L1	0.318535
POSITIVE_REGULATION_OF_DEVELOPMENTAL_PROCESS	6258	4	240	97	0.315062	TPD52L1,AIFM1,NDUFA13,NDUFS3	0.318662
ACTIN_FILAMENT_BASED_PROCESS	6258	3	240	76	0.333076	DBN1,FGD4,EZR	0.334969
MACROMOLECULAR_COMPLEX_ASSEMBLY	6258	7	240	177	0.36855	NDUFS7,NDUFS5,NDUFS4,NDUFS8,ALDH5A1,SLC9A3R1,SCO1	0.36855
