# Supplementary material for: A region-resolved mucosa proteome of the human stomach
Source: Nat Commun. 2019 Jan 3;10:39. doi: 10.1038/s41467-018-07960-x (PMC6318339; doi:10.1038/s41467-018-07960-x)
Supplement: Supplementary file 8 — Supplementary Data 5 [file 41467_2018_7960_MOESM8_ESM.xlsx]

## Sheet: GCA clinical info.
No.	Tumor.Firmiana ID	TNT.Firmiana ID	Gender	Age	pathology	Lauren's Type	tumor location	First chemotherapy details	First chemotherapy time	Progress time	Best curative effect	Progression 1=progressed 0=not progressed	progression free survival (days)	Family History of Cancer 0: negative 1: positive	Family History of Cancer Detail	Signet Ring cells 0: negative 1: positive	stage (TNM)	T	N	M	pStage	Operation or not	Lymphovascular invasion 0: negative 1: positive	First site of recurrence (1=liver, 2=Peritoneal seeding, 3=distant lymphnode, 4=bone, 5=lung, 6=other sites)	Diagnosis time	Death 1=death 0=not death	death date	OS(day)	OS(month)
1	Exp017028_T_Py	Exp017029_P_Py	Male	74	Low differentiated adenocarcinoma	Diffuse	Py	Xeloda and cisplatin plus trastuzumab and pertuzumab	2015-06-02	2015-10-22	SD	1	142	0		0	Ⅲ	4a	+	0	No	No		3	2015-04-15	1	2016-09-02	506	16.8667
2	Exp017004_T_An	Exp017005_P_An	Male	68	Middle-low differentiated adenocarcinoma	Intestinal	An	Tegafur	2015-01-04	2015-06-05	SD	1	152	0		0	IV	4a	+	1	No	No		1.3	2014-12-12	1	2015/9/28	290	9.66667
3	Exp017022_T_An	Exp017023_P_An	Male	72	Middle differentiated adenocarcinoma	Mixed	An	Paclitaxel plus Cisplatin	2016-05-07	2016-05-29	SD	1	22	0		0	Ⅲa	4a	1	0	pT2NOMO	Yes			2015-04-20	1	2016/5/20	396	13.2
4	Exp025213_T_An	Exp025214_P_An	Female	75	adenocarcinoma		An	Oxaliplatin plus Xeloda	2014-04-18	2014-08-19	SD	1	123	0		0	IV				No	No			2014-01-02	1	2015/11/3	670	22.3333
5	Exp025215_T_An	Exp025216_P_An	Male	55	Middle-low differentiated adenocarcinoma	Mixed	An	Xeloda and cisplatin plus trastuzumab and pertuzumab	2014-09-04	2015-01-19	PR	1	137	0		0	IV	4a	1	1	No	No		1	2014-08-14	1	2015-04-10	239	7.96667
6	Exp025217_T_An	Exp025218_P_An	Male	77	Middle differentiated adenocarcinoma	Intestinal	An	Xeloda and cisplatin plus trastuzumab and pertuzumab	2014-05-16	2014-10-30	PR	1	167	1	father, gastric cancer	0	IV	4a	0	1	No	No		1.5.6	2014-05-01	1	2015-09-13	500	16.6667
7	Exp025229_T_An	Exp025230_P_An	Male	57	Middle differentiated adenocarcinoma	Intestinal	An	Oxaliplatin and Paclitaxel plus Xeloda	2014-02-22	2014-05-09	SD	1	76	0		0	ⅡB	4a	0	0	pT2N1MO	Yes		3	2014-01-29	1	2015-03-02	397	13.2333
8	Exp025241_T_An	Exp025242_P_An	Female	78	Low differentiated adenocarcinoma		An	Paclitaxel plus Xeloda	2015-04-20	2016-08-03	SD	1	573	0		0	IV		+	1	No	No			2011-07-03	1	2013-05-11	678	22.6
9	Exp025251_T_An	Exp025252_P_An	Male	75	Middle-low differentiated adenocarcinoma	Mixed	An	Tegafur	2016-01-29	2016-10-15	SD	1	259	0		0	Ⅲa	4a	1	0	No	No		3	2016-01-18	1	2017/4/21	459	15.3
10	Exp025255_T_An	Exp025256_P_An	Male	58	Middle-low differentiated adenocarcinoma	Mixed	An	Docetaxel plus Fluorouracil	2015-09-01	2016-08-19	SD	1	352	1	brother, lung cancer	0	IV	4a	+	1	No	No		3.4.6	2015-08-19	1	2017/2/11	542	18.0667
11	Exp008534_T_An	Exp008535_P_An	Male	51	Middle-low differentiated adenocarcinoma	Intestinal	An	Paclitaxel plus Cisplatin	2016-03-09	2016-06-23	PR	1	106	0		0	IV	4a	1	1	No	No		3，4，6	2016-02-16	1	2016-10-13	240	8
12	Exp016992_T_AI	Exp016993_P_AI	Male	51	Low differentiated adenocarcinoma	Diffuse	AI	Paclitaxel plus Xeloda	2012-04-20	2012-07-17	PR	1	88	0		1	IV	4a	3	1	No	No		1.3	2012-03-30	1	2013/2/27	334	11.1333
13	Exp017010_T_AI	Exp017011_P_AI	Male	45	Middle-low differentiated adenocarcinoma	Mixed	AI	Paclitaxel plus Xeloda	2014-09-26	2014-12-09	SD	1	74	0		0	Ⅱa	3	0	0	No	No			2014-09-11	0	2017/10/19	1134	37.8
14	Exp017020_T_AI	Exp017021_P_AI	Female	69	Middle-low differentiated adenocarcinoma	Mixed	AI	Paclitaxel plus Tegafur	2015-01-29	2015-04-11	SD	1	72	1	brother, gastric cancer	0	Ⅲa	4a	1	0	No	No		3	2015-01-07	0	2017-10-19	1016	33.8667
15	Exp017032_T_AI	Exp017033_P_AI	Female	49	Middle differentiated adenocarcinoma	Intestinal	AI	Docetaxelplus Tegafur	2015-04-11	2015-07-02	SD	1	82	0		0	IV	4a	1	1	No	No		1.3.6	2015-04-03	1	2015-07-06	94	3.13333
16	Exp017036_T_AI	Exp017037_P_AI	Male	68	Middle-low differentiated adenocarcinoma	Mixed	AI	Xeloda and cisplatin plus trastuzumab and pertuzumab	2015-02-10	2016-04-29	PR	1	443	1	father,liver cancer	0	IV	4a	0	1	No	No		1.3	2015-01-15	1	2016-10-27	651	21.7
17	Exp008538_T_AI	Exp008539_P_AI	Male	67	Middle differentiated adenocarcinoma	Intestinal	AI	Oxaliplatin plus Xeloda	2016-04-07	2016-12-29	SD	0	267	0		0	IV	4a	1	1	No	No		1.3	2016-03-16	0	2017-10-18	581	19.3667
18	Exp016986_T_GC	Exp016987_P_GC	Male	63	Middle-low differentiated adenocarcinoma	Diffuse	GC	Paclitaxel plus Xeloda	2012-11-10	2013-03-20	PR	1	130	0		0	IV		1	1	pT4aN3M0	Yes	0	3.6	2010-10-11	1	2014/2/13	1221	40.7
19	Exp016990_T_GC	Exp016991_P_GC	Male	55	Low differentiated adenocarcinoma	Diffuse	GC	Paclitaxel plus Xeloda	2011-06-21	2011-09-27	PR	1	98	0		0	IV	4a	3	1		Exploratory laparotomy		1.2	2011-04-25	1	2012/1/22	272	9.06667
20	Exp017006_T_GC	Exp017007_P_GC	Male	60	Low differentiated adenocarcinoma	Diffuse	GC	Paclitaxel plus Xeloda	2014-11-17	2015-05-22	SD	1	186	0		0	Ⅲ	4a	+	0	No	No		3	2014-10-23	1	2015-05-25	214	7.13333
21	Exp017024_T_GC	Exp017025_P_GC	Male	68	Low differentiated adenocarcinoma	Diffuse	GC	Paclitaxel plus Xeloda	2015-06-04	2015-12-07	SD	1	140	1	sister,nasopharyngeal carcinoma	0	IV			1	pT3NOMO	Yes		3	2014-12-10	1	2016/2/11	428	14.2667
22	Exp017030_T_GC	Exp017031_P_GC	Male	60	Middle-low differentiated adenocarcinoma	Mixed	GC	Docetaxel and Oxaliplatin plus Xeloda	2015-04-21	2015-06-06	SD	1	46	1	father, lung cancer	0	Ⅱb	4a	1	0	No	No			2015-04-09	1	2015-09-15	159	5.3
23	Exp025203_T_GC	Exp025204_P_GC	Female	72	High-middle differentiated adenocarcinoma	Intestinal	GC	Oxaliplatin plus Xeloda	2014-08-22	2014-11-27	SD	1	97	1	sister,bladder cancer; mother, pancreatic cancer	0	IV			1	No	No		2.6	2014-08-07	1	2015/2/10	187	6.23333
24	Exp025221_T_GC	Exp025222_P_GC	Female	38	Low differentiated adenocarcinoma	Diffuse	GC	Oxaliplatin plus Tegafur	2014-03-22	2014-07-11	PR	1	111	1	father, bladder cancer;first uncle, liver cancer; third uncle, gastric cancer; fifth uncle and seventh uncle, esophageal cancer	0	IV	4a	2	1	No	No		3.5	2014-01-18	1	2014/8/20	214	7.13333
25	Exp025227_T_GC	Exp025228_P_GC	Male	58	Low differentiated adenocarcinoma	Diffuse	GC	Oxaliplatin plus Tegafur	2014-03-28	2014-07-14	SD	1	108	1	brother, esophageal cancer	0	IV		+	1	No	No		3	2014-03-22	1	2014-09-25	187	6.23333
26	Exp025247_T_GC	Exp025248_P_GC	Male	79	Middle differentiated adenocarcinoma	Mixed	GC	Tegafur	2015-08-31	2015-11-25	SD	1	86	0		0	Ⅲa	4a	1	0	No	No		3	2015-08-10	1	2017/10/16	798	26.6
27	Exp025253_T_GC	Exp025254_P_GC	Male	58	High middle differentiated tubular papillary adenocarcinoma	Intestinal	GC	Docetaxel and Capecitabine plus Trastuzumab	2015-09-17	2017-06-01	PR	1	622	0		0	IV	4a	1	1	No	No		1.3.5	2015-09-07	0	2017/10/19	773	25.7667
28	Exp025447_T_GC	Exp025448_P_GC	Male	69	Middle-low differentiated adenocarcinoma	Mixed	GC	Paclitaxel plus Xeloda	2013-04-16	2013-11-12	PR	1	210	0		0	IV			1	No	No		1	2013-03-29	1	2014-07-30	457	15.2
29	Exp008579_T_GC	Exp008580_P_GC	Male	58	Low differentiated adenocarcinoma	Mixed	GC	Fluconazole Paley combined with Apatinib and Paclitaxel	2017-02-16	2017-05-25	SD	0	98	0		0	ⅢA	4b	+	0	No	No		3	2016-09-17	0	2017-10-18	396	13.2
30	Exp016984_T_LC	Exp016985_P_LC	Male	54	Middle-low differentiated adenocarcinoma	Mixed	LC	Paclitaxel plus Xeloda	2012-03-09	2012-08-27	PR	1	171	0		0	IV	4b	1	1	No	No		1.3	2012-02-27	1	2012/8/26	181	6.03333
31	Exp016996_T_LC	Exp016997_P_LC	Male	24	Low differentiated adenocarcinoma		LC	Paclitaxel plus Xeloda	2011-06-04	2011-09-20	PR	1	108	0		1	IV	4b	3	1	No	No		1.2.3	2011-05-16	1	2012-01-05	234	7.8
32	Exp017014_T_LC	Exp017015_P_LC	Male	51	Middle differentiated adenocarcinoma	Mixed	LC	Xeloda and cisplatin plus trastuzumab	2014-10-15	2015-02-15	SD	1	123	0		0	IV		+	1	No	No		3.5	2014-09-16	1	2015/4/17	213	7.1
33	Exp017016_T_LC	Exp017017_P_LC	Female	31	Middle-low differentiated adenocarcinoma	Mixed	LC	Docetaxelplus Tegafur	2015-01-20	2015-03-12	SD	1	51	0		0	IV	4a	+	1	No	No		2.3.5	2015-01-05	1	2015/5/11	126	4.2
34	Exp017026_T_LC	Exp017027_P_LC	Male	64	Low differentiated adenocarcinoma	Diffuse	LC	Paclitaxel plus Xeloda	2015-04-29	2015-09-07	SD	1	131	0		1	IV	4a	1	1	No	No		2	2015-04-13	1	2016/10/10	546	18.2
35	Exp017034_T_LC	Exp017035_P_LC	Male	60	Middle-low differentiated adenocarcinoma	Mixed	LC	Xeloda and cisplatin plus trastuzumab and pertuzumab	2015-05-07	2016-01-20	PR	1	258	1	father,liver cancer	0	IV	4a	1	1	No	No		1.5.3	2015-04-20	1	2016-09-14	513	17.1
36	Exp017038_T_LC	Exp017039_P_LC	Female	43	Low differentiated adenocarcinoma	Diffuse	LC	Paclitaxel plus Tegafur	2015-05-20	2015-10-12	SD	1	144	0		1	IV	4a	+	1	No	No		2.3	2015-05-08	1	2016-05-10	368	12.2667
37	Exp025223_T_LC	Exp025224_P_LC	Male	57	Low differentiated adenocarcinoma	Diffuse	LC	Oxaliplatin and Paclitaxel plus Xeloda	2014-05-20	2014-07-28	T4→T3	1	69	1	father, lung cancer	0	Ⅱb	4a	0	0	pT4aN3MO	Yes	1	3	2014-05-08	1	2017-05-07	1095	36.5
38	Exp025231_T_LC	Exp025232_P_LC	Male	67	Low differentiated adenocarcinoma	Diffuse	LC	Paclitaxel plus Capecitabine	2014-01-13	2014-05-06	SD	1	113	1	mother, liver cancer	0	Ⅲ	4b	+	0		Exploratory laparotomy		3	2013-11-25	1	2014-07-23	240	8
39	Exp008542_T_LC	Exp008543_P_LC	Male	54	Middle differentiated adenocarcinoma	Intestinal	LC	Trastuzumab combined with Docetaxel and capecitabine	2016-03-30	2016-10-13	PR	1	197	0		0	IV	4a	+	1	No	No		3	2016-03-08	0	2017-10-18	589	19.6333
40	Exp008569_T_LC	Exp008570_P_LC	Female	56	Low differentiated adenocarcinoma	Diffuse	LC	Oxaliplatin plus Tegafur	2016-12-14	2017-04-25	SD	0	132	0		0	IV	4a	2	1	No	No	0	2,6	2016-06-21	1	2017-10-13	479	15.9667
41	Exp016994_T_Fu	Exp016995_P_Fu	Male	58	Middle-low differentiated adenocarcinoma	Mixed	Fu	Paclitaxel plus Xeloda	2012-08-31	2012-11-29	PR	1	90	0		0	IV	4a	2	1	No	No	1	1.3	2012-08-20	1	2013-05-04	257	8.56667
42	Exp017002_T_Fu	Exp017003_P_Fu	Male	74	Middle-low differentiated adenocarcinoma	Mixed	Fu	Paclitaxel plus Tegafur	2013-06-25	2013-11-20	SD	1	148	0		0	IV			1	No	No		3.5	2013-06-07	1	2014/6/10	368	12.2667
43	Exp017008_T_Fu	Exp017009_P_Fu	Male	77	Low differentiated adenocarcinoma	Diffuse	Fu	Tegafur	2014-10-28	2016-08-17	SD	1	658	1	second brother; gastric cancer,third brother, lung cancer	0	IV	4a	2	1	No	No		4	2014-10-20	1	2017/5/1	924	30.8
44	Exp017018_T_Fu	Exp017019_P_Fu	Male	47	Low differentiated adenocarcinoma	Diffuse	Fu	Oxaliplatin plus Xeloda	2015-02-10	2015-08-19	SD	1	190	0		0	Ⅲc	4a	2	0	No	No		3	2015-01-20	1	2015/10/19	272	9.06667
45	Exp025219_T_Fu	Exp025220_P_Fu	Male	63	Middle-low differentiated adenocarcinoma	Intestinal	Fu	Docetaxel and Capecitabine plus Trastuzumab	2014-05-29	2015-01-28	SD	1	244	1	sister, colon cancer	0	Ⅲ	4a	+	0		Palliative resection		3	2014-05-21	1	2015-09-24	491	16.3667
46	Exp025243_T_Fu	Exp025244_P_Fu	Male	55	Middle differentiated adenocarcinoma	Intestinal	Fu	Paley apatinib combined with fluconazole and paclitaxel	2015-04-21	2017-03-18	PR	1	696	0		0	IV			1				4,5	2015-11-02	1	2017-10-19	717	23.9
47	Exp008546_T_Fu	Exp008547_P_Fu	Male	62	Middle differentiated adenocarcinoma	Intestinal	Fu	Oxaliplatin plus Tegafur	2016-05-25	2016-07-20	SD	0	56	0		0	ⅢA	4a	1	0	No	No		3	2016-05-10	0	2017-10-18	526	17.5333
48	Exp008577_T_Fu	Exp008578_P_Fu	Male	61	Middle-low differentiated adenocarcinoma	Intestinal	Fu	Paclitaxel plus Tegafur	2016-12-23	2017-03-24	PR	1	91	0		0	IV		+	1	No	No		1.3	2016-12-01	0	2017-10-18	321	10.7
49	Exp016998_T_Ca	Exp016999_P_Ca	Male	59	Middle differentiated adenocarcinoma		Ca	Xeloda and cisplatin plus bevacizumab	2009-11-04	2010-04-20	PR	1	169	0		0	IV			1	No	No		1.3.5	2009-10-09	0	2017-10-19	2932	97.7333
50	Exp017000_T_Ca	Exp017001_P_Ca	Male	73	Middle differentiated adenocarcinoma	Mixed	Ca	Paclitaxel plus Tegafur	2013-07-02	2014-11-28	CR	1	514	0		0	IV	4a	1	1	No	No		3.4	2013-06-16	0	2017-10-19	1586	52.8667
51	Exp025211_T_Ca	Exp025212_P_Ca	Male	51	Middle-low differentiated adenocarcinoma	Mixed	Ca	Xeloda and cisplatin plus trastuzumab and pertuzumab	2014-09-16	2015-09-26	PR	1	375	0		0	IV	4a	2	1		Palliative resection		1.3	2014-08-25	1	2016-03-21	574	19.1333
52	Exp025225_T_Ca	Exp025226_P_Ca	Male	39	Low differentiated adenocarcinoma	Diffuse	Ca	Paclitaxel plus Xeloda	2014-03-11	2014-04-28	SD	1	48	0		1	Ⅲ	4a	+	0	No	No		3	2014-02-07	1	2014-05-10	92	3.06667
53	Exp025245_T_Ca	Exp025246_P_Ca	Male	64	Middle-low differentiated adenocarcinoma	Mixed	Ca	Oxaliplatin plus Xeloda	2015-11-24	2016-03-03	SD	1	99	0		0	Ⅲ	4a	+	0	pT1bN0MO	Yes	0		2015-11-02	0	2017/10/19	717	23.9
54	Exp025249_T_Ca	Exp025250_P_Ca	Male	70	Middle differentiated adenocarcinoma	Intestinal	Ca	Oxaliplatin plus Tegafur	2015-11-17	2016-07-01	SD	1	228	0		0	ⅡB	4a	0	0	pT1N0MO	Yes	0		2015-10-26	0	2017/10/19	724	24.1333
55	Exp025449_T_Ca	Exp025450_P_Ca	Male	64	Middle-low differentiated adenocarcinoma	Intestinal	Ca	Paclitaxel plus Fluorouracil	2013-04-03	2014-04-03	PR	1	365	1	grandfather, skin cancer; mother, pancreatic cancer; sister, rectal cancer.	0	IV	4b	1	1		Exploratory laparotomy		6	2012-08-20	1	2014-12-13	815	27.2
56	Exp025451_T_Ca	Exp025452_P_Ca	Male	67	Middle-low differentiated adenocarcinoma		Ca	Tegafur	2010-07-22	2010-09-11	SD	0	51	0		0	IV		1			Exploratory laparotomy		3	2010-09-11	1	2011-10-15	399	13.3
57	Exp008536_T_Ca	Exp008537_P_Ca	Female	63	Middle differentiated adenocarcinoma	Intestinal	Ca	Oxaliplatin plus Xeloda	2016-03-23	2017-12-16	SD	0	92	1	grandfather, mother, aunt, esophageal cancer	1	Ⅲ	4a	+	0	pT4aN0M0	Yes	1	3	2016-03-10	0	2017-10-18	587	19.5667
58	Exp008540_T_Ca	Exp008541_P_Ca	Male	61	Middle differentiated adenocarcinoma	Intestinal	Ca	Paclitaxel plus Cisplatin	2016-03-29	2017-02-17	PR	0	325	0		0					No	No		3	2016-03-04	1	2017-09-30	575	19.1667
