# Supplementary material for: A region-resolved mucosa proteome of the human stomach
Source: Nat Commun. 2019 Jan 3;10:39. doi: 10.1038/s41467-018-07960-x (PMC6318339; doi:10.1038/s41467-018-07960-x)
Supplement: Supplementary file 9 — Supplementary Data 6 [file 41467_2018_7960_MOESM9_ESM.xlsx]

## Sheet: GCA 15579 GPs
Gene_ID	GeneSymbol	Exp017028_T_Py	Exp017029_P_Py	Exp017004_T_An	Exp017005_P_An	Exp017022_T_An	Exp017023_P_An	Exp025213_T_An	Exp025214_P_An	Exp025215_T_An	Exp025216_P_An	Exp025217_T_An	Exp025218_P_An	Exp025229_T_An	Exp025230_P_An	Exp025241_T_An	Exp025242_P_An	Exp025251_T_An	Exp025252_P_An	Exp025255_T_An	Exp025256_P_An	Exp008534_T_An	Exp008535_P_An	Exp016992_T_AI	Exp016993_P_AI	Exp017010_T_AI	Exp017011_P_AI	Exp017020_T_AI	Exp017021_P_AI	Exp017032_T_AI	Exp017033_P_AI	Exp017036_T_AI	Exp017037_P_AI	Exp008538_T_AI	Exp008539_P_AI	Exp016986_T_GC	Exp016987_P_GC	Exp016990_T_GC	Exp016991_P_GC	Exp017006_T_GC	Exp017007_P_GC	Exp017024_T_GC	Exp017025_P_GC	Exp017030_T_GC	Exp017031_P_GC	Exp025203_T_GC	Exp025204_P_GC	Exp025221_T_GC	Exp025222_P_GC
1	A1BG	2.436	3.92	4.583	5.483	2.551	16.408	13.966	4.398	3.6	3.028	4.451	8.15	3.118	2.211	5.805	4.546	0.825	1.971	6.679	7.219	3.195	4.004	3.844	2.258	2.036	2.067	6.739	1.693	5.879	5.554	3.141	5.634	2.748	2.27	2.131	2.286	5.786	5.131	1.196	1.969	18.224	3.036	2.824	3.546	5.972	6.779	7.52	5.161
2	A2M	10.351	6.668	10.222	10.447	5.933	28.241	17.535	11.689	11.977	6.789	6.538	16.91	43.451	28.087	36.07	32.448	5.518	3.808	18.047	18.667	7.539	6.151	13.837	9.577	7.103	8.381	26.369	6.312	13.967	6.981	11.964	19.346	15.466	16.454	16.183	8.382	20.184	17.844	6.568	5.616	38.985	9.185	11.83	12.264	17.675	14.256	17.624	16.274
9	NAT1	0.539	0.508	0	0.435	0.026	0.342	1.373	0.206	0.419	0.452	0.026	1.662	0.823	0.085	0.241	0.153	0.135	0.031	0.324	0.064	0.398	0.12	0.036	0.319	0.084	0.405	0.621	0.176	0.907	0.57	0.114	0.216	0.658	0.769	0.078	0.07	0.042	0.375	0.049	0.228	0	0.164	0.247	0.398	0.377	0.19	0.266	0.171
10	NAT2	0	0.01	0	0.042	0	0	0	0.149	0	0	0	0.139	0	0	0.221	0	0	0	0	0	0	0.006	0	0	0	0.177	0.025	0	0	0	0	0	0.179	0.261	0.059	0	0	0	0.028	0	0	0	0	0	0	0	0	0.039
12	SERPINA3	4.557	4.251	9.925	24.823	5.174	56.813	15.188	9.377	6.528	6.564	3.967	9.943	4.382	3.911	3.659	13.102	12.638	7.075	11.261	31.1	40.387	8.21	7.154	7.448	0.237	1.945	30.646	1.055	31.207	21.504	4.957	8.113	12.079	9.52	4.216	1.929	11.773	15.742	4.947	10.517	57.204	19.35	6.669	7.383	4.838	12.007	3.084	32.903
13	AADAC	0.089	0.405	0	6.539	0.006	1.643	0.058	0.233	0	0.469	0	10.598	0.129	0.235	0.161	0.683	2.354	0	0	0.555	0.193	0.035	0.125	0	0	0.153	3.679	0	0.392	0.095	0	0.011	10.302	0.839	0.281	0	0.009	0.078	0.012	0.214	0	0.14	0.202	0.24	0.092	0.123	0.119	0.093
14	AAMP	0.138	0.13	0.053	0.301	0.222	0.411	0.62	0.581	1.155	0.83	0.219	0.14	1.151	0.653	0.305	0.137	1.48	0.028	10.273	0.123	0.303	0.401	0.2	0.249	0.083	0.057	0.073	0.281	0.282	0.071	0.363	0.416	0.056	0.206	0.171	0.107	0.411	0.184	0	0.194	0.162	0.535	0.176	0.164	0.61	0.377	2.816	0.99
16	AARS	3.937	3.915	2.798	3.379	0.387	2.298	4.453	3.815	6.93	3.336	1.176	2.988	3.011	3.649	2.065	1.95	11.602	1.031	5.045	5.253	4.353	3.357	4.295	4.794	0.698	4.299	2.259	1.36	3.634	3.459	3.144	4.365	2.474	2.658	3.533	3.437	2.72	4.78	0.636	2.735	0.79	2.058	4.01	4.318	4.137	3.271	4.913	4.486
18	ABAT	1.174	0.391	0.346	1.347	0.059	2.36	0.623	0.632	0.297	1.059	0.022	1.003	0.522	0.293	0.818	0.311	0.375	0.379	0.033	0.437	0.767	0.185	0.075	0.735	0.04	1.137	1.607	0	1.385	2.09	0.084	0.103	0.532	0.504	0.034	0.053	0.004	0.095	0.047	0.249	0.012	0.443	0.208	0.466	0.056	0.263	0.375	0.328
19	ABCA1	0.007	0	0.001	0.002	0	0.01	0.001	0	0.002	0	0	0	0	0	0	0	0	0	0.003	0	0	0	0	0	0	0	0	0.007	0.007	0.001	0	0.012	0	0	0	0	0	0	0.03	0	0	0	0.005	0	0.001	0.002	0	0
20	ABCA2	0	0	0	0	0	0	0	0	0.006	0	0	0	0	0	0	0	0	0	0	0	0	0	0	0	0	0	0	0	0	0	0	0	0	0	0	0	0	0	0	0	0	0	0	0	0.074	0	0	0
21	ABCA3	0	0	0	0	0	0	0	0	0	0	0	0	0	0	0	0	0	0	0	0	0	0	0	0	0	0	0	0	0	0	0	0.007	0	0.003	0.017	0	0	0	0	0	0.018	0	0	0	0	0	0	0
22	ABCB7	0.027	0.06	0.104	0.054	0.014	0.064	0.133	0.208	0.133	0.186	0.131	0.245	0.077	0.038	0	0.099	0.271	0.008	0.332	0.086	0.036	0.051	0	0	0.007	0.035	0.073	0.045	0	0.015	0.047	0.089	0.022	0.527	0	0	0	0	0	0.045	0.017	0.1	0.073	0.068	0.195	0.05	0.037	0.058
23	ABCF1	2.104	1.485	1.295	1.933	0.717	1.93	2.899	1.869	3.624	1.515	0.522	1.363	1.028	1.262	1.08	0.56	9.565	0.587	1.265	1.738	0.778	0.757	1.37	0.856	0.562	0.657	2.081	1.238	1.081	0.934	1.577	1.336	0.763	1.016	1.254	0.873	0.835	1.973	0.462	1.28	0.403	1.218	1.583	1.315	1.321	1.101	2.208	1.08
24	ABCA4	0	0	0	0	0	0	0	0	0	0	0	0	0	0	0	0.028	0	0	0	0	0	0	0	0	0	0	0	0	0	0	0	0	0	0	0	0	0	0	0	0	0	0	0	0	0	0	0	0
25	ABL1	0	0	0.001	0	0	0	0.006	0.003	0.02	0.002	0	0.001	0.001	0	0	0	0.07	0	0.003	0	0	0.014	0.001	0	0.031	0	0.004	0.001	0	0	0	0.005	0	0.006	0	0	0	0.001	0	0.001	0	0	0	0	0.001	0	0.002	0.003
26	AOC1	1.274	0.87	0	1.268	0	3.577	0.927	0.214	1.486	0.523	0.038	3.7	2.442	0.036	0.036	0.006	0.394	0	0	0.469	1.313	0	0.171	5.086	0.153	0.224	3.116	0.002	0.061	0.759	0.153	0.591	4.503	2.578	0.183	0.305	0.096	0.125	0.188	0	0	0.032	0.05	0.103	0	0.064	0.295	0.274
27	ABL2	0	0	0	0	0	0	0.016	0.013	0.003	0	0	0	0.001	0.005	0	0	0.07	0	0.004	0	0	0.019	0.002	0	0.001	0	0	0.001	0	0	0	0.007	0	0.007	0	0.001	0	0.001	0	0.002	0	0	0	0	0.001	0	0.003	0.004
28	ABO	0.028	0.038	0	0.246	0	0	0	0	0	0.076	0.007	0.147	0.032	0	0	0	0	0	0	0.448	0	0	0.017	0.085	0	0.061	0.038	0	0	0	0	0.22	0.043	0.231	0	0	0	0	0	0	0	0	0.016	0.111	0	0	0	0
29	ABR	0.142	0.096	0.269	0.247	0.053	0.123	0.347	0.396	0.437	0.121	0.129	0.479	0.128	0.093	0.218	0.344	0.999	0.536	0.302	0.385	0.188	0.158	0.329	0.268	0.097	0.127	0.289	0.069	0.103	0.1	0.188	0.178	0.179	0.188	0.168	0.065	0.095	0.371	0.024	0.117	0.052	0.159	0.181	0.257	0.086	0.17	0.163	0.243
30	ACAA1	3.19	1.732	2.317	3.676	0.485	12.405	3.336	1.818	1.784	3.853	0.492	5.534	1.509	1.143	0.804	0.999	3.831	1.168	4.059	1.414	2.646	2.235	1.812	2.92	0.583	1.81	2.496	1.192	2.26	0.795	1.094	1.798	3.135	4.259	1.426	1.353	1.191	1.852	0.502	2.757	1.105	2.144	1.296	2.287	1.087	0.999	3.412	1.304
31	ACACA	0.139	0.132	0.249	0.101	0.006	0.04	0.339	0.065	0.305	0.028	0.049	0.136	0.106	0.011	0.025	0.013	2.912	0.119	0.034	0.025	0.173	0.063	0.187	0.048	0.014	0.042	0.042	0.037	0.227	0.017	0.229	0.154	0.088	0.098	0.045	0.029	0.006	0.054	0.001	0.337	0.004	0.07	0.011	0.052	0.079	0.084	0.393	0.164
32	ACACB	0.018	0.015	0.035	0.003	0.001	0	0.023	0.013	0.007	0.008	0.002	0.005	0.002	0.002	0.012	0	0.247	0.007	0.005	0	0.009	0.003	0.01	0.003	0	0.002	0	0.003	0.008	0	0.02	0.017	0.009	0.006	0	0.001	0.001	0.006	0	0.014	0	0	0	0	0.005	0	0.062	0.008
33	ACADL	0.001	0	0	0	0	0	0	0	0	0.057	0	0	0	0.011	0	0	0	0	0	0	0	0.211	0.005	0.019	0	0.001	0	0	0	0	0	0	0.003	0.003	0	0	0	0.003	0	0	0	0.218	0.111	0.031	0	0	0	0
34	ACADM	4.398	3.37	1.235	4.874	0.536	4.781	4.077	11.021	2.031	11.961	0.822	5.51	3.302	10.297	3.737	7.127	2.464	1.154	2.456	9.636	6.53	12.462	4.907	6.145	0.919	3.461	6.962	3.536	3.042	6.071	3.867	7.648	5.17	3.073	5.11	7.12	2.171	9.296	0.791	15.314	0.815	3.832	9.623	8.295	8.282	6.514	1.849	3.171
35	ACADS	2.177	1.922	0.211	6.125	0.115	10.246	2.781	8.098	2.236	2.698	0.148	10.546	1.841	6.323	1.471	4.751	0.599	0.293	0.399	8.575	2.837	8.293	4.378	5.709	0.338	3.599	10.156	0.18	2.64	4.081	0.845	2.891	3.937	4.883	2.965	3.195	1.099	2.797	0.757	18.594	0.623	5.536	7.285	3.065	5.171	3.966	1.579	2.663
36	ACADSB	0.434	0.287	0	1.268	0.132	1.92	0.626	2.218	0.718	1.684	0.515	0.835	0.793	3.526	1.016	0.805	0.246	0.221	0.82	1.117	0.737	3.183	3.744	1.811	0.116	0.756	1.919	0.399	0.408	0.321	0.551	1.016	0.509	0.541	0.546	0.533	1.24	2.605	0.047	4.337	0.311	1.382	1.642	1.17	2.289	0.989	1.076	1.97
37	ACADVL	7.938	14.777	9.19	18.4	3.151	23.637	12.226	27.241	10.15	17.899	2.634	24.169	14.234	22.156	14.889	24.964	33.958	2.812	11.193	18.087	15.275	38.129	17.128	18.884	3.712	15.766	20.655	5.58	12.617	14.712	5.478	10.631	14.664	12.63	13.859	12.104	12.326	33.021	3.758	31.326	2.566	15.309	15.926	17.13	20.066	14.575	16.186	19.128
38	ACAT1	9.46	12.615	1.669	19.021	0.577	8.597	14.028	66.855	9.799	27.543	2.886	12.578	4.6	28.781	7.309	20.535	14.312	1.943	8.209	27.035	12.57	76.691	27.071	15.58	2.512	9.721	10.721	6.369	6.916	9.215	9.975	14.186	13.04	14.143	14.007	15.86	13.301	58.52	2.242	66.382	2.347	31.618	42.434	23.679	30.736	15.529	8.999	5.945
39	ACAT2	2.409	3.3	0.62	3.797	0.683	1.733	2.274	3.203	0.945	1.5	0.571	3.908	2.804	2.154	3.535	2.15	4.143	1.948	0.32	3.308	1.912	3.742	2.091	3.449	0.708	2.339	1.719	0.935	2.97	0.93	2.364	3.51	2.506	1.94	3.077	4.085	1.75	2.47	0.287	5.385	0.184	1.724	1.553	2.912	1.454	1.356	2.45	3.239
40	ASIC2	0	0	0	0	0	0	0	0	0	0	0	0	0	0	0	0	0	0	0	0	0	0	0	0	0	0	0	0	0	0	0	0	0	0	0	0	0	0	0	0	0	0.218	0	0	0	0	0	0
41	ASIC1	0	0	0	0	0	0	0	0	0	0	0	0	0.001	0	0	0	0	0	0	0	0	0	0	0	0	0	0	0	0	0	0	0	0	0	0	0	0	0	0	0	0	0	0	0	0	0	0	0
43	ACHE	0.127	0.038	0	0.175	0	0.059	0.013	0	0	0	0	0.06	0.017	0.002	0	0	0.03	0.037	0	0	0.02	0	0	0.082	0	0.044	0.117	0	0.025	0.013	0.019	0.096	0.168	0.155	0	0	0.004	0.082	0	0	0.015	0	0	0.013	0	0	0.012	0.017
47	ACLY	5.438	3.088	2.991	3.256	0.82	1.28	9.255	3.472	6.696	2.098	1.343	2.302	1.904	1.584	1.737	1.367	21.47	0.52	7.274	5.445	3.234	2.361	4.738	2.762	2.062	2.894	2.554	1.479	3.212	2.388	3.171	3.875	2.156	2.482	2.297	3.217	1.504	3.494	1.257	2.033	1.747	1.456	1.723	2.925	1.988	5.013	6.109	3.048
48	ACO1	3.214	6.079	3.587	5.179	0.8	8.828	8.944	15.575	3.535	10.108	0.499	4.619	3.965	6.654	5.701	7.939	1.144	0.672	1.152	3.912	8.053	6.693	8.244	6.843	0.656	5.014	3.175	0.452	4.13	2.712	2.961	3.994	4.327	4.107	5.068	4.032	4.74	10.435	0.63	10.706	0.31	3.488	6.445	6.392	5.417	3.63	5.728	5.151
49	ACR	0	0	0	0	0	0	0	0	0	0	0	0	0	0	0	0	0.127	0	0	0	0	0	0	0	0	0	0	0	0	0	0	0	0	0	0	0	0	0	0	0	0	0	0	0	0	0	0	0
50	ACO2	17.084	23.58	13.276	50.619	3.232	41.31	22.822	63.51	8.358	64.113	2.617	26.398	14.573	51.236	14.212	48.141	20.558	4.404	8.83	47.36	20.853	78.462	18.445	12.751	3.763	18.822	29.015	7.204	17.395	16.741	17.641	17.237	27.398	21.518	15.287	17.234	8.843	38.901	4.641	112.256	7.626	41.747	51.594	37.498	52.289	28.89	14.947	22.387
51	ACOX1	0.759	0.645	0.41	1.32	0.631	1.855	1.388	0.415	1.653	0.397	0.119	1.664	0.235	0.137	0.289	1.057	7.898	1.158	0.276	0.444	1.095	0.456	0.682	0.41	0.185	0.492	1.357	0.442	1.605	0.495	0.646	0.443	0.625	0.826	0.294	0.1	0.256	0.679	0.49	0.095	0.305	0.135	0.743	0.89	0.101	0.078	0.814	0.768
52	ACP1	10.084	14.838	11.66	18.857	5.778	16.603	53.351	60.334	44.979	15.438	10.314	14.305	26.915	18.547	43.411	20.911	26.882	2.743	15.486	15.081	48.604	14.037	20.959	11.44	5.182	12.17	13.83	8.96	14.269	13.817	10.695	17.264	13.208	9.354	14.647	7.524	7.265	11.595	4.783	26.298	13.688	28.696	9.448	12.13	18.247	17.083	29.029	18.863
53	ACP2	0.158	0.374	0.62	0.309	0.068	0.233	0.391	0.692	1.304	0.271	0.118	0.093	0.229	0.369	0.48	0.25	0.522	0	0.502	0.355	0.167	0.205	0.254	0.22	0.105	0.305	0.276	1.245	0.257	0.194	0.706	0.396	0.153	0.168	0.503	0.041	0.068	0.245	0.177	0.401	0.065	0.155	0.191	0.07	0.836	0.393	0.669	0.227
54	ACP5	0.173	0.076	0.295	0.313	0	0.067	0.374	0	0.308	0	0	0	0.306	0.061	0.195	0	0.389	0.035	0.173	0	0.06	0.095	0.591	0.156	0.307	0.078	0.074	0.476	0.145	0	0.261	0.148	0.031	0.125	0.469	0.382	0.167	0.207	0	0.038	0.014	0.057	0.039	0.036	0.421	0.457	0.521	0.276
55	ACPP	0.689	0.867	0.017	0	0	0	0	0.052	0.492	0.051	0.009	0.292	0.376	0.193	0.167	0	0	0.842	0.423	0	0.858	0.14	0.326	0.648	0.083	0.006	0	0	0.037	0.009	0.016	0.045	0.159	0.522	0.067	0	0	0.01	0.022	0.073	0	0	0	0	0.076	0.106	0.145	0.505
58	ACTA1	761.897	472.763	623.58	514.597	214.883	341.472	708.266	917.634	748.387	623.409	349.983	1027.27	760.677	1032.02	327.467	269.354	924.945	364.948	711.688	956.741	789.546	998.072	937.381	667.362	448.822	743.858	1324.28	599.087	647.954	1057.21	529.499	628.318	656.374	1103.09	806.043	677.629	632.238	655.555	344.001	623.108	308.175	485.243	867.942	725.681	614.201	1080.38	1160.41	882.285
59	ACTA2	768.237	387.605	560.701	483.311	211.644	341.58	730.452	1013.28	702.657	627.761	330.24	1035.14	761.615	1059.54	300.388	240.058	888.99	480.329	703.211	1004.05	752.171	989.599	918.047	653.277	426.835	830.905	1445.84	560.252	583.161	1151.41	525.496	638.067	649.173	1231.29	811.433	667.779	607.128	590.376	333.025	622.542	310.993	497.346	945.818	682.708	576.561	1126.99	1096.34	776.298
60	ACTB	1498.15	1304.58	1635.29	1199.06	735.21	1252.91	1784.4	1668.5	2011.02	1543.93	713.919	1894.52	1673.32	1963.13	1110.46	830.453	2521.49	444.056	1624.62	1422.2	1470.97	1703.25	2386.08	1525.17	1006.09	1479.61	1826.51	1265.84	1539.26	1828.17	1324.92	1293.29	1167.82	1514.09	1866.57	1416.88	1460.87	1412.43	749.644	1428.91	933.067	1823.47	1786.94	1829.34	1461.38	1941.22	2876.86	2297.21
70	ACTC1	777.197	475.098	624.375	521.846	215.473	342.931	751.46	985.586	769.322	647.648	359.364	1055.78	778.058	1057.49	327.22	269.364	926.765	424.162	712.225	978.247	797.672	1016.15	952.942	675.177	456.903	785.181	1382.06	602.156	652.395	1089.23	539.895	658.861	665.248	1144.49	821.714	691.447	639.611	659.961	347.986	636.616	314.484	500.151	900.706	734.852	615.982	1125.2	1167.75	886.572
71	ACTG1	1408.11	1292.46	1609.17	1197.24	703.891	1251.34	1680.22	1578.09	1824.36	1552.53	677.115	1877.46	1611.56	1915.89	1109.24	829.692	2523.42	440.303	1583.12	1365.69	1470.98	1703.25	2386.08	1525.17	996.377	1463.86	1809.24	1236.43	1482.84	1789.22	1306.83	1293.88	1167.8	1514.05	1866.57	1416.88	1460.87	1412.43	731.62	1379.66	885.968	1738.16	1685.84	1687.1	1448.37	1907.34	2811.43	2250.01
72	ACTG2	801.806	410.597	573.243	500.575	222.211	362.802	776.33	1072.94	735.153	663.848	344.278	1088.01	802.866	1122.33	318.436	254.376	937.499	501.159	743.109	1016.03	783.22	1025.8	960.431	687.3	446.318	857.642	1499.16	588.607	606.698	1194.72	549.147	669.481	677.005	1270.4	848.668	698.185	640.511	614.994	343.388	643.509	329.248	514.748	980.908	715.99	595.572	1167.35	1160.98	813.023
81	ACTN4	52.5	53.73	41.005	51.546	21.132	62.641	75.994	54.353	53.229	58.531	20.137	64.904	44.861	43.911	42.325	47.996	86.652	32.797	49.113	78.518	76.577	57.832	59.894	63.395	28.836	53.582	70.474	30.568	50.243	49.374	45.899	34.935	53.807	82.052	69.944	75.658	42.57	51.135	17.689	53.48	37.347	65.104	62.211	50.612	31.515	54.912	66.423	53.571
86	ACTL6A	1.546	0.446	1.854	1.256	0.219	0.745	3.883	2.377	6.827	1.438	1.14	2.243	1.726	1.311	1.06	0.531	1.911	0.348	2.63	1.74	1.235	1.211	0.929	1.755	0.692	1.329	1.429	1.44	0.87	0.793	1.087	1.367	0.969	1.406	1.424	1.167	1.15	1.731	0.838	1.435	0.396	1.279	1.074	1.49	1.715	1.916	3.065	1.747
87	ACTN1	34.153	28.54	57.226	25.392	20.896	36.07	55.15	44.902	65.749	38.658	22.875	46.317	35.052	37.241	26.477	26.491	31.261	18.012	46.203	56.23	29.759	38.48	39.61	38.231	37.306	47.726	56.252	36.473	29.232	41.002	35.641	25.632	29.992	64.014	53.062	39.194	33.059	19.706	20.038	28.876	32.688	36.099	51.589	26.46	21.155	56.296	45.011	27.633
88	ACTN2	8.238	5.076	8.919	6.074	4.017	6.123	9.217	6.335	8.74	7.021	3.627	9.89	5.7	5.912	4.598	5.188	7.754	4.265	7.906	11.891	8.021	8.642	7.988	6.898	5.305	8.128	11.796	5.573	9.649	9.085	7.864	7.277	7.198	14.098	6.686	6.966	5.74	4.97	3.707	5.274	6.453	5.554	12.35	7.424	4.129	9.513	6.977	6.588
89	ACTN3	4.885	3.591	4.604	2.697	2.179	4.828	4.553	3.129	4.634	3.208	1.507	3.623	3.27	1.813	4.154	3.713	3.936	2.075	2.228	3.437	4.758	4.084	1.558	2.294	2.41	5.208	4.58	2.388	6.645	4.881	4.394	3.013	3.079	6.003	2.808	1.736	2.008	1.184	1.66	2.941	2.755	2.431	5.789	4.761	2.338	6.517	3.848	4.071
90	ACVR1	0	0	0	0	0	0	0.011	0	0.015	0	0	0	0	0	0	0	0	0	0	0	0	0	0	0	0	0	0	0	0	0	0	0	0	0	0	0	0	0	0	0.011	0	0	0	0	0	0	0	0
91	ACVR1B	0	0	0	0	0	0	0.042	0.023	0.024	0	0	0	0	0	0	0	0	0	0	0	0	0	0	0	0	0	0	0	0	0	0	0	0	0	0	0	0	0	0	0	0	0	0	0	0	0	0	0
92	ACVR2A	0	0	0	0	0	0	0	0	0	0	0	0.002	0	0	0	0	0	0	0	0	0	0	0	0	0	0	0	0	0	0	0	0	0	0	0	0	0	0	0	0	0	0	0	0	0	0	0	0
93	ACVR2B	0	0	0	0	0	0	0	0	0	0	0	0	0	0	0	0	0	0	0	0	0	0	0	0	0	0	0	0	0	0	0	0	0	0	0	0	0	0	0	0	0	0	0	0	0	0	0	0
94	ACVRL1	0	0	0	0	0	0	0	0	0	0	0	0	0	0.079	0	0	0	0	0	0	0.005	0	0	0	0	0	0	0	0	0	0	0	0	0	0	0	0	0	0	0	0	0	0	0	0	0.009	0	0
95	ACY1	0.841	1.196	0.414	3.83	0.009	22.374	0.836	1.04	1.916	2.165	0.365	9.576	1.679	0.484	1.427	1.842	1.606	0.004	0.949	0.371	1.76	0.281	1.712	5.249	0.221	0.889	6.838	1.762	0.539	0.575	0.565	1.832	8.226	6.334	0.663	1.362	0.595	1.237	0.122	0.821	0.187	0.087	0.45	0.624	0.606	0.448	0.432	0.456
97	ACYP1	0.585	4.421	0.22	0.069	0.264	0.173	0.234	0.384	1.005	0.118	0.306	0.38	0.389	0.216	0	11.897	0.165	0.082	0.277	0.805	0.158	0.247	0	0.302	0.183	0.448	0.125	0.163	0.395	0.338	0.33	0.391	0.233	0.189	0.009	0.336	0.154	0.236	0.277	0.16	0.431	0.561	0.306	0.523	0.087	0.336	0	0.018
98	ACYP2	0.055	0.077	0.307	0	0	0.205	0.133	0.123	0	0	0.024	0.135	0.254	0.096	0	0	0	0	0.292	0.501	0.183	0.32	0.431	0.202	0.027	0.072	0.217	0	0.083	0.088	0	0.867	0.189	0.242	0.126	0	0.054	0.177	0	0.422	0	0.21	0.262	0.514	0.374	0	0.062	0
100	ADA	0.185	2.661	0.181	1.123	0.068	8.88	0.868	5.086	0.494	5.602	0.089	0.489	0.784	1.377	0.111	0.819	0.258	0	0.415	0.699	2.369	10.981	1.602	0.418	0.532	0.129	1.719	0.348	2.48	2.95	0.112	0.727	0.631	0.366	1.075	0.417	0.659	4.596	0.077	3.974	0.11	3.396	4.892	3.661	2.89	1.048	0.155	0.261
101	ADAM8	0	0	0.04	0	0.009	0	0	0.004	0.014	0	0.001	0	0.001	0	0	0	0.067	0	0.369	0	0	0	0	0	0.008	0	0.001	0.02	0	0	0	0.004	0	0	0	0	0	0	0.011	0	0	0	0	0	0	0	0	0
102	ADAM10	0.47	0.694	0.307	0.894	0.091	0.131	1.565	2.173	1.676	1.412	0.282	1.046	0.738	0.779	0.343	0.876	2.591	0.166	5.018	0.989	0.714	0.309	0.091	0.147	0.144	0.952	0.479	0.318	0.89	1.156	0.696	0.938	0.709	0.543	0.318	0.183	0.089	0.518	0.333	0.987	0.207	2.064	1.333	1.359	0.318	0.337	1.226	2.635
103	ADAR	1.022	0.718	2.247	0.907	0.312	0.871	1.114	0.675	1.839	0.597	1.117	0.538	0.545	0.768	0.795	0.288	2.211	0.112	1.014	3.35	0.93	0.645	0.847	0.769	0.68	0.538	0.747	1.85	1.07	0.755	1.062	0.726	0.417	0.572	0.952	0.572	0.644	1.197	0.29	0.929	0.174	0.552	0.692	1.139	0.6	1.113	1.501	1.337
104	ADARB1	0	0	0	0	0	0	0	0	0	0	0	0	0	0	0	0	0	0	0	0	0	0.088	0	0	0	0	0	0	0	0	0	0	0.106	0.049	0	0	0	0	0	0.003	0	0.003	0.034	0.032	0	0	0	0
105	ADARB2	0	0	0	0	0	0	0	0	0	0	0	0	0	0	0	0.012	0	0	0	0	0	0	0	0	0	0	0	0	0	0	0	0.025	0	0	0	0	0	0	0	0	0	0	0	0	0	0	0	0
107	ADCY1	0	0	0	0	0	0	0.043	0	0	0	0	0	0	0	0	0	0	0	0	0	0	0	0	0	0	0	0	0	0	0	0	0	0	0	0	0	0	0	0	0	0	0	0	0	0	0	0	0
109	ADCY3	0	0	0	0	0	0	0	0	0	0	0	0	0	0	0	0	0	0	0	0	0	0	0	0	0	0	0	0	0	0	0	0	0	0	0	0	0	0.012	0	0	0	0	0	0	0	0	0	0
111	ADCY5	0	0	0	0	0	0	0	0	0	0	0	0	0	0.003	0	0	0	0	0	0	0.002	0.002	0	0	0	0	0.002	0	0	0	0	0	0.002	0.003	0	0	0	0	0	0.001	0	0	0	0	0	0	0	0
112	ADCY6	0	0	0	0.003	0	0	0	0.025	0.004	0	0	0.004	0	0.008	0	0	0	0	0	0	0.002	0.002	0	0	0	0	0.015	0	0.006	0	0	0	0.002	0.004	0	0	0	0.001	0	0.002	0.004	0	0.004	0.003	0	0.004	0.004	0
113	ADCY7	0	0	0	0	0	0	0	0	0	0	0	0	0	0	0	0	0	0	0	0	0	0	0	0	0	0	0	0.002	0	0	0	0	0	0	0	0	0	0	0.001	0	0	0	0	0	0.001	0	0.002	0
114	ADCY8	0	0	0	0	0	0	0	0	0	0	0	0	0	0	0	0	0	0	0	0	0	0	0	0	0	0	0	0	0	0	0	0	0	0	0	0	0	0	0	0	0	0	0	0	0	0	0	0
115	ADCY9	0	0	0	0.001	0	0	0	0	0	0	0	0	0	0	0.055	0	0	0	0	0	0.004	0	0	0	0	0.001	0	0	0	0.001	0	0	0	0	0	0	0	0	0	0	0	0	0	0	0	0	0.054	0
118	ADD1	1.453	1.932	1.131	3.409	0.534	4.673	2.495	3.067	3.045	3.006	0.519	3.795	1.044	2.055	1.488	2.438	3.46	0.296	2.396	5.907	4.574	3.842	2	2.533	0.692	1.932	3.767	0.287	1.398	2.728	1.327	2.443	2.252	2.5	0.949	1.431	0.742	1.668	0.7	3.834	1.624	6.457	2.811	2.616	1.42	3.201	1.798	3.695
119	ADD2	0.074	0	0	0.073	0.123	0	0.072	0.003	0	0.037	0.188	0	0.042	0.03	0	0	0.046	0.007	0.085	0.146	0.044	0.008	0	0.227	0.003	0	0.319	0.291	0	0.099	0.641	0.126	0.007	0.024	0	0.194	0	0.082	0.144	0.079	0.014	0.001	0.057	0.075	0.007	0.061	0.07	0.072
120	ADD3	1.266	2.559	2.305	5.16	0.816	1.745	3.83	3.674	8.712	5.412	0.703	3.796	1.39	3.976	1.979	2.407	4.87	0.816	5.708	6.36	2.336	1.922	2.743	3.399	0.437	2.31	4.229	0.075	1.965	2.407	0.76	3.253	2.231	2.466	0.64	2.125	1.436	2.181	1.544	2.135	0.499	4.138	3.993	3.248	1.377	4.825	2.947	3.936
123	PLIN2	0	0	0.286	0	0.166	0.025	0.036	0	0.225	0	0.064	0.187	0.029	0	0.098	0.003	0.074	0	1.322	0	0	0	0	0	0.016	0	0	0.486	0.371	0.012	0.074	0.007	0	0	0	0	0	0	0.142	0	0	0	0	0	0	0	0.018	0.097
124	ADH1A	31.674	72.089	0	29.348	0.53	39.714	20.726	21.386	1.39	49.847	1.023	21.458	25.287	56.598	19.12	32.261	0.245	1.733	0.075	24.236	127.115	32.936	20.044	24.305	0.64	39.843	15.671	0.067	21.308	48.3	17.582	33.241	84.773	30.677	12.55	65.874	6.825	25.369	5.399	54.756	2.47	22.604	42.4	41.212	12.506	24.503	11.455	20.789
125	ADH1B	31.109	70.712	0	24.356	0.87	43.624	20.621	25.972	1.394	46.907	0.959	26.107	26.471	64.048	17.259	27.753	0.24	1.663	0.192	25.499	61.133	22.306	21.891	21.089	0.673	37.839	14.45	0.08	16.534	45.566	14.645	36.144	55.86	31.564	5.452	42.017	4.852	21.402	5.978	46.545	2.629	24.609	42.017	40.883	10.72	32.975	10.116	19.922
126	ADH1C	44.693	114.818	0	43.561	1.345	84.035	30.008	44.305	0.187	80.065	0.08	36.051	33.809	91.01	27.143	53.328	0.038	0.454	0.183	36.058	235.34	41.201	23.866	35.56	0.395	78.755	21.272	0.063	33.376	72.523	22.75	37.61	132.241	35.971	20.013	98.834	12.768	28.255	5.765	75.436	0.725	38.654	66.083	59.614	12.969	27.351	13.686	32.205
127	ADH4	0.026	0.906	0	1.656	0	18.415	0.066	0.244	0.005	0.559	0	12.326	3.758	0.143	0	0	0.009	0.001	0	0.019	0.191	0	0	1.593	0.002	0.096	0.944	0	0	0.092	0.028	0.269	2.674	1.747	0	0	0	0	0.133	0.045	0.034	0.048	0.121	0.078	0.048	0.375	0	0
128	ADH5	4.538	5.278	5.11	9.248	0.895	5.893	5.869	11.448	5.917	9.777	1.209	9.248	4.302	5.094	6.511	9.266	3.676	4.758	4.584	16.048	5.578	6.417	8.838	10.905	4.191	11.94	10.225	2.081	4.939	10.494	4.785	9.619	8.838	13.493	9.758	10.86	6.622	12.66	2.763	6.113	3.921	4.387	8.262	7.987	5.203	12.492	3.88	4.468
130	ADH6	0.045	0.129	0	0.738	0.272	1.063	0.104	0.288	0	0.264	0	0.669	1.271	0.245	0	0	0	0	0	0	0.016	0	0	0.557	0	0.607	0.944	0	0.329	0.168	0.031	0.257	0.326	0.373	0	0	0	0	0.156	0.18	0.074	0.1	0.203	0.173	0.009	0.008	0	0.054
131	ADH7	0	0.01	0	0.058	0	0	0.004	1.585	0	1.267	0	0	0	0.403	0.751	1.351	0	25.588	0	0.047	0.144	0.036	0	0	0.003	0.018	0	0	0.011	0.008	0	0	0.632	0.029	0.01	0.08	0.027	0.02	0	0.745	0	0.812	0.121	0	0	0.043	0	0
132	ADK	2.412	2.195	4.879	1.96	0.116	0.623	2.088	2.032	2.301	1.028	0.593	6.124	2.352	1.032	0.712	2.316	1.719	3.178	0.5	2.157	2.706	1.326	1.398	1.102	1.573	3.058	0.984	0.862	3.333	0.796	3.217	1.996	1.008	1.636	0.628	0.469	0.541	2.207	0.441	1.649	0.372	0.337	2.029	1.869	0.745	1.283	4.574	1.771
133	ADM	0	0	0	0	0	0	0	0	0	0	0	0	0	0	0	0	0	0	0	0	0	0	0	0	0	0	0.239	0	0	0	0	0	0	0	0	0	0	0	0	0	0	0	0.304	1.605	0	0	0	0
135	ADORA2A	0	0	0	1.903	0	0	0	0	0	0	0	0	0	0	0	0	0	0	0	0	0	0	0	0	0	0	0	0	0	0	0	0	0	0	0	0	0	0	0	0	0	0	0	0	0	0	0	0
136	ADORA2B	0	0	0	0	0	0	0	0	0	0	0	0	0	0	0	0	0	0	0	0	0	0	0	0	0	0	0	0	0	0	0	0	0	0	0.009	0	0	0	0	0	0	0	0	0	0	0	0	0
141	ADPRH	0	0	0.074	0	0.003	0.06	0.095	0.067	0.075	0.083	0.02	0	0	0.033	0	0	0	0	0.034	0.091	0.071	0.084	0.337	0.031	0.037	0.358	0.074	0.018	0.009	0.09	0.017	0.032	0	0.127	0.079	0.039	0	0	0.014	0	0.034	0	0.019	0.05	0.022	0.109	0.041	0
142	PARP1	5.156	5.553	3.781	6.199	1.509	3.994	10.948	5.52	6.257	3.235	4.176	4.849	4.928	4.57	1.568	1.313	3.282	0.899	9.158	9.347	2.908	6.038	6.721	5.819	2.771	5.138	4.647	5.498	3.173	5.538	6.556	6.675	3.828	3.258	4.786	5.836	2.993	4.687	1.708	3.686	2.4	5.933	3.314	4.94	7.512	8.385	6.149	5.012
143	PARP4	0.692	1.122	0.732	1.094	0.081	1.112	1.34	0.636	0.64	1.851	0.157	1.046	0.768	0.311	0.878	0.471	2.011	0.067	0.184	0.619	1.365	0.634	0.813	1.822	0.354	0.797	0.802	0.252	2.113	0.62	0.732	0.836	2.898	1.869	0.658	0.465	0.89	2.084	0.172	0.387	0.067	0.284	0.645	0.946	0.362	0.44	1.149	0.564
146	ADRA1D	0	0	0	0	0	0	0	0	0	0	0	0	0	0	0	0	0	0	0	0	0	0	0	0	0	0	0	0	0	0	0	0	0	0	0	0	0	0	0	0	0	0	0.012	0	0	0	0	0
147	ADRA1B	0	0	0	0	0	0	0	0	0	0	0	0	0	0	0	0	0	0	0	0	0	0	0	0	0	0	0	0	0	0	0	0	0	0	0	0	0	0	0	0	0	0	0	0	0	0	0	0
150	ADRA2A	0	0	0	0	0	0	0	0	0	0	0	0	0	0	0	0	0	0	0	0	0.008	0	0	0	0	0.376	0	0	0	0	0	0.048	0	0	0	0	0	0	0	0	0	0	0	0	0	0	0	0
151	ADRA2B	0	0	0	0	0	0	0	0	0	0	0	0	0	0	0	0	0	0	0	0.008	0	0	0	0	0	0	0	0	0	0	0	0	0	0	0	0	0	0	0	0	0	0	0	0	0	0	0	0
154	ADRB2	0	0	0	0	0	0	0	0	0	0	0	0	0	0	0	0	0	0	0	0	0	0	0.634	0	0	0	0	0	0	0	0	0	0	0	0	0	0	0	0	0	0	0	0	0	0	0	0	0
156	ADRBK1	6.47	0.146	0.479	0.674	0.017	0.038	0.295	0.391	0.512	0.109	0.039	0.28	0.2	0.187	0.08	0.076	0.616	0.057	0.372	1.377	2.505	0.295	0.193	4.151	1.306	0.031	0.097	3.248	0.766	0.294	0.605	3.234	0.12	0.222	0.077	0.105	3.369	2.883	0.046	0.006	0.075	0.008	0.659	0.939	0.741	0.299	0.418	0.403
157	ADRBK2	0.021	0.084	0.068	0.047	0.009	0.038	0.129	0.018	0.222	0.078	0.021	0.031	0.137	0.016	0	0.005	0.284	0.01	0.358	0	0.016	0.048	0.054	0.016	0.055	0.029	0.028	0.029	0.064	0.056	0.022	0.026	0.054	0.017	0.017	0.022	0.005	0.037	0.037	0.006	0.043	0.008	0.057	0.062	0.077	0.024	0.236	0.015
158	ADSL	0.938	0.58	1.571	0.728	0.545	0.55	0.668	0.447	0.674	0.538	0.322	0.843	0.369	0.192	0.619	0.563	1.12	0.136	0.689	0.72	0.453	0.623	2.055	1.047	0.492	0.45	0.621	0.68	0.622	0.703	0.825	1.285	0.642	0.523	1.618	0.221	0.441	0.881	0.248	0.914	0.161	0.367	0.522	0.668	0.887	0.797	0.491	0.337
159	ADSS	1.428	2.662	4.617	2.403	0.972	1.524	3.296	2.226	3.862	1.763	1.92	1.778	2.207	1.982	1.718	1.624	11.229	0.428	4.573	4.091	4.653	5.026	2.682	0.916	2.073	1.197	2.317	1.826	2.545	1.347	1.748	3.92	4.761	5.418	1.815	0.816	1.129	1.765	1.154	2.32	1.581	2.802	2.14	1.976	1.817	1.725	3.662	2.388
160	AP2A1	1.989	2.273	8.579	3.237	0.865	1.642	4.036	1.815	3.642	1.715	0.814	2.808	1.676	1.669	1.919	1.56	5.272	0.901	2.228	2.441	1.43	1.919	2.869	2.673	1.073	1.998	2.089	1.071	2.424	1.865	0.874	2.453	1.704	1.103	1.926	1.022	1.583	2.697	1.457	3.437	0.862	0.945	2.834	2.441	1.344	2.217	3.13	1.739
161	AP2A2	0.786	1.569	1.524	1.483	0.388	1.484	2.371	1.473	1.793	1.078	0.384	1.639	1.276	1.011	0.697	1.226	3.539	0.292	0.739	1.586	0.969	0.682	2.138	1.242	0.345	1.37	1.002	0.515	1.394	1.312	0.59	1.437	0.773	0.948	1.162	0.63	0.654	1.036	0.529	3.409	0.464	0.974	1.49	1.006	1.24	2.028	0.924	1.172
162	AP1B1	2.523	5.146	3.957	6.05	0.736	3.472	6.522	5.142	5.562	4.083	1.205	6.336	3.772	5.398	2.767	3.059	9.127	1.958	4.958	4.768	6.264	5.893	4.655	4.629	1.82	4.237	3.002	1.77	3.384	3.53	3.196	4.611	4.621	4.285	3.025	6.268	1.905	5.861	1.084	4.676	0.939	3.149	4.389	3.95	4.597	2.915	4.989	6.339
163	AP2B1	2.566	3.988	4.574	4.428	0.85	3.233	5.479	4.234	5.122	2.996	1.08	5.098	3.531	2.175	1.533	2.403	9.085	0.854	3.592	5.058	4.495	4.284	4.302	4.443	1.624	3.859	2.666	1.687	2.864	3.09	3.47	5.02	3.663	3.105	3.164	2.2	2.191	3.897	1.542	3.331	1.286	3.071	3.572	3.753	6.67	3.388	5.399	5.096
164	AP1G1	2.223	1.764	2.283	2.063	0.18	1.333	1.671	1.814	1.698	1.795	0.449	1.179	1.467	1.635	0.864	1.974	3.534	1.927	0.677	1.749	2.39	2.662	1.447	1.546	0.234	2.223	1.185	0.939	1.887	1.839	2.156	1.874	2.108	1.895	1.014	1.34	0.754	2.204	0.444	3.378	0.378	0.726	2.63	2.466	1.501	0.981	2.225	1.717
165	AEBP1	0.295	1.219	2.958	0.229	0.445	1.196	1.113	0.51	1.044	0.419	0.35	0.446	0.235	0.391	0.992	1.914	0.084	0.014	0.472	0.707	0.087	0.52	0.349	0.79	0.16	0.922	1.023	0.65	0.467	0.4	0.206	0.922	0.424	1.137	0.087	0.565	0.652	0.743	0.047	0.134	0.027	1.363	0.7	0.261	0.345	0.702	0.574	0.367
166	AES	0.022	0	0.032	0.032	0	0	0	0.155	0.012	0.069	0.124	0.051	0.006	0.008	0	0	0	0.005	0.1	0.121	0.202	0.206	0.026	0	0	0.024	0.026	0.052	0.061	0.017	0.012	0.135	0.158	0.136	0	0	0	0.257	0.008	0.085	0	0	0.136	0.081	0.125	0.09	0	0
173	AFM	0.499	0.723	0.262	0.146	0.175	0.919	0.553	0.387	0.252	0.259	0.369	0.159	0.233	0.187	1.199	0.569	0.252	0.398	0.618	0.368	0.263	0.127	0.423	0.101	0.189	0.61	0.835	0.16	0.702	0.368	0.22	0.46	0.449	0.603	0.085	0	0.095	0.244	0.034	0.149	1.319	0.156	0.233	0.535	0.593	0.385	0.272	0.569
174	AFP	0	0	0	0	0	0	0	0	0	0	0	0	0	0	0	0	0	0	0	0	0	0	0	0	0	0	0	0	0	0	0	0	0	0	0	0	0	0	0	0	0	0	0	0	0	0	0	0
175	AGA	0.941	0.093	0.674	0.835	0.032	0.114	0.729	0.818	1.86	0.496	0.046	0.431	0.801	0.902	0.053	0	1.784	0.384	0.465	0.325	0.404	0.401	0	0.449	0.496	0.792	0.45	0.094	0.328	0.44	0.263	0.807	0.723	0.29	0	0.571	0.124	0.007	0.799	0.466	0.065	0.788	0.493	0.65	0.166	0.198	0.141	0.826
176	ACAN	0	0	0	0	0	0	0.025	0.004	0.642	0	0.027	0	0	0	0	0	0.012	0	0.013	0	0	0	0	0	0	0	0	0	0	0	0	0	0	0	0	0	0	0	0	0	0	0	0	0	0	0	0	0
177	AGER	0.273	0	0	0	0	0	0	0	0	0	0	0	0	0	0	0	0	0	0	0	0	0	0	0	0	0	0	0	0	0	0	0	0	0	0	0	0	0	0	0	0	0	0	0	0	0	0	0
178	AGL	0.424	0.448	0.111	0.533	0.106	0.785	0.378	1.087	0.265	0.692	0.085	0.493	0.281	0.901	0.564	0.805	0.958	0.398	0.428	0.688	0.596	0.714	0.26	0.164	0.135	0.424	0.838	0.105	0.267	0.393	0.4	0.699	0.452	0.686	0.107	0.088	0.055	0.278	0.046	1.09	0.131	0.339	0.688	0.705	0.567	0.544	0.329	0.28
182	JAG1	0.223	0	0.034	0.004	0	0	0	0	0	0	0.009	0.007	0.01	0.002	0	0	0.006	0.001	0	0	0.006	0	0.009	0	0.002	0.008	0.004	0.003	0.023	0.003	0.039	0.002	0.005	0	0.002	0	0.01	0.002	0.004	0.02	0	0	0	0.015	0	0.015	0.009	0.002
183	AGT	0.677	0.822	0.753	0.407	0.399	1.353	1.627	0.84	0.79	0.242	0.643	1.015	0.395	0.131	1.07	0.941	0.592	0.248	0.582	1.395	1.244	0.604	0.465	4.896	0.443	1.574	3.883	0.435	1.348	0.7	0.709	1.16	1.039	1.241	0.353	0.142	0.382	4.455	0.316	0.37	3.5	0.864	0.571	0.396	2.3	2.218	0.991	1.783
185	AGTR1	0	0	0	0	0	0	0	0	0	0	0	0	0	0	0	0	0	0	0	0	0	0	0	0	0	0	0	0	0	0	0	0	0	0	0	0	0	0	0	0	0	0.041	0	0	0	0	0	0
189	AGXT	0	0	0	0	0	0	0	0	0	0	0	0	0	0	0	0	0.014	0.008	0	0	0	0	0	0	0	0	0	0	0	0	0	0	0	0	0	0	0	0	0	0	0	0	0	0	0	0	0	0
190	NR0B1	0	0	0	0	0	0	0	0	0	0	0	0	0	0	0	0	0	0	0	0	0	0	0	0	0	0	0	0	0	0	0	0	0	0	0	0	0	0	0	0	0	0	0	0	0	0	0	0
191	AHCY	34.229	19.446	20.106	20.468	3.542	15.381	40.277	24.389	43.152	22.008	15.711	24.647	12.497	12.777	21.019	16.413	107.613	10.627	16.179	22.704	41.5	20.927	28.157	26.746	16.524	27.023	15.794	10.425	27.236	15.963	34.872	28.917	13.935	17.517	37.7	20.258	13.095	28.782	6.629	27.751	6.597	10.567	15.263	20.081	13.173	50.147	33.315	36.61
196	AHR	0.07	0	0.082	0.019	0	0.004	0.082	0	0.373	0	0.002	0.016	0.003	0.008	0.079	0	0.01	0	0.085	0.222	0.046	0.012	0.059	0.012	0	0.011	0.106	0.036	0.067	0	0.004	0.018	0.008	0.007	0.013	0.048	0.006	0.001	0	0	0.057	0.015	0.02	0.062	0.047	0.023	0.094	0.057
197	AHSG	11.7	26.438	6.116	4.037	6.095	41.831	13.586	10.246	9.332	6.367	6.557	7.627	10.975	4.16	33.603	12.321	2.79	5.068	9.393	20.174	3.925	2.245	7.04	4.898	7.284	18.778	18.398	5.355	22.594	15.493	6.48	28.058	7.264	7.213	5.496	2.22	6.786	7.195	6.115	5.186	29.174	7.816	6.339	9.512	10.65	13.146	10.982	19.695
199	AIF1	55.406	5.223	7.636	0.503	0.319	5.033	40.94	1.864	4.89	0.522	12.578	1.414	36.95	26.216	2.639	0.766	0.485	2.298	11.117	2.505	1.551	1.617	59.055	31.788	9.264	1.642	1.389	2.464	1.476	4.328	16.011	2.637	1.445	2.194	7.474	3.849	33.331	37.689	1.375	15.752	0.786	1.266	1.722	3.849	4.08	2.141	50.897	66.737
202	AIM1	0.656	0.3	0.332	0.251	0.05	0.377	0.232	0.026	0.196	0.076	0.006	0.4	0.283	0.041	0.048	0.027	0	2.165	0.152	0	0.209	0.049	0.143	0.737	0.017	0.159	0.088	0.039	0.39	0.045	0.106	0.225	0.815	0.357	0.105	0.058	0.114	0.345	0.023	0.035	0.087	0.008	0.331	0.139	0.199	0.493	1.048	0.377
203	AK1	4.066	6.827	8.976	18.001	2.95	11.631	4.938	14.286	3.38	10.226	1.494	11.483	7.157	6.462	5.735	8.797	9.672	1.682	0.329	5.244	15.014	14.604	10.302	8.32	5.315	12.3	3.521	1.752	6.275	5.189	3.294	4.555	22.639	14.001	10.533	3.558	5.639	11.609	1.268	12.527	3.624	6.724	7.464	6.397	7.43	5.296	3.912	2.637
204	AK2	12.545	6.197	9.491	22.9	1.475	14.16	12.451	25.335	7.764	21.22	2.502	15.124	6.894	18.599	12.418	21.092	83.827	10.446	5.223	29.029	19.846	32.795	16.702	19.122	5.22	10.247	15.964	8.984	10.577	10.102	15.435	11.845	21.989	11.684	16.003	21.368	19.04	38.259	5.516	38.308	6.03	20.707	22.548	20.121	19.928	13.651	7.314	14.5
205	AK4	0.776	0.736	1.152	0.736	0.189	1.288	1.791	3.404	1.023	1.759	0.003	2.443	0.474	0.667	1.512	0.746	0.017	0.64	0.201	2.694	3.428	1.753	1.636	2.825	0.017	0.888	0.923	0.936	1.736	1.049	0.36	0.886	2.412	3.238	0.279	0.084	0.698	2.07	0.26	2.046	0.007	0.937	1.143	1.629	0.392	0.454	0.904	0.42
207	AKT1	0.131	0.117	0.812	0.147	0.073	0	0.974	0.431	0.361	0.411	0.114	0.199	0.19	0.365	0.185	0.095	0.15	0.065	0.144	2.382	0.234	0.075	0.257	0.062	0.055	0.247	0.156	0.12	0.162	0.144	0.099	0.228	0.094	0.226	0.06	0.119	0.747	0.063	0.058	0.636	0.195	0	0.105	0.123	0.618	0.815	0.306	0.553
208	AKT2	0.021	0.145	0.801	0.015	0.07	0	0.534	0.235	0.275	0.098	0.066	0.084	0.072	0.222	0.181	0.092	0.513	0.05	0.098	0.083	0.227	0.098	0.182	0.022	0.009	0.202	0.044	0.377	0.089	0.059	0.078	0.142	0.08	0.21	0.08	0.011	0.048	0.072	0.049	0.163	0.029	0	0.059	0.038	0.317	0.135	0.209	0.127
210	ALAD	1.623	0.975	0.184	1.892	0.593	0.708	1.663	5.99	0.637	2.98	0.646	1.015	0.639	1.657	1.151	1.99	0.833	1.995	0.032	2.885	2.117	2.545	3.646	1.439	3.705	3.623	1.053	0.574	1.485	1.745	1.486	1.211	0.648	1.015	1.371	1.55	2.167	4.262	0.659	2.544	1.096	2.289	5.038	2.992	1.403	1.027	0.528	0.808
211	ALAS1	0	0	0.006	0	0	0	0.025	0	0	0.025	0	0	0	0	0	0	0	0	0	0	0	0	0	0	0	0	0	0	0	0	0	0	0	0	0	0	0	0	0	0.016	0	0	0	0	0	0	0	0
212	ALAS2	0	0	0	0	0	0	0	0	0	0	0	0	0	0	0	0	0	0	0	0	0	0	0	0	0	0	0	0	0	0	0	0	0	0	0	0	0	0	0	0	0	0	0	0	0	0	0	0
213	ALB	4732.11	6691.91	3664.47	3107.43	2325.61	10773.3	5589.76	3139.57	2985.28	2510.94	2660.86	6727.68	7403.14	4645.17	10311.8	5738.41	1750.09	2262.09	2113.75	5133.37	3647.91	2801.32	5670.8	4326.98	2497.4	7484.35	11663.8	1754.29	6233.77	4457.1	3782.37	5524.92	6646.09	6390.51	3330.69	3255.91	4106.25	4873.42	1161.11	3203.12	10734.1	4496.74	5391.26	5444.46	4605.17	5369.64	6226.57	10518
214	ALCAM	1.003	0.631	4.104	6.893	0.021	0.36	0.561	2.055	0.046	3.557	0.199	4.599	0.167	1.69	0.153	0.635	1.449	0.107	0.179	3.991	5.916	3.233	0.076	0.079	0.038	0.331	0.983	0.05	3.525	2.085	0.697	0.978	5.172	4.344	0.019	0	0.042	1.898	0.023	2.976	1.325	5.054	2.63	4.201	1.453	2.637	0.598	2.317
215	ABCD1	0.02	0.001	0.174	0.094	0.017	0.089	0.42	0	0.255	0	0.606	0	0.004	0.003	0.134	0	0.105	0	9.071	0	0.036	0.017	0.006	0	0.319	0.047	0.049	0.354	0.148	0.015	0.003	0.009	0	0.007	0.002	0	0	0.009	0.005	0.003	0	0	0.011	0.018	0.155	0.012	0.136	0.007
216	ALDH1A1	43.87	114.099	3.113	129.164	13.586	150.868	197.083	345.508	98.882	430.405	1.041	89.925	76.992	260.726	91.573	192.085	89.729	5.887	4.771	180.343	269.707	360.258	117.181	60.015	4.043	124.921	63.209	1.664	132.45	53.687	82.194	76.224	184.576	60.446	181.049	80.555	134.141	258.037	9.19	406.648	36.171	319.679	231.412	174.303	171.549	60.268	49.343	89.825
217	ALDH2	37.192	80.169	0.53	26.201	5.351	63.672	15.625	18.007	7.416	13.86	7.616	69.475	14.68	17.692	69.051	55.499	114.07	9.667	13.139	58.507	105.728	52.545	17.881	23.602	8.294	142.926	36.254	2.866	97.679	61.294	39.559	41.99	45.938	50.787	63.024	85.407	51.325	90.977	10.517	104.774	14.724	70.257	83.472	87.184	30.261	21.208	16.85	21.988
218	ALDH3A1	8.739	32.624	0.012	23.824	0.344	3.386	11.098	37.773	0.053	76.62	0.064	0.606	25.423	38.614	24.574	144.895	11.416	74.139	0.006	42.195	61.298	10.616	34.034	15.463	0.789	45.449	2.17	0.367	13.589	9.034	10.91	17.282	26.632	5.463	33.178	81.582	43.236	32.056	0.304	34.776	0.417	37.405	26.225	19.589	5.624	9.891	5.505	42.585
219	ALDH1B1	3.953	1.321	0.452	3.505	3.229	3.64	4.133	6.205	10.147	4.049	1.741	8.959	2.689	7.628	4.635	6.102	1.422	0.642	2.134	15.762	10.289	10.325	1.332	2.993	2.434	6.934	30.135	1.512	3.943	4.456	2.118	7.112	7.248	4.787	3.977	2.648	2.98	4.222	0.441	4.554	1.728	1.712	4.406	1.883	3.119	3.6	1.562	1.365
220	ALDH1A3	2.304	0.636	3.398	2.647	0.031	0.347	1.743	1.582	0.502	1.687	0.027	1.44	1.838	4.777	1.77	4.016	1.106	0.237	0.137	2.491	8.519	8.481	1.29	2.092	0.385	3.87	1.449	0.075	2.739	1.781	1.573	1.185	5.217	1.48	3.365	2.169	3.414	4.436	0.165	4.154	0.15	0.39	3.193	1.088	1.818	1.419	0.667	0.775
221	ALDH3B1	0.203	0.802	0.073	0.678	0.079	0.193	0.691	1.552	0.058	1.418	0.069	0.379	0.32	0.665	0.506	1.806	0.905	1.642	0.763	1.594	1.457	0.367	0.047	0.166	0.349	0.713	0.182	0.06	0.404	0.525	0.241	0.469	0.919	0.361	0.366	1.435	0.589	0.491	0.114	0.592	0.074	0.695	0.565	0.131	0.253	0.024	0.502	2.076
222	ALDH3B2	0.196	0.855	0.037	0.726	0.085	0.207	0.723	1.662	0.062	1.516	0.046	0.381	0.317	0.695	0.541	1.934	0.766	1.758	0.054	1.645	1.542	0.356	0.05	0.178	0.099	0.726	0.195	0.049	0.433	0.538	0.2	0.481	0.935	0.274	0.392	1.537	0.631	0.526	0.059	0.634	0.017	0.727	0.597	0.125	0.271	0.026	0.52	2.206
223	ALDH9A1	3.699	9.167	2.51	8.04	1.015	5.049	11.409	14.114	1.927	7.072	0.504	3.997	6.326	9.418	8.749	17.287	17.458	12.341	1.961	9.786	9.297	9.782	6.385	6.618	1.529	6.025	5.858	1.821	3.812	5.741	5.274	8.363	7.591	8.067	4.158	6.015	2.522	5.208	1.489	10.302	3.544	7.977	6.617	7.762	15.303	6.297	7.22	7.004
224	ALDH3A2	1.723	6.504	1.04	5.355	0.62	2.134	6.246	7.804	2.213	16.281	1.492	7.897	2.458	2.958	2.103	6.539	15.097	4.525	0.779	9.839	8.801	2.963	3.362	1.376	0.298	4.83	2.94	0.62	3.465	3.735	1.22	2.286	4.941	3.804	3.095	2.476	2.108	2.391	0.536	4.112	0.639	5.042	3.548	5.294	2.125	1.893	5.633	14.384
225	ABCD2	0	0	0.023	0.006	0	0	0	0	0.046	0	0.018	0	0	0	0	0	0	0	0	0	0	0	0	0	0	0	0	0.051	0	0.083	0	0	0	0	0	0	0	0	0.003	0	0	0	0	0	0.011	0	0.055	0
226	ALDOA	174.965	175.817	191.744	140.558	77.757	155.547	193.091	149.486	214.806	107.83	36.525	230.176	104.123	132.526	265.525	153.403	440.108	101.986	92.97	227.423	182.659	165.236	263.547	195.351	92.318	143.017	102.264	75.753	155.338	118.067	200.188	206.333	129.768	141.426	132.643	199.003	170.728	259.553	39.373	184.2	117.497	147.169	117.329	139.77	175.688	151.747	207.412	149.607
229	ALDOB	4.619	1.508	0.046	99.124	0.657	161.174	0.596	0.1	7.466	27.322	0.019	66.719	7.504	0.345	0.238	5.756	0.174	0.051	0	4.076	13.586	0.998	0.208	8.89	0.047	0.135	121.612	0.246	0.062	0.039	0.441	9.874	63.22	27.541	0.094	0.478	0.891	11.941	0.115	9.273	0.864	0.093	0.289	0.164	3.662	1.002	0.356	0.312
230	ALDOC	19.172	37.048	32.817	26.291	5.737	24.273	23.569	22.294	33.019	26.86	2.057	13.143	20.712	17.332	17.269	18.877	50.238	11.988	20.139	18.935	23.706	13.929	44.393	27.669	10.935	20.267	12.858	6.702	19.934	15.062	25.044	13.11	8.337	18.392	30.649	20.545	13.2	15.116	4.089	28.612	13.113	22.512	16.797	16.388	14.094	19.95	19.273	16.867
231	AKR1B1	13.774	15.874	8.754	6.391	0.891	5.216	10.748	12.201	5.155	4.934	0.724	8.057	6.586	12.363	10.955	9.373	16.814	0.634	8.258	33.367	9.147	17.363	25.386	17.02	3.585	8.589	9.501	5.123	4.381	5.952	6.204	13.303	2.329	3.74	19.868	13.493	13.305	21.121	1.773	15.736	2.386	6.008	10.31	7.376	12.026	14.263	7.909	6.047
238	ALK	0	0	0	0	0	0	0	0	0	0	0	0	0	0.058	0	0	0	0	0	0	0	0	0	0	0	0	0	0	0	0.009	0	0	0	0	0	0	0	0	0	0	0	0	0	0	0	0	0	0.029
239	ALOX12	0	0	0.041	0	0.002	0	0	0	0	0	0.009	0	0	0	0	0	0	1.263	0.174	0	0	0	0	0	0	0	0	0.006	0	0	0	0	0	0	0	0	0	0	0	0	0.002	0.192	0	0	0	0	0	0
240	ALOX5	0.279	0.561	3.901	0.198	0.561	0.293	0.377	0.062	1.139	0.929	0.203	0.076	0.418	0.188	0.187	0.088	0	0.029	3.37	1.014	0.168	0.299	0.437	0.164	1.53	0.656	0.178	0.893	0.078	0.634	0.443	0.618	0.082	0.156	0.266	0.133	0.029	0.114	1.725	0.176	0.56	0.089	0.329	0.433	1.09	2.442	0.634	0.251
241	ALOX5AP	0	0.318	4.994	0	0.972	0.524	0.776	0	0.997	0.047	1.027	0.086	0.996	0	8.874	1.958	0	0.453	28.596	0	0.429	0.7	0	0.593	15.638	1.635	0.919	1.52	0.88	2.482	1.005	1.709	0.56	0.653	1.401	0.678	0	0	3.244	0.402	0.436	0.482	0	0	0.812	1.93	0.098	0
242	ALOX12B	0	0	0	0	0	0	0	0.002	0.014	0.036	0.008	0	0.019	0.074	0	0	0	0	0.006	0	0	0.078	0	0	0	0	0	0	0	0	0	0	0	0	0	0	0	0	0	0	0	0	0	0	0.004	0	0.016	0
244	ANXA8L2	0	0	7.617	0	0	0	0	0	0	0	0	0	0	0	0	0	0	5.995	0	0	0	0	0	0	0	0	0	0	0	0	0	0	0.048	0	0	0	0	0	0	0	0	0	0	0	0.037	0	0	0
246	ALOX15	0.222	0.084	0	1.099	0	0.156	0.422	0.463	0.261	0.443	0.012	0.575	0.329	0.624	0.045	0.996	0	0	0.568	0.843	0.076	0.125	0.788	0.175	0.892	0.211	0.551	0.053	0.028	1.237	0	0.747	0.091	0.05	0.026	0	0.005	0	0.309	0.545	0.069	0.096	0.057	0.114	0.3	0.589	0.209	0.631
247	ALOX15B	0	0	0	0	0	0	0	0	0	0.614	0	0	0	0	0	0	0	0.681	0	0	0	0	0	0	0	0	0	0	0	0	0	0	0	0	0	0	0	0	0	0	0	0	0	0	0	0	0	0
248	ALPI	0	0	0	0.98	0	0.172	0	0	0.074	0.048	0	0.067	0	0	0	0	0	0	0	0	0.018	0	0	0	0	0	0.29	0	0	0.007	0	0	0.01	0	0	0	0	0.009	0	0	0	0	0	0	0	0	0	0
249	ALPL	0	0	0.211	0.018	0	0	0	0.007	0	0.04	0	0.019	0	0	0	0	0	0	0	0	0	0.012	0	0	0.017	0.09	0	0.018	0	0	0.017	0.006	0.005	0.011	0	0	0	0	0.011	0.03	0	0	0.013	0.041	0.014	0	0	0
250	ALPP	0	0	0	0.04	0	0.008	0	0	0.174	0.004	0	0	0	0	0	0	0.234	0	0	0	0.007	0	0	0	0	0	0.025	0.009	0	0	0	0	0.009	0	0	0	0	0	0	0	0	0	0	0	0	0	0	0
251	ALPPL2	0	0	0	0.04	0	0.008	0	0	0.209	0.009	0	0	0	0	0	0	0.234	0	0	0	0.007	0	0	0	0	0	0.025	0.009	0	0.006	0	0	0.009	0	0	0	0	0.008	0	0	0	0	0	0	0	0	0	0
258	AMBN	0	0	0	0	0	0	0	0	0	0	0	0	0	0	0	0	0.713	0	0	0	0	0	0	0	0	0	0	0	0	0	0	0	0	0	0	0	0	0	0	0	0	0	0	0	0	0	0	0
259	AMBP	3.655	2.85	4.429	4.404	1.91	9.334	7.426	7.942	2.273	1.993	2.665	2.964	2.522	2.613	6.708	4.476	1.602	1.724	3.516	5.139	1.76	2.914	4.033	3.433	1.807	5.815	8.539	1.707	2.746	2.091	3.132	5.291	1.165	3.346	0.223	0.34	3.681	2.338	1.087	1.641	13.164	3.055	3.526	2.779	1.732	6.08	1.254	1.497
262	AMD1	0	0	0	0	0	0	0	0	0	0	0	0	0	0	0	0	0	0	0	0	0	0	0	0	0	0	0	0.01	0	0	0	0	0	0	0	0	0	0	0	0	0	0	0	0	0	0	0	0
267	AMFR	0.003	0	0.008	0.007	0	0.423	0.004	0	0.024	0.04	0	0.014	0	0	0	0	0.003	0.029	0.003	0	0	0	0	0	0	0.004	0	0	0	0	0.009	0	0.004	0	0	0	0	0	0	0	0	0	0	0.013	0	0.003	0.028	0.012
268	AMH	0	0	0	0	0	0	0	0	0	0	0	0	0	0	0	0	0	0	0	0	0	0	0	0	0	0	0	0	0	0.411	0	0	0	0	0	0	0	0	0	0	0	0	0	0	0	0	0	0
269	AMHR2	0	0	0	0	0	0	0	0	0	0	0	0	0	0	0	0	0	0	0	0	0	0	0	0	0	0	0	0	0	0	0	0	0	0	0	0	0	0	0	0	0	0	0	0	0	0	0	0
270	AMPD1	0	0.009	0.09	0.016	0	0	0.004	0.002	0.004	0.009	0.008	0	0.007	0	0	0	0	0	0.149	0.118	0	0	0	0	0.004	0.005	0.11	0.001	0	0.001	0.005	0.08	0.003	0.006	0	0	0	0	0.012	0	0	0	0.001	0	0	0.001	0.025	0.012
271	AMPD2	0.407	0.569	0.593	0.664	0.073	0.55	0.47	0.333	0.487	0.507	0.088	0.933	0.252	1.012	1.214	0.476	0.266	0.021	0.349	0.196	0.412	0.263	0.588	0.502	0.217	0.324	0.927	0.167	0.313	0.357	0.298	0.542	0.348	0.312	0.173	0.147	0.189	0.823	0.057	0.655	0.146	0.144	0.473	0.414	0.454	0.567	1.36	1.074
272	AMPD3	0.075	0.02	0.422	0.083	0.228	0.703	0.062	0.016	0.259	0.022	0.068	0.084	0.117	0.067	0.119	0.057	0.005	0.005	2.308	0.639	0.021	0.021	0.151	0.02	9.523	0.077	0.131	0.309	0.091	0.154	0.06	0.227	0.306	0.024	0.115	0.012	0.013	0.033	0.147	0.245	0.166	0.045	0.076	0.087	0.118	0.704	0.101	0.058
273	AMPH	0.107	0.008	0.068	0	0.001	0	0.876	0.011	0.595	0.041	0	0.012	0	0	0	0.055	0.009	0.003	0.166	0.068	0	0.01	0.019	0.025	0.04	0.005	0.026	0.006	0	0.016	0.005	0.062	0.002	0.007	0.012	0.061	0.006	0.067	0	0	0.004	0	0	0.046	0.04	0.025	0.016	0
274	BIN1	0.441	0.286	0.502	0.479	0.139	6.799	1.126	0.996	1.691	0.931	0.024	0.829	0.31	0.495	0.318	0.731	0.421	0.277	0.322	0.74	0.511	1.526	1.586	1.232	0.191	0.735	0.444	0.191	0.409	0.836	0.663	0.985	0.454	0.544	0.416	0.746	0.764	1.367	0.023	0.598	0.221	0.675	0.679	0.516	0.51	1.4	0.997	0.82
275	AMT	0	0.078	0	0.298	0	0	0.066	0.227	0	0.144	0	0.084	0.016	0.248	0	0.107	0	0	0	0.037	0.121	0.121	0	0	0.016	0.185	0.248	0	0.011	0.066	0.01	0.118	0.074	0.053	0	0	0.026	0.094	0	0.231	0	0.348	0.23	0.126	0.024	0.079	0.022	0.147
276	AMY1A	0.01	0.1	1.029	0.381	0.092	0	0.086	0	0.593	1.438	0.16	0.114	0.104	0.086	0.303	0	0.053	0.012	0.034	0	0	0	0.123	0.174	0.001	0	0.069	0.056	0	0.002	0.014	0	0.155	0.193	0.008	0.011	0.011	0.076	0.034	0.236	0	0	0	0	0.102	0.409	0	0.005
277	AMY1B	0.01	0.1	1.029	0.381	0.092	0	0.086	0	0.593	1.438	0.16	0.114	0.104	0.086	0.303	0	0.053	0.012	0.034	0	0	0	0.123	0.174	0.001	0	0.069	0.056	0	0.002	0.014	0	0.155	0.193	0.008	0.011	0.011	0.076	0.034	0.236	0	0	0	0	0.102	0.409	0	0.005
278	AMY1C	0.01	0.1	1.029	0.381	0.092	0	0.086	0	0.593	1.438	0.16	0.114	0.104	0.086	0.303	0	0.053	0.012	0.034	0	0	0	0.123	0.174	0.001	0	0.069	0.056	0	0.002	0.014	0	0.155	0.193	0.008	0.011	0.011	0.076	0.034	0.236	0	0	0	0	0.102	0.409	0	0.005
279	AMY2A	0.01	0.162	1.234	0.446	0.105	0	0.086	0	1.186	2.732	0.204	0.126	0.163	0.116	0.236	0	0.053	0.012	0.03	0	0	0	0.073	0.111	0.001	0	0.108	0.088	0	0.002	0.01	0	0.095	0.087	0.006	0.005	0.027	0.292	0.088	0.313	0	0	0	0	0.274	0.583	0	0.042
280	AMY2B	0.01	0.081	1	0.346	0.108	0	0.086	0	0.652	1.485	0.155	0.091	0.113	0.099	0.236	0	0.053	0.012	0.03	0	0	0	0.084	0.123	0.001	0	0.069	0.056	0	0.002	0.01	0	0.155	0.16	0.008	0.005	0.011	0.097	0.042	0.231	0	0	0	0	0.123	0.457	0	0.005
283	ANG	0.577	1.067	0.323	0.338	0	0	0.165	2.102	0.006	1.391	0.017	0.754	0.188	2.194	0.066	7.478	0.15	0.005	0	0.346	2.301	0.332	1.139	1.299	0.057	3.248	1.382	0.006	0.69	0.55	0.185	0.926	0.673	0.203	0.818	0.271	0.575	0.393	1.275	0.727	0.366	0.365	0.838	1.338	0.015	0	0.005	0.029
284	ANGPT1	0	0	0	0	0	0	0	0.027	0	0	0	0	0	0	0	0	0	0	0	0	0	0	0	0	0	0	0	0	0	0	0	0	0	0	0	0	0	0	0	0	0	0	0	0	0	0	0	0
285	ANGPT2	0	0	0	0	0	0	0.01	0	0.104	0	0	0	0	0	0	0	0	0	0.004	0	0	0	0	0	0	0	0	0	0	0	0	0	0	0	0	0	0	0	0	0	0	0	0	0	0	0	0	0
286	ANK1	0.043	0.07	0.188	0.654	0.709	0.119	0.29	0.272	0.044	0.126	0.866	0.132	0.089	0.103	0.004	0.081	2.72	0.131	0.133	0.181	0.039	0.109	0.054	0.029	0.226	0.058	0.086	0.392	0.035	0.031	0.316	0.12	0.11	0.068	0.024	0.002	0.379	0.015	1.262	0.122	0.54	0.08	0.061	0.03	0.269	0.245	0.092	0.024
287	ANK2	0.016	0.001	0.017	0.111	0	0.092	0.038	0.036	0.013	0.039	0.014	0.068	0.083	0.051	0.014	0.027	0.064	0.022	0	0.141	0.022	0.038	0.012	0.026	0.009	0.039	0.069	0.016	0.002	0.021	0.003	0.052	0.042	0.027	0.018	0.014	0.021	0.05	0.015	0.183	0	0.006	0.035	0.021	0.031	0.171	0.019	0.001
288	ANK3	0.14	0.047	0.078	0.45	0.063	0.13	0.202	0.523	0.134	0.327	0.014	0.606	0.041	0.466	0.003	0.114	0.551	0.173	0	0.296	0.092	0.238	0.086	0.085	0.025	0.038	0.235	0.024	0.057	0.103	0.04	0.109	0.129	0.193	0.02	0.046	0.037	0.171	0.083	0.155	0.002	0.273	0.21	0.183	0.169	0.203	0.087	0.167
290	ANPEP	3.823	1.94	1.473	21.403	1.021	24.114	1.253	0.8	38.612	4.394	0.391	16.636	2.262	0.573	0.09	5.302	0.069	0	2.965	1.71	2.687	0.423	0.161	1.925	2.347	0.718	28.61	0.934	0.147	0.274	0.152	2.988	10.527	4.318	0.066	0.002	2.9	1.83	31.456	0.675	0.166	0.386	0.833	0.616	0.986	0.639	1.993	0.454
291	SLC25A4	11.81	11.22	10.061	25.996	2.98	4.5	15.344	43.686	8.47	31.547	2.416	15.486	9.851	46.497	11.948	49.66	23.543	3.637	6.642	21.66	24.508	63.068	4.064	3.909	2.526	16.383	11.189	6.689	16.57	10.25	29.007	19.22	19.272	21.278	9.311	9.384	4.204	23.062	3.644	98.286	2.935	23.042	56.975	34.377	28.265	12.691	11.94	8.085
292	SLC25A5	74.604	64.119	59.024	131.381	7.583	32.359	90.084	160.234	54.833	88.137	22.042	74.216	35.519	120.534	43.093	113.484	96.429	18.289	17.881	50.392	95.305	159.374	17.368	13.595	18.67	70.196	52.518	21.022	65.083	41.845	67.641	48.077	91.755	83.293	55.595	32.263	16.554	79.056	18.554	264.334	9.068	44.883	121.49	100.172	98.386	35.793	81.314	53.581
293	SLC25A6	31.544	38.271	33.42	62.639	7.027	12.834	26.831	63.063	28.856	34.051	5.633	37.375	13.663	38.063	34.677	73.201	50.072	8.651	7.708	28.732	53.89	94.028	7.58	9.382	10.943	41.056	22.093	13.805	33.377	23.643	47.759	27.759	47.865	47.223	40.679	21.157	9.395	47.683	12.977	94.03	4.683	26.088	56.355	51.035	39.212	12.986	23.863	17.989
301	ANXA1	55.219	59.379	442.566	21.566	54.23	47.492	32.89	23.569	49.373	14.692	11.711	30.098	26.563	12.534	78.602	22.013	42.271	2980.64	117.233	33.098	16.316	63.818	51.152	44.05	107.727	55.299	34.315	70.947	34.55	33.57	48.86	28.839	26.491	62.971	97.957	46.303	27.811	21.228	64.344	9.637	79.825	41.393	44.234	39.404	38.54	50.102	110.471	23.171
302	ANXA2	205.173	382.429	1031.54	344.06	137.657	334.493	520.757	270.529	274.548	225.548	108.299	750.229	236.981	104.299	407.451	250.65	1999.26	431.662	129.712	339.452	402.696	240.672	415.41	440.983	149.19	293.435	371.942	267.665	464.147	229.896	328.5	185.215	387.751	634.193	451.942	264.505	234.897	199.054	102.129	121.497	249.3	294.222	239.977	266.678	149.186	221.767	472.607	308.182
306	ANXA3	10.963	18.038	35.493	14.384	14.569	6.093	34.569	54.935	15.318	34.837	6.179	14.554	19.841	16.451	51.326	46.864	20.178	7.275	44.835	24.266	29.09	19.682	24.928	9.928	53.256	20.684	3.162	15.346	34.158	15.401	28.187	15.565	23.527	11.651	28.937	17.152	16.049	25.86	13.763	22.084	17.228	30.098	34.699	29.386	21.127	12.228	44.173	24.237
307	ANXA4	54.673	48.022	12.879	62.425	23.13	31.696	57.028	41.59	32.19	59.745	8.462	81.729	45.383	38.228	54.24	37.492	332.224	6.565	33.446	79.79	123.872	46.807	44.038	56.248	17.533	48.37	45.095	7.721	54.368	47.608	42.983	26.685	68.433	71.502	64.271	42.122	35.272	49.471	13.392	31.556	155.433	39.979	57.938	92.898	34.722	30.323	83.38	45.414
308	ANXA5	83.37	122.374	198.175	61.842	21.374	63.06	33.325	36.135	90.72	59.195	10.167	24.454	20.016	36.577	69.697	79.903	100.557	9.32	31.045	87.2	81.503	164.005	158.903	130.006	65.984	115.612	43.186	50.001	79.046	72.079	108.287	84.515	92.613	139.836	143.809	95.724	59.115	70.885	26.321	53.587	39.835	84.392	132.365	117.782	65.68	77.164	57.209	17.66
309	ANXA6	23.725	29.976	26.132	23.612	7.194	8.74	23.621	19.986	22.381	15.36	13.384	17.092	16.357	21.231	14.284	14.349	15.334	4.118	23.174	38.571	28.136	42.492	39.992	30.545	29.29	33.457	29.959	18.768	10.282	39.085	20.518	24.22	17.628	39.247	48.07	48.574	22.246	17.18	19.296	22.335	7.65	10.035	28.076	31.393	38.293	56.442	19.69	17.645
310	ANXA7	4.394	4.11	2.803	2.941	0.649	1.957	4.506	4.608	3.588	4.939	1.145	2.603	2.664	3.388	1.911	2.178	9.192	4.04	3.991	3.503	4.078	2.681	3.147	3.546	3.369	2.905	2.904	2.322	2.425	3.886	3.788	2.58	2.678	3.23	1.145	1.519	1.815	3.089	1.542	4.912	1.633	1.887	4.933	6.655	3.005	6.565	3.909	2.275
311	ANXA11	8.42	11.263	11.021	6.145	4.457	13.029	13.619	12.345	10.611	13.295	3.93	13.2	7.497	9.914	17.818	11.512	45.352	8.238	10.215	13.535	18.857	14.977	8.162	7.435	10.874	9.031	10.298	8.704	15.513	13.148	9.947	7.192	12.871	13.589	5.754	7.636	4.697	7.179	5.674	7.482	5.664	15.168	12.814	11.382	13.508	11.755	16.653	10.67
312	ANXA13	0.22	0.468	0.275	1.784	0.265	2.908	0.015	0	1.806	1.373	0.562	3.335	0.586	0	0.466	0	0.875	0.137	0.439	0.007	0.367	0.241	0.285	1.424	0.069	0	5.046	0.392	0.252	0.358	0.057	0.538	1.096	1.376	0.362	0.246	0.242	0.131	0	0.135	1.289	0.05	0.24	0.092	0.149	0.201	0.453	0
313	AOAH	0	0	0.004	0	0	0	0	0	0	0	0	0	0	0	0	0	0	0	0.009	0	0	0	0	0	0	0	0	0	0	0	0	0	0	0	0	0	0	0	0.011	0	0	0	0	0	0	0	0	0
314	AOC2	0.584	0.191	0.091	0.395	0.028	0.068	0.14	0.24	0	0.633	0.095	1.139	0.319	0.448	0.304	0.863	0	0.674	0.362	0.976	0.936	1.189	0.439	0.504	0	0.483	1.31	0.191	0.638	0.79	0.39	0.784	1.085	2.773	0.244	0.048	0	0.26	0.021	0.645	0.015	0.241	0.793	0.39	0.086	1.545	0.084	0.112
316	AOX1	0	0	0.006	0.014	0	0	0	0	0	0	0	0	0.007	0	0	0	0	0	0	0	0.004	0.008	0	0	0	0	0.028	0	0	0	0	0.011	0.006	0	0	0	0	0	0	0	0	0	0	0	0	0	0	0
317	APAF1	0.01	0.03	0.189	0.017	0.028	0.013	0.111	0.042	0.606	0.041	0.073	0.131	0.525	0.011	0.179	0.017	0.032	0	0.428	0.239	0.06	0.072	0.021	0.003	0.132	0.023	0.027	0.038	0.421	0.017	0.043	0.154	0.055	0.019	0.037	0.014	0.03	0.021	0.016	0.021	0.262	0	0.012	0.291	0.006	0.002	0.857	0.079
318	NUDT2	0.481	1.85	0.514	0.597	0.445	0.773	0.789	1.15	0.597	1.193	0.511	0.733	5.795	0.66	1.262	1.133	0.814	0.499	0.335	0.359	0.934	0.825	2.62	0.608	0.199	1.305	0.789	0.26	0.669	0.663	0.734	1.632	0.016	0.309	0.18	3.125	0.148	0.809	0.197	0.446	0.572	1.361	1.949	2.381	0.815	1.123	7.907	0.568
319	APOF	0.083	0.22	0.14	0	0.109	0.344	0	0	0	0	0.165	0	0	0	0.192	0	0	0.249	0.132	0	0	0	0	0	0.027	0	0.028	0.146	0	0	0.075	0.249	0	0.042	0	0	0	0.092	0	0	0.56	0	0.022	0.026	0.098	0	0	0.041
320	APBA1	0	0	0	0	0	0	0	0	0	0	0	0	0	0	0	0	0	0	0	0	0	0	0	0	0	0	0	0	0	0	0	0	0	0	0	0	0	0	0	0	0	0	0	0	0	0	0	0
321	APBA2	0	0	0	0	0	0	0	0	0	0	0	0	0	0	0	0	0	0	0	0	0	0	0	0	0	0	0	0	0	0	0	0	0	0	0	0	0	0	0	0	0	0	0	0	0	0	0	0
322	APBB1	0	0	0	0	0	0	0	0	0.101	0	0	0	0	0	0	0	0	0	0	0	0	0	0	0.059	0	0	0	0	0	0	0	0	0	0.006	0	0	0	0	0	0	0	0	0	0	0	0	0	0
323	APBB2	0	0	0.016	0	0	0	0	0	0	0	0.005	0	0	0	0	0	0	0	0	0	0	0	0	0	0	0	0	0.004	0.002	0	0	0	0	0	0	0	0	0.002	0	0	0	0	0	0	0	0	0	0
324	APC	0.006	0	0	0	0	0	0	0.002	0.001	0	0	0	0	0.008	0	0	0.001	0.001	0	0	0.001	0	0	0.007	0	0	0.002	0	0	0.006	0.001	0.008	0.001	0	0.007	0	0	0	0.006	0	0	0	0.004	0.011	0	0	0	0
325	APCS	0.968	0.895	11.575	3.394	4.659	16.136	4.019	10.286	2.064	1.845	2.16	7.966	0.778	3.001	3.772	2.45	8.048	0.54	15.878	39.377	0.458	4.435	0.18	3.58	6.906	5.388	42.539	4.722	2.601	8.929	3.521	32.338	0.861	11.014	11.156	1.344	3.301	1.64	2.804	9.971	236.959	43.676	2.087	1.419	1.2	36.046	2.202	0.608
326	AIRE	0	0	0	0	0	0	0	0	0	0	0	0	0	0	0	0	0	0	0	0	0	0	0.016	0	0	0	0	0	0	0	0	0	0	0	0	0	0.017	0	0	0	0	0	0	0	0	0	0	0
327	APEH	5.61	4.171	2.195	5.657	0.242	5.998	3.395	2.908	4.406	2.808	1.167	4.95	4.048	2.45	1.57	3.073	5.466	1.255	2.583	4.209	3.213	4.011	8.511	4.168	1.367	3.181	3.495	0.986	3.274	1.947	3.025	4.119	3.995	3.655	5.175	3.348	3.423	5.017	1.328	5.753	0.879	2.125	2.822	2.886	2.585	2.296	3.437	3.98
328	APEX1	13.388	22.76	21.529	17.641	6.699	19.578	19.728	18.157	16.456	9.716	4.379	10.216	5.226	10.348	10.015	9.431	10.668	2.259	16.965	14.336	5.476	6.835	10.498	6.869	5.943	12.145	16.144	7.303	11.977	23.804	9.798	8.957	5.276	4.064	3.655	7.608	4.454	7.322	11.189	7.064	2.985	11.074	25.531	23.122	16.079	11.051	8.867	6.704
329	BIRC2	0	0.004	0	0	0	0.05	0.035	0.026	0.036	0.003	0	0.037	0	0.011	0	0	0	0	0	0	0.017	0	0	0	0.002	0	0	0.004	0	0.062	0.003	0.046	0	0	0	0	0	0.022	0	0.006	0	0	0	0	0	0	0.016	0
330	BIRC3	0	0.004	0	0	0	0	0	0.006	0	0.003	0	0.007	0	0	0	0	0	0	0	0	0.006	0	0	0	0	0	0	0	0	0	0.003	0.002	0	0	0	0	0	0.003	0	0.006	0	0	0	0	0	0	0	0
331	XIAP	0.039	0.059	0.196	0.057	0	0.116	0.09	0.087	0.046	0.05	0.065	0.105	0.098	0.016	0	0.008	1.31	0.041	0.095	0	0.027	0.05	0.137	0.113	0.027	0.027	0.065	0.116	0.143	0.106	0.029	0.2	0.04	0.057	0.07	0.011	0.103	0.038	0	0.019	0.021	0.101	0.014	0.124	0.062	0.292	0.081	0.069
332	BIRC5	0	0	0	0	0	0	0	0	0.221	0	0	0	0	0	0	0	0	0	0	0	0	0	0	0	0	0	0	0	0	0	0	0	0	0	0	0	0	0	0	0	0	0	0	0	0	0	0	0
333	APLP1	0	0	0	0	0	0	0	0.038	0	0	0	0	0	0	0	0	0	0	0	0	0	0	0	0	0	0	0	0	0	0	0	0	0	0	0	0	0	0	0	0	0	0	0	0	0	0	0	0
334	APLP2	0.098	0	0.191	0.003	0.003	0	0.059	0.002	0.231	0.042	0.008	0.046	0.012	0	0.008	0	0.378	0	1.256	0	0.003	0	0	0	0.007	0.008	0.032	0.005	0.029	0	0	0.023	0	0.008	0	0	0	0	0.01	0	0.008	0	0.007	0.006	0.019	0.047	0.015	0
335	APOA1	149.517	122.193	122.865	82.397	97.919	475.023	220.851	67.71	117.063	37.231	107.539	110.769	131.735	61.445	321.485	189.442	87.997	90.353	145.649	122.67	125.849	90.847	240.227	148.467	75.455	110.983	358.71	85.081	184.49	60.538	211.976	176.966	300.666	249.858	269.449	122.364	266.441	176.621	68.79	78.477	902.492	149.875	92.31	104.761	179.204	145.818	113.889	117.139
336	APOA2	9.13	3.344	9.116	5.951	14.293	30.396	16.708	9.667	9.053	5.614	11.151	13.742	9.08	8.924	96.046	58.058	36.345	23.569	21.714	19.385	14.412	9.332	80.735	32.342	5.81	18.443	41.962	5.526	49.145	17.254	10.116	20.959	40.556	41.43	32.382	5.106	123.823	45.63	4.764	4.439	101.907	16.795	19.005	15.915	14.522	15.328	21.773	8.028
337	APOA4	4.772	7.251	2.55	18.305	2.415	17.954	5.553	6.566	8.051	4.69	4.469	10.03	2.249	1.011	11.973	6.835	3.256	1.698	9.173	7.068	3.33	2.483	14.463	8.54	1.002	2.191	22.867	1.72	0.853	1.231	4.476	9.071	9.08	7.773	12.324	3.031	9.282	12.29	1.839	3.978	17.794	4.602	1.066	1.01	4.068	4.132	2.631	4.28
338	APOB	0.999	0.415	1.506	0.755	1.139	0.924	4.411	0.857	3.285	5.062	1.46	1.189	0.788	0.128	0.939	0.381	1.431	3.069	3.063	0.747	0.974	0.587	0.711	0.242	0.917	0.181	3.528	1.17	4.862	1.217	0.663	1.161	0.673	1.066	0.202	0.006	1.944	0.289	1.242	0.263	3.312	0.131	1.019	0.306	3.371	1.618	1.704	0.304
341	APOC1	7.668	3.989	14.786	4.626	14.002	22.725	14.02	0.861	4.102	2.448	22.573	10.212	3.421	1.582	12.16	2.401	16.84	6.8	67.403	7.833	2.624	2.418	4.039	6.677	1.709	2.632	63.211	9.839	14.181	6.324	15.637	6.881	7.442	4.321	1.582	1.697	12.209	12.515	30.963	2.522	42.991	0.467	5.463	4.754	11.143	4.598	7.739	4.67
344	APOC2	2.55	0	1.36	0.726	2.887	19.156	1.955	0.755	0.974	0.481	1.758	1.538	0	0.449	5.775	3.42	2.694	1.309	6.027	0.51	0.331	0	2.528	1.736	1.223	0.438	7.677	1.261	10.754	2.929	4.587	2.501	0.206	0	0	0	10.398	2.529	9.13	0	5.44	0.488	1.122	0.224	4.225	1.761	0	0.154
345	APOC3	9.694	6.209	4.099	5.88	4.457	94.7	7.251	4.168	3.118	0.319	4.952	7.556	3.416	2.881	11.454	5.859	7.934	3.17	11.848	11.159	0.705	0.205	4.203	11.239	2.035	1.862	40.305	4.583	10.439	11.926	6.401	7.681	3.415	3.554	1.429	1.463	13.541	5.236	9.731	2.223	14.792	16.751	4.258	3.349	7.134	5.85	4.156	1.422
346	APOC4	0	0	0	0	0	0	0	0	0	0	0	0	0	0	0	0	0	0	0	0	0	0	0	0	0	0	0	0	0.436	0	0	0.041	0	0	0	0	0	0	0.023	0	0	0	0	0	0	0	0	0
347	APOD	6.074	1.596	14.121	2.088	5.683	10.541	6.501	2.28	220.984	5.252	4.316	8.561	3.973	4.071	4.544	2.515	12.683	4.216	16.454	7.611	4.489	4.856	5.504	2.646	4.807	1.065	13.016	13.09	7.627	2.474	5.637	9.083	3.405	3.612	4.014	0.82	3.294	3.2	8.528	3.41	26.683	3.252	1.493	1.689	3.85	5.386	13.064	3.846
348	APOE	3.155	0.613	3.383	0.597	1.64	1.443	6.639	2.174	2.309	1.066	2.247	1.145	1.339	0.791	4.591	2.147	2.914	0.399	13.368	3.193	1.09	1.851	3.019	1.042	1	0.433	8.303	2.989	6.82	3.966	1.864	2.179	1.126	1.362	2.271	0.102	4.001	0.469	2.639	0.427	8.145	1.196	2.817	1.647	5.168	3.179	2.324	0.771
350	APOH	4.102	6.488	7.393	2.537	3.082	8.817	13.664	5.722	7.537	3.738	6.138	16.929	4.958	3.92	13.3	5.808	5.279	4.332	11.612	8.508	1.782	1.463	1.495	1.678	2.631	5.935	15.29	6.389	4.151	2.198	3.891	4.679	4.803	2.994	0.402	1.827	3.264	2.891	5.279	2.477	9.643	2.284	3.999	4.232	2.109	3.045	7.198	5.931
351	APP	0.177	0.017	0.387	0.043	0.065	0.345	0.078	0.012	0.565	0.215	0.134	0.254	0.019	0	0.08	0.05	0.261	0.003	0	0.016	0.065	0.067	0.032	0.05	0.009	0.039	0.045	0.142	0.016	0.035	0.035	0.071	0.054	0.041	0.028	0.017	0.124	0.03	0.035	0.011	0.022	0	0.08	0.116	0.017	0.05	0.031	0
353	APRT	9.059	17.828	15.084	17.054	7.35	37.725	32.261	45.508	11.103	29.625	5.799	18.97	9.034	14.763	15.394	11.445	22.468	9.039	2.95	12.205	33.324	38.78	35.243	23.798	8.034	18.31	7.842	7.552	9.101	11.042	5.627	18.361	42.118	34.848	27.017	19.238	20.642	31.187	1.065	17.01	11.044	37.108	8.207	12.493	14.455	52.57	22.822	26.772
354	KLK3	0	0	0	0	0	0	0	0	0	0	0	0	0	0	0	0	0	0	0	0	0	0	0	0	0	0	0	0	0	0	0	0	0	0	0	0	0	0	0	0.046	0	0	0	0	0	0	0	0
355	FAS	0.04	0.168	0.557	0.153	0	0.062	0.034	0.029	0	0.025	0	0	0.031	0.002	0.129	0.179	0.107	0.024	0	0.155	0.118	0.04	0.015	0.114	0.007	0.07	0.036	0.073	0.029	0.246	0.055	0.082	0.112	0.075	0.027	0	0.004	0.006	0.01	0	0.014	0.014	0.268	0.169	0.024	0.05	0	0
357	SHROOM2	0.001	0	0	0.001	0	0.001	0	0.002	0.001	0.001	0	0	0	0	0	0	0.006	0.001	0	0.002	0.001	0.003	0.001	0.001	0	0.001	0	0	0.002	0.001	0.002	0.001	0.002	0.002	0.002	0.001	0.001	0.007	0	0.022	0.001	0.001	0.019	0.003	0	0	0	0
358	AQP1	0.182	0.121	0	0.112	0.99	0.287	0.615	0.665	1.223	0.097	0.277	0.082	0.13	0	0.024	0.154	0	0.577	0.655	0	0	0	0.015	0.006	0	0.114	0.21	0.073	0.04	0.144	0.188	0.038	0.018	0.214	0.094	0	0	0.004	0.461	0	0.674	0.087	2.049	0.262	0.315	0.839	3.413	0.061
360	AQP3	0	0	0	0	0	0	0	0	0	0.02	0.063	0	0.015	0	0	0	0	4.722	0	0	0	0	0	0	0	0	0	0	0	0	0	0	0	0	0	0	0	0	0	0.093	0	0	0	0	0	0.056	0.046	0
361	AQP4	0	0	0	0	0	0	0	0.905	0	0.449	0	0	0	0.577	0	0	0	0	0	0	0	0.75	0.015	0	0	0	0	0	0	0	0	0	0	0	0	0	0	0.539	0	0.662	0	0	0.689	0.042	0.24	0.049	0	0
362	AQP5	0	0.2	0	0.013	0	0	0	0	0	0	0	0	0	0	0	0	0	0	0	0	0	0	0	0	0.068	0	0	0	0.021	0.039	0	0	0	0	0	0	0	0	0	0	0.177	0	0	0	0.006	0	0	0
367	AR	0	0	0	0	0	0	0	0	0	0	0	0	0	0	0	0	0	0	0	0	0	0	0	0	0	0	0	0	0	0	0.003	0	0	0	0	0	0	0	0	0	0	0	0	0	0	0	0	0
368	ABCC6	0	0	0	0	0	0	0	0	0.002	0	0	0	0	0	0	0	0	0	0	0	0	0	0	0	0	0	0.168	0	0	0	0	0	0	0	0	0	0	0	0	0	0	0	0	0	0	0.005	0	0
369	ARAF	0.173	0.125	0.068	0.268	0.039	0.075	0.406	0.313	0.223	0.122	0.138	0.185	0.054	0.153	0.121	0.21	0.91	0.078	0.285	0.105	0.14	0.141	0.061	0.008	0.172	0.003	0.075	0.029	0.231	0.227	0.112	0.088	0.105	0.087	0.055	0.308	0.062	0.159	0.004	0.109	0	0.083	0.259	0.125	0.087	0.084	0.268	0.268
372	ARCN1	9.916	12.213	10.129	9.879	1.959	10.652	14.023	11.237	12.013	7.797	3.252	13.016	9.262	8.029	14.508	7.894	29.267	2.16	5.25	13.816	14.173	9.655	12.104	13.758	2.063	7.84	7.843	4.475	10.522	6.45	7.075	10.418	13.492	7.73	7.868	13.51	7.346	11.303	1.629	12.313	3.9	9.338	9.629	12.336	8.781	9.127	17.561	12.975
373	TRIM23	0	0	0	0	0	0	0	0	0	0	0	0	0	0	0	0	0	0	0	0	0	0	0	0	0	0	0	0	0	0	0	0	0	0	0	0	0	0	0	0	0	0	0	0	0	0	0	0
374	AREG	0	0	0.016	0	0	0	0	0	0	0	0	0	0	0	0	0	0	0	0	0	0	0	0	0	0	0	0	0	0	0	0	0	0	0	0	0	0	0	0	0	0	0	0	0	0	0	0	0
375	ARF1	55.461	58.618	56.929	98.941	10.947	26.079	67.44	60.646	34.21	56.425	10.849	47.841	27.239	32.979	24.349	32.769	169.817	20.968	27.526	41.315	98.385	73.769	55.872	41.657	24.849	71.595	50.442	28.789	78.143	54.939	61.936	64.515	52.279	52.083	62.462	41.522	32.834	110.31	19.309	70.001	17.101	22.267	71.983	71.935	36.985	18.834	40.881	44.913
377	ARF3	55.461	58.618	56.889	98.941	10.947	26.079	67.44	60.646	34.21	56.425	10.849	47.841	27.239	32.979	24.349	32.769	169.798	20.968	27.526	41.315	98.385	73.769	55.697	41.466	24.849	71.557	50.442	28.789	78.143	54.939	61.914	64.515	52.279	52.083	62.34	41.451	32.719	110.188	19.309	69.968	17.101	22.267	71.983	71.935	36.985	18.834	40.881	44.913
378	ARF4	67.024	59.637	77.184	79.272	12.959	24.417	54.056	46.924	52.14	52.275	11.626	74.068	36.711	37.772	43.084	40.649	100.917	18.065	26.965	38.014	56.573	45.578	70.2	31.182	21.067	88.593	43.904	29.259	53.134	47.708	74.197	65.465	37.991	39.993	80.15	13.969	19.667	72.692	13.923	79.945	18.432	17.348	60.031	89.758	29.12	19.175	55.064	43.942
381	ARF5	43.031	44.05	56.493	72.26	8.451	16.61	51.582	43.641	34.117	33.232	8.805	50.494	20.611	36.867	25.134	31.088	107.081	21.344	9.031	19.205	48.163	39.557	47.005	28.935	27.971	69.306	39.067	20.7	42.172	45.621	58.455	61.203	31.079	29.149	41.801	23.539	26.033	84.924	13.064	70.122	11.568	14.61	59.71	70.28	22.167	13.525	40.672	35.203
382	ARF6	6.06	14.544	13.304	11.654	0.64	1.521	14.788	15.995	6.998	13.854	3.675	10.807	3.311	5.49	2.326	3.364	49.875	14.281	4.219	6.627	15.259	15.081	13.093	11.321	2.32	9.342	3.838	2.294	7.351	9.907	4.66	5.522	12.626	14.501	5.991	3.115	3.839	22.125	2.894	13.755	1.831	8.179	14.891	15.387	5.473	1.816	8.225	12.375
383	ARG1	0	0	0.104	0	1.132	0	0.147	0	0.631	0.005	0.123	0	0.343	0	0.118	0	0	0.009	4.086	0	0	0.161	0	0	2.752	0	0	0.184	0	0	0.092	0.133	0	0	0.072	0	0.112	0	0.409	0	0.163	0	0	0	0.076	0	0.498	0.087
384	ARG2	0	0	0	0	0	0	0	0	0	0	0	0	0	0	0	0	0	0.069	0	0	0	0	0	0	0	0	0	0	0	0	0	0	0	0	0	0	0	0	0	0	0	0	0	0	0	0	0	0
387	RHOA	15.08	22.61	27.337	26.307	7.4	13.833	45.115	32.891	38.656	20.404	5.879	22.833	8.91	15.336	23.962	30.824	45.321	10.858	26.298	25.316	14.365	7.253	2.158	5.277	17.598	15.973	14.03	17.073	34.01	37.094	32.535	23.013	6.785	7.204	13.484	4.358	2.508	4.811	5.182	20.985	10.339	17.012	22.793	25.146	14.622	13.687	20.357	15.536
388	RHOB	2.474	5.695	0.391	0.485	1.046	4.786	4.829	3.168	6.082	4.932	0.254	3.916	0.805	1.061	1.813	2.934	3.929	0.438	1.322	1.189	1.765	0.348	0	0.461	0.682	1.29	2.618	0.58	5.984	5.586	1.971	0.828	0.123	2.386	0.314	0.075	0	0.211	0.461	3.708	2.625	5.376	5.014	4.696	3.439	0.976	1.417	2.783
389	RHOC	10.634	23.168	23.174	22.668	6.351	19.346	30.336	24.397	27.2	16.852	4.224	20.042	7.274	10.105	24.003	32.652	30.186	7.148	23.876	23.292	13.116	5.733	1.783	2.792	15.425	13.7	12.285	12.523	24.402	23.565	18.158	14.163	3.552	6.144	13.423	2.977	1.381	2.471	4.369	19.013	8.724	14.126	14.005	14.442	12.206	11.725	18.877	13.626
390	RND3	0	0	0	0	0	0	0	0.004	0.016	0	0.017	0	0	0	0	0	0	0.253	0	0	0	0	0	0	0	0	0	0.002	0	0	0	0	0	0	0.004	0	0	0	0	0	0	0	0	0	0	0	0	0
391	RHOG	2.366	4.003	10.831	2.93	2.998	4.656	6.853	5.647	8.105	4.161	1.643	4.489	5.548	4.354	9.842	8.833	10.169	1.553	14.517	16.373	2.138	1.81	2.397	0.608	6.588	6.099	3.74	6.307	2.338	3.748	2.795	6.446	1.501	2.313	3.24	0.329	2.024	1.524	5.533	3.511	3.055	4.241	2.748	2.68	9.41	7.118	8.264	7.176
392	ARHGAP1	5.436	4.233	8.3	3.347	2.28	4.433	6.465	7.05	3.937	5.989	1.578	4.65	3.371	4.147	3.869	4.144	8.386	4.088	1.557	6.929	8.97	9.213	5.896	4.329	4.581	6.147	4.655	2.314	9.224	6.765	5.683	9.755	9.417	9.318	5.959	3.483	4.51	6.68	1.497	5.573	4.643	5.96	2.719	2.539	4.041	5.272	6.514	6.786
393	ARHGAP4	0.096	0.048	0.903	0.337	0.242	0.081	0.435	0.036	0.113	0.019	0.243	0	0.127	0.088	0.633	0.023	0.099	0.04	0.659	0.204	0.015	0.131	0.519	0.071	0.419	0.125	0.113	0.886	0.009	0.236	0.084	0.488	0.039	0.048	0.231	0.069	0.081	0.037	0.084	0.037	0.383	0.156	0.031	0.12	0.434	0.382	0.056	0.095
394	ARHGAP5	0.062	0.047	0.061	0.027	0.019	0.024	0.31	0.048	0.069	0.036	0.029	0.105	0.063	0.01	0.022	0.007	0.164	0.045	0	0.067	0.047	0.016	0.041	0.017	0.001	0.018	0.02	0.007	0.018	0.014	0.054	0.036	0.021	0.035	0.01	0.013	0.001	0.015	0.002	0.011	0.004	0.01	0.013	0.05	0.024	0.033	0.057	0.083
395	ARHGAP6	0	0	0	0	0	0.008	0	0	0	0.086	0.002	0	0	0.075	0	0	0	0	0	0	0.002	0.007	0	0	0.003	0.005	0	0.014	0.001	0.001	0	0.007	0.008	0.01	0	0	0	0	0.027	0.108	0.061	0.014	0.018	0	0.085	0.1	0	0.004
396	ARHGDIA	41.271	79.388	32.942	52.034	10.575	76.73	44.948	68.691	83.991	49.394	9.963	52.95	35.007	37.458	45.05	46.633	94.757	13.432	56.9	83.997	34.896	36.779	91.613	80.85	41.625	55.492	49.44	35.684	58.092	79.825	46.721	46.602	38.097	47.363	153.444	108.871	54.761	83.063	9.493	37.868	36.544	71.623	77.878	67.477	30.492	27.459	66.458	53.192
397	ARHGDIB	26.907	8.501	49.809	22.636	24.349	12.365	10.873	5.583	6.828	11.293	9.907	15.325	25.192	16.427	49.716	31.959	22.605	2.501	67.221	70.458	23.969	57.461	55.398	31.641	77.71	56.072	37.205	37.648	15.488	59.028	28.937	51.939	16.852	15.376	94.041	58.457	34.14	36.355	31.645	25.003	27.912	7.28	24.705	25.988	21.251	20.251	13.169	15.157
398	ARHGDIG	0	0	0	0	0	0	0	0	0	0	0	0	0	0	0	0	0	0	0	0	0	0	0	0	0	0	0	0	0	0	0	0	0	0	0	0	0	0	0	0	0	0	0	0	0	0	0	0
399	RHOH	0	0	0	0	0	0	0	0	0	0	0	0	0	0	0	0	0	0	0	0	0	0	0	0	0	0	0	0	0	0	0	0	0	0	0	0	0	0	0	0	0	0	0	0	0	0.02	0	0
400	ARL1	4.804	4.532	10.503	5.871	0.503	1.021	43.871	44.028	5.701	2.109	4.75	15.972	3.548	21.599	3.475	4.803	10.616	0.681	0.533	9.093	3.232	2.813	2.415	2.272	3.556	4.433	9.956	4.568	5.08	2.308	2.227	2.626	4.131	5.53	2.39	1.015	0.457	5.652	0.81	12.678	0.728	2.258	2.734	3.792	6.561	1.23	7.318	3.702
402	ARL2	0.477	0.142	0.934	0.671	0.078	0.119	1.752	1.067	2.018	0.437	0.292	0.142	0.309	0.752	0.467	0.134	0.846	0.07	0.173	0.95	0.574	0.212	0.57	0.759	0.722	0.236	0.375	0.421	0.398	0.195	0.682	0.806	0.779	7.151	0.378	0.216	0.611	0.324	0.309	0.6	0.036	0.1	0.335	0.763	1.077	0.574	1.266	1.034
403	ARL3	1.754	3.149	2.752	0.857	0.651	1.835	2.104	4.001	1.593	0.727	0.521	2.273	0.819	0.883	1.498	0.521	0.236	0.032	0.212	1.262	0.824	0.869	2.847	2.116	0.332	1.085	1.105	0.874	1.279	1.955	1.538	1.572	1.156	0.943	0.732	1.028	0.952	1.851	0.148	2.201	0.403	1.302	1.227	3.457	0.512	1.231	1.858	0.977
405	ARNT	0	0.026	0.041	0.01	0	0	0.005	0.006	0.003	0	0	0	0.02	0.002	0	0.009	0	0	0	0	0.004	0	0.044	0	0	0	0	0.01	0	0.022	0	0.007	0.001	0	0	0	0	0	0	0.018	0	0	0	0	0	0	0	0.008
406	ARNTL	0	0	0	0	0	0	0.007	0	0	0	0	0	0	0	0	0	0	0	0	0	0	0	0	0	0	0	0	0	0	0	0	0	0	0	0	0	0	0	0	0	0	0	0	0	0.039	0	0	0
407	ARR3	0	0	0	0	0	0	0	0	0	0	0	0	0	0	0	0	0	0	0	0	0	0	0	0	0	0	0	0	0	0	0	0	0	0	0	0	0	0	0	0	0	0	0	0	0	0	0	0
408	ARRB1	1.026	1.019	0.131	0.879	0.145	1.471	3.62	5.915	0.386	2.64	0.299	3.803	2.253	0.506	1.011	0.795	0.112	0	0.738	2.283	1.509	1.593	1.183	0.751	0.214	0.684	1.781	0.526	2.473	1.559	0.544	0.453	0.782	0.874	0.686	0.324	0.444	0.691	0.19	1.406	0.45	0.394	2.739	1.551	1.138	0.998	1.832	0.683
409	ARRB2	0.336	0.033	0.143	0.099	0.308	0.196	0.095	0.06	0.314	0.029	0.111	0.972	0.126	0.027	0.055	0.046	0.165	0	1.636	0.087	0	0.199	0.337	0.06	0.482	0.034	0.207	0.344	0.074	0.061	0.128	0.11	0.055	0.038	0.088	0.102	0.228	0.188	0.251	0.038	0.053	0.067	0.008	0.049	0.314	0.555	0.573	0.06
410	ARSA	0.589	1.232	0.291	0.671	0.004	0.219	0.65	1.496	0.362	0.706	0.068	0.857	0.749	0.606	0.165	0.321	0.611	0.081	0.214	0.452	1.381	0.897	0.421	0.693	0.008	0.161	0.28	0.227	0.286	0.578	0.743	1.293	0.581	0.744	0.323	2.335	0.061	0.722	0.463	0.432	0.081	1.09	0.5	1.386	0.435	0.249	0.945	1.042
411	ARSB	0.028	0.032	0.094	0.164	0.009	0	0	0.12	0.238	0.021	0.025	0.033	0.083	0.044	0	0.057	0.005	0.001	0.073	0.016	0.005	0.068	0.103	0.068	0.07	0.023	0.012	0.039	0.037	0.081	0.011	0.036	0.033	0.028	0.035	0.024	0.046	0.082	0.089	0.044	0	0	0.051	0.016	0.117	0.049	0.051	0.022
412	STS	0.011	0	0	0	0	0	0.056	0.034	0	0	0	0	0	0	0	0.261	0.105	0	0	0.439	0.121	0	0	0	0	0.11	0.014	0.002	0.116	0.066	0.037	0.01	0.029	0.181	0.142	0	0	0	0	0	0	0.078	0.21	0.268	0.06	0.204	0	0.008
414	ARSD	0.003	0.014	0	0.656	0.005	0	0.027	0.301	0.002	0.149	0.002	0.043	0	0.058	0.003	0.041	0	0	0	0	0.03	0.027	0	0	0	0.031	0.019	0	0	0.029	0	0	0	0.023	0	0	0	0	0	0.099	0.04	0.097	0.225	0.121	0.18	0.062	0.03	0.007
415	ARSE	0	0	0	0	0.033	0	0	0	0.078	0.002	0.009	0.266	0	0	0	0	0.053	0	0.068	0	0	0.002	0	0	0	0	0.021	0	0	0	0	0	0	0.002	0.218	0	0	0	0	0	0.021	0	0.007	0	0.015	0.007	0.46	0
416	ARSF	0	0	0	0	0	0	0	0	0	0.002	0.002	0.008	0.002	0	0	0	0	0.019	0	0	0	0.002	0	0	0	0	0.006	0	0	0	0	0	0	0.002	0	0	0	0	0	0	0	0	0.007	0	0.014	0.007	0	0
417	ART1	0	0	0	0	0	0	0	0	0	0	0	0	0	0	0	0	0	0	0	0	0	0	0	0	0	0	0	0	0	0	0	0	0	0	0	0	0	0	0	0	0	0	0	0	0	0	0	0
420	ART4	0	0	0	0	0	0	0	0	0	0	0	0	0	0	0	0	0	0	0	0	0	0	0	0	0	0	0	0	0	0	0	0	0	0	0	0	0	0	0	0	0	0	0	0	0	0	0	0
421	ARVCF	0	0	0	0	0	0	0.002	0.124	0.169	0.14	0	0	0	0.001	0	0	0.039	0	0	0	0.004	0	0	0	0	0	0	0	0	0	0	0	0	0	0	0	0	0	0	0.003	0	0.016	0	0	0.013	0.204	0	0.425
427	ASAH1	11.035	3.224	6.4	6.728	1.273	2.535	8.76	19.503	8.43	6.895	1.204	3.904	8.443	9.507	3.857	1.951	5.788	2.298	13.091	6.824	9.438	14.314	17.048	13.144	6.862	2.453	4.224	7.462	5.474	4.525	5.036	6.824	7.782	8.914	13.44	4.974	11.455	9.204	8.13	8.591	2.755	13.851	5.209	6.181	9.158	4.556	7.707	4.265
429	ASCL1	0	0	0	0	0	0	0.176	0	0	0	0	0	0	0	0	0	0	0	0	0	0	0	0	0	0	0	0	0	0	0	0	0	0	0	0	0	0	0	0	0	0	0	0	0	0	0	0	0
430	ASCL2	0	0	0	0	0	0	0	0	0	0	0	0	0	0	0	0	0.025	0	0	0	0	0	0	0	0	0	0	0	0	0	0	0	0	0	0	0	0	0	0	0	0	0	0	0	0	0	0	0
432	ASGR1	0	0	0	0	0	0	0	0	0	0	0	0	0	0	0	0	0	0	0	0	0	0	0	0	0	0	0	0	0	0	0	0	0	0	0	0	0	0	0	0	0	0	0	0	0	0	0	0
433	ASGR2	0	0	0	0	0	0	0	0	0	0	0	0	0	0	0	0	0	0	0	0	0	0	0	0	0	0	0	0	0	0	0	0	0	0	0	0	0	0	0	0	0	0	0	0	0	0	0	0
435	ASL	2.927	3.723	0.995	4.743	0.74	11.31	8.241	4.5	6.579	3.566	0.704	7.728	4.276	8.312	4.938	5.039	3.389	0.613	1.611	7.423	6.642	3.418	3.516	4.27	0.56	2.762	4.094	0.285	3.71	1.547	0.672	1.743	7.481	5.885	2.703	1.526	1.35	3.236	0.558	10.126	1.25	2.84	4.946	3.077	3.316	1.778	8.702	3.516
439	ASNA1	1.666	1.406	3.39	2.454	0.758	0.806	3.325	3.935	5.093	1.432	0.724	1.514	2.094	1.942	1.727	3.114	8.35	0.91	1.319	1.209	1.961	2.332	1.841	1.796	3.162	1.661	1.561	0.919	1.672	1.532	3.414	2.117	2.392	1.458	1.835	1.666	1.283	5.198	0.285	2.304	0.393	0.805	3.075	3.662	2.69	2.098	1.794	2.064
440	ASNS	0.422	0.376	0.187	0.159	0.109	0.041	0.359	0.743	0.455	0.402	0.23	0.071	0.584	0.487	0.032	0.02	0.272	0.089	0.293	0.329	0.81	1.224	1.204	0.407	0.25	0.195	0.053	0.064	0.561	0.267	0.77	0.564	0.09	0.052	0.575	0.185	0.471	0.87	0.021	0.585	0.036	0.103	0.523	0.236	0.649	0.145	1.027	0.417
443	ASPA	0	0	0	0	0	0.069	0	0.101	0	0.037	0	0	0	0	0	0.016	0	0	0	0.05	0	0	0	0	0	0.01	0	0	0	0	0	0.03	0.015	0.456	0	0.477	0	0	0	0	0	0.065	0.024	0	0	0.173	0	0
444	ASPH	2.021	3.503	29.061	6.411	1.986	4.859	2.663	11.152	4.417	3.26	0.797	1.947	2.956	6.218	16.664	6.73	40.375	1.053	7.264	7.712	2.711	2.692	1.616	0.794	0.722	3.338	1.809	2.781	5.714	3.16	2.536	1.496	1.045	2.027	0.968	0.69	0.784	2.134	0.732	4.261	0.498	9.348	7.758	4.325	4.019	4.477	14.182	3.392
445	ASS1	4.262	0.867	0.262	1.515	0.739	2.786	3.781	2.907	22.049	1.087	1.432	2.751	2.447	1.616	2.267	0.95	16.081	0.111	0	4.337	2.147	3.828	2.946	9.666	38.654	2.182	5.447	4.834	1.23	0.799	15.789	1.099	3.644	3.283	4.413	0.368	0.708	1.432	0.017	4.161	6.617	0.384	2.666	2.488	0.923	0.657	1.587	0.305
460	ASTN1	0	0	0	0	0	0	0	0	0	0	0	0	0	0	0	0	0	0	0	0	0	0	0	0	0	0	0	0	0	0	0	0	0	0	0	0	0	0	0	0	0	0	0	0	0	0	0	0
462	SERPINC1	9.793	11.369	7.136	5.799	3.598	14.419	2	4.086	1.536	2.482	4.983	5.387	3.366	2.996	22.597	9.375	2.858	3.576	5.243	2.376	6.762	1.108	4.796	9.627	1.443	5.144	13.857	2.364	3.048	2.534	15.433	17.496	14.24	8.987	0.65	0.741	5.762	7.381	1.733	6.562	19.334	11.189	13.395	9.5	1.486	1.466	2.468	5.882
463	ZFHX3	0	0	0	0	0	0	0	0	0.005	0	0	0	0	0	0	0	0	0	0	0	0.016	0	0	0	0	0	0	0	0	0	0	0	0	0	0	0	0	0	0.008	0	0	0	0	0	0	0	0	0
466	ATF1	0.227	0.002	0.202	0.148	0.007	0.034	0.089	0.069	0.162	0.031	0	0.098	0.063	0.032	0.198	0.08	0	0.021	0	0.014	0.1	0.11	0.358	0.278	0.116	0.052	0.063	0.039	0.167	0.073	0.137	0.268	0.053	0.116	0.1	0.064	0.215	0.28	0.074	0.1	0.006	0.017	0.062	0.13	0.146	0.186	0.11	0.077
467	ATF3	0	0	0	0	0	0	0	0	0	0	0	0	0	0	0	0	0	0	0	0	0	0	0	0	0	0	0	0	0	0	0	0	0	0	0	0	0	0	0	0	0	0	0	0	0	0	0	0
471	ATIC	6.006	8.441	5.092	6.669	2.557	5.125	14.653	8.76	10.267	5.45	5.115	7.861	5.233	4.809	5.878	4.884	15.205	2.172	3.431	6.42	7.044	6.367	8.509	7.065	2.617	7.842	5.199	2.968	6.547	7.195	9.888	8.157	4.326	4.354	7.828	5.191	5.392	7.659	1.009	8.868	5.546	3.878	7.45	7.707	4.437	4.201	6.182	6.404
472	ATM	0.063	0.034	0.022	0.019	0.009	0.003	0.056	0.056	0.044	0.005	0.02	0.002	0.056	0.015	0.001	0.035	0.032	0	0.271	0.015	0.015	0.016	0.153	0.007	0	0	0.024	0.03	0.007	0.039	0.016	0.067	0.008	0.005	0.02	0.001	0.023	0.021	0.006	0.005	0.005	0	0.014	0.038	0.011	0.045	0.031	0.126
473	RERE	0	0	0	0	0	0	0.003	0	0	0	0	0	0	0	0	0	0	0	0	0	0	0	0	0	0	0	0	0	0	0	0	0	0	0	0	0	0	0	0	0	0	0	0	0	0	0	0	0
475	ATOX1	6.147	2.325	15.6	9.482	0.598	2.613	5.303	6.575	13.024	1.962	1.146	7.734	4.062	3.065	3.345	3.693	2.63	2.085	3.209	3.835	0.703	4.698	7.084	2.649	5.924	5.186	1.914	14.621	4.928	2.793	3.322	7.52	2.589	1.99	5.421	1.915	4.827	7.73	2.791	6.669	1.93	1.611	2.332	4.119	5.358	6.052	3.921	5.69
476	ATP1A1	9.639	8.549	5.665	29.083	4.834	26.655	13.121	16.89	25.855	18.524	4.879	26.614	16.536	8.769	4.962	14.2	31.814	4.253	22.213	22.995	17.449	9.534	3.217	8.347	2.143	10.708	24.625	2.682	10.654	7.892	7.298	9.836	15.995	17.157	9.148	3.836	2.535	11.319	4.025	11.906	11.212	18.958	8.941	11.932	9.704	6.947	14.268	16.693
477	ATP1A2	1.131	1.383	0.591	3.921	0.457	4.692	1.482	2.301	3.122	2.436	0.476	2.895	1.624	2.195	0.953	2.576	5.859	0.568	2.535	4.786	1.627	1.349	0.432	0.823	0.309	1.761	4.639	0.4	1.533	1.203	0.781	1.212	1.682	1.532	0.863	0.204	0.201	1.599	0.342	3.155	1.182	3.219	2.372	1.839	1.163	1.091	2.209	1.789
478	ATP1A3	1.929	2.25	0.89	6.775	1.001	6.085	3.102	3.777	7.16	4.057	0.766	7.596	8.766	4.46	1.25	3.027	8.489	0.994	6.794	5.957	2.647	1.835	1.098	2.287	0.449	2.19	7.143	0.687	2.215	1.858	1.672	2.415	2.705	2.946	1.936	0.64	0.508	2.925	0.811	5.327	1.899	4.787	3.182	2.806	3.973	1.82	4.34	6.481
479	ATP12A	0.238	0.142	0.095	0.668	0.045	0.057	0.262	0.643	0.582	0.247	0.072	0.627	0.262	0.815	0.276	0.261	0.869	0.108	0.135	0.936	0.342	0.571	0.125	0.183	0.057	0.277	0.291	0.062	0.234	0.128	0.188	0.352	0.44	0.39	0.189	0.051	0.065	0.908	0.059	1.454	0.057	0.107	0.404	0.383	0.413	0.184	0.417	0.351
480	ATP1A4	0.469	0.43	0.262	1.333	0.14	0.855	1.054	1.251	1.705	0.944	0.196	1.355	0.85	1.363	0.402	0.601	1.964	0.269	0.339	1.608	0.557	0.68	0.201	0.412	0.101	0.459	1.138	0.132	0.478	0.397	0.329	0.634	1.087	0.597	0.351	0.1	0.099	1.058	0.149	1.977	0.307	0.579	0.665	0.648	0.538	0.41	1.225	1.18
481	ATP1B1	7.353	16.796	4.316	28.925	5.329	27.574	13.123	14.064	13.942	10.432	1.931	21.878	9.168	6.83	6.852	10.128	21.342	1.188	4.224	14.495	10.021	6.094	2.463	5.547	1.389	7.37	16.773	0.939	12.331	5.325	4.803	8.684	14.993	13.43	3.941	2.055	2.661	8.667	1.156	6.727	16.053	26.301	6.709	7.312	4.516	4.413	11.265	8.6
482	ATP1B2	0	0	0	0	0	0	0	0	0	0	0	0	0	0	0	0	0	0	0	0	0	0	0	0	0	0	0	0	0	0	0	0	0	0	0.015	0	0	0	0	0	0	0	0	0	0	0	0	0
483	ATP1B3	4.102	1.24	3.345	5.113	0.981	5.655	1.681	0.703	10.106	0.533	1.535	1.549	1.046	0.678	1.155	0.596	5.21	2.557	4.675	1.932	2.358	1.662	0.145	0.328	0.709	0.498	4.982	1.233	1.826	2.114	1.066	2.034	0.406	1.035	0.414	0	0	0.049	0.941	1.008	0.433	0.448	2.754	0.706	1.602	2.02	1.063	1.133
486	FXYD2	0	0	0	0	0	0	0	0	0	0	0	0	0	0	0	0	0	0	0	0	0	0	0	0	0	0	0	0	0	0	0	0	0	0	0	0	0	0	0	0	0	0	0	0	0	0	0	0
487	ATP2A1	1.319	1.992	2.253	2.803	0.387	0.683	1.566	1.388	1.153	1.284	0.342	2.426	1.135	0.758	1.554	1.594	7.21	0.732	1.542	2.764	1.995	0.639	0.547	0.526	0.441	1.776	2.052	0.893	2.707	1.475	1.293	1.731	1.081	1.074	1.375	0.045	0.158	0.412	0.968	0.927	0.943	1.189	2.003	2.054	0.963	1.252	2.504	3.15
488	ATP2A2	3.743	8.316	8.016	8.118	1.186	2.34	7.431	5.724	5.793	5.15	1.063	7.306	5.972	4.752	4.14	4.751	24.118	3.163	6.3	9.665	7.227	2.789	1.05	1.152	1.47	5.265	7.266	2.279	7.155	4.205	4.782	4.165	3.312	5.43	4.857	0.336	0.422	1.327	2.393	3.481	3.044	3.916	4.827	5.727	4.562	5.082	10.623	7.786
489	ATP2A3	1.597	4.773	0.925	4.015	0.71	1.121	3.855	5.893	1.494	4.249	0.435	2.911	3.936	2.816	2.845	4.127	5.488	0.344	1.783	7.081	5.242	0.732	0.335	0.346	0.739	6.12	2.024	0.913	4.968	3.579	1.461	2.67	1.972	1.295	2.894	0.453	0.313	0.812	0.938	2.55	0.986	3.787	3.793	5.534	2.253	2.089	5.548	5.359
490	ATP2B1	0.18	0.167	0.333	0.29	0.032	0.213	0.589	0.645	0.733	1	0.055	0.681	0.455	0.256	0.157	0.278	0.518	0.133	1.15	1.089	0.66	0.177	0.055	0.117	0.124	0.237	0.609	0.191	0.312	0.317	0.146	0.329	0.391	0.532	0.239	0.066	0.006	0.138	0.042	0.068	0.094	0.777	0.4	0.524	0.323	0.323	0.533	0.964
491	ATP2B2	0.024	0.06	0.069	0.063	0	0.065	0.124	0.16	0.108	0.09	0.017	0.165	0.071	0.056	0.011	0.012	0.123	0.024	0.187	0.332	0.054	0.048	0	0.023	0.015	0.031	0.192	0.026	0.035	0.066	0.023	0.054	0.14	0.143	0.039	0.004	0.006	0.024	0.008	0.044	0.005	0.098	0.052	0.115	0.096	0.072	0.131	0.187
492	ATP2B3	0.034	0.014	0.036	0.028	0	0.028	0.101	0.102	0.091	0.046	0.013	0.141	0.08	0.063	0.041	0.035	0.099	0.036	0.119	0.315	0.055	0.049	0	0.022	0.02	0.043	0.069	0.049	0.041	0.046	0.024	0.045	0.122	0.082	0.028	0.004	0.006	0.02	0.01	0.023	0.02	0.149	0.051	0.104	0.093	0.088	0.079	0.133
493	ATP2B4	0.172	0.099	0.32	0.096	0.09	0.237	0.498	0.398	0.519	0.332	0.072	0.433	0.316	0.293	0.134	0.182	0.539	0.382	0.641	0.866	0.245	0.185	0.034	0.1	0.195	0.435	0.56	0.141	0.17	0.275	0.141	0.264	0.3	0.31	0.194	0.007	0.008	0.105	0.47	0.083	0.144	0.652	0.356	0.415	0.271	0.766	0.316	0.693
495	ATP4A	0.417	0.382	0.157	15.341	0.021	0.377	1.199	37.914	0.914	23.759	0.057	0.642	0.259	41.186	0.085	11.569	1.102	0.134	1.646	13.307	0.455	26.182	1.229	0.305	0.232	0.359	1.535	0.134	0.72	0.601	0.154	0.716	1.362	0.625	0.348	0.082	0.124	24.829	0.408	122.074	0.172	14.939	38.64	16.762	27.809	8.565	0.526	0.668
496	ATP4B	0.037	0.07	0	6.825	0	0	1.408	22.525	0	13.78	0	0	0	25.329	0	10.396	0	0	0	22.612	0	17.839	0.822	0	0.072	0.031	0	0	0.087	0	0	0.299	0	0	0	0	0.211	24.471	0.194	93.406	0	15.729	18.831	8.223	28.254	3.688	0	0
498	ATP5A1	69.807	72.72	47.7	176.9	16.494	100.502	146.415	294.019	43.265	272.169	19.197	189.75	74.372	284.821	34.909	169.13	239.38	33.471	13.679	138.513	148.067	323.832	148.621	153.185	28.265	98.739	131.078	63.648	93.343	87.076	91.531	100.16	122.854	136.103	132.474	176.036	63.402	207.219	21.046	513.828	30.352	172.837	249.688	194.465	204.443	146.391	54.033	87.727
501	ALDH7A1	4.316	3.416	1.743	4.983	0.607	6.684	6.803	17.276	4.132	8.016	1.39	5.847	3.276	7.13	2.52	7.997	12.772	4.22	1.247	8.788	5.658	5.217	3.341	5.084	0.419	4.469	4.255	2.261	5.206	4.109	1.785	6.075	3.739	4.006	1.774	2.104	1.277	5.95	0.505	7.841	1.875	7.032	7.608	5.946	4.748	5.197	3.109	3.749
506	ATP5B	112.473	81.504	72.563	262.341	16.269	163.834	205.633	461.719	78.574	421.925	29.912	259.044	152.424	587.163	40.085	156.136	417.583	63.517	51.307	179.988	221.247	572.112	255.069	235.559	38.024	157.704	161.257	87.639	119.144	111.14	99.24	142.745	211.661	237.39	175.843	205.458	110.843	432.835	38.187	683.036	43.409	322.26	326.713	263.697	330.617	150.645	149.473	178.281
509	ATP5C1	10.901	19.91	7.354	24.008	0.564	13.543	19.192	41.711	6.838	31.776	2.182	37.047	4.308	28.326	8.897	29.199	55.54	8.842	1.053	22.378	24.079	35.907	17.169	22.149	2.953	17.005	19.063	7.612	9.79	15.53	12.899	14.424	16.042	21.654	14.028	24.084	12.622	46.047	3.413	73.63	1.365	11.849	45.756	39.559	23.533	25.903	9.069	17.047
513	ATP5D	13.528	28.031	14.418	71.852	7.603	57.143	18.41	23.612	9.279	38.012	2.659	23.984	18.155	48.539	19.867	65.942	34.799	8.359	9.179	104.627	23.823	92.396	58.177	55.85	1.093	17.768	53.002	19.979	18.574	16.915	32.902	20.329	36.812	29.799	20.223	47.207	30.132	77.322	11.58	109.553	8.906	54.271	61.362	33.055	37.697	21.51	20.831	9.015
514	ATP5E	1.17	1.234	2.366	21.095	0.263	2.989	3.634	6.457	0.762	1.355	0	3.678	0	5.529	14.525	18.449	14.895	0.754	0	11.633	10.957	20.256	21.692	13.128	2.497	6.928	4.846	0	3.225	1.763	2.131	5.959	9.515	4.85	5.16	16.401	25.354	20.343	1.368	14.453	1.173	0.479	4.908	3.864	5.992	0	1.321	1.773
515	ATP5F1	4.959	4.155	3.239	12.293	1.004	5.452	5.848	16.683	3.71	9.974	1.492	18.739	6.244	18.54	2.88	12.743	30.5	3.1	8.231	23.216	12.144	21.397	0.729	0.934	1.567	6.702	14.133	5.279	5.344	5.666	4.942	10.046	8.695	12.979	4.077	0.882	1.395	5.788	3.106	21.711	1.211	8.646	14.536	11.364	13.612	5.993	6.039	7.378
516	ATP5G1	0	0	0	0	0	0	0	0	0	0	0	0	0	0	0	0	0	0	0	0	0	0	0	0	0	0	0	0	0	0	0	0	0	0	0	0	0	0	0	0	0	0	0	0	0	0	0	0
521	ATP5I	33.477	32.225	36.749	73.282	3.367	27.302	38.215	73.206	20.105	111.234	18.849	69.913	26.671	133.41	32.382	60.782	219.063	24.87	26.046	89.804	37.227	107.31	4.728	12.439	7.964	44.195	35.984	18.492	24.357	22.678	46.544	52.269	56.914	61.282	16.744	2.832	12.984	36.099	12.865	135.292	5.293	42.519	119.848	84.463	74.863	40.784	26.658	45.47
522	ATP5J	13.882	9.25	8.741	46.884	2.333	22.738	17.615	34.174	10.45	25.512	2.961	26.058	10.698	26.559	25.767	45.939	38.519	3.63	7.307	53.366	33.773	93.264	31.465	28.024	6.343	9.135	39.876	23.428	18.013	17.79	15.326	26.294	34.331	39.782	21.896	35.11	22.772	35.656	6.172	77.365	4.579	66.97	41.25	23.929	36.412	10.538	14.986	16.174
523	ATP6V1A	3.419	2.028	4.944	2.923	0.74	1.394	3.871	3.187	5.161	3.111	0.899	3.356	1.979	2.751	2.5	1.786	7.507	13.993	4.358	4.89	2.321	4.041	3.433	3.088	2.737	2.305	2.738	4.362	2.988	1.276	1.96	3.53	3.127	2.075	3.676	2.699	3.042	3.981	1.275	1.765	0.941	1.888	3.251	2.853	3.676	2.545	5.051	3.466
525	ATP6V1B1	0.761	0.775	1.179	0.405	0.227	0.595	1.197	1.437	2.024	1.15	0.305	1.506	0.912	0.861	0.739	1.15	2.547	0.287	1.183	0.334	0.527	1.075	0.889	0.458	0.616	0.494	0.415	0.89	0.869	0.463	0.58	0.832	0.456	0.376	0.385	0.254	0.249	0.311	0.398	0.706	0.183	0.598	0.491	0.552	1.141	1.543	1.143	0.877
526	ATP6V1B2	3.004	3.966	6.195	3.999	0.964	5.402	4.047	3.903	5.32	3.37	1.123	3.186	4.125	3.623	3.041	5.016	5.659	2.043	5.736	2.189	1.6	3.565	5.295	4.147	4.033	2.648	1.906	4.159	2.699	1.995	3.325	3.143	1.878	1.293	3.51	1.725	2.28	4.451	1.445	3.042	1.41	2.536	2.698	2.765	6.559	3.56	4.423	2.697
527	ATP6V0C	0	0	0	0	0	0	0	0.129	0	0.031	0	0	0	0.078	0	0	0.208	0	0	0	0	0.109	0	0	0	0	0	0	0	0	0	0	0.025	0	0.02	0	0	0.037	0.015	0	0	0	0	0	0.031	0	0	0
528	ATP6V1C1	1.034	0.609	1.853	0.331	0.9	0.279	0.603	0.407	1.543	0.3	0.774	1.167	0.412	0.375	0.238	0.669	1.083	1.994	2.926	0.768	0.861	0.776	1.024	0.684	1.941	0.632	0.834	2.031	0.727	0.681	0.689	0.724	0.676	0.384	0.425	0.137	0.178	0.528	0.185	1.3	0.259	0.624	0.491	0.71	0.854	0.642	0.429	0.495
529	ATP6V1E1	4.916	3.283	2.441	3.284	0.469	1.433	4.447	1.631	1.635	1.741	1.775	7.161	1.902	2.8	3.199	2.64	7.04	0.579	8.064	14.657	6.641	5.68	9.054	7.078	2.343	7.367	4.965	4.746	2.896	2.207	0.821	1.171	4.86	7.158	5.235	3.113	5.288	5.516	1.545	1.706	0.455	0.753	4.051	4.75	1.993	4.888	4.715	5.096
534	ATP6V1G2	1.954	2.185	1.304	3.227	0.554	3.366	2.315	3.309	1.171	0.959	0.207	11.03	0.466	0.939	1.957	1.727	0.145	0.507	0.241	1.458	0.783	1.7	1.877	2.198	2.287	1.032	1.061	1.32	1.048	3.78	3.996	0.632	1.499	0.627	0	0.915	1.184	0.917	0.562	2.736	1.254	2.191	3.591	2.092	1.002	2.416	1.347	2.381
535	ATP6V0A1	0.392	0.104	0.66	0.411	0.088	0.086	0.386	0.267	0.322	0.251	0.161	0.326	0.092	0.113	0.227	0.13	2.067	0.187	0.829	0.208	0.079	0.11	0	0.008	0.184	0.25	0.034	0.332	0.307	0.155	0.153	0.103	0.159	0.169	0.144	0	0.02	0.102	0.257	0.264	0.204	0.198	0.112	0.203	0.151	0.172	0.306	0.167
537	ATP6AP1	0.143	0.214	0.436	0.044	0.002	0	0.158	0.053	0.39	0.069	0.094	0.158	0.141	0.017	0.035	0.04	0.553	0.098	0.785	0	0.166	0.005	0.108	0	0.157	0.11	0.099	0.257	0.161	0.044	0.104	0.142	0.088	0.101	0.071	0	0.019	0.177	0.108	0.136	0.016	0.014	0.075	0.179	0.124	0.081	0.353	0.291
538	ATP7A	0.017	0	0.028	0.036	0	0	0.489	2.077	0.008	0.465	0.025	0.039	0.015	0	0	0.309	0.323	0.013	0.009	0.025	0.085	0.003	0.002	0	0	0.009	0	0	0.004	0	0.007	0	0.013	0.014	0.015	0.004	0	0.006	0.003	0.054	0	0.009	0.005	0.007	0.002	0.006	0.012	0.499
539	ATP5O	16.291	26.507	11.123	33.771	1.721	14.238	30.763	66.847	13.523	36.406	4.604	39.349	8.86	52.67	12.98	34.364	74.843	13.633	4.331	48.516	14.892	78.885	40.275	43.649	6.282	27.203	23.308	13.201	19.596	20.055	11.83	38.889	33.565	38.225	17.618	41.453	27.037	91.743	7.376	55.931	2.59	13.663	60.558	55.943	42.897	16.055	10.575	11.746
540	ATP7B	0.023	0	0	0	0	0	0	0.004	0.019	0	0	0.001	0	0	0	0.002	0.228	0	0	0	0.008	0	0.003	0	0	0	0	0	0.003	0	0.002	0	0.014	0	0	0.001	0	0.002	0	0	0	0	0	0	0	0	0	0
545	ATR	0	0	0.004	0	0	0	0	0	0	0	0	0	0	0	0	0	0	0	0	0	0.003	0	0	0	0	0	0	0.001	0	0	0	0	0	0	0	0	0.016	0	0	0.011	0	0	0	0	0	0	0.001	0
546	ATRX	0.002	0.004	0.22	0.021	0	0.009	0.024	0.011	0.033	0.041	0.037	0.012	0.03	0.005	0	0.004	0.385	0.138	0	0.014	0.016	0.042	0.047	0.114	0	0.007	0.005	0.025	0.023	0.034	0.026	0.042	0.011	0.038	0.008	0.005	0.001	0.057	0.006	0.006	0.002	0.002	0.036	0.033	0.043	0.045	0.009	0.111
547	KIF1A	0.019	0.019	0.004	0.013	0	0.058	0.013	0.044	0.018	0.019	0.01	0.007	0	0.008	0.024	0.026	0.182	0.026	0	0	0.014	0.017	0.015	0.04	0	0.014	0.055	0.002	0.019	0.017	0.016	0.023	0.006	0.007	0.001	0	0.108	0.022	0.001	0.019	0.012	0.003	0.015	0.041	0.01	0.005	0.021	0.005
549	AUH	0.519	0.489	0.219	0.969	0	0.878	0.661	6.588	0	1.971	0.021	1.461	0.182	2.171	4.976	4.74	0.602	0.027	0	6.778	1.535	2.492	0.511	0.252	0.017	0.571	0.852	0.176	0.228	0.464	0.665	1.176	1.252	0.37	0.322	0.019	0.052	4.013	0.042	7.699	0.145	0.946	2.383	1.577	2.705	2.262	0.295	1.841
550	AUP1	0.452	0.406	0.336	0.426	0.052	0	2.03	0.261	1.272	0.27	0.133	0.607	0.068	0.121	0.562	0.236	2.953	0.086	0.432	0.769	0.025	0.051	0.175	0	0.288	0.173	0.405	0.299	0.366	0.143	0.2	0.444	0.03	0.139	0.039	0	0.292	0.051	0.054	0.363	0.172	0.48	0.32	0.299	0.139	0.186	0.586	0.236
552	AVPR1A	0	0	0	0	0	0	0	0	0	0	0	0	0	0	0	0	0	0	0	0	0	0	0	0	0	0	0	0	0	0	0	0	0	0	0	0	0	0	0	0	0	0	0	0	0	0	0	0
553	AVPR1B	0	0	0	0	0	0	0	0	0	0	0	0	0	0	0	0	0	0	0	0	0	0	0	0	0	0	0	0	0	0	0	0	0	0	0	0	0	0	0	0	0	1.766	0	0	0	0	0	0
558	AXL	0	0	0.138	0	0	0	0	0	0	0	0.005	0	0	0	0	0	0	0	0	0	0	0	0.07	0	0	0	0	0	0	0	0	0	0	0	0.027	0	0	0.023	0	0	0	0	0	0	0.218	0	0.01	0
563	AZGP1	4.536	3.764	4.866	7.447	2.654	20.187	2.692	9.324	7.367	4.944	1.756	6.69	4.401	7.141	5.264	3.838	10.772	2.291	5.492	11.099	4.906	7.317	3.282	3.019	1.403	4.808	10.592	1.438	3.071	2.864	4.601	6.125	7.822	6.844	2.327	1.582	4.431	3.437	0.892	6.56	19.195	11.634	5.204	3.724	5.174	6.71	3.837	5.811
566	AZU1	2.27	0.088	26.864	0.269	18.727	0.133	0.966	0	53.104	0	26.533	0.065	9.828	0.292	33.962	2.557	4.098	0.006	168.665	0	0	2.673	1.582	0.292	186.996	8.545	0.736	25.043	1.128	1.148	17.414	5.927	0	0	6.603	0.025	7.79	1.029	107.531	0.258	10.568	0	1.121	1.558	6.096	1.828	19.39	0.486
567	B2M	51.586	42.711	58.359	44.365	5.278	26.237	32.808	49.707	42.781	82.583	11.064	53.561	85.294	35.552	76.958	190.692	288.355	2.6	46.896	140.923	224.126	174.197	157.067	134.569	20.514	73.618	38.238	21.328	61.704	56.95	116.17	89.342	67.112	31.258	429.854	313.789	130.325	186.775	24.135	89.625	7.42	26.2	58.961	71.514	39.878	78.332	46.935	118.636
570	BAAT	0	0	0	0	0.004	0	0	0	0	0	0	0	0	0	0	0	0	0	0	0	0	0	0	0	0	0	0	0	0	0	0	0	0	0	0	0	0	0	0	0	0	0	0	0	0	0	0	0
571	BACH1	0	0	0	0.006	0	0	0	0.006	0	0	0	0	0	0	0.003	0.005	0	0.042	0	0	0.008	0	0	0	0	0	0.002	0.002	0	0	0	0	0	0.002	0	0	0	0	0	0	0	0	0	0.01	0	0	0	0
572	BAD	0.064	0.48	0.54	0.239	0	0.017	0.128	0.088	0	0	0	0	0	0	0.266	0.265	0.461	0.034	0	0	0.177	0.136	1.116	0.053	0	0.117	0	0.034	0.239	0.076	0.074	0.125	0.061	0.234	0	0	0.341	0.236	0.031	0.271	0	0	0.058	0.082	0.007	0.046	0.019	0.026
573	BAG1	0.09	0.376	0.048	0.094	0.023	0.497	0.049	0.331	0	0.197	0	0	0.044	0.017	1.04	1.369	0	0.058	0	0	0.155	0	1.887	0.17	0.097	0.075	0.105	0.063	0.179	0.132	0.077	0.262	0.286	0.041	1.823	0.057	0.079	0.008	0.036	0	0.149	0.14	0.269	0.13	0.15	0.005	0.051	0.084
575	BAI1	0	0	0	0	0	0	0	0	0	0	0	0	0	0	0	0	0	0	0	0	0	0	0	0	0	0	0	0	0.005	0	0	0	0	0	0	0	0	0	0	0	0	0	0	0	0	0	0	0
576	BAI2	0	0	0	0	0	0	0	0	0.001	0	0	0	0	0	0	0.002	0	0	0	0	0	0	0	0	0	0	0	0	0	0	0	0	0	0	0.062	0	0	0	0	0	0	0	0	0	0	0	0	0
577	BAI3	0	0	0	0	0	0	0	0	0	0	0	0	0	0	0	0	0	0	0	0	0	0	0	0	0	0	0	0	0	0	0	0	0	0	0	0	0	0.004	0	0	0	0	0	0	0	0	0	0
578	BAK1	0.415	0.203	0.691	0.611	0	0.544	0.294	0.668	0.338	0.44	0.081	0.524	0.511	0.244	0.48	0.487	0.412	0.107	0.148	0.655	0.294	0.185	0.191	0	0.098	0.301	0.885	0.296	0.26	0.149	0.156	0.156	0.194	0.405	0.099	0	0.253	0.012	0.125	0.055	0.038	0.231	0.249	0.271	0.58	0.389	0.749	0.385
579	NKX3-2	0	0	0	0	0	0	0	0	0	0	0	0	0	0	0	0	0	0.022	0	0	0	0	0	0	0	0	0	0	0	0	0	0	0	0	0	0	0	0	0	0	0	0	0	0	0	0	0	0
580	BARD1	0	0	0	0	0	0.006	0.006	0	0.278	0	0	0	0	0	0	0	0	0.002	0	0	0.866	0.411	0	0	0	0	0	0	0	0	0.033	0	0.619	0.551	1.075	0	0	0	0	0	0.014	0	0	0	0	0	0	0
581	BAX	1.828	1.237	3.836	5.505	2.778	2.324	6.236	4.746	4.031	3.069	2.512	3.084	4.3	3.303	1.028	0.609	24.824	0.377	11.177	7.681	4.643	3.141	5.881	5.108	2.723	3.472	4.917	2.123	3.822	6.952	1.711	3.876	3.955	3.351	5.142	1.756	4.195	3.307	1.943	1.655	3.103	6.933	3.548	2.481	5.945	3.699	4.603	4.373
582	BBS1	0	0	0	0	0	0	0	0.009	0	0	0	0	0	0	0	0	0	0	0	0	0	0	0	0	0	0	0	0	0	0	0	0	0	0	0	0	0	0	0	0	0	0	0	0	0	0	0	0
583	BBS2	0	0	0	0	0	0	0	0.012	0	0	0	0	0	0	0	0	0	0	0	0	0	0	0.001	0	0	0.003	0	0	0	0	0	0	0	0	0	0	0	0.001	0.002	0	0	0	0	0.003	0.016	0	0	0
586	BCAT1	0	0	0.119	0	0.068	0	0.019	0.035	0.203	0	0.024	0	0	0	0.029	0	0	0	1.101	0	0	0	0	0	0.017	0	0	0.153	0	0.016	0	0	0	0	0	0	0	0.019	0	0	0	0	0	0.016	0	0	0	0
587	BCAT2	0.948	1.086	0.633	2.572	0.105	1.372	3.316	8.436	1.692	5.769	0.454	1.73	2.258	5.834	0.582	2.129	2.311	0.262	1.417	4.552	2.019	15.911	2.943	2.071	0.342	2.786	1.18	0.401	2.177	2.515	0.734	2.033	1.48	1.222	0.71	2.542	1.136	12.145	0.255	16.031	0.345	5.145	7.573	4.562	3.955	1.752	1.499	1.736
590	BCHE	0	0	0	0	0	0.02	0	0	0	0	0	0	0	0	0	0	0	0.001	0	0	0	0	0	0	0	0	0	0	0	0	0	0	0	0.012	0	0	0.001	0	0	0	0	0	0	0	0	0	0	0
593	BCKDHA	0.179	1.481	0	0.828	0.008	0.182	0.323	4.403	0.241	3.836	0.149	0.37	0.345	4.291	0.259	1.799	1.714	0.191	0	1.717	0.522	4.64	0.9	1.361	0.011	0.424	0.421	0.459	0.244	0.53	0.142	2.087	0.352	0.336	0.136	0.864	0.506	2.599	6.743	4.8	0.038	1.242	4.493	1.568	3.366	4.239	0.689	0.38
594	BCKDHB	0	1.592	0.071	1.757	0	1.394	0.57	3.913	0.775	2.97	0.097	0.54	1.686	4.916	0.652	3.49	1.65	0.289	0.774	1.858	0.003	0.112	0.123	0.077	0.033	0.48	1.458	0.105	0.161	0.934	0.136	0.921	0	0.02	0	0.049	0	0.272	0.06	3.547	0	0.388	3.445	1.582	2.397	1.558	2.682	1.547
595	CCND1	0	0	1.886	0	0	0	0	0	0	0	0	0	0	0	0	0.57	0	0	0	0	0	0	0	0	0	0	0	0	0	0	0	0	0	0	0.003	0	0	0	0	0	0	0	0	0	0	0	0	0
596	BCL2	0	0	0	0.085	0	0	0	0	0	0	0.005	0.026	0	0	0	0	0	0	0	0	0.039	0.035	0	0	0	0	0	0	0	0.018	0	0.016	0	0	0	0	0	0	0	0	0	0	0	0	0.305	0	0	0.008
598	BCL2L1	0.714	1.153	5.211	0.992	0.035	0.313	0.225	0.366	0.682	0.425	0.145	0.029	0.099	0.055	0.213	0.179	1.874	3.427	1.392	0.127	0.171	0.117	1.256	0.763	0.044	0.113	0.182	0.824	0.059	0.058	0.152	0.192	0.365	0.475	2.336	0	0.29	0.217	0.613	0.659	0.298	0.047	1.148	1.173	1.381	0.796	1.116	0.097
599	BCL2L2	0	0	0	0	0	0	0.025	0.015	0	0	0	0	0	0	0	0	0	0.021	0	0	0	0	0.15	0	0	0.071	0	0.008	0	0	0	0	0	0	0	0	0	0.071	0	0.019	0	0	0	0	0	0	0	0
602	BCL3	0	0	0.112	0	0	0	0.069	0	0.104	0	0	0	0	0	0	0	0	0	0	0	0	0	0.084	0	0.004	0	0	0	0.003	0.001	0.011	0.002	0	0	0.013	0	0.044	0.076	0	0	0	0	0.002	0.001	0.017	0	0	0
604	BCL6	0	0	0	0	0	0	0	0	0	0	0	0	0	0	0	0	0	0	0	0	0	0	0	0	0	0	0	0	0	0	0	0	0	0	0	0	0	0	0	0	0	0	0	0	0	0	0	0
605	BCL7A	0	0	0	0.041	0	0	0	0.041	0.105	0	0	0.14	0.036	0.02	0	0	0	0	0	0	0	0.052	0	0	0	0	0	0	0	0	0	0	0	0.058	0	0	0.051	0	0	0	0	0	0	0	0	0.047	0.121	0.082
607	BCL9	0	0	0	0	0	0	0	0	0	0	0	0	0	0	0	0	0	0	0	0.042	0	0	0	0	0	0	0	0	0	0	0	0	0	0	0	0	0	0	0	0	0	0	0	0	0	0	0	0
608	TNFRSF17	0	0	0	0	0	0	0	0	0	0	0	0	0	0	0	0	0	0	0	0	0	0	0	0	0	0	0	0	0	0	0	0	0	0	0	0	0	0	0	0	0	0	0	0	0	0	0	0
610	HCN2	0	0	0	0	0	0	0	0	0	0	0	0	0	0	0	0	0	0	0	0	0	0	0	0	0	0	0	0	0	0	0	0	0	0	0	0	0	0	0	0	0	0	0	0	0	0	0	0
613	BCR	0.015	0.029	0.144	0.066	0.004	0.008	0.065	0.061	0.023	0.136	0.019	0.127	0.023	0.012	0.002	0.111	0.222	0.024	0.005	0.054	0.188	0.019	0.066	0.031	0.015	0.009	0.037	0.011	0.081	0.022	0.011	0.032	0.055	0.011	0.009	0.01	0.025	0.032	0	0.049	0.002	0.174	0.141	0.061	0.086	0.024	0.038	0.036
617	BCS1L	0.515	1.434	1.046	0.81	0.026	0.015	8.49	1.423	10.679	0.459	0.104	2.324	0.434	0.255	0.102	8.051	0.119	1.326	0.116	1.53	0.863	2.508	0.03	0.023	0.002	0.119	1.452	0.14	0.534	0.169	0.997	0.229	1.493	1.049	0.175	0.005	0.015	0.02	0.025	0.4	0.133	0.022	0.321	0.429	4.391	4.136	1.741	0.277
622	BDH1	2.952	0.318	0	3.108	0.622	1.424	2.951	6.281	0.325	3.776	0.397	4.358	2.454	3.793	0.585	0.523	1.166	0.626	0	5.161	1.181	4.103	0.733	1.137	0.178	0.509	2.52	0.062	21.704	3.131	1.384	3.795	4.387	2.224	0.178	1.018	0.474	2.013	0.071	5.167	0.207	0.449	5.022	6.867	1.535	0.981	0.736	0.424
629	CFB	4.391	4.891	21.731	5.458	16.721	14.884	5.85	2.21	4.688	3.75	4.171	3.716	3.194	2.046	6.681	3.274	4.691	1.671	8.434	15.357	7.405	5.483	3.887	3.013	1.598	3.41	18.539	4.275	10.557	4.592	3.674	7.937	2.665	3.291	1.95	1.269	5.982	4.287	2.14	3.838	7.363	1.75	5.693	5.153	4.144	6.77	6.47	9.066
631	BFSP1	0	0	0	0	0	0	0	0	0	0	0	0	0	0	0	0	0	0	0	0	0	0	0	0	0	0	0	0	0	0.017	0	0	0	0	0	0	0	0	0	0	0	0	0	0	0	0	0	0
633	BGN	4.276	4.218	60.284	1.905	1.428	0.388	16.382	10.731	15.467	17.208	2.637	4.944	0.739	4.782	4.144	2.787	0.446	0.018	7.545	2.725	0.618	3.284	2.168	1.326	1.312	8.71	6.31	10.78	9.73	12.791	1.061	6.133	3.8	24.478	5.663	2.453	4.343	1.471	9.65	4.85	1.099	2.771	14.252	5.291	1.785	10.186	4.494	1.239
634	CEACAM1	0.393	0.304	1.113	0.16	0.23	0.283	0.215	0	3.681	0.056	0.674	0.213	0.282	0.082	0.296	0.225	3.068	0.662	0.981	0.033	0.172	0.083	0.178	0.102	1.213	0.374	0.072	0.271	0.529	0.21	0.429	0.22	0.209	0.227	0.429	0.175	0.13	0.075	1.457	0.044	0.256	0	0.03	0.071	0.105	0.005	1.291	0.383
635	BHMT	0	0	0	0	0	0	0.408	0.304	0.25	0.698	0.006	0	0	0.064	0	0.102	0	0	0	0.489	0.317	0.055	0.158	0	0	0	0	0	0.042	0	0.014	0.007	0	0	0	0.003	0.131	0.151	0	0.058	0	0.071	0	0	0	0.065	0.225	0.063
636	BICD1	0	0	0.009	0	0	0	0.007	0	0.005	0	0	0	0	0	0	0	0	0.023	0	0	0	0	0	0.001	0	0	0	0.036	0	0	0	0	0	0	0	0	0.078	0	0	0	0	0	0	0	0	0	0	0
637	BID	1.987	3.54	5.133	4.15	1.824	2.019	4.018	1.691	2.634	1.092	1.273	1.855	1.386	0.785	3.586	1.527	4.381	0.02	6.259	2.836	1.837	2.292	0.143	0.159	2.25	1.065	1.976	1.482	1.854	1.195	3.502	2.645	1.246	1.455	0.671	0.209	0.706	1.152	0.632	7.106	0.682	1.42	2.109	3.242	1.63	0.912	1.486	3.198
639	PRDM1	0.003	0	0	0	0	0	0	0	0.038	0	0.011	0	0.044	0	0	0	0	0	0.037	0	0	0	0.594	0.307	0	0.001	0	0	0	0	0.003	0.004	0	0	0.061	0.022	0	0	0	0	0	0	0	0	0	0	0	1.879
640	BLK	0.261	0.103	0.108	0.067	0.005	0	0.024	0.018	0.077	0.001	0.045	0.022	0.008	0	0.007	0.011	0.305	0	0.068	0.098	0.018	0.044	0	0	0.021	0.008	0	0.057	0.019	0.163	0.011	0	0.155	0.228	0.057	0.109	0.003	0	0	0.012	0.022	0.021	0.089	0.104	0	0	0	0.014
641	BLM	0	0	0	0	0	0	0	0	0	0	0.002	0	0	0	0	0	0	0	0	0	0	0	0	0	0	0	0	0.002	0	0	0	0	0	0	0	0	0	0	0	0	0	0	0	0	0	0	0.004	0
642	BLMH	1.141	0.722	0.393	0.316	0.499	1.494	1.056	1.187	1.481	0.373	1.218	0.59	0.752	0.415	0.304	0.525	4.449	0.638	0.928	1.649	0.356	0.651	0.991	1.214	0.663	0.882	0.826	0.459	0.708	0.758	0.678	0.726	0.327	0.544	0.41	0.437	0.532	0.863	0.392	0.317	1.517	0.728	0.539	0.708	0.492	0.273	1.221	0.953
644	BLVRA	1.683	2.145	8.404	4.567	1.47	2.131	4.305	4.052	6.869	0.793	1.073	1.276	2.099	2.095	2.438	2.935	7.975	5.426	3.085	5.239	1.392	3.305	6.302	2.445	2.303	2.323	1.691	2.16	2.481	2.746	2.893	3.096	0.972	1.33	4.135	1.359	1.315	3.262	0.839	2.184	1.144	0.836	3.406	2.619	4.829	7.137	5.473	2.297
645	BLVRB	41.278	36.599	11.872	50.592	11.593	27.472	158.628	109.769	27.052	126.888	29.109	43.789	21.719	51.252	28.469	55.112	53.483	15.703	10.813	56.777	120.468	90.017	49.164	44.089	14.399	23.927	14.23	16.127	38.065	28.394	31.554	35.737	94.767	43.936	68.926	71.965	64.509	117.325	16.723	86.855	14.063	89.761	60.164	50.976	34.637	15.323	45.996	71.147
648	BMI1	0.026	0	0.155	0.009	0	0	0.025	0	0.005	0	0	0.459	0.022	0	0	0	0	0	0.164	0.107	0	0.038	0	0.184	0.001	0	0.023	0	0	0	0	0.044	0	0	0.041	0.059	0	0.075	0.004	0.021	0	0	0.017	0	0.031	0.165	0	0.036
649	BMP1	0	0	0.182	0	0.027	0	0	0	0	0	0	0	0	0	0	0	0	0	0.003	0	0	0	0	0	0	0	0	0	0	0	0	0	0	0	0	0	0	0	0	0	0	0	0	0	0	0	0	0
650	BMP2	0	0	0	0	0.001	0	0.128	0	0	0	0	0	0	0	0	0	0	0	0	0	0	0	0	0	0	0	0	0	0	0	0	0	0	0	0	0	0	0.002	0	0	0	0	0	0	0	0	0	0
651	BMP3	0	0	0	0	0	0	0	0	0	0	0	0	0	0	0	0	0	0	0	0	0	0	0	0	0	0	0	0	0	0	0	0	0	0	0	0	0	0	0	0	0	0	0	0	0	0	0	0
652	BMP4	0	0	0	0	0	0	0	0	0	0	0.001	0	0	0	0	0	0	0	0	0	0	0	0	0	0	0	0	0	0	0	0	0	0	0	0	0	0	0	0	0	0	0	0	0	0	0	0	0
659	BMPR2	0	0	0	0	0	0	0.006	0	0	0	0	0	0	0.004	0	0	0	0	0.005	0	0	0	0	0	0	0.412	0	0	0	0	0	0	0	0	0	0	0	0	0	0	0	0	0.037	0.044	0	0	0	0
660	BMX	0	0	0	0	0	0	0	0	0	0	0	0	0	0	0	0	0	0	0	0	0	0	0	0	0.003	0	0	0.004	0	0	0	0	0	0	0	0	0	0	0	0	0	0	0	0	0	0	0	0
661	POLR3D	0.074	0	0.02	0.012	0.005	0.002	0.078	0.006	0.108	0.008	0	0	0.01	0.036	0	0	0.067	0	0	0	0	0	0.074	0	0	0	0.012	0.014	0.009	0.009	0.006	0.014	0.031	0	0	0	0.01	0	0	0	0	0	0	0.012	0	0.016	0.044	0
662	BNIP1	0.243	0.259	0.062	0.592	0.03	0.039	0.498	2.64	0.791	0.533	0.033	0.167	0.225	0.699	0.669	0.845	0.509	0.237	0.209	1.057	0.455	0.036	0.129	0.055	0.055	0.174	0.354	0.249	0.606	0.171	0.225	0.789	0.622	0.111	0	0	0.039	0.124	0.076	0.497	0.032	0	0.43	0.664	0.319	0.472	0.143	0.332
663	BNIP2	0.019	0.002	0.132	0.107	0	0.002	0.019	0.016	0.079	0	0.016	0	0	0	0	0	0	0.008	0	0	0.001	0.003	0.01	0	0.074	0.027	0.027	0.032	0.012	0.024	0.02	0.008	0.001	0.003	0.009	0	0.124	0.012	0.026	0.049	0	0.006	0.007	0.015	0	0.003	0	0
664	BNIP3	0	0	0	0	0	0	0	0.015	0	0	0	0	0	0	0	0	0	0	0	0	0	0	0	0	0	0	0	0	0	0	0	0	0	0	0	0	0	0	0	0	0	0	0	0	0	0	0	0
665	BNIP3L	0.054	0	0	0.099	0.059	0	0.535	0.092	0	0	0	10.943	0	0	0	0	0	0	0	0	0.038	0	0	0	0.004	0	0.476	0.061	0	0	0.022	0.046	0	0	0	0	0	0	0	0	0	0.285	0	0	0.848	3.43	0	10.197
666	BOK	0	0	0.029	0	0	0	0	0	0	0	0	0	0	0	0	0	0	0.078	0	0	0	0	0	0	0	0	0.027	0	0	0	0	0	0	0	0	0	0	0	0	0.014	0	0	0	0.027	0	0.323	0	0
667	DST	0.012	0.087	0.176	0.027	0.022	0.019	0.032	0.17	0.246	0.198	0.006	0.241	0.012	0.017	0.127	0.115	0.011	0.103	0.023	0.04	0.022	0.05	0.013	0.009	0.002	0.01	0.247	0	0.006	0.014	0.053	0.006	0.024	0.021	0.006	0.007	0	0.011	0.002	0.076	0.003	0.015	0.021	0.013	0.024	0.035	0.075	0.022
668	FOXL2	0	0	0	0	0	0	0	0	0	0	0	0	0	0	0	0	0	0	0	0	0	0	0	0	0	0	0	0	0	0	0	0	0	0	0	0	0	0	0	0	0	0	0.009	0	0	0	0	0
669	BPGM	0.936	0.336	0.569	0.352	0.962	0.555	0.288	0.381	0.884	0.222	0.868	0.131	0.376	0.166	0.488	0.325	0.101	0.04	0.008	0.65	0.963	0.128	0.203	0.409	0.55	0.238	0.376	0.388	0.591	1.054	0.162	0.535	1.757	3.269	0.305	0.134	0.845	0.247	1.334	0.682	0.875	0	0.409	0.288	0.492	0.205	0.408	0.265
670	BPHL	0.78	0.251	0.003	0.959	0	0.558	0.121	0.27	0.122	0.41	0.197	0.265	0.237	0.261	0.662	0.863	1.352	0.11	0.042	0.402	1.072	0.994	0.365	0.153	0	0.468	0.591	0.026	0.132	0.247	0.528	0.452	1.229	1.438	0	0.121	0.076	0.439	0.036	0.829	0	0.228	1.54	1.674	0.233	0.107	0.111	0.086
671	BPI	0.087	0.047	1.66	0	0.63	0	0.311	0.117	1.219	0	0.701	0.045	1.968	0.162	5.514	0.941	0.357	0	32.078	0.375	0.04	0.686	0.785	0.02	6.796	0.466	0.084	1.627	0.062	0.114	1.927	1.658	0.117	0.122	2.199	0.093	0.644	0.203	6.416	0.027	1.227	0	0	0.228	0.286	0.161	0.314	0.167
672	BRCA1	0	0	0	0	0	0	0	0	0	0	0.003	0	0	0	0	0	0	0	0	0	0	0	0	0	0	0	0	0	0	0	0	0	0	0	0	0	0	0	0	0	0	0	0	0	0	0.04	0	0
673	BRAF	0.005	0.021	0.025	0.052	0.021	0	0.029	0.154	0.053	0.098	0.002	0.05	0	0.013	0.017	0.012	0.111	0.028	0.044	0.014	0.04	0.041	0.011	0.005	0.087	0.003	0.012	0.007	0.021	0.002	0	0	0.004	0.027	0.012	0.207	0.033	0.011	0	0.039	0	0.015	0	0.007	0.038	0.016	0.007	0.009
675	BRCA2	0	0	0.008	0	0	0	0.019	0	0	0.003	0	0	0	0	0	0	0	0	0	0	0	0	0.028	0	0	0	0	0	0	0	0.007	0.042	0	0	0	0	0	0	0	0	0	0	0	0	0.004	0	0	0
676	BRDT	0.004	0	0.018	0.018	0	0	0.014	0.001	0.001	0	0.004	0.004	0.001	0.006	0.012	0.006	0.001	0.002	0	0.023	0.023	0.021	0.017	0.008	0.01	0.014	0.007	0.008	0.028	0.013	0.014	0.016	0.019	0.021	0.012	0.01	0.005	0.017	0.01	0.011	0	0	0.01	0.015	0	0.096	0.004	0.007
677	ZFP36L1	0	0	0.03	0	0.012	0	0	0	0.23	0	0	0	0.04	0	0	0	0	0	0	0	0	0	0	0	0	0	0.008	0.188	0.005	0	0	0.102	0	0	0	0	0	0	0	0	0	0	0.068	0	0	0	0	0
678	ZFP36L2	0.035	0.011	0.001	0.025	0.013	0	0.017	0	0.028	0.011	0.033	0.072	0	0	0	0.02	0.203	0.051	0	0.009	0.003	0	0.013	0	0.018	0.02	0.167	0.051	0.023	0.02	0.01	0.038	0.003	0.015	0	0.001	0	0.012	0	0.019	0.01	0	0.033	0.043	0	0.005	0.223	0.045
682	BSG	10.557	4.032	10.05	10.255	0.442	2.314	4.108	7.31	3.544	6.757	0.957	4.475	4.332	5.792	2.397	4.769	12.406	1.887	7.933	9.081	7.267	4.241	2.189	2.299	2.724	10.922	3.703	2.617	9.939	4.479	4.674	7.749	2.247	4.322	3.238	1.539	1.763	5.684	4.647	17.305	1.233	2.838	10.1	10.406	2.588	4.06	5.31	6.717
683	BST1	0.041	0.039	0.493	0.071	1.597	0	0.057	0.117	0.562	0.138	0.61	0.289	0.227	0.052	0.786	0	0.013	0	1.951	0.096	0	0.041	0	0	1.526	0.801	3.456	1.121	0.041	0.989	0.274	0.279	0	0	0	0	0	0	0.698	0.022	0.388	0.097	0.037	0.41	0.325	0.507	0.435	0.038
684	BST2	1.171	0.519	1.97	0.099	0.142	0.409	0.138	0.378	1.768	0	0.331	0.117	0.586	0.358	0.036	0.276	1.857	0	0	1.677	0.779	0.34	0.267	0.29	0.088	0.129	0.156	1.727	0.156	0.331	0.426	0.475	0.168	0	0.935	0	0.443	0.034	0.103	0.299	0.32	0.219	0.394	0.536	0.609	0.776	1.049	4.744
685	BTC	0	0	0	0	0	0	0	0	0	0.131	0	0	0	0	0	0	0	0	0	0	0	0	0	0	0	0	0	0	0	0	0	0	0	0	0	0	0	0	0	0	0	0	0	0	0	0.428	0	0
686	BTD	0.36	0.478	0.055	0.211	0.04	0.333	0.463	0.865	0.154	0.141	0.017	0.481	0.395	0.071	0.626	0.091	0.014	0.332	0	0.131	0.223	0.038	0.162	0.031	0	0.201	0.176	0.066	0.36	0.166	0.069	0.337	0.157	0.348	0.03	0.072	0.044	0.237	0.016	0.171	0.209	0.313	0.169	0.775	0.305	0.14	0.227	0.311
688	KLF5	0	0	0	0.044	0	0.029	0.015	0	0.12	0	0.022	0.035	0	0	0	0	0.036	0.003	0	0	0.003	0	0	0	0	0	0.06	0.035	0.011	0.007	0	0	0.009	0.016	0	0	0.016	0.019	0	0.004	0	0.015	0	0	0	0	0	0.018
689	BTF3	3.759	1.381	4.366	2.754	0.409	2.19	3.038	2.074	8.508	0.774	0.099	1.853	0.743	0.493	1.987	1.882	3.015	1.154	0.146	0.807	13.51	0.952	11.658	12.93	1.112	1.769	1.968	1.336	1.369	1.395	2.365	3.343	1.026	2.047	11.745	4.268	10.593	12.042	0.377	1.193	0.375	1.886	2.896	2.957	0.575	0.459	2.017	0.629
694	BTG1	0	0	0.002	0	0	0	0	0	0	0	0	0	0	0	0	0	0	0	0	0	0	0	0	0	0	0	0	0	0	0	0	0	0	0	0	0	0	0	0	0	0	0	0	0	0	0	0	0
695	BTK	0.007	0.069	0.007	0.029	0.011	0	0.011	0.021	0.073	0.006	0	0	0.481	0.06	0	0	0.017	0.003	0.152	0.113	0.019	0.046	0.116	0.076	0.051	0.03	0.073	0.202	0.008	0.232	0.023	0.128	0.005	0.006	0.295	0.029	0.022	0.019	0.032	0.008	0.036	0.012	0.012	0.186	0.032	0.151	0.018	0.015
696	BTN1A1	0	0	0	0	0.215	0	0	0	0	0	0	0.002	0	0	0	0	0	0	0.02	0	0	0	0	0	0	0	0	0	0	0	0	0	0	0	0	0	0	0	0	0	0	0	0	0	0	0	0	0
699	BUB1	0	0	0	0	0	0.027	0	0	0.007	0	0	0	0	0	0	0	0.053	0	0.002	0	0	0	0	0	0	0	0	0	0	0	0	0	0	0	0	0	0	0	0	0	0	0	0	0	0	0	0	0
701	BUB1B	0	0	0.002	0	0	0	0	0	0.004	0	0	0	0	0	0	0	0	0	0.022	0	0	0	0	0	0	0	0	0	0	0	0	0	0	0	0	0	0	0	0	0	0	0	0	0	0	0	0	0
705	BYSL	0.111	0.003	0.257	0.047	0.019	0.056	0.026	0	0.096	0.015	0.113	0	0.016	0.022	0.003	0.051	0.531	0.005	0.133	0.005	0.041	0.05	0.036	0.105	0.013	0.201	0.094	0.38	0.232	0.053	0.159	0.15	0.02	0.063	0.05	0.031	0.029	0.137	0.074	0.047	0.025	0	0.036	0.066	0.049	0.039	0.106	0.008
706	TSPO	4.941	5.018	10.705	6.384	0.248	0	2.339	0.078	0.015	1.479	3.126	6.294	6.414	9.91	20.934	17.056	13.249	10.566	19.18	22.406	18.95	12.452	1.412	0.6	6.627	11.675	9.676	5.828	8.773	6.446	10.239	6.727	10.894	15.82	3.659	1.59	1.728	8.951	3.494	10.643	0	0	7.961	9.128	1.54	1.636	11.683	14.955
708	C1QBP	27.806	23.348	9.642	13.02	4.907	67.666	14.508	19.072	10.407	20.87	2.461	13.129	3.877	22.208	10.692	12.166	46.649	4.268	2.734	12.06	20.554	12.45	6.321	19.916	7.539	12.84	15.703	21.997	10.594	11.532	13.621	6.921	13.855	21.935	8.819	11.329	3.609	11.59	4.397	19.571	7.602	27.414	32.518	37.012	21.359	24.161	10.435	8.345
710	SERPING1	4.992	3.517	5.857	1.6	6.298	10.298	4.936	3.669	3.844	1.744	5.561	5.5	2.351	2.327	6.577	2.4	1.733	1.746	5.131	5.923	4.399	3.948	6.789	4.81	2.042	4.129	10.725	1.609	10.637	6.619	3.405	5.875	3.45	4.404	2.109	1.491	11.282	8.365	1.726	3.155	16.268	3.781	2.545	2.009	5.081	4.351	4.705	7.046
712	C1QA	0.241	0	1.638	0.326	0.362	0.503	0.74	0.321	0.601	0.04	0.195	0.165	0.613	0.147	0	0	0.359	0	0.014	2.199	0	0	0	0	0.124	0	0.583	0.296	0.403	0	0	0.323	0	0	0	0	0.189	0	0	0	0.956	0	0.457	0	0.393	0.721	0	0.378
713	C1QB	1.114	0.58	8.364	1.314	0.582	0.152	3.057	1.43	1.728	1.464	0.696	1.964	1.304	0.983	2.812	2.951	2.345	0.27	1.157	7.013	1.008	0.753	1.788	2.145	0.5	0.857	4.631	2.665	1.276	0.712	1.035	1.556	1.246	1.108	1.079	0.463	0.54	0.672	1.274	0.233	4.606	1.093	1.208	0.86	4.743	4.013	1.131	1.689
714	C1QC	0.464	0.152	6.002	0.839	1.437	3.362	3.944	1.469	1.236	0.698	0.605	0.795	1.115	1.785	5.388	5.643	2.349	0.509	5.73	6.832	0.274	0.569	1.187	1.479	0.498	0.519	2.645	1.171	0.993	0.653	1.105	1.155	0.571	0.581	1.194	0.366	1.057	1.661	0.977	0.437	7.545	2.136	1.138	0.807	1.9	3.244	1.371	1.272
715	C1R	0.799	0.254	4.846	0.184	1.29	0.624	1.021	0.601	1.609	0.231	0.49	0.273	0.305	0.384	0.417	0.46	0.19	0.274	1.297	1.932	0.038	0.232	0.153	0.177	1.393	0.416	1.294	0.979	0.79	0.283	1.356	1.378	0.07	0.934	0.15	0.176	0.356	0.016	0.735	0.312	1.52	0.621	1.916	0.189	0.529	0.655	0.528	0.533
716	C1S	0.334	0.216	5.585	0.251	2.02	3.508	1.173	1.656	0.521	0.159	0.911	0.187	1.76	0.148	0.446	0.963	0.546	0.065	2.786	0.88	0.41	0.728	0.494	0.381	0.223	0.291	1.719	0.84	0.81	0.487	0.466	0.318	0.416	0.718	0.195	0.155	0.282	0.133	0.827	0.16	7.172	0.159	0.259	0.325	1.774	0.471	0.667	0.616
717	C2	0.506	0.22	2.547	0.366	1.143	0.636	1.209	0.133	0.352	0.07	0.743	0.077	0.663	0.536	0.91	0.145	0	0.064	1.77	1.284	1.03	0.564	1.709	1.137	0.088	2.337	0.891	0.056	0.662	0.21	0.394	0.517	1.309	1.46	0.469	0.143	0.638	2.6	0.123	0.306	3.567	0.015	0.47	0.948	0.973	1.467	0.404	0.323
718	C3	11.21	10.163	30.017	6.735	26.017	30.676	32.031	11.257	19.055	10.416	15.961	11.075	12.309	7.047	26.983	17.183	18.386	9.93	57.988	20.352	19.498	14.596	10.246	8.263	12.802	12.739	50.942	29.196	31.854	12.524	16.386	19.352	14.142	17.425	12.59	4.08	22.704	9.808	9.7	11.226	100.765	10.064	11.459	10.294	23.335	23.535	27.058	17.485
719	C3AR1	0	0	0.005	0	0	0	0	0	0	0	0	0	0	0	0	0	0	0	0	0	0	0	0	0	0	0	0	0	0	0	0	0	0	0	0	0	0	0	0.001	0	0	0	0	0	0	0	0	0
720	C4A	2.132	2.396	2.709	1.301	2.764	3.584	2.594	1.393	0.769	0.305	1.898	1.418	2.272	1.666	1.544	0.907	0.525	0.453	10.355	4.329	1.242	1.029	1.211	0.819	0.859	1.275	5.006	2.013	4.447	1.914	1.44	1.887	0.978	1.174	0.72	0.294	2.819	1.637	0.956	1.477	3.034	0.654	1.59	1.504	1.85	1.664	2.137	2.844
721	C4B	1.999	2.178	2.589	1.118	2.7	3.643	2.606	1.36	0.735	0.279	1.915	1.409	2.247	1.603	1.905	1.153	0.527	0.413	9.797	4.102	1.179	1.033	1.09	0.731	0.809	1.146	4.83	1.941	4.388	1.854	1.4	1.838	0.954	1.064	0.663	0.286	2.658	1.597	0.952	1.468	3.009	0.662	1.506	1.467	1.575	1.57	2.168	2.781
722	C4BPA	1.083	0.648	17.617	2.224	26.54	5.957	11.305	1.592	9.564	2.15	16.735	1.486	2.221	1.258	1.236	2.302	3.731	2.128	59.635	4.93	0.941	0.907	1.462	0.916	3.549	1.117	8.307	10.987	5.501	2.873	5.608	2.748	0.468	0.34	0.341	0.176	2.692	2.186	8.153	1.145	13.243	0.808	1.054	1.12	5.16	3.481	6.7	3.385
725	C4BPB	0.263	0.035	1.425	0	1.079	0.252	0.353	0.024	0.692	1.059	0.723	0.022	0	0	0.2	0.141	0.049	0	5.622	0.036	0	0.032	0.063	0	0.908	0.059	2.09	0.474	0.561	0.271	0.113	0.1	0.024	0	0	0.056	0	0	0.73	0.011	0.818	0	0	0.013	0.114	0.162	0.258	0.017
726	CAPN5	0.789	0.812	0	0.288	0.037	0.48	0.889	1.588	0.315	1.164	0.01	2.716	0.857	0.399	1.239	1.527	0.679	0.212	0	0.472	1.251	0.274	0.227	0.348	0.055	1.626	0.975	0.001	0.376	0.325	0.405	1.678	1.69	1.107	0.718	0.067	0.109	0.319	0.408	0.837	0.376	1.178	0.938	0.945	0.074	1.091	0.519	1.125
727	C5	0.121	0.139	2.787	0.101	2.443	0.953	0.638	0.402	0.692	0.261	1.769	0.11	0.449	0.055	0.419	0.383	0.248	0.309	10.174	1.104	0.347	0.212	0.254	0.083	0.592	0.205	0.959	1.629	0.624	0.173	0.249	0.777	0.235	0.336	0.278	0.73	0.918	0.208	0.27	0.174	2.122	0.915	0.222	0.095	0.364	0.322	1.164	0.182
728	C5AR1	0	0	0.015	0	0.08	0	0.263	0	0.407	0	0.674	0	0.066	0.228	0.271	0	0	0	2.619	0	0	0	0	0	0.454	0	0	0.243	0	0	0	0.037	0	0	0	0	0	0	0.377	0	0.073	0	0	0	0.013	0	0.841	0
729	C6	0.191	0.081	1.765	0.007	1.753	0.104	0.784	0.251	0.543	0.013	1.628	0.415	0.112	0.011	0.794	0.027	0.007	0.024	8.435	0.474	0.067	0.045	0.103	0.034	0.226	0.061	0.513	0.72	0.727	0.244	0.102	0.364	0.045	0.046	0.05	0.001	0.082	0.066	0.161	0.03	1.093	0.027	0.131	0.114	0.106	0.397	0.492	0.176
730	C7	0.177	0.197	1.866	0.127	1.713	0.286	0.296	0.218	0.474	0.212	1.177	0.358	0.103	0.029	0.263	0.515	0.054	0.147	6.493	0.878	0.092	0.026	0.081	0.028	0.149	0.399	0.624	0.858	0.21	0.161	0.276	0.288	0.177	0.19	0.157	0.062	0.077	0.231	0.083	0.063	0.675	0.894	0.217	0.251	0.133	0.286	0.697	0.25
731	C8A	0.256	0.17	2.338	0.194	1.658	0.542	1.278	0.403	0.337	0.18	1.468	0.844	0.213	0.181	0.311	0.19	0	0.367	11.486	2.696	0.116	0.202	3.517	5.965	0.326	0.28	2.658	0.844	1.106	0.31	0.339	0.594	0.147	0.312	0.043	0	5.575	5.799	0.393	0.066	1.27	0.389	0.35	0.319	0.458	0.407	1.114	0.359
732	C8B	0.225	0.359	6.347	0.124	1.681	0.716	0.53	0.356	0.295	0.169	1.11	0.492	0.515	0.043	0.141	0.086	0.098	0.1	4.912	1.184	0.141	0.168	0.344	0.203	0.297	0.34	0.519	0.41	0.514	0.232	0.097	0.207	0.168	0.361	0.094	0.09	0.239	0.091	0.325	0.052	1.307	0.299	0.437	0.262	0.228	0.378	0.832	0.177
733	C8G	0.185	0.197	3.806	0.312	2.549	1.385	1.701	0.738	1.667	0.3	3.447	0.192	0.164	0.176	0.146	0.325	0.063	0.211	10.974	1.163	0.37	0.431	0.891	1.16	1.203	0.508	1.009	1.621	0.823	0.593	0.444	1.435	0.647	1.069	0.226	0.089	0.955	0.292	0.331	0.179	1.626	0.135	0.471	0.165	0.569	0.67	1.027	0.61
734	OSGIN2	0	0	0	0	0	0	0	0	0	0	0	0	0	0	0	0	0	0	0	0	0	0	0	0	0	0	0	0	0	0	0	0	0	0	0	0.029	0	0	0	0	0	0	0	0	0	0	0	0
735	C9	1.449	1.399	15.24	2.043	12.15	7.785	4.158	1.84	7.737	2.301	6.483	1.239	0.965	1.126	3.428	2.406	1.227	0.327	32.098	10.419	2.224	2.312	2.607	1.383	1.269	1.923	6.526	5.972	4.69	2.523	1.248	2.045	1.067	1.223	0.525	0.646	3.623	2.355	1.835	1.272	7.839	1.363	1.179	1.045	2.425	3.194	3.719	2.794
738	VPS51	0.303	0.286	0.178	0.202	0.04	0.187	0.374	0.236	0.143	0.256	0.139	0.184	0.065	0.218	0.26	0.172	0.394	0.195	0.103	0.692	0.289	0.305	0.257	0.805	0.101	0.282	0.189	0.141	0.465	0.683	0.211	0.562	0.171	0.126	0.093	0.05	0.127	0.375	0.037	0.223	0.065	0.139	0.314	0.284	0.177	0.186	0.194	0.26
740	MRPL49	0.595	0.649	0.579	0.93	0.059	2.445	0.923	0.437	0.486	0.741	0.229	1.132	0.192	0.336	1.261	1.061	1.982	0.261	0.137	0.978	1.081	0.874	0.838	1.152	0.105	0.134	0.512	0.333	0.315	0.209	0.487	0.484	1.03	0.896	0.853	0.566	0.372	0.558	0.099	1.064	0.269	0.218	0.372	0.32	0.161	0.351	0.284	0.459
741	ZNHIT2	0	0	0.029	0.058	0.006	0	0.014	0.008	0	0	0.014	0	0	0	0	0	0	0	0	0	0	0	0	0	0	0	0	0	0	0	0	0.012	0	0	0	0	0	0	0	0	0	0	0	0	0	0	0	0.002
745	MYRF	0	0	0	0	0	0	0	0.032	0	0.016	0	0.026	0.067	0.001	0	0	0	0	0	0	0.002	0.002	0	0	0	0	0	0	0.015	0.002	0	0	0	0	0.043	0.002	0.002	0.009	0	0.034	0	0	0.006	0.005	0	0	0	0
746	TMEM258	5.842	0.043	1.91	3.488	0.206	0	2.946	3.897	2.58	5.643	0.8	1.46	1.629	1.559	0	0	6.915	0.381	0.929	3.955	21.139	4.958	2.973	3.602	1.451	2.793	4.263	1.41	4.409	2.779	4.176	5.781	3.056	4.751	12.17	1.576	1.148	3.591	0.583	3.058	0.183	1.109	5.373	7.916	3.724	4.355	0.951	0.66
747	DAGLA	0	0	0	0	0	0	0	0	0	0	0	0	0	0	0	0	0	0	0	0	0	0	0	0	0	0	0	0	0	0	0.797	0	0	0	0.054	0	0	0	0	0	0	0	0	0	0	0	0	0
752	FMNL1	1.7	0.086	0.427	0.055	0.243	0.007	0.399	0.14	0.11	0.026	0.067	0.059	0.112	0.144	1.688	0.126	0.054	0	1.217	0.101	0.042	0.29	1.576	0.746	0.776	0.438	0.252	0.87	0.11	0.424	0.1	0.622	0.061	0.08	0.283	0.1	0.157	0.134	0.205	0.07	0.215	0.043	0.119	0.32	0.523	0.477	0.301	0.27
754	PTTG1IP	0.155	0	0.623	0.651	0.304	0.47	1.205	3.054	0.999	1.023	0.11	0.29	0.88	0	0.958	0.759	7.605	0	3.64	0	0	0	0	0	0.32	0.315	0	0.903	3.297	0.874	0.164	0.192	0	0	0.087	0	0	0	0.274	0.965	0.918	1.246	0	0	0	0	0	1.099
755	C21orf2	0	0	0.032	0	0	0.009	0	0.057	0	0	0	0	0.008	0.011	0	0	0	0	0	0.076	0	0	0	0	0	0	0	0.009	0	0	0	0.006	0	0	0	0	0	0.009	0	0.003	0	0.011	0.015	0.014	0.008	0	0	0
757	TMEM50B	0.404	0.14	0	0	0	0	0.131	0.167	0.078	0.226	0.055	0.115	0.136	0	0.224	0.143	0	0	0.226	0.023	0.48	0.179	0	0	0.196	1.062	0.213	0.244	0.382	0.327	0.168	0.331	0.131	0.122	0.047	0	0	0	0.04	0.212	0.009	0	0.398	0.277	0.089	0	0.279	0.143
759	CA1	42.987	31.632	11.606	31.096	101.419	148.376	31.884	20.332	28.649	37.905	128.317	84.844	36.161	33.683	23.21	47.426	23.758	26.256	52.598	35.56	55.757	45.492	13.969	39.685	63.869	27.57	15.222	34.873	18.623	19.387	22.669	49.442	173.456	108.18	34.486	33.622	58.262	31.734	80.403	23.138	90.774	42.875	23.558	19.392	61.864	58.086	15.856	26.658
760	CA2	242.125	260.971	1.982	273.815	15.07	51.426	404.11	1161.38	6.737	1107.8	10.093	128.548	271.739	482.197	982.959	1671.91	49.658	1.361	11.553	535.62	1858.32	445.792	349.553	143.106	14.594	695.819	13.489	10.102	630.309	387.568	162.458	132.452	613.435	118.948	557.101	782.118	535.076	830.871	47.648	946.563	115.649	576.456	742.203	521.378	211.571	180.325	156.408	473.833
761	CA3	0	0	0	0	0.072	0	0	0	0	0	0.045	0	0	0	0	0	0	0	0	0.936	0	0	0	0	0	0	0.005	0	0	0	0	0	0	0	0	0.064	0	0	0.162	0	0.022	0.012	0	0	0.01	0.143	0	2.51
762	CA4	0	0.302	0	0	0	0	0	0.557	18.46	0.174	0.088	0.878	0	0.519	0	5.07	0	0	12.151	3.269	0	2.374	0	0	3.437	0.059	0.006	0.019	0	0.015	0.02	1.506	0.032	0	0	0	0	0.007	3.245	0.203	0.111	1.305	0.054	0.356	0.036	0.29	0	0.013
765	CA6	0	0	0.017	0	0	0	0	0	0	0	0	0	0	0	0	0	0	0	0	0	0	0	0	0	0	0	0	0	2.515	0	0	0	0	0	0	0	0	0	0	0	0	0	0	0	0	0	0	0
767	CA8	0	0.058	0	0	0.018	0	1.11	1.063	0	0.118	0	0.032	0.022	0.173	0.025	0	0.107	0	0.819	0.347	0.089	0.242	0.062	0	0	0	0	0.094	0.052	0.115	0.009	1.152	0.018	0.019	0	0	0	0	0	0.339	0	0.112	0.05	0.071	0.072	0	1.42	0.532
768	CA9	0.48	1.492	0	3.212	0	1.259	9.359	46.308	0	9.415	0.078	1.126	0.851	13.099	1.559	8.315	0	0	0	2.533	1.601	11.118	5.406	1.438	0.107	0.088	0.616	0	6.6	2.361	0.629	0.915	3.392	0.584	1.028	1.777	4.672	22.78	0.129	11.455	0	17.317	19.145	10.118	6.034	1.72	2.719	0.147
771	CA12	0.021	0.009	0	0.009	0.289	0	0	0.75	0.2	0.339	0	0	0	0.023	0.012	0.07	0	1.106	0.004	0.015	0	0	0	0	0	0	0	0.019	0.013	0.002	0.011	0.011	0	0.006	0.01	0	0	0.156	0.007	0.033	0	0	0.114	0.012	0	0	0.052	0
773	CACNA1A	0.01	0	0	0	0	0	0	0	0	0	0	0	0	0	0	0	0	0	0	0	0	0	0	0	0	0	0	0	0	0	0	0	0.008	0	0	0	0	0	0	0	0	0	0	0	0	0	0	0
774	CACNA1B	0	0	0	0	0	0	0	0	0	0	0	0	0	0	0	0	0	0	0	0	0	0	0	0	0	0	0	0	0	0	0	0	0	0	0	0	0	0	0	0	0	0	0	0	0	0	0	0
775	CACNA1C	0	0	0	0	0	0.004	0	0	0	0	0	0	0	0	0	0	0	0	0	0	0	0	0	0	0	0	0	0	0	0	0	0	0	0	0	0	0	0	0	0	0	0	0	0	0	0	0	0
776	CACNA1D	0	0	0	0	0	0.004	0	0	0	0.011	0	0	0	0	0	0	0	0	0	0	0	0	0	0	0	0	0	0	0	0	0	0	0	0	0	0	0	0	0	0	0	0	0	0	0	0	0	0
777	CACNA1E	0.011	0	0	0	0	0	0	0	0	0	0	0	0	0	0	0	0	0	0	0	0.005	0	0	0	0	0	0	0	0	0	0	0	0	0	0	0	0	0	0	0	0	0	0	0	0	0	0	0
779	CACNA1S	0	0	0	0	0	0	0	0	0	0	0	0	0.001	0	0	0	0	0	0	0	0	0	0	0	0	0	0	0	0	0	0	0	0	0	0	0	0	0	0	0	0	0	0	0	0	0	0	0
780	DDR1	0.038	0.157	0	0.001	0	0	0.106	0.173	0.221	0.057	0	0.051	0.071	0.062	0.076	0	0.859	0.296	0	0	0.026	0.045	0	0.08	0	0	0.075	0.034	0.086	0.076	0.111	0.005	0.046	0	0.006	0	0.016	0	0.023	0.002	0	0	0.073	0.074	0	0.002	0.049	0.12
781	CACNA2D1	0.867	0.049	0.07	0.098	0	0.056	0.098	0.138	0.296	0.135	0.011	0.163	0.278	0.112	0.031	0.126	0	0.017	0.022	0.194	0.022	0.047	0.01	0.014	0.005	0.662	0.196	0.01	0.009	0.903	0.032	1.147	0.092	0.361	0.003	0	0.001	0.007	0.028	0.048	0.025	0.176	0.489	0.744	0.103	0.655	0.141	0.033
782	CACNB1	0	0	0	0	0	0	0	0	0	0	0	0	0	0	0	0	0	0	0	0	0	0	0	0	0	0	0	0	0	0	0	0	0	0	0	0	0	0	0	0	0	0	0	0	0	0	0	0
783	CACNB2	0	2.58	0	0	0	0	0	0	0	0	0	0	0	0	0	0	0	0	0	0.285	0	0	0	0	0	0	0	0	0	0	0	0	0	0	0	0	0	0	0	0	0	0	0	0	0	0	0	0
784	CACNB3	0	0	0	0	0	0	0	0	0	0	0	0	0	0	0	0	0	0	0	0	0	0	0	0	0	0	0	0	0	0	0	0	0	0	0	0	0	0	0	0	0	0	0	0	0	0	0	0
785	CACNB4	0	0	0	0	0	0	0	0	0	0	0	0	0	0	0	0	0	0	0	0	0	0	0	0	0	0	0	0	0	0	0	0	0	0	0	0	0	0	0	0	0	0	0	0	0	0	0	0
788	SLC25A20	0.795	0.377	0	2.244	0.009	0.248	1.377	1.649	1.507	1.645	0.114	1.636	1.279	1.128	1.987	3.943	0.427	0	2.774	2.552	3.31	2.525	0	0.036	0.129	0.475	3.828	0.238	0.703	1.632	1.315	1.898	3.437	4.8	0.282	0.451	0.022	0.314	0.263	1.861	0	0.477	2.202	2.941	1.438	0.734	0.639	0.999
790	CAD	2.316	0.637	0.74	0.708	0.43	0.395	0.808	0.237	5.612	0.193	1.011	1.238	0.875	0.24	0.519	0.149	1.003	0.739	1.108	0.163	0.356	0.262	0.44	1.165	0.721	0.233	0.732	0.431	0.355	0.198	0.834	0.675	1.901	3.009	0.38	0.237	0.123	0.466	0.199	0.293	0.054	0.14	0.236	0.513	0.324	0.325	1.223	0.447
793	CALB1	0	0	0	0	0.04	0	0	0	0	0	0	0.025	0	0	0	0	0	0	0	0	0	0.012	0	0	0	0	0	0	0	0	0	0	0	0	0	0	0	0	0	0	0.027	0	0	0	0	0.024	0	0
794	CALB2	0	0.039	0	0	0.185	0	0.04	0.023	0	0	0	0.284	0	0	0	0.043	0	0.009	0	0.017	0	0.01	0	0.022	0	0.312	0.285	0	0	0.008	0	0	0.024	0.096	0	0	0	0	0	0	0.022	0	0	0	0	0.247	0	0
795	S100G	0	0	0	0	0	0	0	0	0	0	0	0	0	0	0	0	0	0	0	0	0	0	0	0	0	0	0	0	0	0	0	0	0	0	0	0	0	0	0	0	0	0	0	0	0	0	0	0
796	CALCA	0	0	0	0	0	0	0	0	0	0	0	0	0	0	0	0	0	0	0	0	0	0	0	0	0	0	0	0	0	0	0	0	0	0	0	0	0	0	0	0	0	0	0	0	0	0	0	0
800	CALD1	20.924	9.988	26.945	9.517	19.326	26.998	23.97	16.941	36.489	10.565	8.8	19.672	8.885	10.841	26.752	16.024	8.991	12.791	17.865	54.821	6.385	8.749	22.019	12.798	7.276	14.494	43.945	15.525	10.434	19.78	11.428	17.215	4.313	15.024	11.272	3.647	34.466	10.744	11.575	7.933	18.461	33.457	21.016	11.489	6.714	35.145	25.02	10.518
801	CALM1	79.91	55.221	42.484	75.616	16.022	211.28	61.154	58.74	74.364	48.29	11.413	60.689	58.624	47.209	130.861	92.57	20.52	24.075	51.109	81.232	95.33	69.432	148.591	124.898	37.228	52.737	107.578	54.91	60.16	61.607	88.182	61.075	65.315	82.763	144.283	133.034	84.868	78.061	20.971	81.028	63.314	183.649	77.946	65.457	36.065	45.626	21.361	36.807
805	CALM2	79.91	55.221	42.484	75.616	16.022	211.28	61.154	58.74	74.364	48.29	11.413	60.689	58.624	47.209	130.861	92.57	20.52	24.075	51.109	81.232	95.33	69.432	148.591	124.898	37.228	52.737	107.578	54.91	60.16	61.607	88.182	61.075	65.315	82.763	144.283	133.034	84.868	78.061	20.971	81.028	63.314	183.649	77.946	65.457	36.065	45.626	21.361	36.807
808	CALM3	79.91	55.221	42.484	75.616	16.022	211.28	61.154	58.74	74.364	48.29	11.413	60.689	58.624	47.209	130.861	92.57	20.52	24.075	51.109	81.232	95.33	69.432	148.591	124.898	37.228	52.737	107.578	54.91	60.16	61.607	88.182	61.075	65.315	82.763	144.283	133.034	84.868	78.061	20.971	81.028	63.314	183.649	77.946	65.457	36.065	45.626	21.361	36.807
810	CALML3	15.3	1.888	10.026	15.593	0.361	0.904	4.783	4.379	2.99	3.045	2.662	7.199	9.72	6.089	5.606	12.503	4.261	84.814	16.001	8.948	31.902	28.063	13.364	15.212	6.811	13.478	16.828	8.628	9.346	9.344	21.027	8.322	33.834	30.923	1.657	22.551	11.359	12.973	8.623	3.955	0.408	0.743	6.827	3.831	5.632	6.057	7.504	3.046
811	CALR	277.445	330.235	108.85	209.336	35.305	195.679	72.501	83.779	114.122	123.454	8.336	44.966	101.706	97.555	120.423	110.055	300.785	12.241	117.338	117.673	173.724	154.67	257.99	325.703	41.236	148.86	162.051	141.04	159.538	174.429	200.193	172.536	71.81	85.919	294.497	350.973	147.07	205.398	40.465	126.335	34.803	170.333	255.587	313.022	94.51	105.915	136.967	109.732
813	CALU	15.777	17.247	19.536	14.618	6.337	7.687	22.267	12.417	20.427	8.176	4.051	3.352	10.338	12.579	11.299	9.637	8.847	1.316	22.443	15.086	9.171	9.593	13.707	11.583	6.917	9.468	9.482	18.415	11.626	9.182	14.827	14.115	4.314	6.716	9.17	13.294	7.721	10.336	5.057	13.662	7.241	12.253	16.714	15.561	16.088	14.889	19.108	7.86
814	CAMK4	0	0	0	0.01	0	0.009	0	0	0	0	0	0	0.102	0	0	0	0	0	0	0	0	0.057	0.034	0	0	0.087	0.035	0	0	0	0	0.071	0	0.047	0	0	0.004	0	0	0	0	0	0.001	0.001	0	0.002	0	0
815	CAMK2A	0.462	0.168	0.309	0.139	0.086	0.41	0.496	0.875	0.935	0.407	0.029	0.625	0.288	0.288	0.323	0.384	0.104	0.11	0.048	0.041	0.556	0.311	0.803	0.432	0.021	0.521	0.528	0.118	0.498	0.422	0.195	0.24	0.587	0.285	0.186	0.286	0.322	0.859	0.027	0.298	0.371	1.159	0.252	0.59	0.364	0.496	0.361	0.751
816	CAMK2B	0.497	0.161	0.345	0.218	0.083	0.392	0.514	0.875	0.943	0.389	0.032	0.696	0.315	0.332	0.308	0.366	0.145	0.137	0.062	0.116	0.689	0.429	0.846	0.512	0.02	0.578	0.554	0.126	0.529	0.483	0.242	0.325	0.71	0.387	0.427	0.345	0.322	1.103	0.026	0.334	0.366	1.159	0.341	0.693	0.38	0.596	0.384	0.783
817	CAMK2D	1.988	1.09	1.201	2.232	0.146	1.359	2.227	3.159	4.954	1.745	0.204	2.269	1.241	1.397	1.064	2.446	0.782	1.568	0.071	2.348	3.152	1.812	2.42	1.628	0.135	2.667	2.532	0.415	2.615	2.055	1.012	1.874	1.641	1.398	1.548	2.238	1.807	2.842	0.173	2.527	0.887	3.626	4.402	4.297	1.337	1.634	1.227	2.394
818	CAMK2G	0.48	0.152	0.185	0.303	0.091	0.4	0.332	0.657	0.935	0.206	0.083	0.52	0.221	0.22	0.551	0.48	0.23	0.241	0.069	0.138	0.551	0.29	0.299	0.265	0.138	0.46	0.625	0.083	0.327	0.408	0.17	0.369	0.451	0.402	0.484	0.22	0.143	0.517	0.101	0.343	0.364	1.294	0.338	0.412	0.24	0.588	0.196	0.476
819	CAMLG	0	0	0	0	0	0	0	0	0.013	0	0.012	0.02	0	0	0	0	0.07	0	0.123	0	0	0	0	0	0	0	0	0	0.006	0	0	0.029	0	0	0	0	0	0	0.019	0	0	0	0	0	0	0	0.033	0
820	CAMP	0.53	0	8.048	0.026	7.551	0.026	0.101	0	4.603	0	1.664	0	4.641	0.093	27.796	0.221	4.502	0.021	60.315	0	0.089	3.367	0	0	28.748	0.73	0.488	9.478	0.127	0.069	5.867	2.971	0.005	0	0.109	0	0.971	0.023	25.682	0.035	5.739	0.016	0.472	0.409	1.055	0.17	4.687	0.052
821	CANX	40.366	58.061	22.844	29.022	11.529	24.797	41.328	42.037	38.408	27.81	6.685	15.604	32.038	26.758	32.476	29.216	117.771	8.45	16.682	17.267	43.753	31.027	18.895	12.518	25.514	43.587	26.631	16.127	31.814	27.663	60.943	29.883	14.827	23.98	20.178	14.878	4.13	15.792	15.133	24.926	23.876	24.586	28.404	39.964	27.056	17.856	46.382	31.55
822	CAPG	13.605	21.552	33.921	19.69	7.896	12.974	36.57	24.869	18.477	19.457	8.161	14.701	15.776	12.791	22.179	19.292	30.462	16.979	16.235	25.326	40.716	32.196	39.805	23.668	25.556	32.466	11.316	25.2	22.99	28.848	16.547	17.014	27.534	19.908	32.579	32.567	25.718	13.866	8.169	17.866	18.987	50.311	12.753	19.163	16.588	20.322	19.134	22.059
823	CAPN1	6.996	15.552	8.608	14.532	2.478	10.297	17.674	15.279	6.784	9.348	3.965	14.506	8.185	7.115	8.421	10.027	16.78	18.457	4.955	11.713	15.825	11.113	9.551	11.606	4.949	13.491	8.872	4.206	11.31	10.126	7.937	9.96	12.639	11.722	9.919	11.116	5.015	8.103	2.311	8.99	5.955	13.979	10.446	11.976	9.453	8.291	14.024	15.635
824	CAPN2	4.12	10.469	4.469	10.197	0.87	4.753	14.335	16.725	1.967	9.419	1.212	6.96	7.485	7.748	5.109	10.744	11.532	4.128	2.335	11.079	12.505	12.911	7.531	4.344	2.322	11.621	6.488	3.264	13.782	12.574	4.741	8.327	6.791	7.103	3.852	4.6	3.202	6.153	1.302	11.466	1.636	7.155	12.388	10.789	6.812	6.37	10.9	10.008
825	CAPN3	0.089	0	0	0	0	0	0	0	0	0	0	0	0	0	0	0	0	0	0	0	0	0	0	0	0	0	0	0	0	0	0	0	0	0	0	0	0	0	0	0	0	0	0	0	0	0	0.227	0
826	CAPNS1	6.604	24.338	6.411	17.205	1.598	13.823	24.921	19.664	4.96	13.831	2.572	17.598	13.901	17.824	11.075	11.981	35.319	14.774	12.692	39.014	12.05	12.33	17.75	20.436	5.316	9.937	22.924	6.084	23.645	22.901	9.534	12.174	5.589	7.011	13.908	27.237	8.29	11.416	2.975	33.318	7.282	30.924	22.85	17.908	9.4	20.092	16.971	23.836
827	CAPN6	0	3.678	0	0.002	0.198	0	0.137	0.076	0	0.131	0.025	0.014	0.01	0	0	0.109	0	0	0	0.006	0.046	0.002	1.006	0	0	0.074	0	0	2.006	0.002	0.007	0.052	1.435	2.735	0	0	0	0	0	0.008	0	0	0	0	0.003	0	0.001	0
828	CAPS	2.071	0.368	8.811	1.799	0.854	1.675	3.476	6.985	18.097	3.747	0.035	3.84	0.679	1.868	5.553	3.634	0.304	0	0.076	4.389	1.918	1.063	0.448	7.53	0	1.346	0.592	0.011	2.373	1.59	0.694	2.746	3.177	17.581	0.034	0.489	0.509	1.492	0	1.721	0.615	3.458	4.005	2.962	0.913	1.558	0.445	0.78
829	CAPZA1	11.698	31.874	21.661	28.256	8.692	39.845	41.741	39.268	29.85	21.243	5.412	28.753	23.169	21.264	18.106	21.049	30.364	15.716	16.066	34.152	27.579	35.875	17.572	23.802	14.452	32.113	20.214	17.563	37.363	21.117	16.22	22.303	22.856	22.521	17.527	41.788	20.841	26.385	7.537	24.986	10.028	23.609	20.245	15.822	27.528	24.211	26.6	24.579
830	CAPZA2	9.93	19.717	9.659	11.366	2.802	17.331	27.343	29.102	22.667	15.038	2.958	20.758	11.125	11.948	10.664	17.895	10.93	6.324	5.392	18.514	18.776	16.531	16.525	18.195	4.891	12.276	11.183	6.586	17.915	15.643	6.559	8.65	10.631	12.037	9.516	20.771	15.02	17.459	2.222	18.184	4.555	14.374	11.489	14.423	14.21	11.647	29.258	15.762
831	CAST	3.609	4.063	6.868	5.724	1.205	13.503	2.147	2.379	3.017	2.73	0.368	5.741	1.728	1.697	3.792	4.29	1.733	7.113	2.574	4.285	2.771	1.187	2.932	3.46	1.082	3.325	4.699	2.381	3.381	2.646	1.966	2.381	1.588	2.958	2.063	2.065	1.658	2.227	1.016	1.736	2.143	8.173	3.124	3.904	0.945	2.442	3.041	5.646
832	CAPZB	41.386	25.995	35.262	27.801	6.889	16.087	33.7	23.817	29.603	34.354	7.277	29.443	32.543	26.027	25.7	22.187	38.354	11.559	59.862	70.994	38.425	39.403	44.449	32.68	27.209	24.393	34.71	20.643	35.994	37.724	30.463	60.136	23.465	28.323	31.897	40.839	23.001	27.941	10.869	33.872	13.948	30.407	43.988	44.14	32.094	35.645	34.515	30.769
833	CARS	2.269	2.36	1.709	3.32	0.176	1.552	2.54	2.737	1.26	0.884	0.331	0.992	1.099	0.923	1.857	1.231	2.687	0.294	1.387	1.439	1.595	2.341	1.757	1.233	0.416	1.04	1.605	0.823	2.538	1.567	1.217	2.045	0.814	1.057	1.832	1.5	0.929	1.76	0.209	1.985	0.663	2.036	2.114	1.886	1.668	2.302	1.613	1.748
834	CASP1	2.571	1.59	4.463	3.737	0.195	3.758	1.565	1.722	1.08	1.307	0.158	1.986	3.434	3.144	0.593	1.112	0.183	0.407	2.749	2.826	5.641	1.49	13.471	7.854	1.984	2.348	6.534	1.633	1.257	1.529	2.201	7.95	1.957	1.979	2.009	1.183	5.734	10.219	0.681	3.331	0.231	0.225	2.274	3.474	1.664	1.023	2.334	2.576
835	CASP2	0.009	0	0.019	0.007	0.004	0	0.007	0.098	0	0	0.041	0	0.018	0	0.042	0	0	0	0.013	0	0	0	0	0	0.008	0	0	0	0.019	0.012	0.002	0	0.006	0	0	0.004	0	0	0	0	0	0.007	0.007	0	0	0.008	0	0
836	CASP3	1.182	3.321	1.248	4.826	0.597	0.854	3.342	1.761	2.487	1.318	0.1	2.856	2.058	0.855	1.235	1.624	3.001	0.173	2.46	2.217	3.262	1.485	3.71	4.038	0.05	0.919	2.175	0.412	2.429	1.055	1.401	1.414	2.881	2.862	2.322	1.392	1.529	1.92	0.196	1.038	0.173	0.574	0.822	1.297	0.907	0.9	2.398	2.377
837	CASP4	0.053	0.118	0.832	0.156	0	0	0.197	0.048	0.138	0.069	0.239	0.036	0.121	0.164	0.121	0.374	0.049	0.143	0.867	0.01	0.059	0.154	0.061	0.04	0.239	0.026	0	0.17	0.233	0.114	0.152	0.199	0.049	0.042	0.017	0.011	0.099	0.261	0.042	0	0	0	0.118	0.055	0.22	0.138	0.328	0.932
838	CASP5	0	0.007	0.067	0.029	0	0	0	0	0	0.01	0	0.031	0	0.134	0	0.286	0	0.006	0.287	0.009	0	0	0	0	0	0	0	0	0.09	0	0	0.068	0	0.015	0.015	0	0.007	0	0.029	0	0	0	0.043	0	0	0	0.045	0.042
839	CASP6	0.389	2.174	0.27	0.922	0.089	1.037	0.621	1.048	7.916	0.793	0.148	1.428	0.724	0.694	0.108	0.348	0.847	0.004	0.05	0.272	1.044	0.199	0.59	0.303	0.188	1.011	0.8	0.485	0.897	0.453	0.75	0.527	0.658	0.705	0.216	0.193	0.482	0.325	0.119	0.654	0.142	0.486	0.602	0.72	0.406	0.301	0.5	1.42
840	CASP7	0.93	1.261	0.184	1.161	0.034	0.631	0.803	1.007	0.222	1.013	0.006	0.713	1.218	0.615	0.857	0.755	1.115	0.206	0.01	0.758	0.648	0.867	1.541	1.167	0.193	0.85	0.41	0.081	0.753	0.209	0.755	0.683	1.249	1.736	0.753	0.563	0.75	0.83	0	0.521	0.147	0.245	0.942	0.679	0.172	0.092	1.3	3.043
841	CASP8	0.195	0.156	0.156	0.22	0.098	0.132	0.09	0.022	0.377	0.043	0.05	0.233	0.102	0.012	0.107	0	0.534	0.078	0.326	0.607	0.113	0.176	0.67	0.365	0.303	0	0.095	0.04	0.218	0.288	0.054	0.707	0.255	0.232	0.256	0.068	0.07	0.472	0.021	0.07	0.198	0.016	0.213	0.355	0.029	0.032	0.213	0.031
842	CASP9	0	0.02	0	0.035	0	0.011	0	0	0	0.012	0	0	0	0.009	0	0	0	0	0	0	0	0	0	0	0	0.003	0	0	0.011	0	0	0	0	0	0.354	0	0.007	0.012	0	8.09	0	0	0.01	0	0	0	0.027	0
843	CASP10	0.333	0.583	0.054	0.365	0.109	0.573	0.474	0.103	0.417	0.474	0.022	0.584	0.564	0.345	0.172	0.124	0.113	0.057	0.111	0.155	0.581	0.233	0.472	0.291	0.144	0.904	0.417	0.073	0.5	0.179	0.458	0.979	0.182	0.145	0.101	0.331	0.087	0.413	0.014	0.5	0.017	0.137	0.35	0.639	0.693	0.226	0.505	0.675
844	CASQ1	0	0	0	0	0	0	0	0	0	0	0	0	0	0	0	0	0	0	0	0	0	0	0	0	0	0	0	0	0	0	0	0	0	0	0	0	0	0	0	0	0.262	0	0	0	0	0	0	0
845	CASQ2	0	0	0	0	0	0	0	0	0	0	0	0	0	0	0	0	0	0	0	0	0	0.01	0	0	0	0	0	0	0	0	0	0	0	0	0	0	0	0	0	0	0	0	0	0	0	0	0	0
846	CASR	0	0	0	0	0	0	0	0	0	0	0	0	0.003	0	0	0	0	0	0	0	0	0	0	0	0	0	0	0	0	0	0	0	0	0	0	0	0	0	0	0	0	0	0	0	0	0	0	0
847	CAT	11.582	9.005	12.148	17.282	11.556	22.909	10.197	8.81	12.109	9.305	7.242	10.977	8.366	5.274	18.738	19.186	19.36	3.976	45.384	21.483	10.81	11.681	10.957	7.413	29.292	14.151	13.829	11.917	6.634	12.016	13.853	12.888	12.023	11.028	9.985	7.091	6.962	6.915	16.39	9.478	12.227	11.139	9.058	9.952	11.401	9.628	13.511	11.799
857	CAV1	5.643	9.202	21.282	7.058	0.707	4.248	5.268	6.347	2.453	5.072	0.81	24.773	2.084	3.775	3.094	4.198	5.187	2.21	1.97	36.157	3.221	3.094	1.128	1.478	0.878	8.022	52.919	1.722	4.579	5.748	5.55	4.339	2.625	9.843	0.703	0.142	0.726	1.046	3.255	4.791	2.318	9.635	19.283	7.257	3.813	13.925	5.05	1.954
858	CAV2	0.191	0.363	1.055	0.244	0	0.165	1.523	1.321	0.108	0.962	0.035	0.732	0.187	0.764	0.066	0.226	0	0.218	0	0.306	0.665	0.083	0.039	0.202	0	0.107	1.207	0.103	0.302	0.225	0.251	0.079	0.263	0	0	0	0.078	0	0.276	0.051	0	0.264	0.586	0.382	0.106	0.713	0	0.186
859	CAV3	1.844	6.388	1.976	1.366	0	0.035	0.753	1.188	0.514	0	0.171	1.711	0.489	0.903	0.162	0.714	0.587	0.561	0.84	0	0	2.616	0.334	0.573	0.376	1.736	7.756	0.514	1.043	1.434	2.099	1.427	1.397	2.741	0	0	0.186	0.267	0.722	1.013	0.811	2.095	3.154	1.377	1.251	3.543	0.813	0.697
860	RUNX2	0	0	0.032	0	0	0	0	0.007	0.009	0	0	0	0	0.008	0	0	0	0	0	0	0	0	0	0	0	0.01	0.009	0	0	0.034	0	0	0	0	0.033	0.017	0.002	0.004	0	0	0	0	0	0.009	0.013	0.065	0	0
861	RUNX1	0	0	0.417	0.005	0	0	0.114	0	0.22	0	0.026	0	0.002	0.002	0	0	0.028	0	0.013	0	0.008	0	0.035	0	0.019	0.146	0.004	0.052	0.016	0.004	0	0.014	0	0	0.007	0	0.18	0	0	0.039	0.015	0	0.003	0.035	0	0.338	0.015	0.015
862	RUNX1T1	0	0	0	0	0	0	0	0	0	0	0	0	0	0	0	0	0	0	0	0	0	0	0	0	0	0	0	0	0	0	0	0	0	0	0	0	0	0	0	0	0	0	0	0	0	0	0	0
863	CBFA2T3	0	0	0	0	0	0	0	0	0	0	0	0	0	0	0	0	0	0	0	0	0	0	0	0	0	0	0	0	0	0	0	0	0	0	0	0	0	0	0	0	0	0	0	0	0	0	0	0
864	RUNX3	0	0	0.125	0	0	0	0	0.009	0.012	0	0	0	0	0.01	0	0	0	0	0	0	0	0	0	0	0	0.013	0	0.013	0	0.002	0	0.025	0	0	0	0	0	0	0	0	0	0.033	0	0	0	0.081	0	0
865	CBFB	0.817	0.698	2.781	0.913	0.471	0.751	1.065	0.636	1.755	0.676	0.349	0.396	0.489	0.494	1.164	0.248	7.025	0.362	2.604	1.438	0.364	0.705	13.272	0.632	0.241	1.626	4.516	0.912	0.761	0.548	0.845	1.181	0.041	0	1.342	0.521	0.295	2.108	0.853	0.396	1.185	0.691	0.908	1.415	0.732	1.892	1.874	0.293
866	SERPINA6	0.179	0.251	0.666	0.318	0.619	1.035	0.725	0.433	0.279	0.498	0.579	0.06	0.59	0.185	0.586	0.087	0.103	0.204	0.527	3.303	0.399	0.333	0.167	0.125	0.164	0.28	0.498	0.094	0.794	0.444	0.199	0.402	0.543	0.623	0.206	0	0.304	0.42	0.188	0.023	1.467	0.251	0.206	0.205	1.07	0.435	0.321	0.48
867	CBL	0.007	0.016	0.088	0.015	0.004	0	0.02	0.079	0.048	0.019	0.243	0.04	0	0.039	0.019	0	0.103	0	0.099	0.008	0.035	0.043	0.042	0.025	0.183	0.019	0.011	0.015	0.008	0.016	0.023	0.151	0.017	0.006	0.099	0.038	0.023	0.01	0.022	0.02	0.032	0.015	0.025	0.02	0.042	0.085	0.018	0.023
868	CBLB	0.024	0.037	0.003	0.036	0	0.033	0.026	0.006	0.053	0.008	0.025	0.005	0.004	0.012	0.009	0.029	0	0	0	0.069	0.017	0.001	0.046	0.021	0.018	0.336	0.001	0.019	0.034	0.028	0.019	0.04	0.008	0	0.015	0	0.034	0.004	0.004	0.01	0	0.018	0.017	0.047	0.019	0.018	0.033	0.012
871	SERPINH1	15.618	7.017	231.95	9.864	42.552	7.042	34.182	9.081	117.465	4.121	20.308	8.759	8.005	5.463	12.498	10.132	44.738	0.715	41.873	14.43	6.628	6.609	29.917	11.496	13.522	6.889	7.998	32.102	14.405	6.125	10.745	6.376	6.389	6.381	24.989	7.233	22.158	6.228	24.561	4.882	7.64	6.426	7.902	4.479	20.252	7.689	26.943	15.949
873	CBR1	32.917	45.278	7.383	83.826	1.901	338.812	32.209	69.243	10.37	92.609	12.75	82.638	25.868	30.988	21.029	59.849	16.728	22.772	2.316	27.617	75.471	20.434	22.245	18.156	4.313	31.186	71.609	9.087	25.915	26.206	14.224	35.938	65.804	33.819	45.425	36.045	48.71	44.702	3.13	42.074	7.255	109.022	52.187	33.6	13.617	17.874	14.964	49.993
874	CBR3	2.136	4.362	2.046	24.26	0.345	56.542	5.196	14.137	1.24	6.307	1.631	13.558	2.496	2.461	2.181	5.495	2.521	6.264	0.631	7.9	18.21	3.607	2.239	2.691	0.478	3.277	15.641	0.997	3.317	4.772	2.891	3.192	18.513	8.453	10.309	9.289	4.59	5.942	0.577	8.711	1.252	8.518	3.496	2.115	4.218	4.345	3.332	6.313
875	CBS	0	0	0	0	0	0	0	0	0.019	0	0	0	0	0	0	0	0	0	0.075	0.112	0	0	0	0	0	0	0	0	0	0	0	0	0	0	0	0	0	0	0	0	0	0	0	0	0	0	0	0
881	CCIN	0	0	0	0	0	0	0	0	0	0	0	0	0	0	0	0	0	0	0	0	0	0	0	0	0	0	0	0	0	0	0	0	0	0.221	0	0	0	0	0	0	0	0	0	0	0	0	0	0
883	CCBL1	0	0	0.04	0	0	0.003	0	0	0.146	0.05	0	0	0	0.005	0	0	0	0	0.004	0	0.002	0.065	0	0	0	0.005	0	0	0	0	0	0	0	0	0.006	0	0	0	0	0	0	0.093	0.003	0.025	0.005	0.004	0	0.005
885	CCK	0	0	0	0.361	0	0	0	0.012	0	0	0	0	0	0	0	0	0	0	0	0	0	0	0	0	0	0	1.894	0	0	0	0	0	0.016	0	0	0	0	0	0	0	0	0	0	0	0	0	0	0
886	CCKAR	0	0	0	0	0	0	0	0.01	0	0	0	0	0	0	0	0	0	0	0	0	0	0	0	0	0	0	0	0	0	0	0	0	0	0	0	0	0	0	0	0	0	0	0	0	0	0	0	0
887	CCKBR	0	0	0	0	0	0	0	0	0	0	0	0	0	0	0	0	0	0	0	0	0	0	0	0	0	0	0	0	0	0	0	0	0	0	0	0	0	0	0	0	0	0	0	0	0	0	0	0
889	KRIT1	0	0	0	0	0	0	0	0	0	0	0	0	0	0	0	0	0	0	0	0	0	0	0	0	0	0	0	0	0	0	0.001	0.001	0	0	0	0	0	0	0	0	0	0	0	0	0	0.002	0	0
890	CCNA2	0	0	0	0	0	0	0	0.008	0.006	0	0	0	0	0	0	0	0	0	0	0	0	0	0	0	0	0	0	0	0	0	0.009	0	0	0	0	0	0	0	0	0	0	0	0	0	0	0	0	0
891	CCNB1	0	0	0	0	0	0.052	0	0	0.106	0	0	0	0	0	0	0	0.043	0	0.039	0	0	0	0	0	0.007	0	0	0.125	0	0	0.086	0	0	0	0	0	0	0	0	0	0	0	0	0	0	0	0	0
892	CCNC	0	0.044	0.03	0	0	0	0	0	0	0	0.009	0	0	0	0	0	0	0.004	0	0	0	0	0	0.005	0	0	0	0	0	0	0	0	0.009	0	0	0	0	0	0	0.01	0	0	0	0	0	0	0	0
894	CCND2	0	0	0	0	0	0	0	0	0	0	0	0	0	0	0	0	0	0	0	0	0	0	0	0	0	0	0	0	0	0	0	0	0	0	0	0	0	0	0	0	0	0	0	0	0.033	0	0	0
896	CCND3	0	0	0	0	0	0	0	0	0	0	0	0	0.005	0	0	0	0	0	0	0	0	0	0	0	0	0	0	0	0	0	0	0	0	0	0	0	0	0	0.006	0	0	0	0	0	0	0	0	0
898	CCNE1	0	0	0	0	0	0	0	0	0.028	0	0	0	0	0	0	0	0	0	0	0	0	0	0	0	0	0	0	0	0	0	0	0	0	0	0	0	0	0	0	0.045	0	0	0	0	0	0	0	0
902	CCNH	0	0	0.303	0.031	0.01	0	0.062	0.052	0.373	0.038	0	0	0.026	0	0	0	0	0	0	0	0	0	0	0	0.001	0	0	0.013	0	0	0	0	0	0	0	0	0	0.01	0.008	0	0	0	0	0	0	0	0	0
904	CCNT1	0	0	0.049	0	0	0	0	0	0	0	0	0	0	0.004	0	0	0	0.001	0.013	0	0.013	0	0	0.01	0.022	0	0	0.182	0	0	0.005	0.378	0	0.262	0	0	0.028	0.004	0.002	0	0	0	0.01	0.009	0	0	0	0
905	CCNT2	0	0	0	0.003	0	0	0	0	0.016	0.002	0	0	0	0	0	0	0	0	0	0	0	0	0.003	0.004	0.002	0	0	0	0	0	0	0	0	0	0	0	0.011	0.004	0.001	0	0	0	0.004	0.003	0	0	0.006	0
908	CCT6A	6.814	8.836	8.307	6.993	1.058	5.089	9.336	5.754	10.088	7.723	2.526	8.706	6.301	7.021	9.116	7.29	12.549	3.784	8.985	13.87	8.593	7.098	21.94	10.696	3.808	6.969	7.345	6.942	7.18	6.817	9.5	8.173	7.773	9.23	14.587	11.652	7.602	13.574	4.365	7.692	2.586	4.249	7.095	8.467	7.274	6.312	7.049	4.85
909	CD1A	0	0	0	0	0	0	0	0	0	0	0	0	0	0	0	0	0	0.035	0	0	0	0	0	0	0	0	0	0	0	0	0	0	0	0	0	0	0	0	0	0	0	0	0	0	0	0.01	0	0
914	CD2	0.092	0	0.001	0.041	0	0	0	0	0	0	0.001	0.003	0.01	0.036	0.192	0.076	0.022	0	0	0.802	0	0.008	0.016	0.007	0.026	0.023	0.017	0.09	0.048	0.065	0.031	0.077	0.002	0.002	0	0	0.027	0.024	0.007	0.302	0	0	0.031	0.02	0	0	0	0
915	CD3D	0.042	0.126	0	0	0	0	0.241	0.042	0	0	0	0	0.165	0.161	0	0	0.141	0	0	0	0.02	0.045	0	0	0	0	0	0.1	0	0.071	0	0.078	0	0	0.083	0	0	0	0	0.055	0	0	0.019	0.026	0.311	0.875	0.083	0.069
916	CD3E	0.047	0.167	0	0	0	0	0.737	0.923	0	0.027	0	0.025	0.034	0.029	0	0.104	0.072	0	0	0.358	0	0.157	0	0.028	0	0	0.026	0.262	0.011	0.078	0.006	0.026	0	0	0.119	0	0	0.024	0.007	0	0	0	0.02	0.021	0.705	0.063	0	0.416
917	CD3G	0	0	0	0	0	0	0	0	0	0	0	0	0	0	0	0	0	0	0	0	0	0	0	0	0	0	0	0	0	0	0	0	0	0	0	0	0	0	0	0	0	0	0	0	0	0	0	0
919	CD247	0	0	0	0	0	0	0.013	0	0.069	0	0	0	0	0.081	0	0	1.308	0	0	0	0	0	0	0	0.104	0	0	0.017	0	3.584	0	0.417	0	0	0	0	0	0	0.134	0	0	0	0	0	0.064	0.172	0	0
920	CD4	0	0	0	1.029	0	0	0.985	0	0	0	0	0	0	1.631	0	0	0	0	0	2.06	0	0	0	0	0.23	0	0.089	0.036	0.742	0.795	0	1.166	0	0	0	0	0	0	0	0	0	0	0	0.116	0.358	0.266	0	0.013
921	CD5	0.008	0.022	0	0	0	0	0.059	0.028	0	0	0.042	0	0	0.024	0	0.587	0	0	0	0	0.013	0.009	0	0	0.005	0	0	0.061	0.017	0.043	0.01	0.038	0	0	0	0	0	0	0	0.002	0	0.018	0.009	0.026	0.075	0.178	0.073	0.023
922	CD5L	0.263	0.123	0.43	0.228	0.275	1.261	0.662	0.586	0.886	0.949	0.181	0.658	0.344	0.145	0.134	0.573	0.607	0.219	1.086	0.424	0	0	0.46	0.264	0.041	0.254	0.703	0.06	0.332	0.241	0.572	0.889	0	0	0.157	0.041	0	0.334	0.05	0.023	2.204	0.762	0.107	0.193	0.377	0.139	1.045	0.976
923	CD6	0	0	0	0	0	0	0.009	0.006	0.095	0	0	0	0.008	0.015	0	0	0	0	0	0	0.079	0	0	0	0	0	0	0.003	0.004	0.014	0	0	0	0	0	0	0	0	0	0	0	0	0	0.012	0	0.017	0	0
924	CD7	0	0	0	0	0	0	0.196	0.039	0	0	0	0	0.054	0	0	0	0	0	0.103	0.099	0	0	0	0	0	0	0	0.033	0	0	0	0	0	0	0	0	0	0	0	0	0	0	0	0	0.363	0.15	0	0
925	CD8A	0	0	0.058	0	0	0	0.274	0.837	0	0	0	0	0.12	0.122	0	1.539	0	0	0	0	0.029	0.133	0	0	0	0.062	0.034	0.076	0	0.024	0	0.194	0	0	0.244	0.239	0.328	0	0	0	0.037	0.048	0	0.045	0.205	0.19	0	0.081
928	CD9	7.223	9.713	1.331	2.663	1.769	3.21	2.821	7.245	7.423	3.782	2.474	5.741	1.902	2.702	3.027	4.943	15.747	14.439	1.948	9.597	2.363	2.674	5.009	6.166	0.173	5.471	16.015	8.281	10.576	6.91	9.243	7.962	4.673	3.388	0.661	1.69	0.493	3.319	1.459	1.865	3.792	1.322	14.145	14.496	3.119	2.82	1.927	1.025
929	CD14	0.285	0.947	1.887	0.118	0.067	0.298	0.999	0.925	0.882	0.337	0.164	0.44	0.744	1.132	1.158	1.284	1.173	0.05	2.479	1.388	0.263	1.137	1.293	0.301	0.76	0.312	0.155	1.459	0.56	0.715	0.203	0.9	0.284	0.398	0.916	0.04	0.195	0.5	0.494	1.088	0.514	0.202	0.819	1.02	1.797	1.901	1.149	0.976
930	CD19	0	0.056	0	0.011	0	0	0	0	0	0	0	0	0	0.013	0	0	0	0	0	0	0.009	0	0.028	0.025	0	0.026	0	0	0	0.028	0	0.065	0	0	0.267	0	0	0	0	0	0	0	0	0.012	0.025	0.071	0	0.007
931	MS4A1	0	0	0	3.022	0	0	0	0	0	0	0	0	0	0	0	0	0	0	0	0.054	0	0	0	0	0	0	0.016	0	0	1.696	0	0.277	0	0	0	0	0	0	0	0	0.309	0	0	0.042	0.16	1.042	0	0
933	CD22	0	0	0	0	0	0	0	0	0	0	0	0	0	0	9.664	3.248	0	0	0	0	0	0	0	0	0	0	0	0	0	0.013	0	0	0	0	0	0	0	0	0	0	0	0	0	0	0.01	0.024	0	0
939	CD27	0	0.057	0	0	0	0	0.025	0	0	0	0	0	0.04	0.092	0	0	0.05	0	0	0.24	0.024	0.01	0	0	0	0	0.24	0	0	0.064	0.031	0	0	0.014	0	0	0	0	0	0	0	0	0	0	0.034	0.208	0.088	0.03
941	CD80	0	0	0	0	0	0	0	0	0	0	0	0	0	0	0	0	0	0	0	0	0	0	0	0	0	0.018	0	0	0	0	0	0	0	0	0	0	0	0	0	0	0	0	0	0	0	0	0	0
942	CD86	0	0	0	0	0	0	0	0	0	0	0	0	0	0	0	0	0	0	0.318	0	0	0	0	0	0	0	0	0	0	0	0	0	0	0	0	0	0	0	0.032	0	0	0	0	0	0	0	0	0
943	TNFRSF8	0	0	0	0	0	0	0	0	0	0	0	0	0	0	0	0	0	0	0	0	0	0	0	0	0	0	0	0	0	0	0	0	0	0	0	0	0	0	0	0	0	0	0	0	0	0	0.007	0
945	CD33	0	0	0	0	0	0	0	0.007	0.008	0	0	0	0.002	0	0	0	0	0	0	0	0	0	0	0	0.111	0.006	0	0	0	0.008	0	0	0	0	0	0	0	0	0.024	0	0	0	0.023	0	0.002	0	0.016	0
947	CD34	0	0.046	0	0	0	0	0.486	0.227	0.073	0.039	0	0.148	0	0.124	0	0	0	0	0.079	0.196	0.041	0.062	0.01	0	0	0.048	0.071	0	0	0.023	0	0.047	0	0.008	0	0	0	0	0.056	0	0	0	0.086	0	0.067	0.014	0	0
948	CD36	0.149	0.401	0.011	0.205	0.051	0.104	0.359	0.538	0.047	0.119	0.02	0.241	0.16	0.302	0.432	1.754	0	0	0.422	1.196	0.138	0.23	0	0	0.129	0.535	0.909	0.183	0.079	0.424	0.163	0.845	0.031	0.271	0	0	0	0.022	0.35	0.936	0.219	0.657	0.467	0.233	0.359	0.653	0.195	0.253
949	SCARB1	0	0	0	0.023	0	0	0	0	0.648	0	0.028	0	0	0	0	0	0.102	0	0.173	0	0	0	0	0	0	0	0.015	0	0	0	0	0	0	0	0	0	0	0	0	0	0	0	0	0	0	0	0	0
950	SCARB2	2.111	2.433	2.022	2.066	0.487	2.296	1.641	3.129	1.38	3.683	0.581	1.511	0.987	2.654	2.978	3.119	4.08	0.253	2.424	1.08	1.567	1.821	0.664	0.88	0.953	1.182	1.331	1.632	2.2	1.781	1.979	1.886	0.949	1.882	1.096	0.161	0.315	1.582	0.742	2.554	0.743	2.398	4.152	2.923	2.287	1.178	1.484	1.113
951	CD37	0	0	0	0	0	0	0	0	0	0	0	0	0	0.066	0	0	0	0	0.454	0	0	0	0	0.005	0	1.812	0	0.212	0	0.18	0	0	0	0	0	0	0	0	0	0	0	0	0	0	0	1.444	0	0
952	CD38	3.689	2.377	0.093	2.059	0	0.957	0.58	0.229	0.096	0.095	0.014	0.405	3.56	3.35	0.248	0.819	0.127	0	1.433	2.905	1.444	0.438	0.129	0.446	0.063	1.341	1.851	0.543	0.163	1.03	2.61	3.346	0.031	0.22	2.873	0.071	0.187	0.334	0.618	1.641	0.088	0.206	0.673	2.712	3.558	2.878	1.907	2.687
953	ENTPD1	6.572	4.813	0.449	0.434	0.103	0.521	1.427	0.469	0.248	0.617	0.187	10.833	0.863	1.032	1.945	7.539	9.405	0.053	1.153	23.781	0.495	0.24	0.079	0.749	1.385	12.021	1.053	0.471	12.201	5.17	4.017	6.399	0.638	0.714	1.164	0	0	0.089	0.744	4.157	0.301	7.096	5.48	5.341	0.937	0.977	2.404	0.95
954	ENTPD2	0	0	0	0	0	0	0	0	0.007	0	0	0	0	0	0	0	0	0	0	0.007	0	0	0	0	0	0	0	0	0	0	0	0	0	0	0	0	0	0	0	0	0	0	0	0	0	0	0	0
955	ENTPD6	0.012	0.012	0	0	0	0	0.06	0.017	0.115	0	0.033	0.039	0.349	0	0	0	0.011	0	0	0	0	0	0	0	0.028	0	0.016	0.035	0.547	0.004	0.241	0	0.084	0	0	0.068	0	0	0	0	0	0	0	0	0.008	0	0.007	0.009
956	ENTPD3	0	0	0	0	0	0	0.006	0	0	0	0	0	0	0	0	0	0	0	0	0	0	0	0	0	0	0.002	0	0	0	0.001	0	0.001	0	0	0	0	0	0	0	0	0	0	0	0	0	0	0	0
957	ENTPD5	1.301	2.871	0	2.698	0.002	3.33	1.332	3.904	0.177	3.704	0.015	4.4	2.445	1.131	3.187	3.593	0	0.116	0.024	3.337	6.567	0.684	0.938	2.396	0	2.259	1.171	0.034	0.849	0.906	0.331	0.431	5.2	2.811	1.481	2.9	0.874	1.343	0.28	1.517	0.188	1.304	0.806	1.357	0.315	0.457	2.014	4.946
958	CD40	0	0	0.214	0	0	0	0	0	0	0.002	0	0	0.011	0.006	0	0	0	0	0.319	0	0	0	0	0	0.022	0	0	0.452	0	0.016	0	0.124	0	0	0	0	0	0	0	0	0	0	0.045	0.046	0.312	0.038	0	0
960	CD44	5.809	5.259	15.193	4.373	3.103	3.372	2.449	2.17	3.425	2.529	1.871	4.764	3.11	3.939	2.102	3.557	4.81	3.195	7.724	6.796	2.858	4.36	5.02	4.853	3.801	8.034	4.869	7.382	2.223	4.64	6.321	10.475	2.036	3.629	2.103	1.601	1.594	1.697	3.879	6.175	15.719	2.891	3.896	2.93	4.562	4.629	5.957	4.108
961	CD47	2.016	2.171	5.815	2.714	0.879	0.988	2.983	2.673	2.425	1.063	1.173	1.557	1.517	1.272	2.948	1.892	3.88	0.537	7.52	2.257	5.28	2.357	0.808	0.575	0.968	1.255	1.937	2.303	5.188	3.741	2.232	2.842	2.034	2.178	1.793	0.564	0.51	1.118	0.628	3.342	0.812	10.617	3.339	4.558	3.715	2.559	2.833	2.151
962	CD48	0.252	0.213	0	0.848	0	0.484	0.088	0.155	0.02	0.096	0	0.258	0.7	0.747	0	0	0	0	0.409	1.539	0.063	0.182	0.071	0.035	0.211	0.51	0.713	0.027	0	0.624	0.067	0.642	0.036	0.038	0.112	0	0.023	0.11	0.135	0.26	0.198	0.377	0.074	0.403	0.467	0.179	0.149	0.254
963	CD53	0.406	0.177	0.324	0.544	0.039	0.051	0.084	0	0	0.047	0	0.25	0.224	0.332	0	0	0	0	2.488	0.168	0.222	0.262	0.341	0.248	0.77	0.753	0.475	0.426	0.247	0	0.181	0	0.061	0.222	0.366	0.266	0.137	0	0.55	0	0.045	0.066	0.309	0.575	0.68	0.817	0.413	0.188
965	CD58	4.875	10.818	0.58	3.912	0.125	0	2.681	2.096	2.628	0.782	0.547	0	0	1.805	0.46	0	3.403	1.963	2.555	0	1.374	0	0	0.066	0.132	0	0	0.215	0.996	0.796	0.99	0.096	0	0	0.037	0	0.026	0.165	0.107	0.056	0	0	1.009	0.444	0	0.178	3.719	2.067
966	CD59	8.864	7.007	10.281	4.096	1.955	2.357	6.337	2.365	9.882	2.394	1.817	5.335	5.791	4.981	12.755	11.057	13.034	6.605	17.669	26.893	1.223	1.205	0	0	4.373	7.353	7.162	5.605	8.038	9.713	12.964	9.319	1.06	1.719	8.773	2.23	1.229	1.766	4.244	3.85	3.167	7.306	9.325	10.841	2.008	6.088	9.822	3.969
967	CD63	2.604	0.556	2.454	5.623	4.745	0	6.539	7.255	10.73	1.166	3.063	8.765	9.227	5.951	0.176	0	9.062	0.436	33.18	5.42	7.214	5.205	0.758	0.763	0.847	4.199	4.558	3.831	5.692	5.984	2.326	3.092	9.371	5.257	0	0.593	0.276	0.509	2.958	4.397	4.207	5.095	4.614	7.094	11.614	4.121	19.639	12.867
968	CD68	0.036	0.048	0.054	0.024	0	0	0	0	0.043	0.024	0.018	0	0.053	0.014	0	0	0	0.011	0	0	0	0	0	0	0	0	0	0.025	0.041	0.027	0	0	0	0	0	0	0	0	0.073	0.012	0	0	0	0	0	0.044	0.032	0
969	CD69	0	0	0	0	0	0	0	0	0	0	0	0	0	0	0	0	0	0	0	0	0	0	0	0	0	0	0	0.012	0	0	0	0	0	0	0	0	0	0	0	0	0	0	0	0	0	0.116	0	0
970	CD70	0	0	0.055	0	0	0	0	0	0	0	0	0	0	0	0	0	0.013	0	0	0	0	0	0	0	0	0	0	0.154	0	0	0	0	0	0	0	0	0	0	0	0	0	0	0	0	0	0	0	0
971	CD72	0	0	0	0	0	0	0	0	0.055	0	0	0	0.021	0	0	0	0	0	0	0	0	0.007	0	0	0	0	0	0	0	0.006	0	0	0	0	0	0	0	0	0	0	0	0	0.004	0.475	0	0.047	0	0
972	CD74	17.366	9.093	8.831	8.113	0.351	1.424	7.013	7.659	3.024	1.659	0.993	3.959	16.566	26.521	6.473	3.362	3.257	0.461	3.901	22.093	10.815	19.397	5.02	2.101	4.077	37.762	20.547	13.129	29.67	11.187	41.546	72.51	4.101	5.156	12.37	0.979	1.648	4.815	1.754	9.835	1.025	7.152	10.881	20.734	37.05	23.487	16.312	11.255
973	CD79A	0	0	0	0.118	0	0	0	0	0	0	0	0	0.066	0.092	0	0	0	0	0	0.342	0.039	0	0	0	0	0.128	0	0	0	0.157	0.044	0.153	0	0	0	0	0	0	0	0	0	0	0	0.47	0	0.053	0	0
974	CD79B	0	0	0	0	0	0	0	0	0	0	0	0	0	0	0	0	0	0	0	0	0	0	0	0	0	0	0	0	0	0	0	0	0	0	0	0	0	0	0	0	0	0	0	0	0	0.034	0	0
975	CD81	1.884	7.394	1.104	1.648	0.668	3.545	4.497	4.862	4.913	10.934	0.277	4.066	1.326	4.396	1.709	4.167	2.119	0.48	0.721	4.283	0.193	0.107	0.163	0.279	0.319	2.399	5.827	1.261	1.393	3.012	0.747	0.943	0.198	0.386	0.195	0.036	0.146	0.169	1.34	1.995	2.491	7.94	3.501	3.343	3.16	12.888	4.015	2.998
976	CD97	0.357	0.266	1.285	0.306	0.361	0.541	0.772	0.594	2.341	0.217	0.331	0.871	0.512	0.567	0.267	0.138	0.85	0	1.069	0.636	0.152	0.229	0.392	0.331	1.188	0.298	0.333	1.655	1.35	1.285	0.268	1.255	0.082	0.278	1.573	0.147	0.165	0.135	0.295	0.292	0.127	2.439	0.217	1.591	0.566	0.785	0.854	0.398
977	CD151	0.271	0.539	0.123	0.597	0.239	0.427	0.025	0.064	0.14	0.101	0.523	0.462	0.294	0.113	1.248	0.323	0.403	0.023	0.117	0.543	0	0	0.308	0	0.423	0.692	0.554	0.132	0.366	0.149	0.245	0.238	0	0	0	0	0	0	0.107	0.377	0.428	0.443	0.204	0.153	0.097	0.196	0.402	0.388
978	CDA	0.194	0	6.304	0.015	1.645	0	0.39	0.168	2.955	0.191	0.81	0.197	0.639	0.134	0.311	0.062	0	1.019	2.494	0	0	0	0.174	0	6.775	0.344	0.436	1.137	0.061	0.164	0.414	0.512	0	0	3.486	0	0.591	0	1.324	0.06	1.017	0	0.031	0.105	0.398	0.121	1.049	0
983	CDK1	0.423	0.022	3.636	0.1	0.063	0	1.516	0.004	1.698	0.02	0.437	0.018	0.701	0.004	0.153	0.032	7.312	0.023	2.18	0.083	0.068	0.129	0.185	0.01	0.428	0.029	0.018	0.504	0.152	0.009	1.369	0.273	0.106	0.041	0.418	0.077	0.065	0.146	0.441	0.003	0.046	0	0.019	0.294	0.131	0.009	0.646	0.154
984	CDK11B	0.324	1.016	0.332	0.171	0.022	0.316	0.266	0.162	1.192	0.122	0.119	0.315	0.273	0.094	0.058	0.012	0.038	0.013	0.303	0.047	0.246	0.129	0.385	0.112	0.064	0.07	0.206	0.143	0.241	0.216	0.4	0.215	0.192	0.171	0.162	0.07	0.03	0.259	0.174	0.208	0.01	0.174	0.176	0.268	0.105	0.111	0.38	0.37
987	LRBA	0.465	0.515	0.124	0.686	0.37	0.534	0.597	0.784	0.302	2.491	0.146	0.762	0.479	0.406	0.29	0.565	4.162	0.279	0.94	0.669	0.561	0.571	0.425	0.282	0.042	0.551	0.411	0.112	0.428	0.367	0.325	0.697	0.855	0.573	0.197	0.182	0.121	0.501	0.035	1.004	0.275	0.444	0.557	0.823	0.282	0.286	0.606	0.592
988	CDC5L	0.815	0.831	1.472	1.212	0.126	0.714	0.863	0.565	0.735	0.38	0.297	0.667	0.753	0.487	0.627	1.261	0.243	1.516	0.26	0.361	0.434	0.391	0.755	1.685	0.257	1.259	0.698	0.809	1.049	1.245	1.446	2.44	0.45	0.549	0.385	0.512	1.162	2.179	0.316	1.182	0.509	1.302	1.037	1.78	0.419	1.022	0.627	1.117
989	SEPT7	7.036	12.22	8.833	8.86	1.906	5.316	6.929	9.025	8.547	3.695	1.231	5.311	3.806	4.889	5.034	4.576	11.961	1.824	12.301	10.305	3.275	5.302	11.254	8.885	0.976	5.987	7.018	3.464	3.759	7.342	4.365	4.944	5.326	6.8	2.667	6.247	5.122	7.776	1.821	3.221	2.348	10.941	10.699	10.263	6.127	7.792	6.763	2.931
990	CDC6	0	0	0	0	0	0	0	0	0	0	0	0	0	0	0	0	0	0	0	0	0	0	0	0	0	0	0	0	0	0	0	0	0	0	0	0	0.052	0	0	0	0	0	0	0	0	0	0	0
991	CDC20	0	0	0.008	0	0	0	0.001	0	0.065	0	0	0	0	0	0	0	0	0	0	0	0	0	0	0	0	0	0	0.007	0	0	0	0	0	0	0	0	0	0	0	0	0	0	0	0	0	0	0.023	0.012
993	CDC25A	0	0	0	0	0	0	0	0	0	0	0	0	0	0	0	0	0	0	0	0	0	0	0	0	0	0	0	0	0	0	0	0	0	0	0	0	0	0	0	0	0	0	0	0	0	0	0	0
994	CDC25B	0	0	0.002	0	0	0	0	0	0	0	0	0	0	0	0	0	0	0	0	0	0	0	0	0	0	0	0	0	0	0	0	0	0	0	0	0	0	0	0	0	0	0	0	0	0	0	0	0
995	CDC25C	0	0	0	0	0	0	0	0	0	0	0	0	0	0	0	0	0	0	0	0	0	0	0	0	0	0	0	0	0	0	0	0	0	0	0	0	0.022	0	0	0	0	0	0	0	0	0	0	0
996	CDC27	0.033	0.023	0.019	0.025	0.552	6.905	1.149	0.225	0.391	0.005	0.029	0.016	0.066	0	0	0	0.072	0.001	0.514	0	0.017	0.026	0.038	0.038	0.012	0	0.004	0.719	0.036	0	0.771	1.928	0.002	0.013	0.091	0.104	0.048	0.041	0	0.024	1.083	0.01	0.003	0.036	0.309	0.053	0.316	0.042
997	CDC34	0.04	0.034	0	0.038	0	0	0.097	0.071	0	0	0.01	0	0	0	0	0	0.247	0.012	0.111	0	0	0	0	0	0	0	0.047	0	0.039	0.032	0.022	0.053	0.031	0.046	0.061	0	0	0.112	0	0.051	0	0	0.022	0.041	0	0	0.042	0
998	CDC42	15.675	21.184	20.923	22.616	10.253	25.016	23.788	25.495	19.92	17.033	6.363	35.795	14.233	8.816	27.096	25.872	92.45	12.337	26.04	51.245	13.304	10.366	2.012	4.032	9.886	12.898	14.374	8.032	23.608	19.63	19.498	19.703	6.544	8.866	10.061	0.888	1.347	5.477	5.981	34.212	10.506	17.762	27.831	31.654	13.864	19.973	24.234	19.426
999	CDH1	2.673	6.028	1.017	6.289	0.583	6.372	3.258	5.579	4.948	5.846	0.381	4.071	2.617	1.836	2.822	7.671	13.321	5.439	1.539	5.31	6.502	2.784	4.528	3.835	0.106	2.802	3.754	0.037	7.57	3.285	2.044	4.055	4.018	3.389	3.792	3.078	2.493	4.074	0.375	4.917	4.487	7.393	4.032	4.994	1.757	2.385	4.703	5.647
1000	CDH2	0	0	0	0.001	0	0	0	0.532	0	0.011	0	0	0	0	0	0	0	0	0.009	0	0	0	0	0	0	0	0	0	0	0	0	0	0	0.001	0	0.001	0	0	0	0	0	0	0	0	0	0	0	0
1001	CDH3	0	0	0.126	0	0.067	0	0.005	0	0.032	0	0	0	0	0	0	0	0	0.014	0	0	0	0	0	0	0	0	0.02	0.02	0.028	0	0.03	0	0	0	0	0.011	0	0	0	0	0	0	0	0	0	0	0	0
1002	CDH4	0	0	0	0.001	0	0	0	0.011	0	0.004	0	0	0	0	0	0	0	0	0.009	0	0	0	0	0	0	0	0	0	0	0	0	0	0	0.001	0	0	0	0	0	0	0	0	0	0	0	0	0	0
1003	CDH5	0	0.019	0	0	0.151	0	0.135	0.16	0	0	0.027	0.006	0.067	0.039	0.181	0.092	0.7	0	0.482	0.053	0.024	0.005	0	0	0.005	0	0.739	0	0.015	0	0.068	0.063	0	0.02	0.03	0	0.156	0	0.247	0.121	1.39	0.474	0.106	0.156	1.443	0.483	0	0.094
1004	CDH6	0.005	0	0.145	0.002	0	0	0	0	0	0	0	0	0	0	0	0	0	0	0.191	0	0	0	0.078	0	0	0	0.005	0	0	0	0	0.009	0	0	0	0	0	0	0	0	0	0	0	0	0	0.003	0	0
1006	CDH8	0	0	0	0	0	0	0	0	0.008	0	0	0	0	0	0	0	0	0	0	0	0	0	0	0	0	0	0	0	0	0	0	0	0	0	0	0	0	0	0	0	0	0	0.006	0	0	0	0	0
1007	CDH9	0	0	0	0	0	0	0	0	0	0	0	0	0	0	0	0	0	0	0	0	0	0	0	0	0	0	0	0	0	0	0	0	0	0	0	0	0	0	0	0	0	0	0	0	0	0	0	0
1009	CDH11	0	0.054	0.027	0.003	0.005	0	0.032	0.044	0.15	0	0.021	0	0.008	0	0	0	0	0	0	0.017	0	0	0.076	0	0.006	0.01	0.035	0.012	0.01	0.033	0	0.014	0.006	0.018	0	0.004	0.04	0	0.017	0	0.008	0.02	0.071	0.009	0.009	0.07	0	0
1012	CDH13	0.095	0.32	0.059	0	0.093	0	0.193	0.083	0.556	0.105	0.109	0.117	0.009	0.049	0	0	0.026	0.014	0.452	0.016	0	0.036	0	0	0.009	0.026	0.133	0.117	0	0.09	0.008	0.073	0.015	0.022	0	0	0	0	0.364	0	0.04	0.168	0.327	0	0.156	0.092	0	0
1014	CDH16	0	0	0	0	0	0	0	0	0	0	0	0	0	0	0	0	0	0	0	0	0	0	0	0	0	0	0	0	0	0	0	0.019	0	0	0	0	0	0	0	0	0	0	0	0	0	0	0	0
1015	CDH17	3.574	0.608	0	12.52	0.091	31.057	0.517	0	11	1.828	1.148	16.498	2.284	0	0	0	0.337	0	0.029	1.799	1.414	0	0	4.678	0.352	0	14.14	0.024	0.134	0	1.183	2.626	7.527	11.782	0	0	0	0.54	0.006	0	2.728	0	0	0	0	0	0.026	0.002
1016	CDH18	0	0	0	0	0	0	0	0	0	0	0	0	0	0	0	0	0	0	0.026	0	0	0	0.067	0	0	0	0	0	0	0	0	0	0	0	0	0	0	0	0	0	0	0	0	0	0	0	0	0
1017	CDK2	0.071	0	0.487	0	0.012	0.033	0.503	0.119	0.364	0.013	0.086	0	0.071	0.055	0.086	0.036	0.159	0.005	1.003	0.015	0.011	0.011	0.077	0.105	0.069	0.014	0.078	0.411	0.057	0.003	0.072	0.126	0	0.049	0.178	0.171	0.044	0.064	0.639	0	0.024	0.024	0.149	0.102	0.016	0.001	0.589	0.014
1018	CDK3	0	0	0.137	0	0.009	0.032	0.346	0	0	0.013	0.011	0	0	0	0.085	0.036	0.158	0	0.944	0	0.011	0	0	0	0	0	0.03	0.054	0	0	0.031	0.023	0	0	0	0.044	0	0.03	0.165	0	0.024	0.024	0.051	0.031	0.016	0.001	0.037	0
1019	CDK4	0.043	0	0.082	0.048	0	0	0.149	0.012	0.688	0.017	0.072	0.068	0.065	0.015	0	0	1.506	0.003	2.794	0.025	0.018	0.026	0.031	0.102	0.017	0.033	0.086	0.03	0	0.042	0.007	0.013	0.015	0.032	0.051	0	0.006	0.015	0.049	0.018	0.024	0	0.003	0	0	0.044	0.025	0.024
1020	CDK5	5.279	4.072	1.153	0.239	0.089	0	0.248	0.283	3.225	0.63	0.29	0.202	2.331	1.149	1.53	0.712	0.217	0.34	0.343	0.249	0.277	0.085	1.333	0.16	0.229	0.34	2.158	0.242	0.328	0.518	2.603	0.298	0.121	0.117	0.276	3.561	0.099	0.909	1.009	1.647	0.051	0	0.629	0.205	1.073	1.164	2.857	5.511
1021	CDK6	0.114	0.116	0.204	0.065	0.006	0.072	0.068	0.116	0.093	0.036	0.096	0.037	0.025	0.041	0.017	0.026	0	0	0.043	0.032	0.024	0.09	0.062	0	0.036	0.206	0.02	0.078	0.039	0.078	0.358	0.085	0.092	0.04	0.021	0.035	0.885	0.115	0.001	0.061	0.046	0.152	0.082	0.087	0.021	0.229	0.094	0.075
1022	CDK7	0.006	0.014	0.419	0	0.016	0.049	0.008	0	0.163	0.016	0.064	0	0	0	0	0.108	0	0	0.154	0	0.016	0.004	0	0	0.008	0.074	0	0.059	0.069	0.081	0.024	0.062	0	0.013	0	0.024	0	0	0	0.356	0.055	0.029	0.036	0.136	0	0	0.525	0
1024	CDK8	0	0	0	0.001	0	0	0.006	0	0.016	0	0	0	0	0	0	0	0	0	0	0	0	0	0	0	0	0	0	0	0	0	0.002	0	0	0	0	0	0	0	0	0	0	0	0	0	0	0	0	0
1025	CDK9	0.08	0.102	0.416	0.69	0.009	0.022	0.886	0.038	0.971	0.117	0.102	0.018	0	0.158	0.057	0	0.273	0.028	0.048	0.084	0.079	0.028	0.113	0.052	0.051	0.066	0.034	0.189	0.249	0.155	0.065	0.138	0.027	0	0.887	0.017	0.089	0.288	0.014	0.045	0.006	0	0.359	0.222	0.085	0.157	0.241	0.082
1026	CDKN1A	0	0	0.102	0	0.006	1.202	0	0	1.52	0	0	0	0	0	0	0	0.159	0	0	0	0	0	0	0.003	0	0	0	0.014	0	0	0	0	0	0	0	0	0	0.004	0	0	0	0	0	0	0	0	0	0
1027	CDKN1B	0.302	0.223	0.087	0.614	0.041	1.803	0.084	0	0	0.119	0	0.019	0.473	0.218	0.188	0	0	0	0.141	0	0	0.01	0.346	0.542	0	0.277	1.486	0.134	0.093	0.41	0.085	0.867	0	0.007	0.163	0	0.465	0.44	0.084	0.358	0.305	1.129	0.16	0.28	0.167	0.397	0.023	0.119
1029	CDKN2A	0	0	0.405	0	0	0	0	0.02	2.284	0.001	0.021	0	0.209	0	0	0	2.687	0	0.475	0	0	0	0	0.006	0	0	0	0.083	0	0	0.286	0	0	0.009	0	0	0.611	0.04	0	0.017	0	0	0	0	0.156	0	0	0.036
1030	CDKN2B	0	0	0	0	0	0	0.02	0	0.252	0	0	0	0.017	0	0	0	0.049	0.04	0	0	0	0	0	0	0	0	0	0	0	0	0.01	0	0	0.01	0	0	0.034	0	0	0	0	0	0	0	0	0	0	0
1031	CDKN2C	0	0.191	0	0.438	0	0.194	0.059	0.04	0	0.112	0	0	0.015	0.079	0.014	0.022	0	0	0	0.701	0.015	0.045	0	0.239	0	0.176	0.238	0	0.028	0.152	0	0.208	0.065	0.13	0	0.056	0	0.087	0	0	0.17	0.187	0.014	0	0	0.094	0.03	0.037
1036	CDO1	0	0	0	0	0	0	0	0	0	0	0	0	0	0	0	0	0	0	0	0	0	0	0	0	0	0	0	0	0	0	0.097	0	0	0	0	0	0	0	0.104	0	0	0	0	0.166	0	0	0	0
1039	CDR2	0	0	0	0	0	0	0	0	0	0	0	0.705	0	0	0	0	0	0	0.112	0	0.028	0	0	0	0	0	0	0	0	0.083	0	0.092	0	0	0	0	0	0	0	0	0	0	0	0	0.519	0	0	0
1040	CDS1	0	0.027	0	0.106	0.003	0.028	0.025	0.01	0.026	0.069	0	0.151	0	0	0	0.01	0.109	0.008	0	0.14	0.053	0.007	0	0	0	0.034	0.016	0	0.048	0.034	0.003	0.033	0.097	0.098	0	0	0	0	0	0	0.005	0	0.017	0.014	0	0.011	0	0.06
1044	CDX1	0.007	0	0	0	0	0	0	0	0	0	0	0	0	0	0	0	0	0	0	0	0	0	0	0	0	0	0	0	0	0	0	0	0	0	0	0	0	0	0	0	0	0	0	0	0	0	0	0
1045	CDX2	0.055	0	0	0	0	0	0	0	0.107	0	0.013	0	0	0	0	0	0	0	0	0	0	0	0	0	0	0	0	0	0	0	0	0	0	0	0	0	0	0	0	0	0	0	0	0	0	0	0	0
1046	CDX4	0	0	0	0	0	0	0	0	0	0	0	0	0	0	0	0	0	0	0	0	0	0	0	0	0	0	0	0	0	0	0	0	0	0	0	0	0	0	0	0	0	0	0	0	0	0	0	0
1047	CLGN	0	0	0	0	0	0	0	0	0	0	0	0	0	0	0	0	0	0	0	0	0	0	0	0	0	0	0	0	0	0	0	0	0	0	0	0	0	0	0	0	0	0	0	0	0	0	0	0
1048	CEACAM5	0.395	0.769	0.905	0.186	0.743	0.185	0.457	0	12.93	0.166	1.101	0.339	0.801	0.182	0.692	0.148	19.804	1.542	0.307	0.332	0.215	0.121	0.183	0.122	0.95	0.311	0.048	0.108	0.738	0.381	0.431	0.151	0.337	0.567	0.512	0.101	0.086	0.043	5.733	0.038	1.185	0.12	0.048	0.339	0.048	0	3.537	0.707
1050	CEBPA	0	0	0	0	0	0	0	0	0	0	0	0	0	0	0	0	0	0	0	0	0	0	0	0	0	0	0	0	0	0	0	0	0	0	0	0	0	0	0	0	0	0	0	0	0	0	0	0
1051	CEBPB	0	0	0.703	0	0	0	0	0	0	0	0	0	0	0	0	0	0	0	0.561	0	0	0	0	0	0	0	0	0.133	1.372	0	0	0.093	0	0	0	0	0	0	0.001	0	0.094	0	0	0.025	0	0	0	0
1052	CEBPD	0	0	0.243	0	0	0	0	0	0	0	0	0	0	0	0	0	0	0	0.085	0	0.011	0	0	0	0	0	0.057	0.193	0	0	0	0	0	0	0	0	0	0	0	0	0	0	0	0	0	0	0	0
1053	CEBPE	0	0	0	0	0	0	0	0	0	0	0	0	0	0	0	0	0	0	0	0.143	0	0.037	0	0	0.019	0	0	0	0	0	0	0	0.016	0.087	0	0	0	0	0	0	0	0	0.118	0	0	0	0	0
1054	CEBPG	0	0	0	0	0	0.045	0	0	0	0	0	0	0	0	0	0	0	0	0	0	0	0	0	0	0	0	0.07	0	0	0	0	0	0	0	0	0	0	0	0	0	0	0	0	0	0	0	0	0
1056	CEL	0	0	1.36	0.071	0.014	0	0	0	0.101	0.342	0	0	0	0	0	0.015	0	0	0	1.047	0	0	0	0	0	0	0.026	0.005	0	0	0	0	0	0	0	0	0	0	0.009	0.076	0	0	0	0	0	0.295	0	0
1058	CENPA	0	0	0	0	0	0	0	0	0	0	0	0	0	0	0	0	0	0	0	0	0	0	0	0	0	0	0	0	0	0	0.009	0	0	0	0	0	0	0	0	0	0	0	0	0.01	0	0	0	0
1059	CENPB	0	0	0.133	0.002	0.011	0	0.062	0.056	0.105	0	0	0	0	0.004	0	0	0	0	0	0	0	0	0.67	0.042	0	0	0	0.05	0.023	0	0	0	0	0	0.067	0.023	0.072	0.037	0.019	0.014	0.037	0	0.002	0.004	0	0.069	0.03	0.066
1060	CENPC1	0.022	0.152	0	0.432	0	0	0.043	0.034	0	0	0.007	0	0.003	0	0	0	0	0	0	0	0	0	0.384	0	0.001	0	0.006	0.027	0.017	0.014	0.002	0.135	0	0	0	0	0.029	0.001	0.001	0.055	0	0.028	0.011	0.018	0.001	0.031	0.008	0
1062	CENPE	0	0	0.004	0	0	0	0.007	0.048	0.015	0	0	0	0	0	0	0	0	0	0	0	0.003	0	0	0	0	0	0	0	0	0.016	0	0.003	0	0	0	0	0	0	0	0	0	0	0	0	0	0	0	0
1063	CENPF	0.003	0	0.003	0.004	0.006	0	0.001	0	0.024	0	0.009	0	0	0	0	0	0.015	0	0.459	0	0	0.002	0	0.082	0.001	0.001	0	0.001	0.007	0.004	0.001	0.007	0	0	0	0	0.008	0	0	0.008	0.015	0	0	0.009	0	0.001	0	0.001
1066	CES1	0.517	0.187	0	0	0.358	1.233	1.878	2.402	0.345	0.104	0.069	0.116	0.456	0.088	0.057	0.276	0.303	6.446	0.34	0.067	1.134	1.373	0.41	0.534	0.976	0.271	0	0.865	0	0.532	0.014	0.895	0.837	1.669	0	0.11	5.344	0.137	0.284	0.502	1.165	3.995	0.649	3.088	0.522	0.894	2.233	2.253
1068	CETN1	0	0	0.15	0	0	0	0	0	0	0	0	0	0	0	0	0.107	0	0	0	0	0.04	0	0	0	0	0	0	0	0	0	0	0	0.039	0	0.063	0	0.032	0	0	0	0	0	0.067	0.072	0	0.056	0	0
1069	CETN2	0.734	0.064	1.266	0.413	0.246	0.48	0.943	0.721	0.819	0.204	0.305	0.238	0.216	0.261	0.139	0.226	0.183	0.163	0.405	0.37	0.193	2.193	0.675	0.669	0.101	0.134	0.609	0.475	0.06	0.205	0.344	0.32	0.16	0.408	0.361	0.424	0.423	0.305	0.069	0.207	0.714	0.758	0.54	0.572	0.418	0.726	0.657	0.27
1070	CETN3	0.019	0	0.085	0	0	0	0.133	0.095	0	0.029	0	0	0	0	0	0	0	0	0	0	0	0	0	0	0	0	0	0	0	0.034	0	0.035	0	0	0	0	0	0	0	0	0	0	0	0.01	0	0	0.416	0
1071	CETP	0	0	0	0.001	0	0	0	0	0	0	0	0	0	0	0	0	0	0.002	0.007	0	0	0	0	0	0	0	0	0	0	0	0	0	0	0	0	0	0	0	0	0	0	0	0	0	0	0	0	0
1072	CFL1	602.755	585.622	507.032	493.626	179.141	1622.1	491.705	258.571	343.625	632.37	100.099	652.918	232.914	320.013	502.759	368.415	1070.85	180.521	125.416	459.176	630.047	357.848	576.077	599.204	678.266	358.759	576.41	508.432	419.062	389.372	332.024	391.197	423.468	459.114	717.114	510.642	493.727	451.866	157.087	477.689	322.322	578.813	456.123	455.737	330.984	317.871	430.641	445.227
1073	CFL2	30.106	36.618	100.876	86.729	23.349	117.483	81.863	43.554	57.037	83.826	18.679	76.271	50.739	58.346	53.334	29.096	77.635	17.659	13.367	34.142	109.918	73.765	71.599	62.144	39.09	22.711	37.831	21.817	24.485	31.197	36.478	13.991	72.525	83.952	124.888	62.339	68.422	53.674	28.776	67.414	51.114	57.925	24.461	30.901	55.965	63.635	60.96	41.525
1075	CTSC	3.878	11.999	9.511	2.769	0.545	2.892	5.646	2.486	4.743	1.205	1.052	10.601	1.293	1.483	5.258	2.295	7.456	0.62	2.222	3.92	2.057	2.046	9.09	4.963	1.211	1.853	4.143	4.548	1.241	2.228	1.125	4.303	3.212	3.159	1.648	0.783	3.749	2.585	5.167	1.012	0.53	0.526	1.863	1.852	1.994	1.459	3.854	3.381
1080	CFTR	0	0	0	0	0.001	0	0	0	0.134	0	0	0	0	0	0	0	0	0	0	0	0	0	0	0	0	0	0	0	0	0	0	0	0	0	0	0	0	0	0	0	0.003	0	0	0	0	0.061	0	0
1081	CGA	0	0	0	0	0	0	0	0	0	0	0	0	0	0	0	0	0	0	0	0	0	0	0	0	0	0	0	0	0	0	0	0.228	0	0	0	0	0	0	0	0	0	0	0	0	0	0	0	0
1082	CGB	0	0	0.007	0	0	0	0	0	0	0	0	0	0	0	0	0	0	0	0	0	0	0	0	0	0	0	0	0	0	0	0	0	0	0	0	0	0	0	0	0	0	0	0	0	0	0	0	0
1084	CEACAM3	0	0	0	0.151	0	0	0	0	0	0	0	0	0	0	0	0	0.26	0.065	0	0	0	0	0	0	0.099	0.063	0	0	0	0	0	0	0	0.008	0	0	0	0	0.253	0	0	0	0	0.02	0	0	0	0
1087	CEACAM7	0.12	0	0	0	0.081	0	0	0	4.267	0.028	0	0	0.093	0	0	0	0.023	0.358	0	0	0	0	0	0	0	0	0	0	0	0	0	0	0	0	0	0	0	0	0	0	0	0	0	0	0	0	0	0
1088	CEACAM8	0.25	0.33	1.455	0.148	1.274	0.109	0.234	0	3.054	0.028	0.715	0.231	0.336	0.089	0.601	0.335	3.336	0.506	1.043	0.036	0.186	0.09	0.193	0.111	1.854	0.505	0.057	0.796	0.554	0.224	0.416	0.23	0.226	0.246	0.582	0.19	0.15	0.082	3.227	0.057	0.346	0	0.033	0.078	0.09	0	1.334	0.368
1089	CEACAM4	0	0	0	0	0	0	0	0	0	0	0	0	0	0	0	0	0	0	0	0	0	0	0	0	0	0	0	0	0	0	0	0	0	0	0	0	0	0	0.032	0	0	0	0	0	0	0	0	0
1101	CHAD	0	0	0	0	0	0	0	0	0	0	0	0	0	0	0	0	0	0	0	0	0	0	0	0	0	0	0	0	0	0	0	0	0	0	0	0	0	0	0	0	0	0	0	0	0	0	0	0
1102	RCBTB2	0.001	0	0	0	0	0	0.002	0.004	0	0	0	0.001	0.01	0.001	0	0	0	0	0	0	0	0	0	0	0	0	0	0	0	0	0	0	0	0	0	0	0	0	0	0.092	0	0	0.004	0.001	0	0	0	0
1103	CHAT	0	0	0	0	0	0.195	0	0	0	0	0	0	0	0	0	0	0	0	0	0	0	0	0	0	0	0	0	0	0	0.025	0	0	0	0	0	0	0	0	0	0	0	0	0.069	0	0	0	0	0
1104	RCC1	2.016	0.97	2.843	1.797	0.5	0.29	2.327	1.523	5.073	1.214	0.848	1.9	0.951	0.881	1.056	0.374	0.497	0.099	3.192	2.019	1.512	0.842	1.738	1.634	0.325	1.469	3.066	2.605	1.684	1.183	1.592	1.956	0.814	1.387	1.431	1.151	1.54	1.172	1.09	0.553	0.798	1.123	1.344	1.36	1.336	1.155	2.315	1.283
1105	CHD1	0.045	0	0.013	0.024	0.002	0	0.007	0	0.069	0	0.001	0	0	0	0	0	0.008	0	0.009	0	0.002	0.015	0.006	0.001	0.005	0	0.003	0.031	0.002	0	0.005	0.004	0	0.002	0	0.001	0.002	0.002	0	0.039	0	0	0.008	0.008	0.003	0.008	0.006	0.023
1106	CHD2	0.004	0.007	0.365	0.043	0.008	0	0.009	0.026	0.067	0.012	0.003	0.002	0.009	0	0	0	0	0.004	0.023	0	0.002	0.026	0.013	0.009	0.003	0.005	0.061	0.016	0.034	0.009	0.012	0.016	0	0	0.008	0.007	0.012	0.014	0.002	0.003	0	0.009	0.02	0.02	0	0.014	0.004	0.028
1107	CHD3	0.014	0.135	0.091	0.055	0.01	0.021	0.066	0.024	0.105	0.161	0.023	0.028	0.015	0.056	0.026	0.035	0.013	0.01	0.061	0.04	0.027	0.046	0.051	0.044	0.043	0.04	0.01	0.02	0.073	0.014	0.021	0.146	0.035	0.018	0.029	0.031	0.051	0.076	0.018	0.012	0.013	0.013	0.026	0.054	0.036	0.032	0.04	0.015
1108	CHD4	0.287	0.402	1.105	0.58	0.119	0.143	0.618	0.391	0.628	0.185	0.195	0.315	0.198	0.275	0.113	0.082	0.125	0.071	0.467	0.421	0.239	0.283	0.629	0.607	0.2	0.281	0.529	0.592	0.396	0.412	0.361	0.483	0.276	0.157	0.319	0.166	0.412	0.336	0.266	0.169	0.177	0.36	0.365	0.401	1.153	0.255	0.459	0.25
1109	AKR1C4	4.084	3.773	0.033	10.886	0.05	3.122	6.584	3.538	3.238	7.655	1.038	6.379	3.668	3.093	3.601	14.287	0.758	0.316	1.018	4.706	24.306	4.858	5.309	7.945	0.037	3.099	2.459	0.008	7.439	3.071	2.179	2.473	21.193	6.583	7.068	15.131	20.421	14.211	0.377	7.475	0.213	2.396	3.751	2.574	1.693	1.181	1.977	11.656
1111	CHEK1	0	0	0	0	0	0	0	0	0.005	0	0	0	0	0	0	0	0	0	0	0	0	0	0.122	0	0	0	0	0	0	0	0	0	0	0	0	0.023	0	0	0	0	0	0	0	0	0	0	0	0
1112	FOXN3	0	0	0	0	0	0	0	0	0	0	0	0	0	0	0	0	0	0	0	0	0	0	0	0	0	0	0	0	0	0	0	0	0	0	0	0	0	0	0	0	0	0	0	0.004	0	0	0	0
1113	CHGA	1.443	6.114	0.019	12.711	0	4.601	0.354	1.104	0.198	3.924	0	28.801	0.339	2.545	3.371	3.207	0	0	0	15.296	0.746	1.183	0.718	2.297	0.003	3.11	5.428	0	0.727	2.542	2.448	6.257	1.816	6.422	0	2.612	1.422	9.567	0.013	2.67	0.215	8.002	3.171	6.405	2.892	1.699	1.144	0.659
1114	CHGB	0	3.786	0	0.206	0	0	0	0.003	0	0.028	0	0.232	0	0.007	0	0	0	0	0	0.123	0.013	0	0	0.112	0	0	0.536	0	0	0.007	0.005	1.12	0.007	0.01	0	0.221	0	0	0	0	0	2.556	0	0.941	0	0.005	0.06	0.313
1116	CHI3L1	0.06	0	0.267	0	0.194	0	0	0	0.652	0	0.043	0	0.086	0	1.196	0.057	0.169	0	4.166	0	0	0.278	0.118	0	0.425	0	0	0.445	0.03	0	0.243	0.101	0	0	0.484	0	0.165	0	1.772	0	0.328	0	0	0.005	0.437	0.077	0.282	0
1117	CHI3L2	0	0	0	0	0	0	0	0	0	0	0	0	0	0	0	0	0	0	0	0	0	0	0	0	0	0	0	0	0	0	0	0	0	0	0	0	0	0	0	0	0	0	0	0	0	0	0	0
1118	CHIT1	0	0	0.023	0	0.007	0	0	0	0	0	0	0	0	0	0.701	0	0	0	1.74	0	0	0	0	0	0.117	0	0	0	0	0	0.116	0.172	0	0	0.135	0	0	0	0.112	0	0.102	0	0	0	0.039	0	0	0
1119	CHKA	0	1.039	1.286	0	0.001	0	0	0	0.015	0	0	0	0	0	0	0	0	0	0.005	0	0.005	0	0	0	0	0.062	0	0	0	0	0.081	0	0	0.003	0	0	0	1.139	0	0	0	0	0	0	0	0	0.018	0
1120	CHKB	0	0.212	0.006	0.028	0.012	0.127	0.4	0.832	0.086	0.11	0.066	0	0.033	0.103	0.313	0.375	0.069	0.039	0	0.085	0.103	0.224	0.085	0.019	0.022	0.256	0.052	0.031	0.078	0.294	0.064	0.209	0.043	0.049	0.111	0.138	0.038	0.105	0	0.103	0.007	0.054	0.172	0.303	0	0.022	0.238	0.61
1121	CHM	0.006	0.119	0.126	0	0.01	0	0.032	0.025	0.005	0.024	0.003	0	0.016	0	0.111	0.082	0.218	0.006	0	0	0.002	0.004	0.024	0	0.002	0.017	0.018	0	0.019	0.01	0.027	0.146	0	0.019	0.006	0.131	0.005	0.009	0	0.002	0	0	0	0.019	0	0	0.053	0.095
1122	CHML	0.005	0	0	0.001	0	0	0.015	0	0	0	0.003	0	0	0	0	0	0	0	0	0	0	0	0	0	0	0	0	0	0	0	0.002	0.003	0	0	0	0	0	0	0	0	0	0	0	0.006	0	0	0	0
1123	CHN1	0	0	0	0	0	0	0.054	0.095	0	0	0	0	0	0.031	0	0	0	0	0	0	0	0	0	0	0	0	0	0	0	0	0	0	0	0	0	0	0	0	0	0	0	0	0	0	0	0	0	0
1124	CHN2	0	0	0	0	0	0	0	0	0	0	0	0	0	0	0	0	0	0	0	0	0	0	0	0	0	0	0	0	0	0	0	0	0	0	0	0	0	0	0	0	0	0	0	0	0	0	0	0
1130	LYST	0	0	0.001	0	0.003	0	0.002	0	0	0.003	0	0	0	0.027	0	0	0	0	0.004	0.008	0.001	0	0	0	0.025	0	0	0.001	0.019	0	0.131	0	0.003	0	0	0	0	0	0	0	0	0	0	0	0.003	0	0	0
1131	CHRM3	0	0	0	0	0	0	0	0	0	0	0	0	0	0.02	0	0	0	0	0	0	0	0	0	0	0	0	0	0	0	0	0	0	0	0	0	0	0	0	0	0	0	0.019	0	0	0	0	0	0
1136	CHRNA3	0	0	0	0	0	0	0	0	0	0	0	0	0	0	0	0	0	0	0	0	0	0	0	0	0	0	0	0	0	0	0	0	0	0	0	0	0	0	0	0	0	0	0	0	0	0	0	0
1137	CHRNA4	0	0	0	0	0	0	0	0	0	0	0	0	0	0	0	0	0	0	0	0	0	0	0	0	0	0	0	0	0	0	0	0	0	0	0	0	0	0	0	0	0	0	0	0	0	0	0.03	0
1140	CHRNB1	0	0	0	0	0	0	0	0	0	0	0.006	0	0	0	0	0	0	0	0	0	0	0	0	0	0	0	0	0	0	0	0	0	0	0	0	0	0	0	0	0	0	0	0	0	0	0	0	0
1142	CHRNB3	0	0	0	0	0	0	0	0	0	0	0	0	0	0	0	0	0	0	0	0	0	0	0	0	0	0	0	0	0	0	0	0	0	0	0	0	0	0	0	0	0	0	0	0	0	0	0	0
1145	CHRNE	0.061	0.164	0.228	0.221	0	0	0.114	0.154	0.626	0.089	0	0.309	0.082	0	0.109	0.103	0	0	0	0	0.107	0.057	0	0.015	0	0	0.119	0	0.065	0.05	0	0.046	0.124	0.145	0	0	0.006	0	0.019	0	0	0	0.031	0.036	0	0	0.072	0.133
1147	CHUK	0.008	0.009	0.118	0.063	0	0.011	0.05	0.116	0.055	0.07	0.052	0.029	0.09	0.021	0.197	0.011	0.042	0.002	0.207	0.032	0.045	0.033	0.064	0.063	0.052	0.012	0.08	0.016	0.073	0.024	0.035	0.021	0.639	0.502	0.031	0.003	0.045	0.036	0.014	0.053	0.054	0.009	0.076	0.045	0.094	0.037	0.079	0.351
1152	CKB	39.343	17.097	0.384	129.337	0.021	16.758	18.745	373.525	20.498	381.051	0.092	29.837	5.346	576.067	3.682	128.932	21.252	16.531	11.312	126.89	19.319	697.694	57.129	15.544	3.409	32.581	49.605	0.025	13.81	38.406	2.716	20.734	21.953	74.963	2.009	9.736	38.607	418.08	3.893	761.417	6.094	200.303	332.97	159.189	329.662	205.288	5.202	4.482
1153	CIRBP	6.589	14.068	1.711	2.859	0.528	13.108	8.208	5.718	2.09	8.247	0.696	4.256	1.741	8.027	2.595	3.483	0	1.341	0.965	2.602	3.315	3.304	12.521	9.039	1.19	5.166	3.155	3.657	2.646	4.87	3.697	12.41	1.683	3.899	4.976	3.785	4.789	6.715	1.572	6.523	2.834	8.769	9.463	6.982	7.857	7.73	2.224	2.536
1154	CISH	0	0	0	0	0	0	0	0	0	0	0	0	0	0	0	0	0	0	0	0	0	0	0	0	0	0	0	0	0	0	0	0	0	0	0	0	0	0	0	0	0	0	0	0	0	0	0	0.024
1155	TBCB	6.789	10.143	1.602	5.434	0.215	1.499	2.512	3.606	2.675	1.927	0.764	4.231	0.616	2.947	7.548	0.457	2.92	0.63	0.597	9.436	1.072	3.283	3.749	5.544	0.782	3.262	4.738	1.993	7.636	5.445	3.113	3.192	2.129	1.626	2.51	1.073	6.663	6.692	0.18	0.342	0.292	0.948	5.479	4.196	2.052	2.472	3.9	3.383
1158	CKM	0	0	0	0.276	0	0	0.068	3.398	0.557	9.836	0	0	0	2.073	0	0.976	0.123	0	0	2.969	0	8.402	0	0.01	0	0	0	0	0.038	0.014	0	0.096	0.113	0.02	0	0	0.056	5.505	0	0.346	0.016	1.84	3.116	0.953	0.776	1.09	0	0
1159	CKMT1B	15.637	29.365	1.322	29.086	0.484	34.576	25.864	29.081	31.306	15.827	1.584	34.704	13.627	23.298	8.436	11.964	66.197	11.716	0.104	13.496	36.445	13.623	12.66	22.568	2.769	18.927	16.886	2.488	33.816	10.709	13.114	13.055	24.945	14.266	15.971	18.358	16.658	21.446	2.274	16.877	7.15	19.839	18.346	25.547	9.441	8.614	24.373	13.404
1160	CKMT2	0.721	0.739	0.019	2.042	0.031	0.934	1.143	5.489	1.033	4.179	0.016	0.139	0.141	7.365	0.371	2.409	1.527	0.3	0.023	1.745	2.753	7.575	0.895	0.16	0.129	1.201	0.166	0.084	2.338	0.783	0.226	0.242	1.085	1.098	0.417	0.43	0.281	6.127	0.084	20.744	1.644	2.706	9.55	3.372	4.327	1.577	0.232	0.122
1161	ERCC8	0	0	0	0.128	0	0	0	0	0	0	0	0	0	0	0	0	0	0	0	0	0	0	0	0	0	0	0	0	0	0	0	0	0	0	0	0	0	0	0	0	0	0	0	0	0	0	0	0
1163	CKS1B	0.022	0	0.501	0	0	0	0	0	0	0	0.18	0	0	0	0	0	1.605	0	0	0.087	0	0	0.205	0.146	0	0	0	0	0	0	0	0	0.017	0.116	0	0	0.173	0	0	0	0	0	0	0	0	0	0	0
1164	CKS2	0	0	0	0	0	0	0	0	0	0	0	0	0	0	0	0	0	0	0	0	0	0	0	0	0	0	0	0	0	0	0	0	0	0	0	0	0	0	0	0	0	0	0	0	0	0	0	0
1173	AP2M1	3.739	1.349	4.778	2.145	0.535	0.839	3.926	4.832	2.506	2.814	0.755	3.457	1.222	1.741	3.522	3.326	29.514	2	1.521	3.798	2.88	2.278	3.49	2.654	0.86	1.943	2.16	1.307	3.184	3.045	2.101	4.472	2.988	3.343	2.908	1.558	1.531	2.266	0.818	1.861	1.252	2.255	3.473	4.541	3.865	1.699	2.383	2.234
1174	AP1S1	2.574	1.273	0.691	1.686	0.237	1.573	1.209	1.772	1.228	0.926	0.301	2.291	0.736	0.741	0.793	0.591	3.353	1.007	1.097	4.275	0.943	1.651	0.336	0.124	0.262	1.437	1.683	0.258	1.295	1.028	0.774	1.59	0.798	0.883	0.337	0.761	0.307	1.127	0.107	1.525	0.382	1.728	1.853	1.592	0.652	0.267	1.176	1.129
1175	AP2S1	2.074	1.471	3.023	0.75	0.255	3.577	4.686	2.824	4.297	2.93	0.744	3.786	3.3	4.592	2.212	1.359	4.612	1.998	3.294	4.835	3.889	3.628	4.075	3.149	1.382	1.925	2.394	1.111	2.797	2.529	2.232	5.6	4.066	6.709	1.814	1.13	1.918	2.866	2.048	1.559	0.719	0.66	2.277	4.672	2.215	3.896	4.322	5.074
1176	AP3S1	3.899	2.881	5.179	1.06	0.019	1.555	0.988	0.647	2.823	0.706	0.183	1.783	0.659	0.668	0.705	0.724	3.71	1.653	0.757	1.337	1.148	0.621	2.13	1.135	1.653	3.304	1.306	1.694	6.145	3.632	0.865	1.98	1.388	1.07	0.4	0.644	0.657	0.805	2.286	7.472	0.076	0.577	2.497	3.285	0.715	0.682	1.025	1.314
1178	CLC	27.523	43.307	3.058	59.006	0.759	63.806	76.454	64.112	21.322	92.18	4.438	116.437	23.372	68.686	39.115	221.005	0.08	0	1.26	24.309	24.284	62.539	189.154	53.064	57.3	25.477	37.002	3.529	11.478	156.743	4.795	30.308	66.44	94.596	53.135	8.62	18.719	13.039	13.963	44.893	2.321	9.654	16.76	12.098	53.954	10.945	37.276	172.846
1179	CLCA1	0.292	0.616	0.129	89.803	0	15.461	0	0	0	19.493	0	33.181	0.912	0.148	0	0	0	0.634	0	5.923	1.583	0	0	47.987	0	0.081	136.102	0.338	0	0	0.072	5.499	42.505	57.179	0	0	0	5.398	0.028	0	0.006	0	0	0.003	0	0	0	0
1180	CLCN1	0	0	0	0	0	0	0	0	0	0	0	0	0	0	0	0	0	0	0	0	0	0	0	0	0	0	0	0	0	0	0	0	0	0	0.003	0	0	0	0.127	0	0	0	0	0	0	0	0	0
1181	CLCN2	0.018	0	0	0	0	0	0.005	0	0	0	0	0	0	0	0	0	0	0	0	0	0	0	0	0	0	0	0	0	0	0	0	0	0	0	0	0	0	0	0	0	0	0	0	0	0	0	0	0
1182	CLCN3	0.025	0	0	0.011	0.016	0.011	0	0	0	0.015	0.008	0.009	0.014	0.014	0	0.02	0.039	0.006	0	0	0.001	0.003	0	0	0	0	0	0	0.006	0	0.036	0	0	0	0	0	0	0	0.015	0	0	0.004	0	0.014	0	0.004	0.029	0.02
1183	CLCN4	0	0	0	0	0	0	0	0	0.003	0	0	0	0	0	0	0	0.01	0	0	0	0.001	0	0	0	0	0	0	0	0	0	0	0	0	0	0	0	0	0	0	0	0	0	0	0	0	0	0	0
1184	CLCN5	0	0	0	0	0	0	0	0	0.003	0	0	0	0	0	0	0	0.084	0	0	0	0.001	0	0	0	0	0	0	0	0	0	0	0	0	0	0	0	0	0	0	0	0	0	0	0	0	0	0	0
1185	CLCN6	0	0	0	0	0	0	0	0	0	0	0	0	0	0	0	0	0	0	0	0	0	0	0	0	0	0	0	0	0	0	0	0	0	0	0	0	0	0	0	0	0	0	0	0	0	0	0	0
1186	CLCN7	0.037	0.025	0.076	0.008	0	0	0.017	0	0.027	0	0.237	0	0.024	0.011	0.03	0.048	0.097	0	0.119	0	0.142	0.574	0	0	0	0.026	0	0.071	0.021	0.039	0.07	0.027	0	0.018	0	0	0.011	0	0.001	0	0	0	0.098	0.036	0.011	0.003	0	0
1187	CLCNKA	0	0	0	0	0	0	0	0	0	0	0	0	0	0	0	0	0	0	0	0	0	0	0	0	0	0	0	0	0	0	0	0	0	0	0	0	0	0	0	0	0	0	0	0	0	0.025	0	0
1188	CLCNKB	0	0	0	0	0	0	0	0	0	0	0	0.011	0	0	0	0	0.028	0	0.018	0	0.038	0.023	0.057	0	0	0	0	0	0	0	0.025	0.026	0.029	0	0.012	0	0	0	0	0	0	0	0	0	0	0.026	0	0
1191	CLU	13.544	18.673	29.512	8.872	27.061	13.112	17.247	30.618	7.017	8.657	20.082	6.042	5.399	7.382	11.495	8.389	2.637	1.652	94.094	28.684	7.656	5.975	16.867	15.028	5.944	15.836	25.912	22.197	10.752	24.233	10.15	16.766	9.215	12.688	11.641	8.073	8.155	11.452	31.208	9.526	96.476	52.483	14.592	25.425	8.529	32.941	9.344	10.335
1192	CLIC1	61.829	125.232	79.77	85.375	35.969	125.139	163.561	100.513	268.926	73.858	40.454	145.386	89.24	35.589	97.028	57.208	222.394	26.32	79.294	53.804	83.457	59.341	87.721	54.236	42.568	59.81	56.157	49.946	93.686	56.214	65.313	51.899	57.301	54.815	86.743	75.508	50.886	54.657	24.131	77.782	35.257	88.829	57.462	58.76	39.434	36.313	158.956	105.998
1193	CLIC2	0.461	1.282	0.041	0.358	0	0.627	1.004	1.049	0	1.222	0.003	0.682	0.271	0.285	0.126	0.573	0.004	0	0.117	0.777	1.644	1.801	1.139	0.578	0.165	2.288	1.179	0.324	0.064	2.67	0.221	2.16	1.429	0.436	0.26	0.342	0.203	0.507	0.107	0.228	0.177	0.841	2.368	0.839	0.698	1.796	0.476	0.424
1195	CLK1	0	0	0	0	0	0	0	0	0	0	0	0	0	0	0	0	0	0	0.107	0	0	0	0	0	0	0	0	0.007	0	0	0	0	0	0	0	0	0	0	0	0	0	0	0	0	0	0	0	0
1196	CLK2	0.011	0	0	0	0	0	0	0	0	0	0	0	0	0	0	0	0	0	0	0	0	0	0	0	0	0	0	0	0	0.036	0	0	0.017	0	0	0	0	0.004	0	0	0	0	0	0	0	0	0	0
1198	CLK3	0	0	0.008	0	0	0	0.004	0	0.193	0	0	0	0	0.001	0	0	0	0	0.02	0	0	0	0	0	0	0	0	0	0	0	0	0	0	0	0	0	0	0	0	0	0	0	0	0	0	0	0	0
1200	TPP1	16.803	3.763	10.518	4.033	0.628	4.555	3.383	3.089	9.217	2.464	0.942	3.671	4.598	2.957	11.129	7.144	5.856	0.823	1.747	5.066	3.934	6.159	17.816	10.295	3.189	5.353	3.251	14.997	7.031	6.015	7.95	11.751	3.498	4.232	20.065	4.804	8.105	6.649	7.668	4.604	1.323	5.649	6.075	7.656	4.889	2.356	3.03	2.582
1201	CLN3	0	0	0	0	0	0	0	0	0.044	0	0	0	0	0	0	0	0	0	0.005	0	0	0	0	0	0	0	0	0	0	0	0	0	0	0	0	0	0	0.009	0	0	0	0	0	0	0	0	0.002	0
1203	CLN5	0.429	0.09	0.012	0.133	0.011	0.062	0.05	0.057	0.333	0.053	0.003	0.037	0.059	0.089	0	0	0.367	0.02	0.067	0.059	0.329	0.14	0.026	0	0	0.112	0.012	0.003	0.497	0.313	0.241	0.559	0.02	0	0.02	0.032	0	0.516	0.064	0.023	0	0.034	0.059	0.134	0.124	0.073	0.066	0.032
1207	CLNS1A	0.016	0.116	0.583	0.109	0.154	0	0.685	0.555	0.612	0.01	0	0.282	0.023	0.024	0	0	0	0.134	0.199	0.26	0.401	0.241	1.886	0.649	0.243	0.014	0.017	0.438	0.039	0	0.381	0.49	0.364	0.258	0.158	0.932	0.152	0.618	0	0.142	0.276	0.232	0.018	0.039	0.298	0.003	0.159	0.018
1208	CLPS	0	0	1.09	0.022	0.553	0	0.226	0	0	0.137	0.062	0	0	0	0	0	0	0	0.924	0.093	0	0	0	0	0	0	0	0.111	0	0	0	0	0	0	0	0	0	0	0	0	0	0	0	0	0.203	0.08	0	0
1209	CLPTM1	0.363	0.241	0.409	0.329	0.125	0.08	0.387	0.142	0.6	0.289	0.052	0.223	0.158	0.174	0	0.045	2.991	0.139	0.485	0.601	0.428	0.523	0.011	0.029	0.045	1.644	0.197	1.005	0.196	0.073	0.223	1.324	0.729	1.587	0.234	0	0.21	0.061	0.097	0.096	0.157	0.404	0.137	0.876	0.213	0.075	0.46	0.167
1211	CLTA	19.926	21.481	30.438	12.868	4.286	6.123	12.401	4.513	11.53	4.961	2.767	6.717	6.388	7.005	11.817	10.505	14.491	1.016	16.419	42.402	6.348	10.467	46.481	12.621	8.562	6.507	8.478	11.574	11.004	9.982	13.166	5.77	6.236	8.789	15.958	18.517	11.701	16.016	3.299	13.949	3.494	3.73	18.731	11.988	12.124	12.124	13.148	6.921
1212	CLTB	106.263	23.139	23.559	74.062	1.438	57.435	6.969	6.673	3.293	6.07	1.691	9.853	6.708	7.219	17.534	200.238	12.754	6.139	4.023	14.965	96.144	7.299	17.423	118.139	1.181	73.052	15.603	4.438	95.216	119.109	8.892	10.333	8.46	11.838	7.339	12.829	9.151	10.658	3.346	9.12	1.076	0.991	109.194	63.566	6.899	10.235	11.017	10.509
1213	CLTC	15.551	28.454	19.044	18.31	6.366	20.36	18.246	17.639	28.5	16.854	6.966	16.592	15.99	13.984	16.22	19.231	60.801	7.237	12.515	14.611	20.14	15.423	17.394	15.143	6.965	18.094	12.989	9.692	17.987	14.299	14.79	17.529	13.358	13.46	19.696	13.778	6.845	19.657	4.634	22.418	7.735	15.606	21.201	20.532	13.252	7.806	17.443	16.44
1215	CMA1	0.201	2.608	0.097	0.076	0	1.959	0.126	1.139	0	0	0	0.867	0.098	0.583	0.107	0.694	0	0.252	0	1.268	0	0.33	0	0.061	0.06	2.128	3.233	0.013	0.487	1.006	0	1.467	0.134	1.509	0.088	11.343	0	0	0.202	0.229	0.813	0.761	1.023	0.641	0	1.345	0.174	0.042
1230	CCR1	0	0	0	0	0	0	0	0	0	0	0	0	0	0	0	0	0	0	0	0	0	0.005	0	0	0	0	0	0	0	0	0	0	0	0	0	0	0	0	0	0	0	0	0	0	0	0	0	0
1232	CCR3	0	0	0	0	0	0	0	0	0	0	0	0	0	0.001	0	0	0	0	0	0	0	0	0	0	0	0	0	0	0	0	0	0	0	0	0	0	0	0	0	0	0	0	0	0	0	0	0	0
1234	CCR5	0	0	0	0	0	0	0	0	0	0	0	0	0	0	0	0	0	0	0	0	0	0	0	0	0.004	0	0	0	0	0	0	0	0	0	0	0	0	0	0	0	0	0	0	0	0	0	0	0
1235	CCR6	0	0	0	0	0	0	0	0	0	0	0	0	0	0	0	0	0	0	0	0	0	0	0	0	0	0	0	0	0	0	0	0	0	0	0	0	0	0	0	0	0	0	0	0	0	0	0	0
1236	CCR7	0	0	0	0	0	0	0	0	0	0	0	0	0	0	0	0	0	0	0	0	0	0	0	0	0	0	0	0	0	0	0	0	0	0	0	0	0	0	0	0	0	0	0	0	0	0	0	0
1238	CCBP2	0.002	0	0	0	0	0	0	0	0	0	0	0	0	0	0	0	0	0	0	0	0	0	0	0	0	0	0	0	0	0	0	0	0	0	0	0	0	0	0	0	0	0	0	0	0	0	0	0
1240	CMKLR1	0	0	0	0	0	0	0	0	0	0	0	0	0	0	0	0	0	0	0	0.073	0	0	0	0	0	0	0	0	0	0	0	0	0	0	0	0	0	0	0	0	0	0	0	0	0	0	0	0
1241	LTB4R	0	0	0.042	0	0	0	0	0	0	0	0.045	0	0	0	0.071	0	0	0	0.251	0	0	0	0	0	0.256	0	0	0	0	0	0	0	0	0	0	0	0	0	0.13	0	0	0	0	0	0	0	0.022	0
1244	ABCC2	0	0	0	0	0	0	0	0	0	0	0	0	0	0	0	0	0	0	0	0	0	0	0	0	0	0	0	0	0.096	0	0	0	0	0	0	0	0	0	0.099	0	0	0	0	0	0	0	0	0
1258	CNGB1	0	0	0	0	0	0	0	0	0	0	0	0	0	0	0	0	0	0	0	0	0	0	0	0	0	0	0	0	0	0	0	0	0	0	0.14	0	0	0	0	0	0	0	0	0	0	0	0	0
1259	CNGA1	0	0	0	0	0	0	0	0	0	0	0	0	0	0	0	0	0	0	0	0	0	0	0	0	0	0	0	0	0	0	0	0	0	0	0	0	0	0	0	0	0	0	0	0	0	0	0	0
1261	CNGA3	0	0	0	0	0	0	0	0	0	0	0	0	0	0	0	0	0	0	0	0	0	0	0	0	0	0	0	0	0	0	0	0	0	0	0	0	0	0	0	0	0	0	0	0	0	0	0	0
1263	PLK3	0	0	0.076	0	0	0	0	0	0	0	0	0	0	0	0	0	0	0	0	0	0	0	0	0	0	0	0	0	0	0	0	0	0	0	0	0	0	0	0	0	0	0	0	0	0	0	0	0
1264	CNN1	25.784	15.75	1.891	3.097	1.838	5.934	12.223	29.494	7.737	15.585	8.876	42.077	4.315	31.047	2.569	1.197	1.376	87.491	0.088	9.507	3.402	20.053	4.732	3.559	5.161	26.077	67.407	2.616	4.631	63.989	7.059	25.167	10.164	67.239	27.226	2.471	11.199	2.649	3.373	16.552	9.214	12.589	29.34	8.393	1.361	36.186	5.197	2.043
1265	CNN2	6.676	5.328	21.131	3.929	6.659	0.957	6.111	4.892	6.025	4.38	6.597	1.022	4.562	3.88	5.585	2.661	15.031	1.636	6.985	3.531	2.01	3.372	6.748	2.321	4.419	5.908	5.443	4.583	7.094	4.257	5.414	3.103	0.676	0.714	4.476	3.252	8.77	5.486	4.381	4.515	2.501	11.561	3.97	8.887	4.12	10.094	3.439	3.967
1266	CNN3	3.48	1.8	12.863	2.493	5.396	2.699	3.213	2.237	4.423	1.976	3.846	1.871	0.635	2.22	2.48	1.506	2.461	7.229	2.585	2.49	0.84	1.568	1.209	0.968	0.281	2.226	5.489	4.333	1.793	2.549	3.03	3.859	0.515	1.158	1.565	1.086	4.781	3.841	1.448	3.73	2.721	3.458	4.513	2.762	2.69	3.735	1.413	1.595
1267	CNP	2.221	1.263	1.695	1.661	0.308	1.615	2.839	2.23	1.932	2.089	0.701	0.794	1.288	1.519	1.051	1.822	11.13	1.819	2.128	2.264	1.901	0.984	1.726	0.744	0.416	1.085	1.267	1.228	1.526	1.546	1.459	1.815	0.917	1.085	1.728	0.689	0.134	1.06	1.073	3.726	1.257	1.394	2.484	2.294	1.951	2.958	2.794	2.031
1271	CNTFR	0	0	0	0	0	0	0	0	0	0.008	0	0	0	0	0	0	0	0	0	0	0	0	0	0	0	0	0	0	0	0	0	0	0	0	0	0	0	0	0	0	0	0	0	0	0	0.067	0	0
1272	CNTN1	0	0	0	0.001	0	0	0	0	0	0	0	0	0	0	0	0	0	0.002	0	0	0	0	0	0	0	0	0	0	0	0	0	0	0	0	0	0	0	0	0	0	0	0.004	0	0	0	0.091	0	0
1277	COL1A1	25.945	110.568	215.076	67.546	10.958	29.599	18.518	68.91	8.21	29.558	5.595	15.193	9.751	38.847	44.635	125.688	3.849	0.82	43.494	79.779	2.303	22.665	0.168	0.022	12.865	104.134	239.75	62.507	50.009	64.664	14.307	39.315	9.769	61.785	0.232	0	0.052	0.002	76.539	38.623	27.918	429.661	165.761	66.037	20.009	225.852	9.513	4.912
1278	COL1A2	21.256	81.28	162.355	45.037	10.614	23.839	14.21	79.808	14.966	21.264	4.393	22.85	12.007	35.016	36.549	116.078	4.016	0.589	54.835	178.258	3.206	21.498	0.738	0.287	7.194	60.302	134.684	53.902	31.988	59.862	14.302	52.694	8.686	49.855	0.038	0	0.127	0	47.757	24.763	26.819	332.688	97.84	56.651	20.105	148.212	20.395	6.164
1280	COL2A1	0	0.109	0	0.052	0	0	0.015	0.164	0	0.029	0	0	0	0	0	0	0	0	0	0.225	0	0	0	0	0	0.195	0	0.01	0.068	0.047	0	0	0	0.01	0	0	0	0	0.02	0	0	0	0.021	0.097	0	0	0	0
1281	COL3A1	1.872	15.14	13.984	4.295	0.415	0.181	0.438	0.418	0.634	0.328	0.305	0.066	0.533	1.754	4.544	13.303	0.34	0	1.392	0.539	0.295	1.111	0.044	0	0.151	19.969	16.262	2.513	7.169	6.881	3.388	14.889	0.22	0.118	0.179	0	0.001	0	20.887	1.171	0.137	2.237	12.298	9.645	0.948	1.866	1.337	0.944
1282	COL4A1	0.893	0.692	2.041	0.737	0.405	0.3	1.019	0.378	0.364	0.519	0.289	0.399	0.244	0.293	0.674	0.461	0.207	0.096	2.916	1.934	0.039	0.052	0	0	0.32	0.771	4.364	1.118	0.934	0.736	1.03	0.579	0.02	0.098	0	0	0.002	0	3.072	0.489	0.52	1.533	2.635	0.987	0.153	0.352	0.325	0.172
1284	COL4A2	1.6	1.684	4.66	0.733	0.381	0.803	1.434	1.729	1.408	0.743	0.611	0.807	0.397	0.494	1.288	1.388	0.42	0.195	5.771	3.396	0.318	0.476	0	0	1.266	1.869	5.092	1.439	2.505	2.01	1.777	1.498	0.213	1.095	0.069	0	0.018	0	6.566	2.379	0.967	2.568	5.218	1.511	1.062	1.941	0.467	0.268
1285	COL4A3	0.411	0.217	0	0	0	0	0	0	0	0	0	0	0	0	0	0	0	0	0.002	0	0	0	0	0	0	0	0	0	0.042	0	0	0	0	0	0	0	0	0	0	0	0	0	0.06	0.351	0	0	0	0
1286	COL4A4	0	0	0	0	0	0	0	0	0	0	0	0	0	0	0	0	0	0	0	0	0	0	0	0	0	0	0	0	0.01	0	0.005	0.009	0	0	0	0	0	0	0	0	0	0	0	0	0	0	0	0
1287	COL4A5	0.279	0.143	0.652	0.16	0.09	0.157	0.558	0.354	0.323	0.127	0.103	0.201	0.073	0.153	0.394	0.262	0.072	0.046	0.55	0.969	0	0	0	0	0.283	0.241	0.652	0.153	0.352	0.298	0.77	0.219	0	0	0	0	0	0	0.881	0.221	0.184	0.59	1.495	0.244	0.11	0.2	0.136	0.072
1288	COL4A6	0.031	0.177	0	0.22	0	0.023	0.016	0.091	0	0.143	0	0.072	0.278	0.032	0	0.103	0	0	0	0.034	0	0	0	0	0	0.05	0.261	0	0.01	0.011	0	0.06	0	0.013	0	0	0	0	0	0.022	0	0.087	0.102	0.052	0.007	0	0.225	0
1289	COL5A1	0.105	0.06	0.389	0.017	0.078	0	0.196	0.159	0.073	0.109	0.022	0.006	0.006	0.056	0.023	0.189	0.003	0	0.003	0	0	0.001	0.014	0.007	0.004	0.039	0.026	0.095	0.017	0.02	0	0.023	0	0	0	0	0.003	0.001	0.074	0.015	0	1.29	0.112	0.046	0.077	0.073	0.146	0
1290	COL5A2	0.259	0.241	2.125	0.189	0.083	0.015	0.17	0.141	0.513	0.235	0.091	0.193	0.03	0.031	0.008	0.012	0.067	0	0.074	0.055	0.021	0.03	0	0	0.046	0.507	0.476	1.599	0.246	0.126	0.021	0.12	0.072	0.39	0.012	0	0	0	0.169	0.068	0.062	0.406	0.142	0.06	0.109	0.072	0.127	0.024
1291	COL6A1	23.197	37.416	69.866	17.464	4.084	9.442	23.541	23.847	8.957	10.852	5.096	16.925	10.253	9.531	14.093	12.623	3.235	5.096	18.997	49.087	3.891	6.998	2.104	0.262	12.849	55.052	63.563	13.785	21.456	55.964	22.632	40.953	5.266	35.372	0.509	0.412	0.365	0.415	41.519	15.705	10.291	35.458	52.589	18.148	6.629	31.453	12.482	7.222
1292	COL6A2	29.141	47.291	64.055	14.896	6.292	8.579	27.106	26.785	12.769	14.354	6.642	24.698	11.028	14.95	12.225	14.902	6.256	7.608	22.223	37.186	4.98	10.026	0.34	0.077	16.208	69.218	76.377	18.047	29.897	86.047	25.233	65.038	9.874	61.077	0.786	0.394	0	0.396	37.109	19.664	14.066	32.625	56.027	20.777	15.716	51.135	8.732	7.437
1293	COL6A3	29.373	54.179	66.746	25.208	9.782	13.515	21.739	32.473	20.109	16.006	5.611	22.066	11.849	15.29	24.247	17.489	6.389	5.785	31.11	41.29	5.463	10.173	11.357	1.951	14.213	72.225	86.102	23.892	30.512	67.038	27.244	47.23	8.285	50.56	4.333	1.473	1.184	1.443	39.482	20.18	15.38	46.875	55.034	22.769	13.537	55.265	18.381	8.738
1294	COL7A1	0.011	0.443	10.264	0.138	0.165	0	0.15	0.016	0.623	0.135	0.187	0.149	0.085	0.002	0	0	0.022	0.357	0.189	0	0.435	0.003	0.055	0.002	0.11	0.524	0.023	0.05	0.19	0.137	0.103	0.086	0.424	0.532	0.053	0	0	0.002	0.326	0.179	0.001	0.023	0.039	0.096	0.17	0.036	0.089	0.072
1295	COL8A1	0	0	0.029	0.006	0.024	0	0	0	0.027	0.047	0.063	0	0	0	0	0	0	0.002	0.068	0	0	0.008	0	0	0.02	0.02	0.185	0.08	0	0.035	0	0.023	0	0.002	0	0	0	0	0	0.024	0.021	0.094	0	0	0.007	0.087	0	0
1296	COL8A2	0	0	0	0	0	0	0	0	0	0	0	0	0	0	0	0	0	0	0	0	0	0	0	0	0	0	0.104	0	0	0	0	0	0	0	0	0	0	0	0	0	0	0	0	0	0	0	0	0.008
1298	COL9A2	0	0	0	0	0	0	0	0	0	0	0	0	0	0	0	0	0	0	0	0	0	0	0	0	0	0	0	0	0	0	0	0	0	0	0	0	0	0.002	0	0	0	0	0	0	0	0	0	0
1299	COL9A3	0.07	0	0	0	0	0	0	0	0	0	0	0	0	0	0	0	0	0	0	0	0	0	0	0	0	0	0	0	0	0	0	0	0	0	0	0	0	0	0	0	0	0	0.093	0	0	0	0	0
1300	COL10A1	0	0	0	0	0	0	0	0	0	0	0.057	0	0	0	0	0	0	0	0	0	0	0	0	0.019	0	0	0	0	0	0	0	0	0	0	0	0	0	0	0	0	0	0	0	0	0	0	0	0
1301	COL11A1	0	0.003	0.096	0	0.007	0	0	0	0	0	0	0	0	0	0	0	0	0	0	0	0	0.006	0	0	0	0	0	0.062	0	0	0	0	0	0	0	0	0	0	0	0	0	0	0	0	0	0	0	0
1302	COL11A2	0	0	0	0	0	0	0	0	0	0	0	0	0	0	0	0	0	0	0	0	0	0	0	0	0	0	0	0	0	0	0	0	0	0	0	0	0	0.012	0	0	0	0	0	0	0	0	0	0
1303	COL12A1	0.828	1.105	35.656	0.953	5.051	0.446	4.731	0.594	13.32	0.483	5.254	0.533	1.003	0.283	1.003	0.465	13.364	0.111	6.756	1.51	0.208	0.169	0.456	0.018	0.819	1.476	1.192	3.812	2.556	0.925	1.028	0.874	0.156	0.613	0.252	0.084	0.223	0.007	2.379	0.273	0.766	0.851	1.442	0.873	0.595	0.574	2.402	0.873
1305	COL13A1	0	0	0	0	0	0	0	0	0	0	0	0	0	0	0	0	0	0	0	0	0	0	0	0	0	0	0	0	0	0	0	0	0	0	0	0	0	0	0	0	0	0	0	0	0	0	0	0
1306	COL15A1	0.29	0.233	1.176	0.387	0.088	0.693	1.529	2.597	1.021	1.44	0.386	2.092	0.577	0.713	0.96	1.08	0	0.228	1.054	1.147	0.518	1.107	1.715	1.221	0.558	1.413	1.098	0.537	0.547	0.447	0.325	0.94	1.051	1.334	0.85	0.867	0.612	0.998	3.453	1.391	0.286	1.11	1.75	0.948	0.965	1.881	0.547	0.418
1307	COL16A1	0	0	0.032	0	0	0	0	0.008	0	0	0	0	0	0	0	0	0	0	0	0	0	0	0	0	0	0	0.09	0	0	0	0	0.001	0	0	0	0	0	0	0	0	0	0	0.058	0.039	0	0	0	0
1308	COL17A1	0	0.057	1.758	0.011	0	0.035	0	0.023	0	0.004	0	0.589	0.01	0.002	0.018	0	0.092	0.044	0	0	0.012	0	0	0	0	0	0	0	0.009	0.034	0	0.102	0.013	0.045	0	0.016	0	0	0	0.002	0	0.002	0	0	0	0	0.018	0.405
1310	COL19A1	0	0	0	0	0	0	0	0	0	0	0	0	0	0	0.016	0	0	0	0	0	0	0	0	0	0	0	0	0	0	0	0	0	0	0	0	0	0	0	0	0	0	0	0	0	0	0	0	0
1311	COMP	0	0	0	0	0.031	0	0	0	0.052	0	0.003	0	0	0	0	0	0	0	0	0	0	0	0	0	0	0	0	0	0	0.05	0	0	0.001	0	0	0	0	0	0	0	0.044	0	0	0	0	0	0	0
1312	COMT	5.813	12.812	14.431	12.306	2.403	11.835	21.639	29.126	12.279	16.248	2.872	11.451	6.962	14.042	2.954	8.609	8.003	10.43	1.81	10.977	5.78	3.999	1.715	1.859	1.124	5.037	4.828	2.021	2.508	4.501	2.553	3.275	1.145	2.105	2.988	1.503	1.29	2.368	1.254	6.434	1.318	8.469	11.005	9.262	3.927	2.827	6.571	8.979
1314	COPA	8.39	14.19	8.999	13.798	1.792	10.915	11.466	10.011	9.186	5.555	1.549	10.318	6.349	6.108	9.873	7.352	26.053	1.765	4.386	10.761	7.357	5.542	8.648	11.692	2.82	9.795	6.453	3.161	10.072	8.091	10.01	9.308	7.412	6.347	7.755	6.307	3.211	9.548	2.123	10.3	3.427	5.552	9.856	10.696	7.067	6.569	8.683	8.449
1315	COPB1	5.221	7.879	6.3	5.895	1.629	4.161	8.587	7.87	6.766	8.468	1.218	6.576	5.723	4.647	5.617	4.536	20.217	1.156	4.385	5.338	7.755	6.455	7.822	7.193	1.366	5.684	4.493	2.435	5.497	5.558	6.043	6.482	5.658	6.361	7.552	4.688	2.443	6.537	1.084	6.695	2.462	5.264	7.002	8.43	4.552	5.093	8.301	5.328
1316	KLF6	0	0	0	0.005	0	0	0	0	0	0	0	0	0	0	0	0	0	0.005	0	0	0.005	0	0	0	0	0	0.008	0	0	0	0.082	0	0	0.005	0	0	0	0	0	0.007	0	0	0	0	0	0	0	0
1317	SLC31A1	0	0	0	0	0	0	0	0	0.091	0	0.091	0	0.11	0	0	0	0	0	0	0	0	0	0	0	0	0	0.021	0.108	0	0	0	0.129	0.062	0	0	0	0	0	0	0	0	0	0	0.049	0.127	0.055	0	0
1325	CORT	0	0	0	0	0	0	0	0	0	0	0	0	0	0	0	0	0	0	0	0	0	0	0	0	0	0	0	0	0	0	0	0	0	0	0	0	0	0	0	0	0	0	0	0	0	0	0	0
1326	MAP3K8	0	0	0	0	0	0	0	0	0	0	0.014	0	0	0	0	0	0	0	0	0	0	0	0	0	0	0	0	0	0	0	0	0	0	0	0	0	0	0	0	0	0	0	0	0	0.007	0	0	0.174
1327	COX4I1	24.397	10.996	18.991	127.593	6.069	22.489	28.565	32.928	17.383	53.699	3.738	67.105	19.894	67.025	15.893	51.376	143.368	9.461	30.347	73.66	55.77	104.519	1.829	5.607	16.107	59.675	70.363	18.124	33.775	36.699	41.6	30.045	43.273	48.599	24.58	3.03	2.578	33.167	4.857	127.791	9.846	49.112	107.082	82.895	81.877	47.659	25.122	34.721
1329	COX5B	34.075	40.841	28.717	68.471	2.972	74.258	55.712	84.278	44.11	41.229	6.539	68.233	39.078	94.537	37.444	83.099	50.701	14.177	38.434	51.42	67.429	185.077	20.464	27.665	11.197	28.944	31.673	21.56	33.034	30.842	29.209	58.827	51.724	48.305	45.008	38.012	42.95	83.521	9.859	136.157	3.319	85.433	110.51	53.495	71.589	48.785	52.598	28.272
1337	COX6A1	0.634	1.092	0	2.942	0	0.204	1.245	4.081	0.45	3.321	0	3.537	0	1.369	0	0.32	1.454	0	0	0	5.359	12.201	3.003	1.623	0.258	1.01	0	0.223	0	0.477	0	0.339	2.145	6.174	1.828	0.323	3.122	8.046	0	1.076	0	4.489	2.724	3.348	0.124	0	0	0
1340	COX6B1	24.918	42.032	15.813	40.678	1.973	42.397	26.138	106.58	43.477	88.311	3.731	43.465	22.203	68.695	29.023	63.63	61.913	6.683	10.53	32.39	0.577	73.293	10.301	38.509	16.026	36.686	40.682	6.265	36.74	33.332	32.477	30.152	7.156	0	3.74	43.54	20.823	109.93	8.627	95.594	7.788	42.881	113.933	87.499	46.108	41.23	15.802	34.429
1345	COX6C	38.972	0.979	13.048	30.412	0.443	3.775	16.315	5.646	6.574	25.519	0.564	35.971	13.796	28.914	73.637	109.529	29.385	9.863	10.789	40.445	44.855	77.055	0.999	17.099	35.625	96.378	53.714	25.665	47.007	19.087	27.217	72.615	58.291	32.15	35.851	2.474	24.918	69.037	25.467	207.387	0.652	3.603	42.67	38.985	22.302	13.815	4.233	32.936
1346	COX7A1	0.098	0.3	0.082	0.115	0.061	0.359	0.473	0.326	0	0	0	0	0	0	0	0	0	0	0.037	0	0	0.048	0	0	0.126	0.364	0.066	0.072	0.112	0.186	0	0.297	0	0.082	0	0	0.75	0	0.096	0.163	0.153	0.422	0.283	0.115	0.225	0.574	0	0
1347	COX7A2	9.477	19.323	26.972	43.354	2.852	20.111	14.03	17.662	12.926	32.013	3.989	17.422	11.655	41.421	8.025	74.313	30.362	8.137	10.701	25.803	104.165	180.081	8.182	12.08	5.706	11.737	36.576	13.173	13.287	11.347	13.414	7.136	87.654	85.325	43.356	41.193	11.649	27.478	11.874	171.547	6.009	42.734	65.246	41.844	69.972	22.876	55.069	23.062
1349	COX7B	0	0	0	0	0	0	0	0	0	0	0	0	0	0	0	0	0	0	0	0	0	0	0	0	0	0	0	0	0	0	0	0	0	0	0	0	0	0	0	0	0	0	0	0	0	0	0	0
1350	COX7C	4.528	3.915	2.11	6.399	0.541	3.44	3.68	7.376	2.959	5.706	0.92	5.066	2.537	6.453	8.356	17.375	14.668	1.519	9.488	14.836	5.597	30.374	1.378	4.223	3.266	11.609	13.825	4.223	4.732	4.085	4.484	4.86	20.575	17.643	5.332	0	1.628	12.162	1.584	11.842	0.456	1.729	22.037	6.999	3.862	2.573	2.622	3.195
1351	COX8A	22.491	0.326	0.915	9.808	0.06	0	0	0.049	0	1.59	0.789	25.419	2.48	22.129	9.717	24.235	54.115	7.44	7.368	32.28	52.666	95.72	0	0	7.315	17.007	17.686	10.479	8.502	15.493	8.305	17.955	51.239	79.914	2.524	0	0	17.845	0.067	18.888	0	0	63.295	34.028	0	0.099	0.09	0.02
1352	COX10	0	0	0	0	0	0	0	0	0	0	0.002	0	0	0	0	0	0	0	0	0	0	0	0	0	0	0	0	0	0	0	0	0	0	0	0	0	0	0	0	0	0	0	0	0	0	0	0	0
1353	COX11	0.023	0.039	0.007	0.04	0.008	0.107	0.025	0.015	0.016	0	0.015	0.041	0.025	0.027	0.057	0.052	0.353	0	0	0.115	0	0	0	0	0	0.019	0.042	0.003	0.032	0.038	0.004	0.024	0	0	0	0	0	0	0	0.079	0.014	0	0.065	0.054	0	0.057	0	0
1355	COX15	0.024	0	0.057	0	0	0	0.066	0.067	0.245	0.158	0.024	0.109	0.081	0.039	0	0.024	0.192	0.005	0.684	0.004	0.039	0.018	0	0	0.008	0.016	0.012	0.014	0	0	0.029	0.016	0.059	0.059	0	0	0	0.033	0	0.103	0	0	0	0	0.227	0.033	0.28	0.057
1356	CP	1.736	2.846	9.815	3.41	8.45	18.368	9.001	3.766	7.938	3.603	4.901	3.748	4.177	1.921	6.965	3.748	2.681	1.719	20.66	12.047	4.982	4.398	4.654	3.392	2.493	3.382	12.847	4.493	15.23	5.851	2.879	5.198	4.734	6.276	4.845	2.598	6.107	5.286	1.922	1.838	21.023	4.368	3.259	2.77	6.526	5.743	7.89	10.998
1357	CPA1	0	0.619	2.226	0.371	1.352	0.028	0.158	0.113	2.103	4.139	0.442	0.027	0.165	0.253	0	0.013	0	0	0.103	0	0	0	0	0	0	0	0.619	1.226	0.01	0.031	0.189	0	0	0	0	0	0.121	1.187	0.101	0.232	0	0.047	0	0	0.265	1.03	0	0
1358	CPA2	0	0	0.107	0.013	0	0	0	0.076	0.03	0.134	0	0	0	0.026	0	0.081	0	0	0.036	0.015	0	0.181	0.01	0	0	0	0	0.073	0	0	0	0	0	0	0	0	0.056	0.335	0	0.169	0	0.062	0.042	0.058	0.123	0.079	0	0
1359	CPA3	0.403	2.799	0	0.066	0	0.796	0.252	0.917	0	0.021	0	1.76	0.09	1.791	0.065	0.317	0	0.721	0	3.454	0.022	1.127	0.069	0.256	0.104	1.698	4.189	0.025	0.545	1.688	0.215	0.824	0.836	6.773	0.085	1.23	0	0	0.405	0.317	0.526	0.697	1.721	0.902	0	2.272	0.329	0.162
1360	CPB1	0	0.025	2.296	0.346	0.541	0.038	0.374	0.299	2.679	2.514	0.881	0.006	0.208	0.72	0	0	0	0	0.97	0	0	0	0	0	0	0	0.532	0.71	0	0	0.156	0	0	0	0	0	0.464	1.331	0.183	0.453	0	0	0	0	0.738	0.918	0	0.007
1361	CPB2	0.02	0.048	0.371	0	1.18	0.437	0.24	0.002	0.094	0.059	1.157	0.039	0	0.017	0.032	0	0	0	3.123	0.266	0.271	0.334	0	0	0.195	0.064	1.483	2.091	0.021	0	0.052	0.246	0.355	0.285	0	0	0.212	0.021	0.457	0	2.239	0.045	0.031	0	0.029	0	0.078	0.04
1362	CPD	0.375	0.229	0.597	0.25	0.012	0.05	0.395	0.324	0.286	0.232	0.046	0.918	0.217	0.142	0.176	0.153	3.191	0.058	0.218	0.213	0.477	0.265	0.171	0.056	0.009	0.146	0.075	0.001	0.294	0.18	0.13	0.267	0.508	0.724	0.297	0.013	0.02	0.087	0.04	0.413	0.077	0.033	0.317	0.692	0.109	0.129	0.394	0.233
1363	CPE	0	0.589	0	0.107	0	0	0.022	0.193	0	0.289	0	0.393	0	0	0	0	0	0	0	0.259	0.22	0.002	0	0.08	0	0.172	0.18	0	0	0.219	0	1.178	0.311	0.173	0	0.432	0	0.139	0.016	0	0	1.348	0	0.946	0.012	0.046	0.186	0.246
1364	CLDN4	0	0	0.037	0	0.019	0.051	0	0	0.569	0	0.426	0.391	0.043	0	0	0	0.927	0.116	0.188	0	0.034	0	0	0	0	0	0	0	0	0	0	0	0.131	0.154	0	0	0	0	0	0	0.028	0	0	0	0	0	0.701	0.037
1365	CLDN3	2.338	0	0.033	5.896	2.065	7.539	2.392	0	5.791	0.202	1.903	3.755	2.116	0	3.062	0	2.7	0.103	0.167	0	0.03	0	0	0	0	0	5.145	0	0.098	0	0.437	0.314	1.255	0.99	0	0	0	0	0	0	6.52	0	0	0	0	0	2.329	0.033
1366	CLDN7	0.104	0	0	0	0	0	0.487	0	1.122	0.184	0.76	3.298	1.656	0	0	0	2.82	0.82	0.489	0	0	0	0	0	0.062	0	0.086	0.041	0.02	0	0.044	0.112	0.143	0.439	0	0	0	0	0.038	0	0	0	0	0	0	0	0	0
1368	CPM	0.008	0.1	0.036	0.054	0	0	0.005	0.108	0.038	0.072	0	0	0.02	0.031	0	0.149	0	0.001	0.045	0.039	0.057	0.06	0	0	0	0.004	0.055	0.045	0.018	0.036	0.004	0.15	0.093	0.251	0	0	0	0.03	0	0.087	0	0.01	0.074	0.06	0.024	0.111	0.024	0.01
1369	CPN1	0	0.01	0.046	0	0.025	0	0.153	0.021	0.047	0.127	0.035	0.032	0.015	0.138	0.184	0	0	0.004	0.185	0	0.029	0.008	0.015	0.017	0.008	0.006	0.075	0.074	0.083	0	0	0.012	0.024	0.021	0	0	0.021	0.054	0.024	0	0.077	0	0	0	0.178	0.002	0.043	0.006
1370	CPN2	0.026	0.092	0.082	0.022	0.198	0.172	0.083	0.011	0.141	0.059	0.116	0.051	0.073	0.016	0.035	0	0.005	0.029	0.047	0.02	0.043	0.074	0.039	0	0.053	0.047	0.354	0.362	0.185	0.409	0.011	0.113	0.048	0.022	0.003	0	0.08	0.05	0.01	0	0.744	0	0.013	0.007	0.108	0.007	0.09	0.095
1371	CPOX	0.626	0.33	0.952	0.377	0.108	1.043	1.56	0.397	0.598	0.878	0.263	0.538	0.314	0.256	0.322	1.019	4.036	0.071	0.994	0.107	0.369	0.27	0.278	0.114	0.098	0.304	1.103	1.495	0.6	0.084	1.215	0.598	0.23	0.447	0.38	0.932	0.384	1.355	0.173	0.41	0.04	0.463	0.218	0.723	0.376	0.358	0.569	0.634
1373	CPS1	120.772	3.302	0.024	19.554	0.21	42.381	27.783	0.003	0.118	4.475	5.559	68.283	12.3	0.02	0.026	0	0.047	0.006	0.079	1.21	1.549	0	0.018	32.265	11.268	0.008	36.053	0.089	0.012	0	0.522	5.325	44.947	95.594	1.584	0.022	0	1.204	11.376	0.119	0.231	0.008	0	0.016	0.009	0.011	0.044	0.02
1374	CPT1A	1.831	1.017	1.164	2.297	0.943	2.657	1.434	1.503	1.49	1.253	0.68	2.288	1.459	1.168	2.313	2.174	8.052	0.277	1.935	2.326	1.038	0.735	0.109	0.125	0.55	1.227	3.528	0.482	1.766	1.79	0.659	0.981	1.042	1.236	0.5	0.07	0.103	0.355	0.729	1.748	1.615	3.097	1.644	1.907	1.285	0.983	1.501	1.939
1375	CPT1B	0	0	0	0	0	0	0	0.021	0.022	0	0.007	0.006	0	0	0	0	0	0	0	0	0	0	0	0	0	0	0.01	0	0	0	0.004	0	0	0	0	0	0	0	0	0	0	0	0	0	0	0	0	0
1376	CPT2	1.23	0.949	0.213	3.443	0.141	1.624	2.108	3.803	1.135	2.612	0.316	2.338	1.159	2.455	0.903	1.306	5.691	0.561	0.171	1.618	1.602	2.53	1.322	1.319	0.266	1.931	1.475	0.248	1.235	0.861	0.568	1.259	1.642	1.335	0.825	0.678	0.423	1.416	0.193	2.567	0.458	0.782	2.505	2.295	2.075	1.246	1.358	1.873
1378	CR1	0	0	0.079	0.001	0.003	0	0	0	0.398	0	0.006	0	0.085	0	0	0	0	0	0.397	0	0	0	0	0	0.028	0	0	0.239	0	0.058	0	0.004	0	0	0	0.011	0	0	0.086	0	0.003	0	0	0	0.009	0.043	0.01	0
1379	CR1L	0	0	0.005	0	0.008	0	0	0	0.32	0	0.003	0	0.199	0	0	0	0	0	0.046	0	0	0	0	0	0.017	0	0	0.009	0	0.01	0	0.011	0	0	0	0.027	0	0	0.011	0	0.008	0	0	0	0	0.014	0	0
1380	CR2	0	0	0	0.005	0	0	0	0	0	0.011	0	0	0	0	0	0	0	0	0	0	0	0	0	0	0	0	0.002	0	0	0.061	0	0.041	0	0	0	0	0	0	0	0.003	0	0	0	0	0	0.03	0	0
1381	CRABP1	0	0	0	0	0.271	0.33	0.115	0.08	0.203	0	0	0	0	0.042	0	0.122	0	2.124	0.242	0.118	0	0.411	0	0	0	0.016	0.083	0	0	0.119	1.662	0.041	0	0.022	0	0	0	134.434	0.431	0	0	0.041	0.342	0.429	0	0.159	0	0
1382	CRABP2	0.167	0	2.964	0	1.003	0	1.353	0.01	1.023	0	0.017	0.062	0.212	0	0.548	0	0	98.053	0.081	0.129	0	0.478	0	0	0	0.043	0	0	0.119	0	4.092	0	0.029	0	0.226	0	0.409	0.035	0	0	0	0	0	0	0	0	0.335	0.109
1384	CRAT	0.331	0.228	0.076	1.748	0.001	1.272	1.302	1.898	2.053	1.183	0.512	0.779	0.566	1.812	0.174	1.198	2.421	0.554	1.583	1.292	0.577	2.34	1.169	0.767	0.144	0.561	1.995	0.379	0.449	0.436	0.383	0.539	0.765	1.129	0.084	0.096	0.066	1.768	0.107	4.111	0.277	0.86	1.461	1.299	1.722	0.683	0.167	0.337
1385	CREB1	0.282	0.003	0.25	0.487	0.009	0.042	0.11	0.401	0.96	0.038	0.148	0.302	0.35	0.039	0.349	0.099	0	0.026	0.809	0.694	0.124	0.193	0.548	0.4	0.144	0.064	0.535	0.048	0.295	0.223	0.17	0.846	0.066	0.172	0.197	0.257	0.179	0.537	0.284	0.463	0.007	0.783	0.077	0.161	0.522	0.231	0.763	0.587
1386	ATF2	0.005	0.016	0	0.022	0	0	0.026	0.099	0.023	0.014	0.005	0.011	0.005	0.012	0	0	0	0.003	0	0	0.012	0	0.233	0	0	0.006	0	0	0	0.011	0	0.027	0	0.007	0.006	0.004	0	0	0	0.002	0	0	0	0.02	0.022	0.015	0	0
1387	CREBBP	0.02	0.012	0.036	0.015	0.01	0	0.023	0.032	0.049	0	0.005	0.005	0.014	0.003	0	0	0	0.002	0.013	0.001	0.01	0.009	0.013	0.009	0.016	0.005	0.006	0.023	0.008	0.013	0.011	0.008	0.008	0.007	0.016	0	0.005	0.012	0.002	0.01	0.003	0	0.016	0.018	0.011	0.037	0.024	0.031
1388	ATF6B	0	0	0	0	0	0	0	0.497	0	0	0	0	0	0	0	0	0.126	0.002	0	0	0	0	0	0	0	0	0	0	0	0	0	0	0	0	0	0	0	0	0	0	0	0	0	0	0	0	0	0
1390	CREM	0.371	0.003	0.33	0.242	0.011	0.055	0.145	0.112	0.265	0.051	0	0.341	0.103	0.052	0.324	0.131	0	0.035	0	0.023	0.164	0.18	0.584	0.454	0.19	0.085	0.103	0.063	0.23	0.119	0.224	0.438	0.087	0.19	0.163	0.105	0.236	0.329	0.121	0.163	0.009	0.028	0.102	0.212	0.239	0.304	0.18	0.125
1392	CRH	0	0	0	0	0	0	0	0	0	0	0	0	0	0	0	0	0	0	0	0	0	0	0	0	0	0	0	0	0	0	0	0	0	0	0	0	0	0	0	0	0	0	0	0	0	0	0	0
1394	CRHR1	0	0	0	0	0	0	0	0	0	0	0	0	0	0	0	0	0	0	0	0	0	0	0	0	0	0	0	0	0	0	0	0	0	0	0	0	0.227	0	0	0	0	0	0	0	0	0	0	0
1395	CRHR2	0	0	0	0	0	0	0	0	0	0	0	0	0	0	0	0	0	0	0	0	0	0	0	0	0	0	0	0	0	0	0	0	0	0	0	0	0	0	0	0	0	0	0	0	0	0	0	0
1396	CRIP1	21.005	190.798	7.491	37.48	0.585	0.695	12.808	1.862	3.262	0	0.002	13.381	5.094	3.446	59.95	10.334	34.846	2.264	0	14.521	43.908	19.2	26.913	34.977	1.102	41.455	27.873	12.685	49.219	49.922	26.546	35.749	80.597	141.633	14.401	63.353	45.621	52.18	2.117	3.725	0.706	0	18.83	36.211	2.509	6.962	14.422	0.123
1397	CRIP2	2.13	7.645	6.884	2.953	1.542	1.863	4.457	5.284	1.572	3.145	1.653	7.33	4.124	3.274	12.049	5.857	0.539	2.555	0.059	15.834	4.033	3.211	6.206	1.823	1.834	11.278	10.804	3.635	5.759	7.068	4.404	8.705	3.791	4.216	0.558	1.886	5.865	6.195	4.388	3.504	5.105	9.25	5.157	3.153	1.991	11.624	4.22	3.606
1398	CRK	1.746	2.267	1.032	1.612	0.273	1.917	2.031	2.015	1.335	1.585	0.256	2.684	1.125	1.216	0.878	1.272	1.981	0.754	1.136	4.243	2.245	1.384	2.983	2.671	0.394	2.038	1.111	0.36	1.828	2.826	1.083	1.226	2.72	2.168	1.604	2.22	2.28	2.68	0.419	2.23	0.414	3.836	2.646	1.886	1.326	0.658	2.013	1.652
1399	CRKL	3.232	10.209	3.053	1.536	0.646	1.81	1.564	1.58	2.263	1.881	0.544	2.266	1.189	0.952	0.455	0.748	2.415	1.931	0.786	1.481	2.133	1.773	2.41	1.808	0.762	1.184	1.341	1.223	1.442	1.902	1.385	2.593	1.492	2.095	2.937	4.335	2.045	3.369	0.377	1.137	0.301	0.745	1.852	2.107	0.387	0.825	1.62	1.738
1400	CRMP1	0.359	0.571	0.646	0.454	0.13	0.673	0.953	1.363	0.86	0.336	0.182	0.772	0.175	0.691	0.206	0.548	0.542	0.215	0.285	1.208	0.262	0.56	1.185	0.57	0.59	0.888	1.42	0.273	0.254	1.228	0.776	0.726	0.391	0.928	0.668	0.345	0.578	0.51	0.339	0.399	0.281	0.944	0.346	0.378	0.871	2.841	0.566	0.444
1401	CRP	0	0	12.769	1.572	1.283	0	0.147	0.052	0.143	0	0	0	0	0	0	0	0	0	0.286	0	0.227	0.145	0	0.034	0	0	3.724	2.732	5.499	2.73	0.313	0.536	0	0	0.136	0	0.767	0.226	0	0	2.094	0	0	0	0.743	0	0.381	0
1404	HAPLN1	1.986	1.443	0.1	0.313	0	0.657	0.436	1.501	0.006	1.347	0	0.507	0.226	0.218	0.096	1.963	0.072	1.148	0	1.299	0.024	0.121	0.869	0.452	0	2.469	2.917	0	0.17	0.2	0.022	0.24	0.789	0.172	0.099	0.093	0.404	0.086	0	1.125	0	0.374	0.277	0.292	0.137	0.665	0.694	0.305
1406	CRX	0	0	0	0	0	0	0	0	0	0	0	0	0	0	0	0	0	0	0	0	0	0	0	0	0	0	0	0	0	0	0	0	0	0	0	0	0	0	0	0	0	0	0	0	0	0	0	0
1407	CRY1	0	0	0	0	0	0	0	0	0	0	0	0	0	0	0	0	0	0	0	0	0	0	0	0	0	0	0	0	0	0	0	0	0	0	0	0	0	0	0	0	0	0	0	0	0	0	0	0
1408	CRY2	0	0	0	0	0	0	0	0	0	0.005	0	0	0	0	0	0	0	0	0	0	0	0	0	0	0	0	0	0	0	0	0	0	0	0	0	0	0	0	0	0	0	0	0	0	0	0	0	0
1409	CRYAA	0	0	0	0	0	0	0	0	0	0	0	0	0	0	0	0	0	0	0	0	0	0	0	0	0	0	0	0	0	0	0	0	0	0	0	0	0	0	0	0	0	0	0	0	0	0	0	0
1410	CRYAB	1.341	1.262	0.253	0.846	0.063	2.905	2.085	4.746	0.576	2.145	0.409	3.915	0.297	1.746	0.919	1.56	0	6.076	0.065	13.463	0.784	4.027	0.886	2.491	0.27	9.964	5.995	0.386	0.64	4.075	0.394	3.678	1.342	8.468	2.222	1.575	2.179	1.504	0.142	2.479	1.177	2.537	2.648	2.472	0.923	10.582	0.722	0.677
1414	CRYBB1	0	0	0	0	0	0	0	0	0	0	0	0	0	0	0	0	0	0	0	0	0	0	0.063	0	0	0	0	0	0	0.005	0	0	0	0	0	0	0	0	0	0	0	0	0	0	0	0	0	0
1415	CRYBB2	0	0	0	0	0	0	0	0	0	0	0	0	0	0	0	0	0	0	0	0	0	0	0	0	0	0	0	0	0	0	0	0	0	0	0	0	0	0	0	0	0	0	0	0	0	0	0	0
1417	CRYBB3	0	0	0	0	0	0	0	0	0	0	0	0	0	0	0	0	0	0	0	0	0	0	0	0	0	0	0	0	0	0	0	0	0	0	0	0	0	0	0	0	0	0	0	0	0	0	0	0
1420	CRYGC	0	0	0	0	0	0	0	0	0	0	0	0	0	0	0	0	0	0	0	0	0	0	0	0	0	0	0	0	0	0	0	0	0	0	0	0	0	0	0	0	0	0	0	0	0	0	0	0
1421	CRYGD	0	0	0	0	0	0	0	0	0	0	0	0	0	0	0	0	0	0	0	0	0	0	0	0	0	0	0	0	0	0	0	0	0	0	0	0	0	0	0	0	0	0	0.014	0	0	0	0	0
1428	CRYM	0	0.003	0	0	0	0	0.025	0	0.443	0	0	0	0	0	0	0	0	0.045	0	0	0.063	0	0	0	0	0	0.024	0	0	0	0.064	0.053	0	0	0	0	0	0	0	0	0.131	1.31	0	0	0	0.008	0	0
1429	CRYZ	4.421	5.843	5.505	21.78	0.693	14.284	5.862	10.386	4.695	7.409	23.029	10.215	53.41	5.376	6.76	6.026	12.946	5.543	46.938	17.388	41.063	44.93	2.532	5.876	6.795	19.177	7.45	1.255	20.015	5.043	1.55	5.869	107.486	176.743	3.844	10.371	2.887	14.656	1.522	9.041	13.247	5.183	16.381	26.731	5.002	79.601	5.953	5.966
1431	CS	9.136	10.513	7.151	12.914	1.76	6.841	13.405	18.527	10.913	29.839	3.424	13.186	10.54	21.481	11.964	23.821	27.891	6.286	14.441	20.213	16.101	50.97	18.62	9.329	8.357	16.806	14.605	12.93	10.461	11.135	18.878	23.495	21.369	21.733	16.505	10.124	7.712	28.614	2.953	41.14	2.864	8.88	23.42	20.846	25.334	9.57	12.288	14.302
1432	MAPK14	0.718	0.243	1.175	1.083	0.505	0.529	0.843	0.409	2.321	0.847	0.685	0.898	0.529	0.47	0.645	0.423	4.154	0.93	2.426	1.302	1.278	0.922	1.419	1.14	1.343	0.684	0.953	0.932	0.705	0.878	0.78	0.677	0.919	1.296	1.031	0.463	0.609	0.726	0.822	1.089	0.295	0.266	0.511	0.648	0.738	0.555	1.948	0.996
1434	CSE1L	3.324	2.111	8.937	1.895	0.791	1.252	5.481	2.28	8.264	1.864	1.702	4.326	2.074	1.363	1.427	0.728	8.491	1.778	7.345	2.028	2.17	1.481	1.495	1.27	1.504	3.021	1.694	2.261	2.572	1.727	2.124	1.841	1.322	3.233	1.683	0.347	0.617	1.953	1.233	1.567	1.265	0.927	1.557	1.718	2.416	1.84	4.289	1.974
1435	CSF1	0	0	0	0	0	0	0	0	0	0	0	0	0	0	0	0	0	0	0	0	0.041	0.053	0	0	0	0	0	0	0	0	0	0	0	0	0	0	0	0	0	0	0	0	0	0	0	0	0	0
1436	CSF1R	0	0	0	0	0	0	0	0	0	0	0	0	0	0	0	0	0	0	0	0	0	0.004	0	0.001	0	0	0	0.016	0	0	0	0	0	0	0	0	0.001	0.013	0	0	0	0	0	0.032	0	0	0	0
1438	CSF2RA	0	0	0	0	0	0	0	0	0	0	0	0	0	0	0	0	0	0	0	0	0	0	0	0	0	0	0	0	0	0	0	0	0	0	0	0	0	0	0	0	0	0	0	0	0	0.022	0	0
1441	CSF3R	0	0	0	0	0	0	0	0	0	0	0	0	0	0	0	0	0	0	0	0	0	0	0	0	0	0	0	0	0	0	0	0	0	0	0	0	0	0	0	0	0	0	0	0	0	0	0	0
1442	CSH1	0.961	0	0	0	0	0	0	0	0	0	0	0	0	0	0	0	0	0	0	0	0	0	0	0	0	0	0	0	0	0	0	0	0	0	0	0	0	0	0	0	0	0	0	0	0	0	0	0
1443	CSH2	1.362	0	0	0	0	0	0	0	0	0	0	0	0	0	0	0	0	0	0	0	0	0	0	0	0	0	0	0	0	0	0	0	0	0	0	0	0	0	0	0	0	0	0	0	0	0	0	0
1444	CSHL1	1.166	0	0	0	0	0	0	0	0	0	0	0	0	0	0	0	0	0.002	0	0	0	0	0	0	0	0	0	0	0	0	0	0	0	0	0	0	0	0	0	0	0	0	0	0	0	0	0	0
1445	CSK	0.637	1.259	1.143	0.834	0.423	0.933	1.967	0.907	1.71	1.012	0.383	1.02	1.02	0.87	0.151	0.719	1.713	1.197	1.068	1.073	1.053	1.037	1.751	0.861	0.243	1.137	1.427	1.241	4.696	6.9	0.536	1.435	0.809	0.406	1.872	0.929	0.537	1.322	0.165	0.782	0.245	0.462	1.141	0.862	0.853	2.562	1.389	1.704
1452	CSNK1A1	0.815	0.966	1.36	2.697	0.249	1.483	3.573	0.486	0.606	0.618	0.039	0.797	0.306	0.294	0.678	0.908	4.269	1.846	0.123	0.565	1.396	0.347	2.403	1.134	0.38	1.602	1.047	0.378	2.163	0.78	1.347	1.226	1.162	1.06	1.01	0.758	0.966	1.677	0.144	0.807	1.395	4.072	0.943	1.613	0.177	0.064	1.01	0.842
1453	CSNK1D	0.154	0.011	0.146	0.013	0	0.014	0.155	0.043	0.46	0.085	0.504	0.233	0.135	0.07	0	0	0.35	0.206	0.296	0.006	0.057	0.17	0.074	0.027	0.003	0	0.076	0.024	0.166	0.055	0.045	0.045	0.078	0.087	0	0	0.011	0.348	0.024	0.038	0.318	0.002	0.05	0.055	0.017	0	0.254	0.033
1454	CSNK1E	0.158	0.012	0.149	0.013	0	0.014	0.159	0.044	0.471	0.087	0.376	0.239	0.138	0.072	0	0	0.307	0.056	0.29	0.006	0.058	0.174	0.075	0.028	0.003	0	0.077	0.025	0.101	0.046	0.02	0.046	0.073	0.078	0	0	0.011	0.131	0.025	0.039	0.083	0.002	0.051	0.042	0.017	0	0.085	0.034
1455	CSNK1G2	0.038	0.032	0.034	0.017	0	0	0.031	0.011	0.05	0	0.005	0.003	0	0	0	0	0.129	0.055	0.004	0.008	0.057	0	0.002	0	0.005	0.008	0.008	0.013	0.029	0.015	0	0.031	0.005	0.016	0.014	0	0	0.004	0.019	0.027	0	0	0.06	0.078	0.016	0	0	0
1456	CSNK1G3	0.038	0.029	0.033	0.017	0	0	0.028	0.011	0.05	0	0.005	0.003	0	0	0	0	0.22	0.038	0.004	0.008	0.072	0.009	0.002	0	0.005	0.008	0.008	0.012	0.028	0.015	0	0.03	0.013	0.03	0.014	0	0	0.004	0.018	0.027	0	0	0.059	0.077	0.015	0	0	0.027
1457	CSNK2A1	1.836	1.749	2.809	1.262	0.52	1.858	3.879	2.378	6.371	1.501	1.084	1.569	0.974	1.026	1.379	0.987	2.772	0.723	4.643	1.374	2.409	0.926	1.89	2.584	0.708	1.163	1.245	0.946	1.25	1.089	0.988	1.579	1.151	1.154	1.767	2.025	2.761	1.734	0.593	1.522	0.821	1.579	1.75	1.502	1.534	0.702	1.959	1.879
1459	CSNK2A2	0.599	0.563	1.747	0.992	0.184	0.35	0.453	1.043	3.265	0.943	0.351	0.663	0.306	0.691	0.143	0.07	1.333	0.173	0.629	0.829	0.354	0.404	0.57	1.099	0.156	0.244	0.325	0.241	0.52	0.41	0.348	0.278	0.152	0.809	0.718	0.216	0.322	0.71	0.224	0.337	0.234	0.485	0.77	0.365	0.325	0.22	0.521	0.392
1460	CSNK2B	2.455	1.435	3.916	2.696	0.386	0.903	3.528	2.273	5.931	1.158	1.831	2.775	2.112	2.486	1.516	1.025	8.548	1.07	4.899	2.234	3.364	4.234	2.179	1.045	1.641	2.13	1.461	1.203	2.628	3.136	2.707	3.886	1.53	1.717	1.823	1.951	1.291	1.847	0.854	1.427	0.221	0.892	5.264	2.504	1.458	0.591	2.426	2.179
1462	VCAN	2.106	1.574	4.412	0.939	0.512	2.845	3.237	3.243	3.435	1.672	0.465	2.909	0.552	0.558	2.35	2.685	0.714	0	0.98	1.99	0.561	0.568	1.318	1.352	0.448	3.229	1.968	0.118	0.55	0.931	0.322	1.152	1.675	1.598	0.205	1.452	0.655	0.413	0.678	0.829	0.309	2.169	0.775	1.031	0.771	1.314	1.076	0.702
1464	CSPG4	0.196	0.161	0.158	0.119	0.012	0.007	1.059	0.464	0.475	0.068	0.066	0.074	0.124	0.005	0.144	0.078	0.012	0.006	0.206	0.043	0.079	0.097	0.351	0.139	0	0.03	0.257	0.037	0.347	0.094	0.112	0.067	0.12	0.293	0.105	0.036	0.209	0.002	0.135	0.033	0.004	0.024	0.304	0.025	0.126	0.117	0.158	0.063
1465	CSRP1	25.551	45.094	18.802	19.507	6.879	89.326	26.77	107.83	26.311	36.935	17.189	91.365	38.297	65.222	19.969	21.594	13.822	65.251	9.554	92.931	8.586	20.26	19.942	10.603	16.357	65.934	148.42	8.68	12.274	65.787	35.691	50.732	22.538	47.129	9.887	9.839	13.368	14.588	5.856	41.423	11.269	31.715	67.753	21.272	4.638	143.144	18.243	8.751
1466	CSRP2	0.665	0.961	3.321	1.309	0.735	1.552	0.407	1.244	0.784	0.237	1.245	1.209	0.4	1.475	0.059	0.374	0.093	0.384	0.939	4.107	0.22	1.105	1.609	0.474	0.817	2.622	3.642	1.052	0.14	2.126	0.552	4.391	0.333	1.375	2.122	0.068	1.857	1.579	0.584	2.301	0.535	1.675	3.444	1.827	0.428	5.225	0.41	0.744
1468	SLC25A10	0.9	0.505	0.25	0.953	0.086	0.426	0.358	0.873	0.256	0.596	0.329	7.455	4.349	3.633	0.666	1.01	3.169	0.569	0.793	3.558	0.824	0.276	0.138	0.097	0.083	0.488	0.833	1.218	0.576	0.295	0.993	0.839	0.398	0.597	0.446	7.241	1.414	4.373	0.134	1.503	2.012	0.872	0.76	0.995	0.361	0.313	30.299	33.472
1469	CST1	0	0	0.438	0.041	0	0	0	0	0	0	2.857	0	0	0	0	0	0	0	0	0	0	0	0	0	0.03	0.308	0	0	0	0	0	0	0.013	0.052	0.029	0.578	0	0	0	0	0	0	0	0	0	0	0	0
1470	CST2	0	0	0.215	0	0	0	0	0	0	0	0.874	0	0	0	0	0	0	0	0	0	0	0	0	0	0	0	0	0	0	0	0	0	0	0	0	0	0	0	0	0	0	0	0	0	0	0	0	0
1471	CST3	12.374	21.576	8.108	22.432	1.514	15.871	34.459	111.553	19.842	43.687	1.509	20.135	31.858	27.419	31.066	47.949	41.124	1.186	2.459	28.772	79.685	29.04	26.822	27.451	2.747	29.116	16.721	2.963	38.763	56.272	4.694	18.739	29.768	44.86	9.504	37.334	9.534	17.275	5.371	51.488	10.913	112.719	30.697	26.116	12.632	30.621	15.291	28.883
1472	CST4	0	0	0.572	0.098	0	0	0	0	0	0	1.077	0	0	0	0	0	0	0	0	0	0	0	0	0	0.076	0.231	0	0	0	0	0	0	0.01	0.093	0	0.57	0	0	0.034	0	0	0	0	0	0	0	0	0
1473	CST5	0	0	0	0	0	0	0	0	0	0	0	0	0	0	0	0	0	0	0	0	0	0	0	0	0	0	0	0	0	0	0	0	0	0	0	0	0	0	0	0	0	0	0	0	0	0	0	0
1474	CST6	0	0	0.085	0	0	0	0	0	0	0	0.023	0	0	0	0	0	0	0.232	0	0	0	0	0	0	0	0	0	0	0	0	0	0	0	0	0	0	0	0	0	0	0	0	0	0	0	0	0	0
1475	CSTA	0	0.145	0.293	0.197	1.28	0	0	0.191	0.475	0.135	0.113	0	2.978	0.112	0.188	0.35	0	19.573	1.265	0	0.031	0.063	0.057	0.365	0.697	5.638	0.038	0.103	0.211	0.312	0.065	0.34	0	0.177	0	0.149	0	0	1.408	1.53	0.228	0.98	0	0.082	0	0.025	1.151	0.779
1476	CSTB	51.768	45.721	60.154	58.486	21.161	139.166	63.684	64.081	71.718	51.566	11.104	54.665	30.279	43.238	74.132	148.588	47.332	3788.15	29.697	50.341	153.04	97.741	99.369	76.022	26.712	108.857	43.059	61.381	65.118	71.516	35.317	48.273	77.321	99.335	94.197	214.299	187.136	111.269	19.331	75.399	37.051	67.747	48.726	34.652	32.572	31.719	59.348	77.233
1477	CSTF1	0.385	0.226	0.7	0.135	0.113	0.12	0.522	0.306	1.081	0.173	0.192	0.249	0.181	0.12	0.179	0.175	0.488	0.103	0.753	0.154	0.164	0.144	0.68	0.307	0.095	0.211	0.161	0.138	0.216	0.255	0.326	0.446	0.131	0.155	0.116	0.16	0.312	0.435	1.096	0.055	0.07	0.089	0.203	0.302	0.299	0.134	0.286	0.36
1478	CSTF2	0.95	0.393	0.513	0.201	0.22	0.491	0.561	0.147	2.324	0.179	0.518	0.659	0.514	0.424	0.446	0.173	0.685	0.339	0.739	0.361	0.213	0.366	0.393	0.209	0.43	0.465	0.224	0.436	0.397	0.644	0.451	0.336	0.353	0.449	0.202	0.265	0.427	0.446	0.222	0.575	0.107	0.268	0.346	0.882	0.44	0.368	0.534	0.608
1479	CSTF3	0.088	0.139	3.975	0.127	0.047	0	0.43	0.401	3.161	0.102	0.121	0.204	0.195	0.053	0.501	0	0.036	0.012	3.049	0.339	0.17	0.085	12.934	0.117	0.13	0.051	0.123	0.35	0.096	0.11	0.896	0.321	0.038	0.329	0.199	0.091	0.124	0.129	0.057	0.112	0.019	0	13.571	15.083	0.149	1.123	2.66	0.048
1485	CTAG1B	0	0	0	0	0	0	0	0	0	0	0	0	0	0	0	0	0	0	0	0	0	0	0	0	0	0	0	0	0	0	0	0	0	0	0	0	0	0	0	0	0	0	0	0	0	0	0	0
1486	CTBS	0.049	0.039	0.269	0.687	0	0.357	0.127	0.689	0.055	0.266	0	0.052	0.175	0.313	0.227	0.154	0.25	0.089	0.201	0.038	0.512	0.202	2.446	1.153	0.062	0.261	0.096	0.154	0.14	0.241	0.116	1.032	0.128	0.111	1.085	0.11	0.673	2.099	0.177	0.104	0	0.063	0.234	0.386	0.44	0.271	0.851	0.78
1487	CTBP1	1.435	1.657	1.171	0.964	0.086	0.68	2.56	1.6	1.569	1.045	0.519	1.416	0.722	1.531	0.411	0.606	0.718	0.286	1.444	1.506	1.26	2.586	1.568	1.215	0.289	1.049	1.571	0.633	1.701	1.624	0.986	1.135	1.637	1.556	1.312	1.677	1.404	1.69	0.191	0.825	0.02	0.118	1.774	1.639	1.201	0.756	1.009	2.164
1488	CTBP2	1.262	0.675	0.676	0.45	0.155	0.12	0.826	0.61	0.892	0.472	1.627	0.532	0.537	0.358	0.412	0.103	0.169	0.425	0.303	0.198	0.341	0.832	0.738	0.597	0.21	2.031	0.925	0.925	0.965	2.594	0.521	0.766	0.783	0.872	0.146	0.555	0.605	0.913	0.139	0.268	0.319	0.126	0.68	1.625	0.335	0.486	0.582	4.199
1489	CTF1	0	0	0	0	0	0	0	0	0	0	0	0	0	0.006	0	0	0	0	0	0	0	0	0	0	0	0	0	0	0	0	0	0	0	0	0	0	0	0	0	0	0	0	0	0	0	0	0	0
1490	CTGF	0	0	0.051	0	0	0	0.012	0	0.114	0	0.002	0	0	0	0	0	0	0	0.57	0	0	0	0	0	0	0	0	0	0	0.008	0	0	0	0	0	0	0	0	0	0	0	0	0	0	0	0	0	0
1491	CTH	0.111	0.019	0	0.15	0	0.075	0	1.308	0.98	0.67	0.031	0.187	0.015	0.896	0.389	0.027	0.524	0	0	0.069	0.186	0.301	0.053	0.203	0	0.18	0.08	0	0.284	0.03	0.022	0.139	0.146	0.116	0.194	0.079	0	0.4	0	0.439	0.029	0.871	0.554	0.149	0.428	0.399	0.022	0
1493	CTLA4	0	0	0	0	0	0	0	0	0	0	0	0	0	0	0	0	0	0	0	0	0	0	0	0	0	0	0	0	0	0	0	0	0	0	0	0	0	0	0	0	0	0	0	0	0	0	0	0
1495	CTNNA1	6.782	12.117	6.777	10.839	1.4	5.405	10.266	12.021	7.908	11.72	1.961	12.586	5.599	6.337	5.531	8.878	25.269	8.981	6.744	10.067	9.691	5.947	15.522	36.567	0.773	11.026	7.086	0.996	12.812	6.187	7.767	7.156	7.393	6.953	8.477	10.279	9.117	17.24	1.63	8.716	2.904	11.972	9.905	10.497	4.658	3.878	9.454	11.384
1496	CTNNA2	1.018	1.704	0.692	2.889	0.124	0.321	2.937	2.082	1.426	2.951	0.331	2.845	1.122	1.052	1.152	1.536	3.956	2.093	0.614	1.37	1.066	0.624	1.167	1.009	0.08	1.012	1.462	0.135	2.117	0.749	1.034	0.906	1.174	0.636	1.206	1.655	0.655	1.303	0.269	1.359	0.227	1.028	1.668	1.431	0.601	0.343	2.582	1.623
1499	CTNNB1	2.603	7.077	2.58	7.504	0.658	4.076	7.143	9.888	6.028	7.191	4.931	8.105	4.379	4.566	2.754	4.587	5.436	12.529	2.229	6.705	10.012	5.039	3.108	4.37	0.315	6.394	4.888	0.955	7.506	4.508	3.395	3.735	6.352	5.628	4.049	3.69	2.275	5.574	1.325	7.777	0.963	7.646	6.753	8.377	2.57	2.828	5.143	7.858
1500	CTNND1	4.035	6.478	4.803	11.448	0.834	5.428	9.718	12.259	6.722	8.287	1.351	10.174	4.555	5.877	5.322	5.883	17.801	7.117	2.29	8.414	8.969	4.367	5.954	5.146	0.525	5.492	5.268	1.136	12.423	5.262	3.922	4.358	6.333	4.234	3.638	4.174	4.734	10.951	1.242	6.876	1.896	10.839	8.149	8.209	2.222	3.078	7.816	10.073
1501	CTNND2	0.002	0	0.002	0.002	0.001	0	0.001	0.005	0	0	0	0	0	0	0	0	0.005	0.003	0	0	0	0	0.003	0.004	0.001	0.003	0	0	0.003	0.001	0.002	0.002	0	0	0	0	0	0.002	0	0.002	0	0.001	0.005	0.005	0	0.004	0	0
1503	CTPS1	0.455	1.981	0.626	0.281	0.339	0.685	0.783	0.271	1.055	0.212	0.536	0.738	0.243	0.272	0.947	0.318	2.374	0.241	0.519	0.424	0.371	0.289	0.86	0.486	0.283	0.225	0.379	0.168	0.419	0.193	0.338	0.648	0.14	0.405	0.566	0.172	0.592	0.218	0.066	0.347	0.22	0.25	0.221	0.315	0.282	0.406	0.609	0.348
1504	CTRB1	0	0	0.248	0.123	0	0	0.018	0	0.934	2.382	0.01	0.205	0.083	0.027	0	0	0.12	0.015	0	0.008	0	0	0	0	0	0	0.027	0	0	0	0	0	0	0	0	0	0	0	0.097	0.211	0	0.022	0	0	0.265	0.964	0.064	0.053
1508	CTSB	9.528	1.274	15.845	15.062	1.51	7.831	207.633	6.055	17.376	7.241	1.822	6.107	7.394	4.405	27.213	5.747	22.328	4.843	89.836	10.024	2.6	3.728	9.524	6.714	21.585	9.766	7.111	42.127	15.552	10.689	6.867	7.17	1.622	2.277	20.711	5.066	6.992	6.195	8.967	15.529	2.357	2.059	4.312	2.004	10.462	18.728	14.811	9.915
1509	CTSD	75.339	26.871	89.824	64.044	4.678	20.873	78.294	81.082	100.087	42.308	21.421	45.972	66.652	39.761	69.61	33.701	161.148	3.723	32.878	43.55	46.262	72.026	112.041	78.745	33.012	23.413	36.508	53.195	63.944	43.073	54.2	32.62	59.591	46.738	77.533	69.715	63.25	111.491	46.778	36.338	11.66	30.121	40.63	44.255	51.939	37.93	71.417	39.466
1510	CTSE	33.777	75	0	119.744	0.079	4.631	194.665	390.391	2.938	115.116	0.151	36.567	45.093	88.991	55.009	127.044	245.872	0.014	1.395	46.731	373.972	38.633	36.618	40.011	8.727	153.943	7.39	0	124.629	131.274	49.277	15.269	162.23	50.565	56.1	144.023	29.858	62.615	4.643	82.528	0.557	27.179	206.521	124.932	12.881	15.664	34.602	237.821
1511	CTSG	10.616	6.343	68.494	0.317	57.173	0.692	2.172	0.733	31.99	0.262	8.665	0.205	3.467	0.841	106.507	11.46	3.066	0.175	131.245	1.007	0.453	3.919	5.293	0.972	158.868	16.678	3.551	61.444	3.786	9.533	39.59	14.373	0.818	2.626	27.607	5.324	26.24	4.062	98.489	0.485	13.01	0.466	3.586	3.583	4.737	1.686	18.775	0.293
1512	CTSH	11.363	1.469	4.833	2.338	1.207	1.168	6.129	4.343	9.044	6.934	0.658	1.941	4.285	2.332	4.22	1.203	12.843	0.118	33.227	5.664	4.228	3.559	8.564	5.147	3.343	1.532	1.434	0.509	1.792	2.913	7.89	3.784	3.816	1.744	2.465	2.444	9.39	7.036	3.33	3.48	1.423	2.124	3.084	4.378	5.721	1.546	5.131	3.522
1513	CTSK	0	0	0.6	0	0	0	0	0	0.06	0	0	0	0	0	0	0	0	0	0	0	0	0	0	0	0.029	0	0.795	0	0	0	0	0	0	0	0	0	0	0	0	0	0	0	0	0	0.031	0.034	0	0
1514	CTSL	0.192	0.304	1.838	0.957	0	1.623	0.307	0.76	1.355	0	0.224	0	0.212	0.303	0.765	0	1.206	0	2.517	0.258	0.27	0.454	3.175	2.432	0.427	0.407	0.291	3.079	0.685	0.83	0.355	0.629	0.182	0.547	0	0.091	1.03	1.357	0.6	0.288	0.018	0.133	0.661	0.566	1.355	0.738	0.704	0
1515	CTSV	0	0	0	0	0	0	0	0	0	0	0	0	0	0	0	0	0	0	0	0	0	0	0	0	0	0	0	0	0	0	0	0	0	0	0	0	0	0	0	0	0	0	0	0	0	0	0	0
1519	CTSO	0	0	0	0	0	0	0	0.045	0	0.025	0	0.022	0	0	0	0	0	0	0	0	0.012	0.011	0	0	0	0	0	0	0	0.004	0	0	0	0.014	0	0	0	0	0	0	0	0.023	0	0.009	0.036	0.025	0.022	0.026
1520	CTSS	11.355	5.666	4.806	4.402	1.142	13.333	4.045	1.967	6.697	2.351	1.242	3.746	5.252	4.54	9.947	2.149	7.464	0.055	10.347	6.205	3.116	4.113	9.562	9.07	8.432	2.892	4.474	2.297	4.392	2.499	3.71	4.527	3.574	1.817	8.148	6.461	6.046	3.916	2.026	2.057	1.061	1.334	6.66	14.504	5.065	3.539	5.672	6.208
1521	CTSW	0	0	0	0.002	0	0	0	0	0	0	0	0	0	0	0	0	0	0	0	0	0	0	0	0	0	0	0	0.001	0	0	0	0.003	0	0	0.002	0	0.005	0.014	0	0	0	0	0.005	0.012	0.004	0	0	0
1522	CTSZ	6.405	1.968	5.459	2.902	0.869	9.708	4.839	2.517	5.886	1.445	0.403	3.436	4.691	2.116	11.612	4.572	8.313	0.071	16.342	5.671	1.796	4.684	9.61	6.963	4.807	2.116	5.816	3.559	1.78	1.767	1.869	5.764	3.376	3.802	1.013	2.35	2.532	2.95	2.195	2.581	0.195	1.949	2.289	2.793	5.114	4.166	4.529	3.011
1523	CUX1	0.464	0.109	0.206	0.173	0.168	0.058	0.487	0.129	0.342	0.1	0.043	0.12	0.672	0.588	0.129	0.473	0.484	0.009	0.102	0.051	0.557	0.24	0.34	0.133	0.196	0.193	0.393	0.13	0.429	0.257	0.305	0.095	0.128	0.191	0.078	0.008	0.055	0.136	0.042	0.233	0.722	0.278	0.237	0.317	0.145	0.093	0.863	0.481
1525	CXADR	0.029	0.131	0	0.232	0.043	0.26	0.323	0.601	0.397	1.552	0.128	0.097	0.093	0.636	0.055	0.051	3.725	0.295	2.596	4.098	1.071	1.052	0.004	0.004	0.003	0.042	0.321	0.588	2.279	0.223	0.084	0.867	0.623	0.328	0	0	0.002	0.247	0	0.382	0.118	0.81	0.155	0.291	0.373	0.087	0.591	0.234
1527	TEX28	0	0	0	0	0	0	0	0	0	0	0	0	0	0	0	0	0	0	0	0	0	0	0	0	0	0	0	0	0	0	0	0	0	0	0	0	0	0	0	0	0	0	0	0	0.012	0.019	0	0
1528	CYB5A	23.954	19.198	2.667	73.786	6.606	50.694	21.196	30.36	6.49	36.975	3.276	18.883	11.463	12.118	15.113	48.064	33.539	2.63	16.125	38.699	38.719	15.905	16.545	13.158	1.317	20.313	55.425	2.979	34.195	26.557	7.211	13.512	19.754	8.202	14.74	30.919	15.399	16.826	3.828	34.822	2.558	36.355	61.729	30.333	6.102	7.104	9.429	19.973
1534	CYB561	0	0.102	0	0	0	0	0.248	1.05	0.32	0.776	0.026	0.295	0.556	0.366	0	0	0.816	0.128	0.265	0.094	0.409	0.121	0	0	0	0	0	0.007	0.068	0.019	0.148	0.248	0.174	0.051	0	0	0	0	0	0.221	0.096	0.532	0	0.048	0.209	0.193	0.376	0.419
1535	CYBA	3.048	0	2.208	0.917	0.082	0	0.866	0.118	9.355	0.853	1.454	1.12	1.838	0.424	2.307	1.619	1.798	0	21.622	3.407	1.65	2.791	0.15	0	10.261	1.315	1.61	5.03	0.686	1.144	1.25	3.503	0.239	0.288	3.099	0	0.053	0.201	4.504	0.679	0	0	0.963	1.122	3.549	1.415	2.68	1.294
1536	CYBB	0.772	0.812	3.759	0.557	2.199	0.63	0.641	0.239	2.422	0.232	1.052	0.736	1.048	0.682	0.84	0.425	0.832	0.008	7.561	1.875	0.294	1.614	0.365	0.125	5.122	0.977	0.368	1.933	0.291	1.302	0.461	0.574	0.181	0.054	0.483	0.162	0.28	0.164	2.329	0.201	1.453	0.062	0.889	0.591	1.792	1.306	2.87	1.699
1537	CYC1	6.376	10.873	3.935	12.787	1.122	8.348	7.588	14.484	6.854	16.932	1.827	9.783	9.538	8.256	2.394	5.085	12.747	1.898	2.542	7.202	1.927	6.207	0.68	1.363	1.203	22.614	6.082	2.65	7.603	5.856	2.469	4.276	5.021	3.107	27.978	0.585	1.433	2.695	1.019	12.021	5.132	20.282	19.612	12.813	5.546	3.583	28.747	34.341
1538	CYLC1	0	0	0	0	0	0	0	0	0	0	0	0	0	0	0	0	0	0	0	0	0	0	0	0	0	0	0	0	0	0	0	0	0	0	0	0	0	0	0	0	0	0	0	0	0	0	0	0
1540	CYLD	0	0.003	0.002	0.004	0	0	0.012	0.007	0	0	0.001	0.041	0.006	0.059	0	0.004	0	0.246	0	0.015	0.008	0	0	0	0.013	0	0	0.014	0	0.029	0	0.054	0.007	0	0	0.002	0	0.034	0	0	0	0	0.032	0.001	0.009	0.056	0	0
1543	CYP1A1	0	0	0	0	0	0	0	0	0	0	0	0	0	0	0	0	0	0	0	0	0	0	0	0	0	0	0	0	0	0	0	0	0	0.044	0	0	0	0	0	0	0	0	0	0	0	0	0	0
1544	CYP1A2	0	0	0	0	0	0	0	0	0	0	0	0	0	0	0	0	0	0	0	0	0	0	0	0	0	0	0	0	0	0	0	0	0	0	0	0	0	0	0	0	0	0	0	0	0	0	0	0
1545	CYP1B1	0	0	0	0	0	0	0	0	0	0	0	0	0	0	0	0	0	0	0	0	0	0	0	0	0	0	0.024	0	0	0	0	0	0	0	0	0	0	0	0	0.003	0	0.06	0	0	0	0	0	0
1551	CYP3A7	0	0.099	0	0.07	0	0	0	0	0	0.066	0	0.07	0.027	0.02	0	0	0.581	0.007	0	0	0.058	0	0	0	0	0.017	0.094	0	0.103	0.045	0	0	0.002	0.046	0	0	0.003	0.072	0.015	0.071	0	0.006	0.002	0	0	0	0	0.017
1553	CYP2A13	0	0	0	0	0	0	0	0	0	0	0	0	0	0	0	0	0	0	0	0	0.103	0	0	0	0	0	0	0	0	0	0	0	0	0	0	0	0	0	0	0	0	0	0	0	0	0	0	0
1555	CYP2B6	0	0	0	0	0	0	0	0	0	0	0	0	0	0	0	0	0	0	0	0	0	0	0	0	0	0	0	0	0	0	0	0	0	0	0	0	0	0	0.148	0	0	0	0	0	0	0	0	0
1557	CYP2C19	0	0.011	0	0.171	0	0	0.068	0	0	0	0	0.087	0	0	0.015	0.025	0	0	0	0	0	0	0	0	0	0	0.028	0	0.019	0.003	0.004	0.002	0	0	0	0	0	0	0	0	0	0	0.017	0.015	0	0	0.028	0
1558	CYP2C8	0.005	0.014	0	0.018	0	0	0	0	0	0.018	0	0	0	0	0.024	0.048	0	0	0	0	0.047	0.006	0.003	0	0	0	0.009	0	0.016	0.007	0.006	0.003	0.002	0.006	0	0	0	0.005	0.002	0.004	0	0	0.023	0.023	0.001	0	0	0.002
1559	CYP2C9	0	0	0	0.159	0	0	0.02	0	0	0	0	0.012	0	0	0.017	0	0	0	0	0	0	0	0	0	0	0	0.017	0	0.014	0	0	0	0	0	0	0	0	0	0	0	0	0	0	0	0	0	0.033	0
1562	CYP2C18	0.256	0.285	0	0.522	0	0.048	0.121	0.038	0	0.407	0	0.034	0.381	0.243	0.177	0.269	0	0	0	6.694	0.117	0.005	0.002	0	0	0	0.089	0	0.47	0.201	0.076	0.057	0.027	0.033	0.056	0	0	0.024	0.001	0.006	0	0.054	0.1	0.234	0.003	0.013	0.74	0.164
1565	CYP2D6	0	0	0	0	0	0	0	0	0	0.003	0	0.004	0	0	0	0	0	0	0	0	0	0	0	0	0	0	0.014	0	0	0	0	0	0	0	0	0	0	0	0	0	0	0	0	0	0	0	0	0
1571	CYP2E1	0	0	0	0	0	0	0	0	0	0	0	0	0	0	0	0	0	0	0	0	0	0	0	0	0	0	0	0	0	0	0	0	0	0	0	0	0	0	0	0.002	0	0	0	0	0	0	0	0
1572	CYP2F1	0	0	0	0	0	0	0	0	0	0	0	0	0	0	0	0	0	0	0	0	0	0	0	0	0	0	0	0	0	0	0	0	0	0	0	0	0	0	0	0	0	0	0	0	0	0	0	0
1573	CYP2J2	0	0	0	0.015	0	0.011	0.027	0	0.055	0.01	0.007	0.182	0	0.023	0	0	0.108	0.018	0	0.021	0.02	0	0.002	0.076	0	0	0	0	0	0	0	0	0	0	0.016	0.054	0.009	0.002	0	0.001	0	0	0	0.006	0	0	0.005	0
1576	CYP3A4	0.006	0.399	0	0.792	0	0.241	1.323	0.872	0.002	1.659	0	3.311	0.835	0.14	0	0.048	13.656	0.02	0	0	0.987	0.098	0.035	0	0	0.228	0.661	0	0.468	0.266	0	0	0.902	1.988	0	0	0.173	0.441	0.015	1.571	0.013	0.695	0.002	0.01	0	0	0	1.026
1577	CYP3A5	1.289	3.777	0	5.421	0	0	0.128	0.18	0.118	3.551	0	0.083	0.583	0.662	0.014	0.315	17.425	0.178	0	0.077	2.045	0.35	0.812	0.114	0.07	5.316	0.064	0	2.798	1.855	0.013	0.01	1.027	0.65	0.028	0	0.228	2.13	0.306	1.755	0.107	2.078	0.189	0.084	0	0	0.001	0.048
1579	CYP4A11	0	0	0	0	0	0	0	0	0	0	0	0	0	0	0	0	0	0	0	0	0	0	0	0	0	0	0	0	0	0	0	0	0	0	0	0	0	0	0	0	0	0	0	0	0	0	0	0
1580	CYP4B1	0	0	0	0	0	0	0	0	0	0	0	0	0	0	0	0	0	0.004	0	0	0	0	0	0	0	0	0	0	0	0	0	0	0	0	0	0	0	0	0	0	0	0	0	0	0	0	0	0
1581	CYP7A1	0	0	0	0	0	0	0	0	0	0	0	0	0	0	0	6.943	0	0	0	0	0	0	0	0	0	0	0	0	0	0	0	0	0	0	0	0	0	0	0	0	0	0	0	0	0	0	0	0
1582	CYP8B1	0	0	0	0	0	0	0	0	0	0	0	0	0	0	0	0	0	0	0	0	0	0	0	0	0	0	0	0	0	0	0	0	0	0	0	0	0	0	0	0	0	0	0	0	0	0	0.062	0
1583	CYP11A1	0	0	0	0	0	0	0	0	0	0	0	0	0	0	0	0	0.275	0	0	0	0	0	0	0	0	0	0	0	0	0	0	0	0	0	0	0	0	0	0	0	0	0	0	0	0	0	0	0
1584	CYP11B1	0	0	0	0	0	0	0	0	0	0	0	0	0	0	0	0	0	0	0	0	0	0	0	0.003	0	0	0	0	0	0	0	0	0	0	0	0	0	0	0	0	0	0	0	0	0	0	0	0
1585	CYP11B2	0	0	0	0	0	0	0	0	0	0	0	0	2.008	0	0	0	0	0	0	0	0.029	0	0	0.003	0	3.724	0	0	0.056	0	0	0	0	0	0	0	0	0	0.158	0	0	0	0	0	0	0	0	0
1586	CYP17A1	0	0	0	0	0	0	0	0	0	0	0	0	0	0	0	0	0.001	0	0	0	0	0	0	0	0	0	0	0	0	0	0	0.007	0	0	0	0	0	0	0	0	0	0	0	0	0	0	0	0
1588	CYP19A1	0	0	0.187	0	0	0	0	0	0	0	0	0	0	0	0	0	0	0	0	0	0	0	0	0	0	0	0	0	0	0	0	0	0	0	0	0	0	0	0	0	0	0	0	0	0	0	0	0
1591	CYP24A1	0	0	0.005	0	0	0	0	0	0	0	0	0	0	0	0	0	0	0	0	0	0	0	0	0	0	0	0	0	0	0	0	0	0	0	0	0	0	0	0.002	0	0	0	0	0	0	0	0	0
1593	CYP27A1	0.088	0.011	0.017	0.734	0	1.026	0.152	0.117	0.259	0.133	0	0.161	0.495	0.045	0.027	0.052	0	0	0.08	0.016	0.09	0.058	0.001	0	0.05	0.15	1.394	0.209	0.143	0.098	0.021	0.094	0.216	0.269	0.004	0	0.003	0.012	0.003	0	0.02	0	0.081	0.058	0.011	0.004	0	0.128
1594	CYP27B1	0	0	0	0	0	0	0	0	0	0	0	0	0	0	0	0	0	0	0	0	0	0	0	0	0	0	0	0	0	0	0	0	0	0	0	0.016	0	0	0	0	0	0	0	0	0	0.009	0	0
1595	CYP51A1	0.405	1.6	0.122	0.632	0.161	0.337	0.322	0.373	0.527	0.408	0.014	0.629	0.209	0.343	0.303	0.113	3.217	0.177	0.228	1.861	0.269	0.084	0.077	1.025	0.08	0.271	0.34	0.204	0.264	0.077	0.654	0.74	0.829	1.136	0	0.066	0.013	0.053	0	0.115	0.064	0	0.053	0.93	0.356	0.237	1.711	1.032
1600	DAB1	0	0	0	0.012	0	0	0	0	0	0	0	0	0	0	0	0	0	0	0	0	0	0	0	0	0	0	0	0	0	0	0	0	0	0	0	0	0	0	0	0	0	0	0	0	0	0	0	0
1601	DAB2	0.118	0.186	0.679	0.126	0.01	0.391	0.344	0.239	0.436	0.104	0.035	0.135	0.003	0.265	0.204	0.795	0.054	0	0.018	0.13	0.113	0.249	0.228	0.208	0.096	0.112	0.234	0.149	0.125	0.263	0.043	0.133	0.19	0.222	0.223	0.062	0.229	0.327	0.161	0.13	0	0.118	0.359	0.369	0.285	0.282	0.132	0.282
1602	DACH1	0	0	0	0.004	0	0	0	0	0	0	0.009	0	0	0	0	0	0	0	0	0	0	0	0	0.004	0	0	0	0	0	0	0	0	0	0.031	0	0	0	0	0	0	0	0	0	0	0	0	0	0
1603	DAD1	40.288	39.437	33.52	46.963	2.6	10.261	23.957	19.189	32.249	26.558	5.715	25.792	11.474	20.685	14.31	25.387	70.549	1.227	28.676	70.545	28.38	32.262	3.05	3.679	6.65	32.997	11.35	13.287	14.931	15.391	30.895	12.344	15.713	17.614	13.545	2.211	1.02	6.315	10.367	41.071	3.397	5.489	60.661	60.224	20.592	17.311	22.431	24.435
1604	CD55	0.477	0	1.836	0.034	0.405	0.176	3.9	0.07	0.53	0.015	0.566	0.197	1.523	0.034	0	0.347	0.927	0.031	1.196	0.237	0.079	0	0	0	3.598	0.665	0.633	2.762	0.166	0.07	0.693	0.076	0	0.234	0	0	0	0	1.029	0.014	0.422	0.095	0.271	0.584	0.488	0.333	0.904	0.088
1605	DAG1	0.133	0.413	0.134	0.273	0	0.157	0.497	1.568	0.543	0.806	0.092	0.714	0.49	0.363	0.104	0.101	0.642	0.278	0.1	1.632	0.221	0.832	1.001	0.719	0.031	0.366	0.685	0.065	0.154	0.37	0.089	0.833	0.283	0.391	0.105	0.122	0.429	0.468	0.171	0.586	0.089	0.489	0.633	0.765	0.217	0.481	0.164	0.387
1606	DGKA	0.075	0.125	0.798	0.27	0.014	0.276	0.492	0.142	0.507	0.426	0.066	1.225	0.37	0.169	0.071	0.021	0.257	1.051	1.987	0.504	0.07	0.184	0.069	0.091	0.096	0.243	0.31	0.123	0.272	0.292	0.026	0.211	0.427	0.456	0.035	0.007	0.022	0.1	0.079	0.039	0.053	0.016	0.177	0.102	0.369	0.634	0.672	0.285
1607	DGKB	0	0	0	0	0	0	0	0	0	0	0	0	0	0	0	0	0	0	0	0	0	0	0	0	0	0	0	0	0	0	0	0	0	0	0	0	0	0	0	0	0	0	0	0	0	0	0	0
1608	DGKG	0	0	0	0	0	0	0	0	0	0	0	0	0	0	0	0	0	0	0	0	0	0	0	0	0	0	0	0	0	0	0	0	0	0	0	0	0	0	0.015	0	0	0	0	0	0	0	0	0
1609	DGKQ	0	0.017	0.002	0.005	0	0.02	0.008	0.004	0	0.003	0.001	0.007	0.028	0.002	0	0	0.067	0	0	0	0.005	0.006	0	0	0	0.002	0.01	0	0	0	0	0.003	0.012	0.011	0.006	0	0	0.003	0	0.003	0.002	0.003	0.001	0.006	0	0.004	0	0
1610	DAO	0	0	0	0	0	0	0	0	0	0	0	0	0	0	0	0	0.011	0	0	0	0	0	0	0	0	0	0	0	0	0	0	0	0	0	0	0	0	0	0	0	0	0	0	0	0	0	0	0
1611	DAP	0.01	0	0	0	0	0	0.005	0.009	0	0	0	0.008	0	0.005	0.161	0	0	0	0	0	0.015	0	0.043	1.06	0	0	0.005	0.3	0.224	0.854	0.156	4.1	0	0	0.019	4.555	0.01	0.429	0	0.015	0	0	1.321	1.543	0	0	0	0
1612	DAPK1	0.018	0.011	0.013	0.007	0	0	0.004	0	0.019	0.002	0.004	0.036	0.004	0.004	0	0	0.019	0.001	0	0	0.008	0.008	0.056	0	0.003	0.005	0.005	0.004	0.015	0.011	0.005	0.005	0.009	0.011	0	0.006	0.003	0.017	0.006	0.006	0	0	0.002	0.013	0.002	0.019	0.009	0.006
1613	DAPK3	0.066	0.096	0.545	0.501	0.119	0.077	0.261	0.095	1.17	0.055	0.302	0.082	0	0	0.167	0.107	0.077	0.011	0.608	0.05	0.068	0.071	0.044	0.061	0.231	0.129	0.148	0.143	0.153	0.091	0.159	0	0.044	0.095	0.078	0	0.247	0.04	0.098	0.771	0.117	0.096	0.049	0.05	0.036	0.08	0.785	0.034
1615	DARS	7.321	6.732	7.903	5.366	1.617	12.695	10.085	5.33	9.044	3.467	3.73	6.109	3.276	5.971	5.863	8.3	20.974	2.513	10.855	11.792	3.724	5.734	10.191	7.369	3.045	6.133	4.187	3.885	5.05	4.096	5.987	5.933	3.311	4.014	3.725	5.605	3.575	6.282	2.131	6.508	2.192	2.552	7.391	6.589	5.519	7.171	7.272	5.784
1616	DAXX	0.007	0.015	0.151	0.034	0.002	0	0	0.018	0.056	0.107	0.011	0	0	0.012	0.331	0.171	0	0	0	0	0	0.114	0	0	0	0	0	0.012	0.003	0	2.126	0.021	0	0	0.054	0.012	0	0.014	0	0.017	0.007	0.019	0	0.005	0	0	0.022	0.031
1617	DAZ1	0	0	0	0	0	0	0	0	0	0	0	0.001	0	0	0	0	0	0	0	0	0	0	0	0	0	0	0	0	0	0	0	0	0	0	0	0	0	0	0	0	0	0	0	0	0	0	0	0
1620	DBC1	0	0.06	0	0	0	0	0	0	0	0	0	0	0	0	0	0	0	0	0	0	0	0	0	0	0	0	0	0	0	0	0	0	0	0	0	0	0	0	0	0	0	0	0	0	0	0	0	0
1622	DBI	58.909	22.668	37.849	106.233	5.915	21.356	72.847	341.004	205.87	34.094	29.07	70.981	36.577	49.024	9.689	11.431	6.059	87.281	76.895	53.01	316.327	136.555	240.192	136.164	16.373	34.997	31.246	30.154	53.957	81.59	90.591	49.831	31.892	33.1	136.661	139.482	132.96	60.507	10.491	133.61	8.72	35.406	87.629	72.113	43.247	29.625	50.739	68.914
1627	DBN1	0.731	0.611	1.404	0.471	0.439	0.754	1.852	1.175	6.129	0.52	0.522	0.553	0.316	0.964	0.28	1.325	1.517	0.428	2.218	2.347	0.171	1.054	0.769	0.49	0.393	0.47	0.671	0.901	0.373	0.389	0.182	0.616	0.337	0.547	0.376	0.486	0.611	0.928	0.707	1.738	0.276	0.709	1.051	1.092	0.879	0.612	0.358	0.405
1629	DBT	0.476	0.147	0.283	1.382	0.013	0	1.052	3.214	0.42	2.119	0.15	0.472	0.433	3.084	0.465	2.297	2.207	0.377	0.871	5.216	0.96	7.131	3.393	0.379	0.101	0.723	0.426	0.122	0.704	0.497	0.214	0.881	1.846	0.64	0.497	0.523	0.617	5.653	0.093	9.52	0.041	1.395	4.553	2.435	5.447	1.191	0.25	0.481
1630	DCC	0	0	0.007	0	0	0	0	0	0	0	0	0	0	0	0	0	0	0	0	0	0	0	0	0	0	0	0	0	0.013	0	0	0	0	0	0	0	0.006	0	0	0	0	0	0	0	0	0	0	0
1632	ECI1	4.002	8.667	3.696	7.729	0.409	5.857	3.215	11.514	2.55	5.305	0.949	6.729	5.621	6.13	6.16	4.333	10.113	0.406	3.509	8.942	10.073	19.331	6.903	8.36	1.65	6.112	6.652	4.254	2.694	5.353	5.23	8.074	16.634	8.496	4.814	9.348	1.86	6.013	0.985	21.986	4.032	9.017	7.654	8.104	8.911	4.2	6.418	9.158
1633	DCK	0.31	0.176	0	0.34	0.162	0.535	1.013	0.229	0.302	0.513	0.15	1.25	0.05	0.191	0.194	0.167	2.208	0.135	0.798	0.99	0.281	0.314	0.203	0.056	0.16	0.052	0.565	0.686	0.438	0.804	0.061	0.869	0.15	0.173	0.238	0	0.044	0.112	0	0.049	0.104	0.259	0.515	0.723	0.376	1.043	0.298	0.513
1634	DCN	16.494	94.205	17.062	10.099	1.62	27.071	11.781	41.657	4.735	61.51	1.893	26.828	11.291	27.397	25.734	102.893	2.053	0.88	2.187	61.9	9.261	45.164	36.467	36.026	4.693	61.277	30.993	4.133	11.394	36.987	12.687	45.849	40.605	137.72	3.554	51.009	10.136	16.597	10.319	10.719	7.061	104.588	38.281	37.491	16.222	43.984	15.231	18.647
1635	DCTD	0.021	0.107	0.181	2.486	0.073	0.048	1.126	1.963	0.323	0.372	0.671	4.501	4.56	0.186	0.35	0.256	1.392	0.395	4.422	0	5.485	0.294	0.677	5.787	0.004	0.342	0.735	0.259	0.219	6.79	0.126	0.077	0.781	1.255	0.403	0.281	11.746	6.404	0	0.022	0.035	0	8.554	9.403	29.953	2.292	10.467	0.143
1636	ACE	0.144	0.016	0.13	0.347	0	0.514	0.078	0.161	0.313	0.092	0.074	0.432	0.215	0.091	0.421	0.091	0.885	0	0.197	0.447	0.282	0.072	0.146	0.126	0.047	0.047	0.696	0.14	0.123	0.019	0.044	0.145	0.046	0.076	0.002	0	0.002	0	0.023	0.314	0.155	0.219	0.101	0.046	0.058	0.236	0.125	0.44
1639	DCTN1	0.728	1.206	1.093	1.175	0.372	2.327	2.357	2.448	1.853	1.667	0.43	2.033	1.586	1.519	1.531	1.631	3.59	0.811	1.543	3.294	1.602	1.565	2.616	3.22	0.603	1.502	1.92	1.671	1.603	1.114	0.98	1.9	1.49	1.328	1.869	2.091	1.22	2.309	0.449	2.478	0.806	2.119	2.195	1.677	1.999	1.712	2.135	1.712
1641	DCX	0	0	0	0	0	0	0	0	0	0	0	0	0	0	0	0	0	0	0	0	0	0	0	0	0	0	0	0	0	0	0	0	0	0	0	0	0	0	0	0	0	0	0	0	0	0	0	0
1642	DDB1	1.377	1.506	4.66	1.383	0.297	3.252	2.291	1.423	3.803	1.52	1.013	1.656	1.815	1.686	1.102	0.966	2.503	1.213	2.872	2.409	1.453	1.45	5.052	2.37	1.241	1.266	1.352	1.004	1.341	2.61	1.487	2.085	1.214	1.34	2.442	1.398	1.252	1.804	1.041	2.629	0.414	0.473	1.189	2.365	1.483	1.212	1.728	1.483
1643	DDB2	0.412	0.168	1.497	0.576	0.001	0.022	0.312	0.189	0.125	0.009	0.007	0.168	0.042	0.011	0.046	0.04	0.046	0.028	0.029	0.041	0.142	0.069	0.11	0.437	0.035	0.106	0.071	0.018	0.279	0.425	1.115	0.428	0.085	0.097	0.308	0.193	0.082	0.616	0.028	0.023	0.031	0.022	0.119	0.32	0.006	0.131	0.087	0.111
1644	DDC	0.014	0.008	0	1.105	0.01	0.77	0.008	0	1.157	0.401	0.043	2.379	0	0	0	0	0	0	0	0.051	0.109	0	0	0.091	0	0.265	1.456	0	0	0.641	0	0.695	1.375	0.403	0.341	0.08	0	0.014	0.157	0	0	0.281	0.053	0.943	0	0.123	0.041	0.057
1645	AKR1C1	13.508	8.078	0.037	22.088	0.15	23.729	21.756	13.324	8.767	33.369	1.458	18.84	8.046	9.81	10.789	36.337	1.576	1.116	2.584	11.631	44.446	8.184	11.618	15.435	0.126	9.756	7.959	0.008	17.149	7.092	5.6	4.146	35.545	12.499	11.727	30.41	42.412	29.991	1.272	13.973	0.945	10.305	11.008	8.035	3.721	4.097	4.43	26.299
1646	AKR1C2	4.19	6.379	0.023	15.785	0.009	2.904	9.391	4.422	2.152	29.584	0.406	7.385	3.173	5.651	4.915	14.526	0.684	1.709	1.223	5.236	39.161	8.067	5.694	7.689	0.058	4.56	2.594	0.003	10.478	3.337	3.462	2.142	29.581	10.242	7.845	18.456	24.436	14.689	0.264	6.636	0.178	6.108	8.567	5.581	2.572	3.571	1.724	14.067
1647	GADD45A	0	0	0	0	0	0	0	0	0	0	0	0	0	0	0	0	0	0	0	0	0	0	0	0	0	0	0	0	0	0	0	0	0	0	0	0	0	0	0	0	0	0	0	0	0	0	0	0
1650	DDOST	9.344	18.187	10.693	23.949	2.864	7.19	17.539	29.236	18.05	21.555	5.073	13.271	16.034	15.262	10.03	13.194	36.289	2.203	7.352	10.626	21.266	13.379	5.477	4.317	2.859	12.867	9.763	5.25	12.178	12.397	17.367	11.81	6.547	8.318	11.3	9.932	1.779	5.003	2.158	20.562	2.05	8.916	16.538	22.07	17.734	11.321	29.097	22.789
1652	DDT	8.441	21.934	7.295	21.16	4.587	16.151	12.738	31.482	20.009	13.226	2.017	25.465	4.367	8.516	15.396	21.805	4.172	3.709	2.497	13.623	18.221	44.589	16.895	9.188	3.245	6.545	8.554	3.703	16.505	8.372	6.214	10.827	33.788	19.913	11.885	17.156	9.763	37.394	2.566	32.601	2.953	39.382	9.962	5.86	14.304	11.074	10.277	11.968
1653	DDX1	3.181	4.543	6.179	4.843	0.48	2.447	6.966	8.099	6.034	4.067	1.603	5.363	3.592	3.556	2.399	2.371	2.382	0.991	4.271	4.73	3.871	3.549	4.559	3.554	0.901	5.129	3.959	2.48	4.906	5.524	4.432	5.797	2.94	2.729	3.928	3.232	2.327	4.564	0.958	3.098	0.821	2.038	6.607	5.07	4.044	3.809	5.683	3.708
1654	DDX3X	2.863	2.989	5.464	3.222	0.814	2.452	6.138	3.236	6.479	3.148	0.929	3.549	2.421	2.159	2.01	1.52	10.129	1.96	3.66	1.439	2.65	2.584	2.978	2.735	1.454	2.1	2.978	3.796	4.062	1.97	2.353	2.402	1.984	2.481	3.111	1.884	2.864	3.473	1.422	1.612	0.907	1.101	2.74	2.783	2.636	2.746	4.385	3.182
1655	DDX5	5.912	4.155	12.492	5.428	1.956	4.251	10.56	4.571	20.114	2.516	4.571	6.629	4.34	2.927	3.19	4.163	5.398	1.791	11.106	7.501	5.193	3.914	6.343	4.489	2.992	5.218	5.058	7.791	4.307	3.942	6.513	5.978	3.437	3.861	4.439	4.858	6.75	6.879	4.057	2.746	2.331	3.057	3.15	4.089	4.096	5.335	11.182	7.651
1656	DDX6	2.395	2.377	3.81	1.967	0.227	0.908	2.851	1.293	1.618	1.191	0.984	2.32	1.048	0.949	0.944	1.424	8.286	0.979	2.383	2.913	1.514	1.625	7.576	2.369	1.257	2.201	2.285	1.942	1.923	1.49	2.179	1.958	1.211	1.139	1.888	2.148	2.046	2.247	0.864	1.217	0.531	0.769	2.95	3.307	1.698	1.686	2.408	1.753
1657	DMXL1	0.02	0	0.001	0.007	0	0.026	0.015	0.081	0.012	0.04	0.003	0	0.002	0.006	0	0.041	0.007	0.006	0	0.009	0.013	0.019	0.001	0	0.001	0.033	0.002	0	0.005	0.013	0	0.011	0.053	0.119	0.003	0	0	0.005	0.001	0.004	0	0	0.009	0.033	0.037	0.012	0.358	0.001
1659	DHX8	0.044	0.059	0.109	0.057	0.012	0.01	0.116	0.061	0.121	0.189	0.013	0.037	0.035	0.035	0	0.004	0.004	0.018	0.05	0.199	0.073	0.003	0.067	0.044	0.062	0.03	0.041	0.039	0.085	0.027	0.098	0.194	0.034	0.036	0.028	0.027	0.045	0.077	0.015	0.039	0.012	0.004	0.025	0.036	0.089	0.266	0.067	0.034
1660	DHX9	6.73	4.186	8.241	4.187	1.855	4.65	6.034	3.143	9.328	3.115	2.097	4.742	2.958	3.154	4.805	3.845	3.018	1.394	5.823	7.391	4.055	4.418	6.896	6.374	3.231	5.351	5.231	5.396	4.195	3.666	6.181	5.754	3.393	4.525	5.639	4.303	3.681	6.93	2.448	4.31	2.794	3.435	5.087	5.741	3.53	2.673	4.602	3.692
1662	DDX10	0.002	0.033	0.203	0.003	0	0.013	0	0	0.205	0	0.079	0	0	0	0	0	0	0.008	0.017	0	0	0	0	0	0	0	0.007	0	0	0.016	0.128	0.003	0	0	0	0	0	0	0.002	0	0.009	0	0	0.067	0.015	0	0.012	0
1663	DDX11	0	0	0.001	0	0	0	0	0	0	0	0	0	0	0	0	0	0	0	0	0	0	0	0	0	0	0	0	0.003	0	0	0	0	0	0	0	0	0	0	0	0	0	0	0	0	0	0	0.035	0
1665	DHX15	4.177	4.558	8.003	5.544	2.614	2.743	7.412	3.819	8.396	2.768	1.888	4.427	2.505	2.66	4.343	2.17	1.702	0.999	10.002	3.71	4.637	4.805	6.474	4.391	2.669	4.402	4.361	4.166	2.974	2.531	4.812	4.74	2.674	3.312	5.288	3.678	3.08	5.018	1.797	3.418	3.309	5.063	3.108	4.119	5.402	4.936	8.295	3.901
1666	DECR1	16.837	6.957	3.655	17.132	0.835	16.744	8.473	15.508	2.682	15.652	3.359	15.416	8.053	19.06	11.113	20.351	26.626	3.959	13.213	25.089	10.134	20.882	13.862	9.765	3.573	10.091	16.497	7.553	5.606	4.272	6.948	16.735	10.58	8.47	16.339	11.288	6.949	19.396	2.46	31.431	2.963	8.381	19.35	19.089	23.663	10.968	7.782	8.103
1667	DEFA1	209.082	12.138	3464.83	10.683	2692.72	6.709	35.428	1.644	2368.05	2.65	1111.72	1.859	303.503	26.601	3038.59	254.059	80.684	1.264	3832.78	9.232	0	0	0.005	0	4708.81	549.416	42.267	4899.97	62.47	125.572	1650.55	271.383	0	0	0	0	0	0	3492.12	16.402	1124.43	10.013	39.68	57.876	153.605	23.336	525.151	2.895
1668	DEFA3	209.082	12.138	3464.83	10.683	2692.72	6.709	35.428	1.644	2368.05	2.65	1111.72	1.859	303.503	26.601	3038.59	254.059	80.684	1.264	3832.78	9.232	0	0	0.005	0	4708.78	549.558	42.267	4899.97	62.47	125.572	1650.55	271.341	0	0	0	0	0	0	3492.14	16.402	1124.43	10.013	39.68	57.876	153.605	23.336	525.151	2.895
1669	DEFA4	0	0	0.054	0	4.604	0	0	0	2.452	0	0.142	0	0.17	0	2.161	0	0	0	0.18	0	0	0	0	0	4.504	0.289	0	0.121	0	0	0.252	0.189	0	0	0	0	0	0	0.369	0	2.35	0	0	0	0	0	0.128	0
1670	DEFA5	0	6.762	0	43.119	0	5.103	0	0	0	11.265	1.112	5.372	0	0.976	0	0	0	0	0	8.654	0	0	0	0	0	0	393.619	0	0	0	0	116.659	0.089	0.286	0	0	0	0	0	0	0	0	0	0	0	0	0	0
1671	DEFA6	0	1.248	0	0.294	0	1.486	0	0	0	2.652	0	0.164	0	0.058	0	0	0	0	0	1.14	0	0	0	0.382	0	0	46.254	0.022	0	0	0	5.223	0	1.478	0	0	0	0.209	0	0	0	0	0	0	0	0	0	0
1672	DEFB1	0	0	0	0	0	0	0	0	0	0	0	0	0	0	0	0	0	0	0	0	0	0	0	0	0	0	0	0	0	0	0	0	0	0	0	0	0	0	0	0	0	0	0	0	0	0	0	0
1673	DEFB4A	0	0	0	0	0	0	0	0	0	0	0	0	0	0	0	0	0	0	0	0	0	0	0	0	0	0	0	0	0	0	0	0	0	0	0	0	0	0	0	0	0	0	0	0	0.506	0.651	0	0
1674	DES	68.594	115.218	47.331	37.018	12.293	121.861	64.996	190.052	13.013	76.227	2.95	165.472	62.447	132.22	72.347	62.554	5.368	226.239	36.728	165.056	63.596	152.478	84.564	96.983	18.149	107.6	299.428	29.048	28.628	236.163	38.322	131.188	88.854	447.402	51.832	129.326	65.056	46.768	32.731	61.964	28.625	106.932	89.61	43.344	38.726	413.895	54.575	30.122
1675	CFD	0.122	0.396	0.332	0.407	0.354	0.087	0.802	1.287	0.215	0.529	0.083	0.29	0.043	0.313	0.029	0.226	0	0.007	0	0.275	0	0.092	0.382	0.625	0.013	0.922	0.193	0.07	0.008	0.529	0.191	0.545	0.245	1.252	0.38	0	0.455	0.514	0.073	0.14	0.845	0.196	0.025	0.035	0.566	0.315	0.199	0.166
1676	DFFA	0.585	0.516	0.567	0.729	0.109	1.126	0.858	0.924	0.822	0.56	0.185	1.073	0.553	0.424	1.063	0.635	0.033	0.348	0.129	0.907	0.356	0.509	1.03	0.94	0.152	0.66	0.556	0.998	0.395	0.681	0.505	0.915	0.543	0.614	0.166	0.388	1.425	1.443	0.285	0.605	0.254	0.701	0.588	0.587	0.354	0.821	0.576	0.806
1677	DFFB	0.083	0	0.104	0.004	0	0.081	0.012	0	0.009	0	0.023	0.058	0.024	0.004	0	0	0	0	0	0	0.009	0	0	0	0	0.004	0.023	0.094	0.073	0.062	0.012	0.014	0	0	0.048	0	0.004	0.002	0	0.061	0	0	0.491	0.209	0.069	0.044	0.038	0.007
1678	TIMM8A	2.621	0	0.63	1.093	0.629	6.425	11.35	3.976	1.996	1.822	1.022	5.027	1.298	1.126	0	2.82	5.131	0.449	4.018	1.551	0.669	0.86	1.486	6.079	0.094	0.658	2.654	0.681	0.995	0.967	0.919	0	0.52	0.877	0.808	1.966	0.841	1.158	0.346	3.975	1.582	3.747	3.334	1.061	2.123	1.982	1.035	0.828
1687	DFNA5	0	0	0.038	0	0.005	0	0.018	0	0.368	0	0	0	0.002	0.005	0.006	0.021	0	0	0.91	0	0	0.014	0	0	0.001	0	0	0.003	0	0	0	0	0	0	0	0.143	0	0	0	0	0	0	0	0	0	0.011	0.002	0.001
1690	COCH	0	0	0	0	0	0	0.168	0	0.044	0	0	0	0.001	0	0.012	0	0	0	0.585	0	0	0	0	0.016	0	0	0	0.023	0	0	0	0	0	0	0	0	0	0.058	0	0	0	0	0	0	0	0	0	0
1716	DGUOK	1.203	0.556	0.203	0.46	0.162	0.604	0.008	0	0	0.165	0	0	0.054	0.793	0	0	0	0	0.8	0	0.199	0.083	1.175	0.066	0.12	0.073	0	0.15	0.274	0.045	0.066	0.107	0	0.097	0.293	0.217	0.861	2.684	0.136	1.096	0.103	0.014	0.179	0.194	0.059	0	0	0.24
1717	DHCR7	0.108	0.25	0.007	0.108	0.337	0.091	0.832	0.728	1.284	0.506	0.12	0.837	0.392	0.478	0.219	0	1.947	0.113	1.048	0	0.645	0.325	0	0	0.013	0.096	0	1.142	0.069	0.041	0.081	0.039	0.047	0.739	0	0	0	0.004	0	0.109	0.072	0.248	0.056	0.142	0.126	0.081	0.226	0.507
1718	DHCR24	0.088	0.547	0.664	0.887	0.031	0.206	0.435	0.419	0.394	1.06	0.03	0.364	0.454	0.246	0.301	0.449	6.019	0.883	0.431	1.38	0.691	0.347	0.33	0.301	0.22	0.855	0.193	0.011	1.927	0.514	0.836	0.369	0.381	1.09	1.132	0.092	0.019	0.294	0.005	0.223	0.054	0.42	0.157	0.764	0.41	1.07	0.997	1.542
1719	DHFR	0	0.681	0	0	0	0	0.506	0	0.714	0.098	0.231	0.191	0.079	0	0	0	0	0	0	0.079	0.057	0.045	0.079	0.199	0.021	0	0.059	0	0.086	0	0.273	0.127	0.123	0.086	0	0.034	0.05	0.014	0	0	0	0	0.012	0	0	0	0.025	0.087
1723	DHODH	0.083	0.043	1.308	0.551	0.377	0.332	0.412	0.285	0.179	0.355	0.01	0.32	0.188	0.211	0	0.025	0.616	0	1.043	0.176	0.452	0.502	0	0	0.463	1.063	0.113	0.057	0.562	0.635	0.021	0.176	0.505	0.455	0.517	0.029	0.374	0.908	0.008	0.622	0.026	0.087	0.276	0.847	0.141	0.388	0.511	0.525
1725	DHPS	0.051	0.017	0.029	0.004	0	0.015	0.074	0	0.95	0	0.022	0.024	0.012	0	0	0	0.668	0.025	0.059	0	0.011	0	0.022	0.035	0	0	0	0.059	0	0	0.015	0	0	0	0.043	0.023	0.039	0.032	0.001	0	0	0	0	0.023	0	0.001	0.051	0
1727	CYB5R3	7.351	9.327	11.919	6.911	2.682	6.546	15.123	21.028	8.991	10.741	3.212	9.117	7.786	9.515	9.068	10.208	7.238	3.89	5.521	8.307	5.671	7.143	3.852	2.725	5.891	12.009	16.061	5.258	5.502	16.175	7.276	8.652	6.591	10.97	6.208	2.061	1.796	4.005	8.882	7.951	5.827	17.889	25.898	18.43	13.644	10.554	7.768	7.014
1728	NQO1	17.163	52.932	0.038	37.876	1.089	13.673	38.256	55.268	28.983	50.206	1.88	17.82	19.907	18.909	15.93	45.466	80.421	9.19	1.623	54.062	80.085	19.772	0.137	0.148	0	1.665	0.031	0	222.308	279.721	0.021	0.045	22.87	9.685	46.446	75.354	2.134	1.883	2.852	89.277	6.101	49.446	32.433	25.048	8.715	7.275	10.04	42.667
1729	DIAPH1	1.677	2.621	3.441	1.811	0.402	1.179	2.348	1.474	3.457	1.895	0.961	1.103	1.406	1.723	3.978	1.354	11.188	1.523	0.798	2.496	4.712	3.086	1.735	0.64	1.638	2.068	1.258	0.889	2.273	1.04	1.657	1.093	1.236	3.957	0.997	1.047	1.553	1.148	0.522	1.035	0.875	1.32	1.586	2.016	2.449	0.83	4.671	2.794
1730	DIAPH2	0.203	0.105	0.229	0.219	0.04	0.021	0.735	0.495	0.375	0.206	0.156	0.161	0.122	0.796	0.057	0.321	3.155	0.551	0.224	0.298	0.304	0.264	0.544	0.074	0.111	0.292	0.215	0.216	0.221	0.232	0.474	0.329	0.126	0.174	0.02	0.093	0.379	0.121	0.083	0.229	0.032	0.111	0.302	0.522	0.204	0.368	0.172	0.25
1731	SEPT1	0.011	0.011	0	0.032	0	0	0.176	0	0	0.01	0	0.055	0.129	0.144	0.021	0.043	0.008	0	0	1.053	0.049	0.625	0.632	0.012	0	0.145	0.066	0.027	0.034	0.661	0.043	1.01	0	0.181	0.24	0.591	0.451	0.079	0	0.096	0	0.068	0.255	0.239	0.373	0.914	0.015	0.214
1733	DIO1	0	0	0	0	0	0	0	0	0	0	0	0	0	0	0	0	0	0	0	0	0	0	0	0	0	0	0	0	0	0	0	0	0	0	0	0	0	2.605	0	0	0	0	0	0	0	0	0	0
1734	DIO2	0	0	0	0	0.007	0	0	0	0	0	0	0	0	0	0	0	0	0	0	0	0	0	0	0	0	0	0	0	0	0	0	0	0	0	0	0	0	0	0	0	0	0	0	0	0	0	0	0
1736	DKC1	2.237	0.731	2.466	1.748	0.309	1.32	1.314	0.805	1.232	0.871	0.485	1.315	0.738	1.512	1.493	0.884	0.36	0.334	1.706	1.15	1.358	1.523	1.825	1.865	0.848	1.066	1.183	1.459	1.048	0.976	0.88	1.715	0.354	0.83	2.761	1.445	1.317	1.607	0.558	1.634	0.6	1.466	2.272	1.688	0.716	0.933	0.832	1.046
1737	DLAT	1.518	1.641	1.718	2.179	0.103	1.542	3.391	6.982	1.328	6.893	0.875	2.362	1.438	3.209	1.052	3.366	3.905	0.523	2.43	3.531	1.518	4.605	0.803	1.967	0.355	2.219	1.372	1.015	1.699	2.175	1.495	2.488	1.574	1.963	0.875	1.316	0.953	3.341	0.571	8.01	0.955	3.177	5.001	5.894	2.625	0.752	1.877	1.704
1738	DLD	7.001	32.065	7.112	11.21	2.767	12.432	8.889	31.004	8.181	32.342	2.653	13.321	6.178	18.604	3.416	9.196	7.903	2.95	3.593	13.541	6.911	19.896	8.84	12.162	1.943	5.257	11.259	7.559	8.057	5.993	10.175	7.626	5.156	5.488	9.526	9.223	9.925	25.096	1.82	34.2	3.899	9.823	25.482	17.609	17.282	10.109	12.314	8.487
1739	DLG1	0.406	0.516	0.155	0.521	0.067	0.569	0.759	1.148	0.237	0.719	0.049	0.493	0.192	0.27	0.288	0.431	1.088	0.83	0.152	0.325	0.515	0.258	0.402	0.467	0.497	0.304	0.338	0.015	0.43	0.254	0.28	0.259	0.466	0.664	0.137	0.34	0.289	0.544	0.011	0.808	0.195	0.894	2.352	0.558	0.423	0.359	0.338	0.355
1740	DLG2	0.001	0.001	0	0.031	0.016	0.149	0.029	0.004	0	0.025	0.007	0.056	0.028	0.046	0.039	0.064	0.111	0.09	0	0	0.025	0	0.067	0.051	0.008	0.029	0.039	0.005	0.04	0.001	0.031	0.045	0.022	0.033	0	0.024	0.028	0.004	0	0.027	0.035	0.26	1.877	0.048	0.024	0.101	0	0.032
1741	DLG3	0.147	0.464	0.217	0.28	0.028	0.211	0.54	0.431	0.261	0.853	0.261	0.393	0.103	0.049	0.186	0.051	0.838	0.09	0	0.503	0.291	0.166	0.371	0.413	0.003	0.359	0.207	0.107	0.588	0.215	0.455	0.17	0.117	0.198	0.407	0.112	0.246	0.565	0	0.201	0.273	0.476	0.45	0.339	0.294	0.166	0.12	0.627
1742	DLG4	0.008	0.002	0	0	0	0	0.011	0.008	0	0.009	0	0.008	0.001	0.009	0.007	0.023	0	0.098	0	0	0.017	0	0.032	0.015	0	0	0.005	0	0.006	0.003	0.007	0.001	0.011	0.019	0	0.033	0.035	0.012	0	0.001	0	0	0.013	0.004	0.009	0	0	0
1743	DLST	3.983	4.265	2.794	10.375	0.671	1.986	5.384	12.235	8.156	23.332	1.9	20.76	5.358	10.244	5.217	10.146	7.367	2.233	3.935	6.399	8.143	12.261	3.835	5.537	1.632	6.436	4.678	4.661	5.456	4.092	4.471	4.979	6.728	6.064	5.906	13.497	3.125	5.047	1.193	21.545	3.85	6.097	11.915	9.043	8.247	8.639	4.635	6.269
1755	DMBT1	11.824	0.845	0.126	2.8	6.307	7.842	7.857	0.054	73.135	1.518	0.257	5.133	0.53	0.248	1.771	0	0.568	0	0.364	0.638	2.867	0.498	0.131	5.728	11.194	0.247	1.208	0.013	0.03	0.053	5.175	2.184	2.421	6.349	3.445	0.072	0.022	0.228	0.101	0.011	0.105	0.199	0.044	0.898	0	0	0	0.396
1756	DMD	0.084	0.12	0.005	0.039	0.002	0.068	0.261	0.777	0.015	0.318	0.001	0.493	0.059	0.19	0.027	0.047	0.07	0.703	0.023	0.414	0.284	0.25	0.103	0.145	0.01	0.586	0.676	0.006	0.017	0.244	0.069	0.229	0.038	0.638	0.003	0.044	0.188	0.179	0.007	0.101	0.016	0.26	0.279	0.111	0.105	1.484	0.109	0.007
1757	SARDH	0	0.008	0	0.002	0	0	0.048	0.44	0	0.143	0	0	0	0.051	0	0.143	0	0	0	0.017	0.002	0.49	0	0.002	0	0.001	0.064	0	0	0.046	0	0.033	0.004	0.005	0.001	0.054	0	0.023	0	0.778	0	0.079	0.195	0.067	0.032	0.017	0	0
1759	DNM1	0.425	0.299	0.66	0.711	0.082	0.609	0.412	0.779	1.252	0.53	0.32	0.768	0.39	0.334	0.383	0.387	1.333	0.142	0.402	0.856	0.967	0.315	0.673	0.88	0.118	0.862	0.516	0.174	0.527	0.699	0.802	0.561	0.753	0.45	0.837	0.809	0.404	0.728	0.382	0.817	0.044	0.139	1.021	0.85	0.53	0.812	0.663	1.053
1760	DMPK	0	0	0	0	0	0	0	0.008	0	0	0	0	0	0	0	0	0.008	0.019	0	0.61	0	0	0	0	0	0	0	0	0.002	0.002	0	0	0	0.01	0	0	0	0	0	0	0	0	0	0	0	0.102	0	0.002
1762	DMWD	0	0	0	0	0	0	0	0	0	0	0	0	0	0	0	0	0	0	0	0	0	0	0	0	0	0	0	0	0	0	0	0	0	0	0	0	0	0	0	0	0	0	0	0	0	0	0	0
1763	DNA2	0	0	0	0	0	0	0	0	0	0	0	0	0	0	0	0	0	0	0	0	0	0	0	0	0	0	0	0	0	0	0	0.012	0	0	0	0	0	0	0	0	0	0	0	0	0	0	0	0
1767	DNAH5	0.002	0	0.001	0.006	0	0	0.006	0	0.004	0	0.002	0	0	0	0	0	0.001	0	0	0	0	0.001	0.003	0	0	0	0	0	0.003	0	0	0	0	0	0	0.239	0.108	0	0	0	0	0	0	0	0	0	0	0
1768	DNAH6	0	0	0	0	0	0	0	0	0	0	0	0	0	0	0	0	0	0	0	0	0	0	0	0	0	0	0	0	0	0	0	0	0	0.002	0.006	0	0	0	0	0	0	0	0	0	0	0	0	0
1769	DNAH8	0	0	0	0	0	0	0	0	0	0	0.005	0	0	0	0	0.142	0	0	0	0	0	0.003	0	0	0	0	0	0	0.002	0.001	0.002	0	0	0	0	0	0	0	0	0	0	0	0	0	0	0	0	0
1770	DNAH9	0	0	0	0	0	0	0	0.01	0	0	0	0	0	0	0.012	0.015	0.008	0	0.011	0	0	0	0.025	0	0	0.001	0	0	0	0	0	0	0.013	0	0.013	0	0	0.354	0	0	0	0	0	0	0.002	0	0.005	0.006
1773	DNASE1	0	0	0	0.01	0	0	0	0	0	0	0	0	0	0	0	0	0	0	0	0	0	0	0	0	0	0	0	0	0	0	0	0	0	0	0	0	0.011	0	0	0	0	0	0	0	0	0	0	0
1774	DNASE1L1	0	0	0	0	0	0	0.028	0	0	0	0.055	0	0.005	0.18	0	0	0.219	0	0.386	0	0	0	0	0	0	0	0.119	0.012	0	0	0	0.004	0	0	0	0	0	0	0.077	0	0.084	0	0	0	0	0	0.044	0
1776	DNASE1L3	0	0	0	0	0	0	0	0	0	0	0	0	0	0	0	0	0	0	0	0	0	0	0	0	0	0	0	0	0	0	0	0	0	0	0	0	0	0	0	0	0	0	0	0	0	0	0	0
1777	DNASE2	1.458	0.655	0.418	0.058	0.209	0.109	0.096	0.277	1.522	0.046	0.189	0.203	0.452	0.158	1.063	0.56	0.657	0	0	0.129	0.175	0.199	1.913	0.786	0.089	0.062	0.444	0.68	0.589	0.167	0.248	0.132	0.13	0.139	0.563	0.201	0.764	0.821	0.466	0.348	0	0.445	0.098	0.96	0.372	0.294	0.271	0.062
1778	DYNC1H1	3.489	4.237	3.554	4.271	1.081	2.84	4.777	4.752	6.016	4.017	1.552	3.402	2.774	2.8	3.538	3.767	6.998	1.81	3.54	5.626	4.438	3.63	4.151	3.218	1.335	3.634	3.675	2.52	4.58	3.612	2.925	3.718	2.768	2.458	3.799	1.666	1.372	3.712	0.938	4.139	1.099	3.97	4.445	4.462	3.103	3.353	4.587	4.903
1780	DYNC1I1	0	0	0	0	0	0	0	0	0	0	0	0	0	0	0	0	0	0	0	0	0	0	0	0	0	0	0	0	0	0.002	0	0	0	0	0	0	0	0	0	0	0	0	0	0	0	0	0	0
1781	DYNC1I2	1.855	2.681	1.66	2.771	0.817	2.465	2.948	2.17	3.707	3.286	0.181	1.377	1.426	1.761	2.52	1.377	2.359	0.119	2.339	2.84	2.112	1.27	3.298	2.532	0.212	1.908	3.674	1.193	2.104	2.337	1.261	1.39	1.055	0.863	1.93	1.746	1.935	1.83	0.841	1.16	0.892	3.798	1.855	1.623	0.731	1.174	1.882	1.796
1783	DYNC1LI2	1.153	2.257	0.751	1.594	0.256	2.376	1.718	6.314	4.054	3.604	0.553	2.98	4.524	1.37	1.145	1.888	3.311	0.795	55.999	2.682	3.045	1.092	1.463	1.749	0.099	1.444	3.074	0.706	1.718	1.34	1.386	1.887	1.371	1.177	0.665	0.938	1.108	1.058	0.309	1.422	0.828	3.745	1.602	1.793	3.403	1.427	8.299	4.247
1785	DNM2	2.568	4.025	1.742	3.842	0.847	1.765	3.017	4.507	3.973	3.759	0.822	3.381	2.685	1.553	2.422	2.328	6.986	0.829	2.12	4.269	7.023	3.013	5.948	3.86	0.769	3.605	2.051	0.983	3.527	2.292	2.443	2.999	3.671	2.703	4.275	4.672	3.493	4.162	0.928	2.835	0.649	2.949	2.889	3.429	1.808	2.34	4.403	3.918
1786	DNMT1	0.072	0.064	0.249	0.041	0.024	0.001	0.249	0.022	0.419	0.002	0.063	0.017	0.133	0.017	0.014	0.004	0.223	0	0.178	0.006	0.006	0.028	0.048	0	0.039	0.073	0.11	0.213	0.033	0.011	0.157	0.141	0.006	0.068	0.085	0.026	0.058	0.038	0.039	0.011	0.006	0.002	0.04	0.029	0.014	0.109	0.254	0.064
1787	TRDMT1	0	0	0	0	0	0	0	0	0	0	0	0	0	0	0	0	0	0	0	0	0	0	0	0	0.002	0	0	0	0	0	0	0	0	0	0	0	0	0	0	0	0	0	0	0	0	0	0	0
1788	DNMT3A	0	0	0.017	0	0.009	0	0.047	0	0.076	0	0	0	0	0	0	0	0	0	0.107	0	0	0	0	0	0	0	0.035	0.042	0	0	0	0.005	0	0	0.017	0	0	0	0	0	0	0	0.016	0	0	0	0	0
1789	DNMT3B	0	0	0	0	0	0	0	0	0	0	0	0	0	0	0	0	0	0	0.001	0	0	0	0	0	0	0	0	0	0	0	0	0	0	0	0	0	0	0	0	0	0	0	0	0	0	0	0	0
1791	DNTT	0	0	0	0	0	0	0	0	0	0	0	0	0.096	0	0	0	0	0	0	0	0	0	0	0	0	0	0	0	0	0	0	0	0	0	0	0	0	0	0	0	0	0	0	0	0	0	0	0
1793	DOCK1	0.005	0.066	0.055	0.027	0.002	0.032	0.054	0.132	0.074	0.027	0.019	0.017	0.107	0.002	0.072	0.038	0.037	0.012	0.068	0.039	0.098	0.033	0.068	0.013	0.004	0.036	0.075	0.01	0.048	0.048	0.003	0.024	0.06	0.112	0.011	0.068	0.002	0.11	0.005	0.066	0	0.067	0.195	0.072	0.027	0.038	0.034	0.069
1794	DOCK2	0.21	0.153	0.325	0.364	0.047	0.048	0.134	0.046	0.037	0.064	0.044	0.093	0.243	0.347	0.036	0.073	0.037	0	0.899	0.941	0.276	0.49	0.642	0.176	0.525	0.423	0.248	0.253	0.067	0.505	0.193	0.695	0.057	0.047	0.427	0.282	0.072	0.133	0.093	0.456	0.083	0.125	0.161	0.518	0.604	1.949	0.248	0.216
1795	DOCK3	0	0	0	0	0	0	0	0	0	0	0	0	0	0	0	0	0	0	0	0	0	0	0	0	0	0	0	0	0	0	0	0	0	0	0	0	0.047	0.006	0	0	0	0	0	0	0	0	0	0
1796	DOK1	0.003	0.129	0	0	0.004	0	0.259	0.665	0	0.032	0.024	0	0	0.04	0	0	0	0	0	0.016	0	0	0	0	0	0	0	0.01	0	0.002	0.002	0	0	0	0	0	0	0.319	0.001	0.021	0	0	0.017	0.008	0	0	0.41	0.022
1797	DOM3Z	0	0	0	0.003	0	0	0.001	0.002	0.002	0	0.003	0	0	0.003	0	0	0	0	0	0	0	0	0	0	0	0	0	0	0.002	0	0.004	0.012	0	0	0	0	0.002	0	0	0	0	0	0	0	0	0	0	0
1798	DPAGT1	0.075	0	0	0.068	0	0	0.042	0	0.012	0	0.161	0.135	0.168	0.204	0	0.023	0.578	0.015	1.177	0.12	0.624	0.312	0	0.024	0	0.04	0	0	0.027	0.031	0.096	0.077	0.393	0.211	0	0	0	0.081	0	0.1	0	0	0.132	0.089	0.095	0.163	0.008	0.225
1800	DPEP1	0	0	0	0.667	0	0.005	0	0	0	0.483	2.76	0	0.597	0	0	0	0	0	0	0.014	0	0	0	0	0	0	0.009	0	0	0.079	0	0	0	0	0.042	0	0	0.008	0	8.304	0	0	0	0	0.044	0.143	0	0
1801	DPH1	0.064	0.01	0.057	0.009	0.003	0	0.277	0.003	0.172	0.013	0	0.006	0	0.081	0	0	0	0.014	0.029	0.016	0.01	0.02	0	0.027	0	0	0.009	0.014	0.004	0.003	0.02	0.025	0.01	0	0	0	0	0.02	0.002	0.095	0	0.003	0.009	0.004	0	0.004	0	0.026
1802	DPH2	0.042	0.008	0.063	0.009	0	0	0.167	0	0	0.009	0.016	0	0	0	0	0.064	0.114	0	0	0	0.013	0.011	0.011	0.307	0.012	0.021	0	0.004	0.015	0	0.039	0.304	0.014	0.021	0.05	0	0.011	0.029	0	0.014	0	0	0	0	0.47	0.093	0.05	0
1803	DPP4	0.361	0.08	0.228	6.488	0.134	0.962	0.094	0.146	8.713	0.398	0.058	2.071	0.199	0.23	0.336	0.348	0.057	0	0.053	0.306	1.136	0.039	0.003	0.174	0.015	0.082	2.24	0.354	0.003	0.168	0.09	0.183	0.589	0.607	0.002	0.005	0.018	0.008	0.149	0.053	0	0	0.266	0.103	0.485	0.877	0.935	0.358
1805	DPT	2.137	5.713	1.567	1.451	0.102	2.994	4.756	7.114	0.188	3.347	0	5.362	4.072	5.791	7.801	20.205	2.636	0.037	1.95	10.326	1.392	4.109	7.949	15.678	0.894	13.376	7.359	0.358	1.888	3.32	1.469	6.815	6.861	33.729	0.628	6.291	5.272	10.489	6.304	3.343	0.777	16.934	7.363	4.75	1.673	5.879	3.738	4.093
1806	DPYD	0.055	0.066	0.418	0.659	0.009	0.043	0.269	0.574	0.041	0.515	0.003	0.102	0.785	0.372	0.009	0.059	0.003	0.074	0.117	0.106	0.259	0.241	0.173	0.098	0.196	0.166	0.181	0.136	0.104	0.114	0.096	0.49	0.018	0.026	0.124	0.087	0.151	0.202	0.037	0.078	0.026	0	0.642	0.384	0.304	0.172	0.25	0.182
1807	DPYS	0	0	0.176	0.045	0	0	0.059	0.068	0.072	0	0.017	0.048	0.012	0.053	0.073	0.049	0	0.091	0	0	0.03	0.073	0.192	0	0.051	0.155	0.065	0	0	0.218	0.038	0.149	0.093	0.181	0.076	0	0.095	0	0.033	0.096	0	0	0	0	0.028	0.138	0.044	0.029
1808	DPYSL2	7.35	14.325	9.285	8.242	1.538	13.837	8.958	10.615	10.338	6.915	3.21	10.689	2.262	7.84	1.931	7.363	6.92	2.289	1.956	18.087	2.655	7.188	10.026	8.901	6.828	12.358	15.07	4.313	7.323	10.588	6.064	13.432	6.787	11.804	6.86	7.485	5.871	11.662	4.806	4.165	2.754	6.018	12.778	9.101	8.279	15.443	5.013	5.685
1809	DPYSL3	2.605	2.569	3.613	1.192	2.125	2.507	4.083	7.932	5.936	3.822	1.337	5.656	4.521	5.445	0.258	0.622	2.76	3.67	1.864	8.542	0.809	4.642	7.776	9.326	1.944	10.45	8.71	3.438	1.071	8.527	1.922	6.583	4.325	12.037	4.496	1.302	8.455	13.864	0.92	2.955	2.105	3.568	6.525	3.811	4.195	11.164	2.764	1.994
1810	DR1	0.676	1.738	0.432	0.217	0.623	1.672	0.465	0.224	0.589	0.228	0.245	0.342	0	0	3.053	1.762	0.214	0.131	0.132	0.466	0.597	0.78	0.546	0.344	0.511	0.967	0.053	0.65	0.71	0.819	0.66	0.142	0.36	0.482	0	0.505	0.484	0.443	0.094	0.498	0.909	1.593	0.365	0.63	0.384	0.533	0	0.083
1811	SLC26A3	0	0	0	0	0	0.041	0	0	0	0	0	0.262	0	0	0	0	0	0	0	0	0	0	0	0	0	0	0	0	0	0	0	0	0.102	0.074	0	0	0	0	0	0	0	0	0	0	0	0	0	0
1812	DRD1	0	0	0	0	0	0	0	0	0	0	0	0	0	0	0	0	0	0	0	0	0	0	0	0	0	0	0	0	0	0	0	0	0	0	0	0	0	0	0	0	0	0	0	0	0	0	0	0
1814	DRD3	0	0	0	0	0	0	0	0	0	0	0	0	0.009	0	0	0	0	0	0	0	0	0	0	0	0	0	0	0	0	0	0	0	0	0	0	0	0	0	0	0	0	0	0	0	0	0	0	0
1819	DRG2	0.719	0.961	0.509	0.434	0.055	0.198	0.782	0.798	0.636	0.458	0.17	0.285	0.594	0.628	0.141	0.12	1.662	0.197	0.105	0	0.316	0.377	1.025	0.479	0.027	0.371	0.224	0.101	0.389	0.341	1.07	0.771	0.324	0.263	2.082	0.174	0.139	0.698	0.033	1.364	0	0.015	1.231	0.348	0.493	0.357	0.823	0.924
1820	ARID3A	0	0	0.009	0.002	0	0	0	0	0.127	0	0	0	0.007	0	0	0	0	0	0.199	0	0.004	0	0.064	0.038	0	0	0	0	0.055	0.02	0	0	0	0	0.061	0	0	0	0	0	0	0	0	0	0	0	0.075	0
1821	DRP2	0.015	0.003	0.006	0.009	0	0	0	0	0	0	0	0.018	0.004	0	0	0	0.011	0.006	0	0	0	0.012	0	0.011	0	0.012	0.024	0.007	0	0	0.006	0.027	0	0.022	0.004	0.011	0	0	0	0	0.003	0.025	0.033	0.02	0	0	0	0.01
1822	ATN1	0.003	0.001	0.016	0.005	0	0	0	0	0	0	0.001	0	0.009	0.001	0	0	0	0	0.007	0	0.002	0	0.002	0	0	0.002	0.003	0.003	0.002	0.002	0.034	0.001	0	0.002	0.001	0	0	0.002	0.001	0	0	0	0.003	0	0.006	0.007	0.001	0.001
1823	DSC1	0	0	0	0	0	0	0	0.047	0	0	0	0	0.007	0	0	0	0	0.057	0	0	0	0	0	0.004	0	0	0	0	0	0	0	0	0.026	0	0.116	0	0	0	0.007	0	0	0	0	0	0	0	0.058	0.154
1824	DSC2	0.224	3.53	0	0.479	0.022	0.776	0.337	0.273	0.376	3.037	0.167	2.14	0.338	0.511	0.319	0.693	0.029	19.236	0.063	0.308	0.475	0.025	0.849	0.265	0	0.886	0.584	0.216	1.443	0.167	0.072	0.091	0.327	0.702	0.265	1.507	0.108	1	0.056	0.193	0.028	0.738	0.273	1.885	0.032	0.006	0.782	2.047
1825	DSC3	0.028	0.029	0	0.021	0.002	0.031	0.006	0.011	0.015	0.003	0	0.043	0.013	0.002	0	0.005	0.016	3.634	0	0	0.019	0.003	0.017	0.01	0	0.016	0.011	0.006	0.019	0.007	0.005	0.007	0.024	0.036	0.113	0.007	0	0	0.009	0	0.002	0.016	0.006	0.012	0	0	0.072	0.155
1826	DSCAM	0	0	0	0	0	0	0	0	0	0	0	0	0	0	0.002	0.39	0	0	0	0	0	0	0	0	0	0	0	0	0	0	0	0	0	0	0	0	0	0	0	0	0	0	0	0	0	0	0	0
1827	RCAN1	0	0	0	0	0	0	0	0	0	0	0	0	0	0	0	0	0	0	0	0	0	0	0	0	0	0	0	0	0	0	0	0	0	0	0	0	0	0	0	0	0	0	0	0	0	0	0	0
1828	DSG1	0	0	0	0	0	0	0	0.027	0.023	0	0	0	0.048	0.001	0	0	0	1.22	0	0	0	0	0	0	0	0	0	0	0	0	0	0	0	0.029	0	0	0	0	0.033	0	0	0	0	0	0.085	0	0.012	0.139
1829	DSG2	4.338	3.201	4.092	5.616	1.082	2.098	2.58	3.881	22.07	5.881	3.937	27.337	26.201	16.233	1.299	2.074	28.112	0.258	86.623	72.72	3.055	1.393	1.956	2.987	0.093	3.887	10.606	1.277	3.785	2.201	1.584	12.055	3.021	2.519	1.188	2.318	1.68	2.066	2.256	1.893	2.886	2.418	2.127	3.015	28.367	0.644	24.835	65.737
1830	DSG3	0	0	0.225	0	0	0	0	0	0	0	0.13	0	0	0	0	0	0	36.439	0	0	0	0	0	0	0	0	0.008	1.514	0	0	0	0	0	0	0	0	0	0	0	0	0	0	0	0	0	0	0	0
1831	TSC22D3	0.05	0	0.065	0.084	0	0	0.063	0.06	0.031	0	0.026	0	0.044	0.202	0	0	0.08	0.031	0.242	0	0.068	0	0.072	0	0.096	0.039	0	0	0.039	0.054	0	0.061	0.104	0.084	0	0	0	0	0.034	0.059	0.032	0	0.048	0.032	0.176	0.143	0.101	0.078
1832	DSP	2.385	2.742	2.508	6.498	0.371	2.175	3.928	4.163	5.007	2.994	1.111	6.784	2.315	1.876	3.943	3.277	11.511	65.059	2.777	4.145	5.209	1.663	1.818	1.828	0.643	2.713	3.76	1.393	5.549	2.159	2.683	2.148	3.924	5.047	2.349	1.37	0.761	2.721	0.692	2.879	0.121	2.659	2.41	3.666	1.069	1.04	4.884	3.796
1836	SLC26A2	0	0	0	0	0	0	0	0	0	0	0	0	0	0	0	0	0	0.044	0	0	0	0	0	0	0	0	0	0	0	0	0.001	0	0	0	0	0	0	0	0	0	0	0	0	0	0	0	0	0
1837	DTNA	0.625	0.105	0.002	0.029	0	0.398	0.188	0.299	0.005	0.149	0	0.133	0.018	0.025	0	0.026	0.011	0.203	0	0.926	0.017	0.114	0.012	0.004	0.002	0.074	0.354	0	0.01	0.095	0.051	0.086	0.053	0.175	0	0	0.067	0.525	0.017	0.083	0	0.15	0.157	0.06	0.041	0.251	0	0.015
1838	DTNB	0.04	0.024	0.003	0.015	0	0	0.155	0.199	0.005	0.182	0	0.112	0.007	0.009	0	0.022	0.009	0.117	0	0.047	0.012	0.06	0.001	0	0.002	0.012	0.099	0	0.006	0.021	0.041	0.085	0.031	0.068	0	0	0.007	0.009	0.007	0.058	0	0.053	0.073	0.04	0.028	0.157	0	0.054
1839	HBEGF	0	0	0	0	0	0	0	0	0	0	0	0	0	0	0	0	0	0	0	0	0	0	0	0	0	0	0	0	0	0.011	0	0	0	0	0	0	0	0	0	0	0	0	0	0	0	0	0	0
1841	DTYMK	2.816	4.942	2.366	2.335	1.312	1.067	9.606	3.784	6.201	1.231	4.033	3.031	3.642	4.174	5.621	3.926	4.481	0.372	2.457	4.187	3.403	1.616	8.198	4.488	0.523	3.429	3.899	2.003	3.718	4.302	3.202	6.583	1.138	2.413	1.52	4.396	1.985	3.58	1.329	1.967	0.167	2.262	3.157	3.118	4.119	2.912	12.027	4.609
1842	ECM2	0	0	0	0	0	0	0	0	0	0	0	0	0	0	0	0	0	0	0	0	0	0	0	0	0	0	0	0	0	0	0	0	0	0	0	0	0	0	0	0	0	0	0	0	0	0	0	0
1843	DUSP1	0	0	0.2	0	0	0	0	0	0	0	0	0	0	0	0	0	0	0	0.014	0	0	0	0	0	0	0	0	0	0	0	0	0	0	0	0	0	0	0	0	0	0	0	0	0	0	0	0	0
1844	DUSP2	0	0	0	0	0	0	0.004	0.001	0	0	0	0	0	0	0	0	0	0	0	0	0	0	0	0	0.008	0	0	0	0	0	0	0	0	0	0	0	0	0	0	0	0	0	0.006	0	0	0	0	0
1845	DUSP3	5	8.417	1.572	4.217	1.221	5.817	10.082	13.437	8.196	7.772	0.634	4.4	6.153	5.135	4.258	7.471	1.348	2.203	7.997	9.544	10.616	5.512	3.773	2.285	1.186	2.642	1.283	1.441	2.215	4.698	1.273	3.693	6.062	8.264	4.652	1.767	2.1	3.27	0.578	4.365	1.636	9.225	7.284	3.315	5.944	6.86	10.353	4.368
1846	DUSP4	0	0	0	0	0	0	0.004	0.001	0	0	0	0	0	0	0	0	0	0	0	0	0	0	0	0	0.008	0	0	0	0	0	0	0	0	0	0	0	0	0	0	0	0	0	0.007	0	0	0	0	0
1847	DUSP5	0	0	0	0	0	0	0	0	0	0	0	0	0	0	0	0	0	0	0	0	0	0	0	0	0	0	0	0	0	0	0	0	0	0	0	0	0	0	0	0	0	0	0	0	0	0	0	0
1848	DUSP6	0	0	0	0	0	0	0	0	0	0	0	0	0	0	0	0	0	0	0	0	0	0	0	0	0	0	0	0	0	0	0	0	0	0	0	0	0	0	0	0	0	0	0	0	0.009	0	0	0
1850	DUSP8	0	0	0	0	0	0	0	0	0	0	0	0	0	0	0	0	0	0	0	0	0	0	0	0	0	0	0	0	0	0	0	0	0	0	0	0	0	0	0	0	0	0	0	0	0	0	0	0
1852	DUSP9	0	0	0	0	0	0	0	0	0	0	0	0	0	0	0	0	0.009	0	0	0	0	0	0	0	0	0	0	0	0	0	0	0	0	0	0	0	0	0	0	0	0	0	0	0	0	0	0	0
1854	DUT	1.39	0.817	2.358	0.592	0.105	0.698	0.364	2.305	1.69	1.215	0.314	1.424	0.399	0.69	0.701	1.209	1.16	0.257	3.92	2.59	0.796	2.306	2.47	3.197	0.406	0.659	0.848	1.9	0.715	1.698	1.764	1.1	0.569	1.913	0.523	0.76	2.019	2.601	0.176	1.494	0.554	0.997	1.456	1.329	1.394	2.365	2.719	1.074
1855	DVL1	0.006	0	0.001	0	0	0	0.007	0.011	0.002	0	0	0	0	0	0	0	0	0	0	0	0	0	0	0.003	0	0	0	0	0	0	0	0.002	0	0.001	0	0	0	0	0	0.024	0	0	0.002	0.002	0	0	0.001	0
1856	DVL2	0.014	0	0	0.009	0	0	0.023	0.011	0.009	0	0	0	0	0	0.002	0	0	0	0	0	0.004	0	0	0	0.095	0.006	0.04	0.008	0	0	0.01	0.002	0.003	0	0	0	0	0.007	0	0.003	0	0.071	0	0.009	0	0	0	0
1857	DVL3	0.007	0	0.018	0	0	0	0.013	0	0	0	0.002	0	0	0	0.002	0.017	0.011	0.006	0.005	0.736	0.004	0	0	0	0	0.011	0.015	0	0	0.01	0.013	0.007	0.004	0	0	0	0.002	0	0	0.004	0.015	0	0	0.009	0	0	0	0
1859	DYRK1A	0.014	0.036	0.021	0.002	0.004	0.023	0.095	0.036	0.012	0.174	0.006	0.116	0.04	0.004	0	0	0.041	0	0	0.088	0.049	0.006	0.03	0	0	0.004	0.007	0	0.006	0.023	0.009	0.033	0	0	0.003	0.126	0	0.092	0.061	0	0.006	0.022	0	0	0.034	0.007	0.004	0.009
1861	TOR1A	0.066	0	0.177	0.408	0.103	0.054	0.404	0.596	1.264	0.869	0.232	0.061	0.184	0.633	0	0	0.663	0	1.195	0	0.43	0.546	0.123	0	0.498	0.048	0.208	0.268	0.299	0.251	0.153	1.541	0.577	0.117	0.31	0.119	0.043	0.058	0.144	0.143	0	0	0.35	0.43	0.089	0.313	1.922	0.195
1869	E2F1	0	0	0	0	0	0	0	0	0	0	0	0	0	0	0	0	0	0	0	0	0	0	0	0	0	0	0	0	0	0	0	0	0	0	0	0	0	0	0	0	0	0	0	0	0	0	0	0
1870	E2F2	0	0	0	0	0	0	0	0	0	0	0	0	0	0	0	0	0	0	0	0	0	0	0	0	0	0	0	0	0	0	0	0	0	0	0	0	0	0	0	0	0	0	0	0	0	0	0	0
1871	E2F3	0	0	0	0.001	0	0	0.004	0	0	0	0	0	0	0	0	0	0	0	0	0	0	0	0	0	0	0	0	0	0	0	0	0	0	0	0	0	0	0	0	0	0	0	0	0	0	0	0	0
1874	E2F4	0	0	0.08	0.014	0	0	0.164	0	0	0	0	0	0	0.004	0	0	0	0.016	0	0	0	0	0	0	0	0	0	0	0	0.135	0	0.007	0.05	0	0	0.066	0	0.05	0	0	0	0	0.043	0	0	0	0	0
1875	E2F5	0	0	0	0	0	0	0	0	0	0	0	0	0	0.006	0	0	0	0	0	0	0	0	0	0	0	0	0	0	0	0.069	0	0.01	0.067	0	0	0	0	0.068	0	0	0	0	0.058	0	0	0	0	0
1877	E4F1	0	0	0	0	0	0	0	0	0	0	0	0	0	0	0	0	0	0	0	0	0	0	0	0	0	0	0	0	0	0	0	0	0	0	0	0	0	0	0	0	0	0	0	0	0	0	0	0
1879	EBF1	0	0	0	0	0	0	0	0	0	0	0	0	0	0	0	0	0	0	0	0	0	0	0.006	0	0	0	0.029	0	0	0	0	0	0	0	0	0	0	0	0	0	0	0	0	0	0	0	0	0
1880	GPR183	0	0	0	0.004	0	0	0	0	0	0	0	0	0.005	0.032	0	0	0	0	0	0.03	0	0	0	0	0.003	0.004	0	0	0.037	0.004	2.009	0	0	0	0	0	0	0	0	0.003	0	0	0	0	0.006	0.098	0	0.001
1889	ECE1	0.038	0.017	0.447	0.234	0.006	0.023	0.1	0.094	0.855	0.023	0.229	0.184	0.044	0.014	0.114	0.169	0.013	0	0.357	0.245	0.018	0.037	0	0	0.045	0.041	0.161	0.01	0.185	0	0.027	0.009	0.075	0.2	0.02	0	0.009	0.015	0.483	0.01	0	0	0.009	0.005	0.005	0.038	0.066	0
1890	TYMP	6.267	2.939	45.758	3.753	2.839	6.135	10.199	1.85	7.714	1.764	1.946	3.113	7.314	3.278	9.247	2.149	18.903	1.868	10.093	18.651	6.061	25.216	9.834	6.982	4.331	3.008	3.285	26.607	7.447	5.938	8.537	9.528	3.272	2.785	64.082	12.858	12.546	8.097	2.396	2.806	5.257	2.292	7.567	4.124	14.304	8.415	14.679	8.442
1891	ECH1	7.359	3.976	0.544	6.042	3.634	8.197	11.777	37.32	0.773	2.03	2.403	13.723	11.115	11.11	7.841	10.292	36.579	6.363	8.298	15.944	11.591	10.891	14.033	19.486	6.554	12.119	12.309	1.539	6.559	12.01	20.597	8.72	8.471	13.895	5.367	11.223	5.916	15.532	2.394	27.254	7.983	19.698	12.221	14.19	17.843	12.954	8.904	16.79
1892	ECHS1	8.995	8.085	6.778	23.099	0.646	15.159	15.692	31.024	15.742	26.459	2.781	21.527	18.268	19.935	3.211	4.41	45.578	5.264	1.818	15.562	23.623	29.441	13.171	16.389	4.265	15.838	12.634	6.31	12.416	11.034	10.344	7.049	17.535	18	8.702	16.18	9.406	14.387	2.831	24.428	5.279	8.607	25.94	15.789	19.094	10.831	9.129	11.237
1893	ECM1	0.059	0.142	1.149	0.038	0.651	0.177	0.666	0.287	0.139	0.117	0.77	0.497	0.092	0.032	0.283	0.092	0.76	18.401	1.627	0.014	0.088	0.024	0.049	0.003	0.245	0.04	0.454	0.375	0.178	0.079	0.135	0.066	0.436	0.286	0.056	0	0.044	0.033	0.045	0.112	0.321	0.049	0.068	0.005	0.433	0.844	0.09	0.051
1894	ECT2	0	0	0.001	0	0	0	0.047	0	0.177	0	0.03	0.002	0	0	0	0	0.001	0	0.886	0	0	0	0	0	0.007	0	0	0.084	0	0	0.014	0	0	0	0	0	0	0	0.001	0	0	0	0	0	0	0	0.018	0.012
1901	S1PR1	0	0	0	0	0	0	0	0	0	0	0	0	0	0	0	0	0	0	0	0	0	0	0	0	0	0	0	0	0	0	0	0	0	0	0	0	0	0	0	0	0	0	0	0	0	0	0	0
1902	LPAR1	0	0	0.019	0.036	0	0	0	0.005	0	0	0	0.006	0	0	0	0	0	0	0	0	0	0	0	0	0	0	0	0	0	0	0	0	0	0	0	0	0	0	0	0	0	0	0	0	0	0	0	0.005
1903	S1PR3	0	0	0	0	0	0	0.724	0	0	0	0.444	2.048	0	1.787	0	0	0.332	0	0.585	0.427	0.019	6.544	0	0	0	0	0	0	0	0	0	0	0.055	0	0	0	0	0	0	0.481	0	0	0	0	0.338	1.664	0	0
1909	EDNRA	0	0	0	0	0	0	0	0	0	0	0	0	0	0	0	0	0	0	0	0	0	0	0	0	0	0	0	0	0	0	0	0	0	0	0	0	0	0	0	0	0	0	0	0	0	0	0	0
1912	PHC2	0	0.012	0.23	0.025	0.009	0.028	0.124	0.054	0.093	0.039	0.014	0.046	0	0	0.011	0.031	0.015	0	0.189	0.06	0.06	0.024	0.012	0.015	0.038	0	0.016	0.023	0.012	0.024	0.011	0	0.059	0.022	0	0.119	0.01	0.015	0.01	0.004	0.039	0.023	0.022	0.021	0.06	0.001	0	0.101
1915	EEF1A1	176.232	181.289	247.306	270.476	30.066	185.247	395.927	335.935	501.978	165.128	114.118	421.837	214.475	218.375	271.936	224.593	583.629	142.815	80.417	178.295	362.675	357.639	312.06	309.929	63.652	189.012	173.982	122.097	264.244	192.484	292.032	236.008	304.707	283.845	318.115	435.47	264.264	395.332	33.854	241.05	27.51	75.687	233.488	263.915	180.732	134.433	452.601	221.728
1917	EEF1A2	65.653	99.212	133.176	116.346	8.885	73.436	103.303	117.645	182.222	61.718	36.773	110.581	106.883	96.838	185.42	159.537	279.493	73.389	51.913	105.595	171.385	158.993	222.3	150.856	33.571	94.002	100.811	59.937	102.68	76.438	166.139	140.175	100.232	82.53	175.076	233.59	168.224	234.679	23.04	101.851	16.954	10.371	102.188	118.12	79.41	62.477	207.784	117.52
1933	EEF1B2	32.971	44.736	44.957	45.635	18.916	68.675	83.262	47.725	73.578	16.898	11.579	44.682	23.666	27.26	20.618	16.622	33.846	16.701	17.758	42.926	41.042	46.7	29.026	23.331	16.672	26.436	19.608	18.83	16.386	13.798	39.041	31.81	31.607	25.94	48.168	17.444	17.647	33.315	9.424	45.793	28.329	19.005	22.593	27.724	48.781	21.626	32.974	35.746
1936	EEF1D	30.819	21.441	43.043	18.992	8.438	25.964	40.139	35.844	36.908	26.365	14.523	30.849	21.132	27.004	21.189	19.735	70.075	12.857	18.649	44.143	22.222	39.03	51.846	42.101	15.374	27.473	17.299	15.924	18.378	13.492	39.682	26.947	23.073	19.933	84.009	44.007	31.39	39.706	11.372	37.296	12.439	17.598	17.396	18.706	40.321	25.459	31.245	22.062
1937	EEF1G	30.739	32.547	48.978	42.79	10.182	24.658	34.548	24.186	54.897	16.861	11.622	19.175	19.782	19.737	35.775	15.596	83.947	10.169	21.556	25.559	33.304	43.352	65.767	37.226	19.8	22.623	21.445	15.856	24.826	16.477	34.159	20.044	27.095	32.364	70.003	33.558	33.373	39.584	9.629	32.609	10.038	13.581	25.504	25.594	20.53	16.606	32.496	19.095
1938	EEF2	60.263	75.816	77.254	76.342	21.884	50.614	65.286	44.096	53.309	50.614	17.843	70.389	48.289	44.602	59.395	51.444	141.802	29.18	36.956	57.331	73.111	66.837	100.016	69.964	36.289	66.653	52.305	37.849	58.965	42.5	73.938	67.323	60.43	66.004	91.462	67.621	53.71	87.954	19.7	59.551	14.164	26.528	50.758	66.734	45.811	45.563	71.32	45.462
1939	EIF2D	0.011	0.104	0.087	0.111	0.011	0.055	0.58	0.269	0.106	0.141	0.104	0.062	0.053	0.017	0	0.095	0.985	0.193	0.1	0.14	0.036	0.024	0.189	0.056	0.043	0.023	0.035	0.017	0.13	0.068	0.068	0.128	0.04	0.046	0.027	0.082	0.009	0.05	0	0.052	0	0.068	0.069	0.042	0.022	0.209	0.037	0.075
1942	EFNA1	0	0	0	0	0	0	0	0	0	0	0	0	0	0	0	0	0.731	0	0	0	0	0	0	0	0	0	0	0	0.169	0	0	0	0	0	0	0	0	0	0	0	0	0	0	0	0	0	0	0
1944	EFNA3	0	0	0	0	0	0	0	0	0	0	0	0	0	0	0	0	0	0.022	0	0	0	0	0	0	0	0	0	0	0	0	0	0	0	0	0	0	0	0	0	0	0	0	0	0	0	0	0	0
1945	EFNA4	0	0	0	0	0	0	0	0	0	0	0	0	0	0	0	0	0	0	0	0	0	0	0	0	0	0	0	0	0	0	0	0	0	0	0	0	0	0	0	0	0	0	0	0	0	0	0	0
1946	EFNA5	0	0	0	0	0	0	0	0.008	0	0	0	0	0	0	0	0	0	0	0	0	0	0	0	0	0	0	0	0	0	0	0	0	0	0	0	0	0	0	0	0	0	0	0	0	0	0	0	0
1947	EFNB1	0	0.052	0.044	0.422	0	0	0.097	0.1	0.1	0.062	0.05	0.092	0.096	0	0.043	0.09	0.454	0	0	0.394	0.137	0.021	0.018	0	0	0.089	0.085	0.171	0.17	0.079	0.047	0.102	0.124	0.174	0.024	0.004	0.031	0.054	0.322	0.245	0.073	0.333	0.052	0.079	0.011	0	0.115	0.229
1948	EFNB2	0	0.224	0	0.306	0	0	0.166	0.237	0.175	0.249	0	0.186	0.157	0.046	0.031	0.108	1.534	0	0	0.119	1.825	0.069	0.111	0	0	0.027	0	0	0.225	0.068	0	0.037	0.199	0.114	0.61	0.383	0.026	0.349	0	0.023	0	0	0.044	0.066	0	0.065	0.159	0.194
1950	EGF	0	0	0	0	0	0	0	0	0	0.06	0	0	0	0	0	0	0	0	0	0	0	0	0.025	0	0	0	0	0	0	0	0	0	0	0	0.003	0	0	0	0	0	0	0	0	0	0	0	0	0
1951	CELSR3	0	0	0.001	0	0	0	0	0.066	0	0	0	0.015	0	0.001	0	0	0	0	0	0	0.003	0	0	0	0	0	0	0	0	0	0	0	0	0	0.004	0	0	0	0	0.005	0	0	0	0	0	0	0	0
1952	CELSR2	0	0	0	0	0	0	0	0	0	0	0	0	0	0	0	0	0	0.001	0	0	0	0	0	0	0	0	0	0	0	0	0	0	0	0	0	0	0	0	0	0	0	0	0	0	0	0	0	0
1953	MEGF6	0	0	0	0	0	0	0	0	0	0	0.005	0	0	0	0	0	0	0	0	0	0	0	0	0	0	0	0	0	0	0	0	0	0	0	0	0	0	0	0	0	0	0	0	0	0	0	0	0
1954	MEGF8	0	0	0	0	0	0	0	0	0.004	0	0	0	0	0	0	0	0	0	0.016	0	0	0	0	0	0	0	0	0	0	0	0	0	0	0	0	0	0	0	0	0	0	0	0	0	0	0	0	0
1955	MEGF9	0	0	0	0	0	0	0	0.015	0	0	0	0	0	0	0	0	0	0	0	0	0	0	0	0	0	0	0	0	0	0	0	0	0	0	0	0	0	0	0	0	0	0	0	0	0	0	0	0
1956	EGFR	0.132	0.062	2.711	0.031	0.012	0.018	0.113	0.222	0.559	0.177	0.077	0.204	0.019	0.043	0.011	0.076	0.024	0.255	0.111	0.128	1.153	0.298	0	0.011	0.005	0.027	0.037	0.009	0.171	0.035	0.04	0.019	0.696	0.511	0.01	0.003	0	0.011	0.038	0.064	0	0.016	0.046	0.033	0.019	0.026	0.174	0.083
1959	EGR2	0	0	0	0	0	0	0	0	0	0	0	0	0	0	0	0	0	0	0	0	0	0	0	0	0	0	0	0	0	0	0	0	0	0	0	0	0	0	0	0	0	0	0	0	0	0	0	0
1961	EGR4	0	0	0	0	0	0	0	0	0	0	0	0	0	0	0	0	0	0	0	0	0	0	0	0	0	0	0	0	0	0	0	0	0	0	0	0	0	0	0	0	0	0	0	0	0	0	0	0
1962	EHHADH	0.742	0.609	0.259	1.985	0.305	2.713	1.53	0.976	2.347	1.031	0.344	2.857	0.577	1.211	1.183	0.532	0.18	0.323	0.124	2	0.713	0.553	0.185	0.694	0.03	0.673	2.961	0.172	0.772	0.201	0.175	0.352	0.547	0.592	0.511	0.307	0.113	0.793	0.087	0.91	0.067	0.393	0.786	0.667	1.06	0.545	0.27	0.228
1964	EIF1AX	2.83	2.528	0.966	1.277	0.084	1.046	1.642	1.175	0	0.871	0.135	1.694	0.322	1.069	1.327	1.004	1.613	0.638	0.615	1.323	0.776	0.587	3.044	2.666	0.345	0.974	1.564	1.255	1.596	2.093	1.446	2.474	0.702	1.022	1.191	1.019	4.1	3.515	0.372	1.238	0.688	1.66	3.903	7.571	1.168	2.187	0.795	1.289
1965	EIF2S1	6.214	8.673	10.697	7.791	2.053	7.163	8.665	7.998	5.315	10.991	1.755	5.067	4.677	8.113	9.559	4.543	18.209	3.387	7.894	10.525	4.514	6.329	8.596	7.921	3.015	7.127	7.655	5.79	9.93	7.787	7.364	6.799	2.982	2.913	5.849	4.789	4.82	6.761	2.98	7.276	3.721	5.007	7.289	6.936	4.264	5.856	11.062	10.699
1967	EIF2B1	0.983	2.941	1.038	0.738	0.241	0.161	0.839	2.111	2.221	1.616	0.111	0.255	0.925	1.402	0.251	0.247	4.713	1.103	1.139	0.261	4.625	2.897	2.256	2.44	0.677	1.01	3.023	1.179	0.852	0.525	1.53	0.767	0.861	3.525	0.721	1.537	0.542	1.524	0.279	3.182	0.546	0.533	0.207	0.415	2.108	2.601	1.662	0.243
1968	EIF2S3	7.868	6.499	6.716	5.393	1.531	5.83	8.868	12.193	7.377	4.044	1.915	4.307	4.217	6.854	5.497	4.975	11.978	2.521	4.419	8.57	3.503	4.264	9.602	7.427	3.704	9.947	4.752	3.569	7.194	5.329	8.611	5.305	2.344	2.851	9.2	4.496	6.259	6.429	2.083	5.039	3.724	3.085	4.427	6.002	3.184	3.818	7.902	6.294
1969	EPHA2	0.278	0.133	3.335	0.202	0	0.013	0.692	0.013	0.515	0.012	0.049	0.097	0.098	0.022	0.047	0.015	0.208	0.772	0	0.043	0.065	0	0.018	0	0.002	0.683	0.011	0.412	0.248	0.035	0.011	0.064	0.05	0.292	0.03	0.003	0	0.024	0.004	0.007	0.001	0.001	0.006	0.252	0.172	0.019	0.597	0
1973	EIF4A1	15.618	11.915	43.841	19.175	5.103	8.543	30.241	12.46	35.513	10.74	12.345	24.111	12.002	16.473	9.838	9.481	67.749	11.027	21.994	21.566	24.452	22.839	37.446	24.938	9.628	13.151	13.564	16.69	16.104	10.97	25.942	20.274	18.283	21.373	40.208	17.05	18.148	25.122	6.612	15.983	4.368	7.215	8.898	11.359	14.131	7.47	25.834	15.461
1974	EIF4A2	11.801	9.61	17.692	14.823	2.731	9.341	14.029	13.044	10.798	9.706	4.386	14.902	5.465	7.937	9.934	13.228	28.952	5.025	9.883	15.103	13.7	13.37	20.063	16.233	4.386	10.59	11.097	8.472	10.514	9.621	10.952	12.217	10.532	9.706	17.861	11.606	8.669	13.749	3.345	11.369	3.279	6.458	8.862	11.677	10.215	7.338	15.122	9.526
1975	EIF4B	3.001	3.266	2.174	2.478	0.484	3.193	0.162	0.317	0.423	0.901	0.356	1.991	1.164	1.041	0.843	1.684	4.132	0.636	2.874	4.701	1.623	1.928	6.347	2.738	0.442	1.28	3.367	2.065	2.198	1.491	3.156	3.724	1.774	2.589	1.41	1.191	3.513	5.814	0.879	1.838	0.561	1.988	3.089	2.409	0.702	0.955	2.048	1.512
1977	EIF4E	2.133	2.476	2.118	2.843	0.579	2.353	4.182	3.412	4.256	1.99	0.81	3.536	1.236	2.053	3.78	1.092	8.084	1.712	3.028	3.617	2.547	1.413	1.369	1.542	0.727	1.152	2.765	0.862	3.252	1.998	1.732	2.004	3.084	2.965	2.886	0.888	2.582	1.985	0.479	3.298	0.799	2.053	2.091	2.036	2.425	3.147	3.726	3.384
1978	EIF4EBP1	14.602	0.192	7.005	6.32	0	0.139	1.291	3.229	0.003	0.009	0.738	0.583	19.244	1.222	0.611	0.313	0.378	0.952	0	0.652	0.06	0.156	1.503	2.643	4.206	3.062	2.549	2.271	6.987	7.985	1.394	6.27	0.122	0.259	0	0	0.759	2.829	2.754	0.044	0	0	3.902	8.539	0.048	0.899	0.705	12.438
1979	EIF4EBP2	0.427	0.572	0.213	0.833	0.066	0.727	0	0.238	0.19	0.113	0.022	0.536	0.087	0.025	0.974	0.297	0.083	0.047	0.203	0	0.177	0.086	0.036	0.072	0.077	0.294	0.408	0.121	0.704	0.743	0.107	0.014	0.289	0.186	0	0.133	0.032	0.449	0.094	0.348	0.068	0.758	0.835	1.049	0.027	0.223	0.137	0.807
1981	EIF4G1	3.239	3.437	4.193	2.884	1.369	3.983	2.199	1.026	3.694	1.059	0.638	1.755	1.762	1.615	1.572	1.535	10.106	1.975	3.274	3.057	2.689	3.788	3.24	1.946	0.752	2.26	2.105	1.513	3.553	2.129	2.704	2.567	1.497	2.18	1.403	1.009	1.816	3.934	1.338	1.766	0.507	1.545	3.164	3.646	5.739	4.27	3.168	2.356
1982	EIF4G2	1.057	0.977	1.967	0.739	0.436	0.507	0.975	0.552	2.168	0.756	0.37	0.663	0.558	0.686	0.695	0.509	2.427	0.429	1.782	0.535	0.918	0.507	1.784	0.849	0.358	0.689	1.106	0.639	0.892	0.623	0.751	1.109	0.443	0.611	1.094	0.462	4.774	1.087	0.261	0.653	0.9	0.865	0.771	0.649	0.666	0.777	1.614	1.035
1983	EIF5	3.187	1.768	2.985	1.958	0.636	1.906	4.546	2.793	3.913	1.502	0.608	3.314	1.406	2.147	4.097	0.805	5.317	1.194	1.275	3.257	2.725	3.05	3.625	3.451	0.637	2.202	2.168	0.997	1.726	1.859	1.294	2.164	2.522	2.016	1.405	2.163	2.894	2.559	0.644	1.662	0.714	1.392	1.814	2.078	1.692	2.944	3.437	2.517
1984	EIF5A	17.077	17.726	42.24	25.416	2.608	12.842	30.042	23.009	20.858	14.155	8.706	22.709	16.99	17.063	10.169	14.527	31.491	15.28	31.342	13.88	36.627	28.643	47.764	49.875	4.998	22.593	16.931	22.68	16.911	17.238	29.336	43.065	27.139	43.317	47.363	56.708	41.829	44.598	6.703	16.051	1.681	6.968	14.921	19.465	10.532	11.73	23.243	21.411
1991	ELANE	3.634	0.255	68.934	0.633	26.405	0.056	0.625	0.023	26.61	0.029	11.694	2.119	19.461	1.807	106.626	6.277	6.477	0.031	306.538	0.419	1.001	30.553	19.511	2.592	182.745	23.908	1.765	31.346	1.654	1.337	59.371	22.172	0.367	0.299	67.43	4.825	49.093	6.874	64.399	0.635	10.508	0.039	4.769	2.763	6.379	1.337	25.444	0.392
1992	SERPINB1	32.154	47.693	7.087	61.528	3.455	37.923	19.417	9.215	20.488	15.189	6.354	54.307	23.488	17.768	23.525	35.689	85.597	115.512	27.072	43.028	40.603	13.03	25.085	63.603	7.988	22.3	31.098	3.933	41.983	22.696	17.914	11.014	39.588	36.116	21.945	12.552	13.764	25.974	7	30.088	11.067	24.29	29.378	27.096	11.228	13.973	22.335	24.077
1993	ELAVL2	0.519	0	0.042	0.03	0	0.016	0.043	0	0	0.009	0.017	0	0.01	0.004	0	0.032	0	0	0.016	0.015	0	0.167	0.058	0	0	0	0.02	0.018	0.013	0	0	0.037	0.042	0	0.02	0	0.005	0	0	0	0	0	0	0	0.053	0.017	0	0
1994	ELAVL1	3.389	9.045	6.722	14.111	1.644	10.199	5.152	4.886	1.394	1.96	1.505	14.323	3.293	5.721	3.536	2.434	3.522	1.152	1.466	8.18	9.01	7.962	7.387	13.367	2.632	2.487	2.876	4.77	6.403	5.421	4.692	9.525	7.077	12.697	6.022	5.421	6.626	6.937	1.07	2.446	1.357	7.429	8.822	10.475	17.169	4.538	21.685	7.279
1995	ELAVL3	0	0	0	0	0	0	0	0	0	0.011	0	0	0	0	0	0	0	0	0	0	0	0	0	0	0	0	0	0	0	0	0	0	0	0	0	0	0	0	0	0	0	0	0	0	0.037	0	0	0
1996	ELAVL4	0.025	0	0.038	0.027	0	0.015	0.039	0	0	0.008	0.015	0	0.009	0.004	0	0.029	0	0	0.015	0.013	0	0.027	0.053	0	0	0	0.018	0.017	0.012	0	0	0.033	0.038	0	0.018	0	0.004	0	0	0	0	0.132	0	0	0.048	0.015	0	0
1997	ELF1	0.073	0.073	0.027	0.155	0.011	0.325	0.016	0	0.314	0	0.025	0.097	0	0.024	0.012	0	0.008	0.027	0.082	0.04	0.031	0	0.02	0.02	0.019	0.022	0.041	0.016	0.039	0.115	0.072	0.117	0.029	0.121	0.045	0.08	0.174	0.13	0.007	0.045	0.047	0.213	0.044	0.117	0.025	0.047	0.008	0.046
1998	ELF2	0	0	0.013	0	0	0	0.003	0.011	0.004	0.003	0	0	0	0.001	0	0	0	0	0	0	0	0	0	0	0	0	0	0	0	0	0	0	0	0	0	0.058	0	0	0.004	0	0	0	0	0	0	0	0	0.005
1999	ELF3	0	0	0.008	0.002	0	0	0.334	0.111	0.562	0.007	0.033	0.286	0.159	0.023	0.394	0.161	0	0.159	0	0	0.063	0.011	0.093	0.011	0.011	0.078	0.056	0.061	0	0.004	0.108	0.049	0.027	0.024	0.008	0	0.005	0.013	0	0.036	0	0	0	0	0	0.021	0.133	0.212
2000	ELF4	0	0	0	0	0	0	0	0	0	0	0.804	0	0	0	0	0	0	0	0	0	0	0	0	0	0	0	0	0	0	0	0	0	0	0	0	0.083	0	0	0	0	0	0	0	0	0	0	0	0
2006	ELN	0.177	0.022	0.717	0.379	0	1.306	0.474	1.43	0	0.183	0.011	0.273	0.054	0.509	0.667	0.261	0	0	0	1.88	0	0.089	0	0	0.406	11.043	44.016	2.776	0.711	4.618	0.031	2.204	0	0.177	0	0	0	0	1.217	5.737	16.659	22.096	5.727	3.792	1.696	4.957	0.664	0
2009	EML1	0.403	0.28	0.072	0.087	0.076	0.176	0.283	0.844	0.715	0.448	0.015	0.269	0.084	0.336	0.188	0.842	0.03	0.131	0.427	0.704	0.308	0.5	0.331	0.572	0.045	0.577	0.619	0.019	0.094	0.623	0.217	0.701	0.236	1.037	0.65	0.064	0.1	0.122	0.033	0.235	0.14	0.282	0.596	0.554	0.198	2.212	0.245	0.164
2010	EMD	5.222	2.594	9.357	3.393	0.483	1.32	2	2.686	2.707	0.746	0.983	1.611	1.645	1.132	1.721	1.012	4.732	0.941	2.637	3.83	1.998	1.305	1.695	0.648	0.254	1.627	1.709	1.656	1.629	2.16	3.131	2.789	1.172	2.203	1.166	1.351	1.455	1.267	1.361	1.749	1.299	1.946	4.194	3.435	0.447	1.314	4.977	2.328
2011	MARK2	0.298	0.255	5.482	0.142	0.046	0.276	1.253	0.992	2.109	0.807	0.289	0.659	1.086	0.649	0.424	0.281	1.337	0.518	0.212	0.172	0.212	0.125	0.228	0.083	0.018	0.235	0.658	0.23	0.368	0.163	0.254	0.316	0.182	0.497	0.167	0.043	0.074	0.629	0.071	0.272	0.066	0.084	0.155	0.27	0.414	0.135	0.509	1.024
2014	EMP3	0	0	0	0	0	0	0	0.051	0	0	0	0.066	0.03	0	0	0	0	0	0.043	0	0.075	0.154	0	0	0	0	0	0	0	0	0	0	0.154	0	0	0	0	0	0	0	0	0	0	0	0	0.084	0.141	0.169
2015	EMR1	0	0	0	0	0	0	0	0	0	0	0	0	0	0	0	0	0	0	0	0	0	0	0	0	0	0	0	0	0	0	0	0	0	0	0	0	0	0	0	0	0	0	0	0	0	0	0	0
2016	EMX1	0	0	0	0.003	0	0	0	0	0	0	0	0	0	0.709	0	0	0	0	0	0	0	0	0	0	0	0	0	0	0	0	0	0	0	0	0	0	0	0	0	0	0	0	0	0	0	0	0	0
2017	CTTN	10.392	16.186	101.657	8.855	1.501	10.305	7.193	5.581	7.9	4.929	1.671	8.45	3.644	3.446	13.034	11.354	13.776	5.364	2.079	4.959	9.739	5.867	9.587	5.728	1.578	3.671	4.585	3.419	10.764	4.405	5.653	7.399	7.468	6.834	6.646	6.276	17.75	14.648	1.612	9.686	2.404	20.775	11.156	9.535	2.178	2.682	8.777	7.642
2020	EN2	0	0	0	0	0	0	0	0	0	0	0	0	0	0	0	0	0	0	0	0	0	0	0	0	0	0	0	0	0	0	0	0	0	0	0	0	0	0	0	0	0	0	0	0	0	0	0	0
2021	ENDOG	0.088	0.089	0.022	0.182	0	0	0.058	0.131	0.658	0.159	0	0.261	0.023	0	0	0.074	0	0.026	0	0	0.083	0.139	0.066	0.037	0	0.038	0.018	0.026	0.074	0.037	0.052	0.097	0.123	0.145	0	0.009	0	0.069	0	0.074	0	0	0.009	0.05	0.021	0	0	0
2022	ENG	0.147	0.064	0.471	0.026	0.172	0.064	0.505	0.06	0.524	0.017	0.277	0.02	0.041	0.007	0.452	0.02	0.089	0	0.42	0.108	0.003	0.028	0.018	0	0.175	0.091	0.119	0.312	0.072	0.017	0.065	0.026	0.009	0.02	0.106	0	0.006	0	0.852	0.047	0.134	0.049	0.519	0.04	0.128	0.157	0.129	0.038
2023	ENO1	176.007	108.819	256.97	217.165	65.349	189.249	283.842	207.686	1194.68	192.843	111.993	283.789	261.914	198.091	184.255	115.27	181.851	190.11	210.974	140.58	217.249	299.618	296.1	318.993	132.328	168.246	139.752	127.63	120.462	136.032	269.942	253.122	217.43	288.14	494.482	194.731	246.484	341.854	78.58	188.256	85.187	132.129	135.215	147.159	237.94	207.013	338.276	200.479
2026	ENO2	19.025	28.495	22.205	11.163	8.657	43.774	15.438	10.924	46.141	31.389	8.104	14.218	10.129	26.312	4.367	18.614	10.214	12.186	2.291	5.93	21.861	20.106	16.585	13.878	12.831	17.39	11.217	12.574	6.167	9.655	15.342	32.447	8.945	24.005	27.647	13.499	8.29	15.3	4.627	24.895	5.652	16.463	16.12	18.627	23.056	25.431	20.994	7.244
2027	ENO3	41.501	73.834	53.57	38.307	29.991	129.198	66.565	37.795	192.799	40.316	33.998	78.903	74.487	50.482	39.912	40.404	29.706	52.526	16.218	30.267	23.335	21.065	16.544	13.608	27.169	28.788	48.188	33.409	22.697	30.48	33.233	59.072	9.472	24.878	29.196	13.558	8.318	16.463	8.874	54.935	37.467	46.22	46.438	39.734	31.332	71.023	140.327	85.762
2028	ENPEP	0.004	0.001	0	0	0.001	0.004	0.016	0.002	1.033	0	0.191	0	0	0.006	0	0	0	0	0.659	0	0	0	0	0	0	0	0.918	0.31	0.001	0	0	0	0.001	0.001	0	0	0	0	0.012	0	0	0.003	0.007	0	0	0	0	0
2029	ENSA	7.361	6.82	6.08	6.172	0	1.13	0.92	0.19	0.34	0.547	0.494	1.64	0.454	0.249	7.887	3.008	6.829	8.942	0.366	3.663	3.54	1.376	0	1.343	0.247	5.419	2.687	3.432	15.442	7.834	8.257	6.405	1.204	1.784	1.953	0	1.296	11.54	3.376	6.073	1.233	5.455	3.149	2.586	0	0.428	1.222	2.966
2030	SLC29A1	0	0	0	0.005	0	0	0.009	0.071	0.175	0	0.044	0.011	0.018	0.025	0	0	0	0	0.009	0.008	0.035	0.029	0	0	0	0	0	0	0.007	0	0	0	0.028	0.015	0	0	0	0.024	0	0	0	0.004	0.015	0.008	0.027	0.041	0.054	0
2033	EP300	0.017	0.012	0.045	0.019	0.011	0	0.019	0.007	0.033	0	0.003	0.006	0.005	0	0	0	0	0.009	0.006	0.001	0.004	0.008	0.016	0.01	0.009	0.006	0.007	0.022	0.008	0.009	0.008	0.003	0.007	0.004	0.017	0	0.004	0.008	0.002	0.003	0.003	0	0.008	0.018	0.005	0.012	0.03	0.013
2034	EPAS1	0	0	0	0	0	0	0	0.002	0	0	0	0	0	0.001	0	0	0	0	0	0	0	0	0	0	0	0	0	0	0.006	0	0	0	0	0	0	0	0	0.006	0	0.023	0	0	0	0	0	0	0	0
2035	EPB41	0.78	0.995	0.057	0.907	0.543	0.706	0.496	4.442	0.831	0.632	0.262	0.427	0.405	3.743	1.54	1.647	2.086	0.216	0.542	1.136	1.486	1.155	0.791	0.949	0.278	0.688	0.748	0.3	0.578	0.871	0.856	2.03	0.382	1.845	0.593	0.544	0.384	0.857	0.539	0.813	0.734	0.513	0.801	0.703	4.574	4.053	0.351	5.754
2036	EPB41L1	1.476	1.619	0.673	1.243	0.179	0.724	2.174	3.357	1.695	2.036	0.519	1.466	1.465	2.133	0.463	1.674	7.429	0.677	1.05	2.035	2.563	2.168	0.518	1.224	0.181	1.55	0.331	0.013	1.281	1.534	1.818	1.439	1.244	1.207	0.875	1.417	1.245	2.618	0.056	1.651	1.92	2.764	2.821	3.046	0.874	0.711	1.323	3.547
2037	EPB41L2	1.481	3.05	1.314	1.597	0.451	3.01	1.442	2.154	3.815	1.882	0.482	1.361	1.547	1.69	1.662	3.194	0.317	0.127	1.362	4.902	0.784	1.055	1.871	2.659	0.461	2.163	3.315	0.817	1.173	3.158	1.609	2.903	1.151	1.589	0.515	0.477	0.976	1.065	0.738	1.592	0.756	2.202	2.03	2.324	2.557	4.467	2.387	2.287
2038	EPB42	0.152	0.052	0	0.107	0.253	0.196	0.111	0.027	0.128	0.178	0.626	0.043	0.016	0.062	0.002	0.071	0.476	0.047	0.203	0.004	0.083	0.12	0	0.011	0.084	0.095	0.094	0.185	0.022	0	0.029	0.107	0.285	0.107	0	0.006	0.039	0.021	0.337	0.095	0.257	0.246	0.068	0.014	0.112	0.092	0.029	0.04
2039	DMTN	0.006	0.009	0	0.012	0.18	0	0.011	0.005	0.012	0.011	0.155	0.017	0.004	0.003	0	0.004	0.17	0.006	0	0	0.012	0	0.001	0	0.019	0.012	0.01	0.111	0.001	0.002	0.017	0.013	0	0.015	0.002	0.001	0.034	0.035	0.305	0.042	0.174	0.016	0.014	0.007	0.002	0.002	0	0
2040	STOM	11.611	4.607	33.418	5.129	16.327	5.549	8.769	9.886	21.129	1.63	15.319	4.604	8.84	4.447	9.905	5.387	9.212	2.791	58.989	10.74	3.813	4.422	4.9	1.267	18.555	9.332	5.748	26.25	3.425	2.282	8.752	6.908	4.351	5.417	3.638	0.441	5.171	1.175	42.243	1.993	22.086	2.969	4.471	5.42	9.348	8.611	18.042	4.778
2041	EPHA1	0	0	0	0.003	0	0	0.005	0.002	0.045	0	0	0	0	0	0	0	0	0.755	0	0	0	0	0	0	0	0	0	0	0	0	0.002	0	0	0	0	0	0	0	0	0	0	0	0	0	0	0	0	0
2042	EPHA3	0	0	0	0	0	0	0	0	0	0	0	0	0	0.014	0	0	0.013	0.002	0	0.033	0	0	0	0	0	0	0.005	0.004	0	0	0	0	0	0	0	0	0	0	0	0.006	0.001	0	0.004	0.003	0	0.003	0	0
2043	EPHA4	0	0	0	0	0	0	0.013	0.007	0	0	0	0.001	0	0.002	0	0	0.007	0	0	0.008	0	0	0	0	0	0	0	0	0	0	0	0	0	0	0	0	0	0	0	0	0	0.001	0	0	0	0	0	0
2044	EPHA5	0	0	0	0	0	0	0	0	0	0	0	0	0	0.014	0	0	0.013	0.002	0	0.032	0	0	0	0	0	0	0.004	0.004	0	0	0	0	0	0	0	0	0	0	0	0.006	0.001	0	0.002	0.003	0	0.003	0	0
2045	EPHA7	0	0	0	0	0	0	0.013	0	0	0	0	0.001	0	0.017	0	0	0.02	0.002	0	0.042	0	0	0	0	0	0	0.005	0.004	0	0	0	0	0	0	0	0	0	0	0	0.006	0.001	0.001	0.002	0.003	0	0.003	0	0
2046	EPHA8	0	0	0	0	0	0	0	0.012	0	0.003	0	0	0	0.014	0	0	0.013	0.002	0	0.033	0	0	0	0	0	0	0.005	0.004	0	0	0.002	0	0	0	0	0	0	0	0	0.006	0.001	0.077	0.002	0.006	0	0.003	0	0
2047	EPHB1	0	0	0	0	0	0	0.012	0.018	0	0.003	0	0.001	0	0.016	0	0	0.019	0.002	0	0.054	0	0	0	0.004	0	0	0.005	0.004	0	0	0.002	0	0	0	0	0	0	0	0	0.006	0.001	0.001	0.002	0.006	0.002	0.003	0	0
2048	EPHB2	0.152	0	0.085	0.001	0	0.003	0.013	0	0.065	0	0.121	0.697	0	0.018	0	0	0.849	0.002	0.019	0.043	0	0	0	0.006	0	0	0.123	0.009	0	0	0.004	0.01	0	0.009	0	0	0	0	0	0.007	0.001	0.001	0.002	0.003	0	0.003	0	0
2049	EPHB3	0	0.007	0.002	0.01	0	0	0.035	0.156	0	0.024	0.114	0.01	0	0.222	0	0.02	0.138	0.047	0	0.188	0.069	0.122	0.036	0	0	0.011	0.005	0.029	0.002	0.011	0.004	0.036	0.07	0.071	0	0	0	0.027	0.005	0.019	0.004	0.119	0.044	0.023	0.074	0.038	0.021	0
2050	EPHB4	0.016	0.011	0.007	0	0	0	0.041	0.042	0.012	0.015	0.039	0.02	0.011	0.053	0	0.021	0.16	0.022	0.004	0.128	0.102	0.107	0.007	0	0.001	0.011	0.27	0.023	0.05	0.004	0.158	0.07	0.08	0.082	0.002	0	0	0.018	0.022	0.01	0.027	0.028	0.024	0.022	0.03	0.038	0.012	0.004
2051	EPHB6	0	0	0	0	0	0	0	0	0	0	0	0	0	0	0	0	0	0	0	0	0	0	0	0	0	0	0	0	0	0	0	0	0	0	0	0	0	0	0	0	0	0	0.005	0	0	0	0	0
2052	EPHX1	3.528	4.123	3.569	4.881	0.207	1.328	2.303	4.262	0.764	2.404	0.607	2.969	2.121	2.407	1.908	4.654	5.227	5.429	2.174	9.009	2.706	2.645	0.905	0.374	1.211	4.813	5.351	0.938	2.45	4.782	4.201	3.122	1.914	3.343	1.136	0.652	0.304	1.379	2.885	3.335	0.502	1.972	10.31	4.623	1.856	3.289	1.04	4.418
2053	EPHX2	1.74	0.424	0	3.586	0.023	9.234	1.489	2.871	0.701	2.546	0.018	4.955	0.428	0.861	0.233	0.626	0.125	1.934	0.004	0.57	0.987	0.7	0.156	0.881	0.006	0.421	3.923	0.061	0.204	0.48	0.307	1.462	3.245	2.301	0.228	0.184	0.094	0.953	0.006	0.446	0	0.875	0.923	0.792	0.302	0.909	0.358	0.696
2054	STX2	0	0	0	0	0	0	0	0.083	0	0	0	0	0.009	0.014	0	0	0	0	0	0	0	0	0	0.058	0	0	0	0.002	0	0	0	0	0	0.007	0.018	0	0	0	0	0	0	0	0	0.037	0	0	0	0
2055	CLN8	0	0	0	0	0	0	0	0	0	0.02	0	0	0.007	0	0	0	0	0	0	0	0	0	0	0	0	0	0	0.009	0.021	0	0	0	0	0	0	0	0	0	0	0	0	0	0	0	0.006	0	0	0
2057	EPOR	0	0	0	0	0	0	0	0	0	0	0	0	0	0	0	0	0	0	0	0	0	0	0	0	0	0	0	0	0	0	0	0	0	0	0	0	0	0	0	0	0	0	0	0	0	0	0	0
2058	EPRS	2.806	4.088	3.646	3.734	0.69	1.986	4.596	4.526	2.847	3.924	1.585	2.866	3.325	2.626	3.185	2.83	13.801	0.898	3.314	4.204	2.829	2.532	5.156	3.412	2.965	5.279	3.89	2.045	3.727	2.375	2.976	3.221	2.33	2.364	2.748	2.675	1.97	3.659	1.101	3.087	1.12	2.276	3.829	4.168	3.204	2.853	3.684	3.646
2059	EPS8	0.285	0.228	1.707	0.488	0.199	0.343	0.566	0.341	1.171	0.378	0.227	0.437	0.094	0.376	0.071	0.051	1.932	0.03	0.191	0.516	0.541	0.154	0.353	0.054	0.052	0.115	0.326	0.586	0.217	0.075	0.308	0.369	0.202	0.419	0.113	0.252	0.159	0.438	0.088	0.135	0.167	0.257	0.262	0.214	0.673	0.218	0.59	0.407
2060	EPS15	0.705	0.947	1.142	0.811	0.117	0.594	0.635	0.828	0.448	0.452	0.204	0.702	0.296	0.46	0.5	0.859	1.188	0.207	0.46	0.679	0.774	1.106	0.727	0.314	0.219	0.693	0.715	0.442	0.712	0.734	0.525	0.823	0.612	0.353	0.6	0.371	0.452	0.9	0.134	0.706	0.238	0.498	0.851	0.903	0.597	0.661	1.159	0.928
2063	NR2F6	0	0.021	0	0.057	0	0	0	0.018	0.028	0.014	0.06	0	0	0.022	0	0	0	0	0	0	0.016	0	0	0	0	0	0	0	0	0	0	0.016	0	0	0	0	0	0	0	0	0	0	0.011	0	0	0	0	0.133
2064	ERBB2	0.585	0.099	0.033	0.022	0.001	0.023	0.176	0.256	12.297	0.213	0.04	0.146	0.05	0.006	0.003	0.018	1.884	0.378	0	0.108	0.114	0	0.007	0.005	0	0.055	0.03	0.011	0.068	0.01	0.367	0.009	0.048	0.007	0	0.004	0	0.003	0.003	0.118	0.104	0.072	0.084	0.188	0.001	0.023	0.065	0.086
2065	ERBB3	0	0	0	0.001	0	0	0	0.123	0.019	0.037	0.031	0.052	0.081	0	0	0	0	0.078	0.001	0	0.008	0.003	0	0	0	0	0	0	0.006	0	0	0	0	0	0	0	0	0	0	0.004	0	0	0.003	0.005	0	0	0	0
2066	ERBB4	0.086	0.08	0.026	0.004	0	0.008	0	0.003	0.283	0.058	0.001	0.012	0.003	0.001	0.003	0	0.046	0.025	0	0.011	0.009	0	0	0.004	0	0.004	0.017	0.002	0.014	0.002	0.052	0	0	0	0	0.003	0	0.003	0.002	0.007	0	0.004	0.043	0.124	0	0.003	0.012	0.008
2067	ERCC1	0	0	0.013	0.01	0	0	0	0	0.019	0	0	0	0	0.008	0	0	0	0	0.034	0	0.098	0	0	0.154	0.004	0.006	0	0.026	0	0	0	0	0	0	0	0	0	0.007	0	0.004	0	0	0	0.009	0	0	0.011	0.006
2068	ERCC2	0.028	0	0.042	0.005	0.018	0.004	0.012	0.006	0.055	0.015	0.012	0.059	0.004	0.011	0	0	0	0	0.133	0.011	0.011	0	0.016	0.016	0.007	0	0.01	0.088	0	0.017	0.044	0.009	0	0	0.02	0.007	0.003	0.02	0	0.006	0	0	0.17	0.145	0	0	0.077	0
2071	ERCC3	0.006	0.006	0.085	0	0.004	0.003	0.022	0	0.013	0.004	0.005	0	0.007	0.003	0	0	0	0.001	0	0.392	0	0.059	0	0.003	0	0	0.001	0	0	0.007	0.14	0.03	0	0.015	0	0	0	0	0.003	0	0	0	0.004	0.014	0.01	0.01	0.02	0
2072	ERCC4	0.001	0	0.041	0.007	0	0	0	0.002	0.018	0	0	0	0	0	0	0	0	0.017	0	0	0	0	0.005	0.008	0	0.001	0.044	0.038	0	0.001	0.001	0.098	0	0	0	0	0.001	0	0	0	0	0	0	0.002	0.074	0.133	0	0.004
2073	ERCC5	0.012	0.002	0.001	0	0.005	0.016	0.006	0.001	0.005	0.002	0.001	0.005	0	0.001	0.016	0.023	0.018	0.133	0	0	0.02	0.002	0.008	0.059	0.003	0	0.008	0.001	0.003	0.002	0.031	0	0.003	0.005	0.068	0	0	0.009	0.003	0.022	0	0.041	0	0.007	0	0	0	0.025
2074	ERCC6	0	0	0.001	0	0.002	0.005	0	0	0.018	0	0	0.004	0	0	0	0.011	0	0.003	0.021	0.021	0	0	0.001	0	0	0	0	0	0	0	0	0	0	0	0	0	0	0	0	0	0	0	0	0.026	0	0	0	0
2077	ERF	0	0	0.008	0	0	0	0	0	0	0.014	0	0	0	0	0	0	0	0	0	0	0	0	0	0	0	0	0	0	0	0	0	0	0	0	0	0	0	0	0	0	0	0	0	0	0	0	0	0
2078	ERG	0	0	0	0	0	0	0	0	0	0	0	0	0	0	0	0	0	0	0	0	0	0	0	0	0	0	0	0	0	0.026	0	0	0	0	0	0	0	0	0	0	0	0	0	0	0	0	0	0
2079	ERH	13.779	15.282	14.219	22.747	5.071	18.796	17.601	16.362	34.485	21.718	2.326	17.56	10.277	11.984	12.266	10.446	11.47	6.566	29.914	39.765	27.363	29.43	56.177	33.618	9.205	12.828	15.246	13.616	15.344	15.516	26.477	18.451	13.907	9.005	49.742	38.929	52.931	36.018	7.968	31.804	6.017	20.684	12.808	13.232	10.434	16.668	15.216	16.401
2081	ERN1	0	0	0	0	0	0	0.056	0.01	0.013	0.011	0	0	0.013	0.006	0	0	0.253	0	0	0	0	0	0	0	0	0	0	0	0	0	0	0.012	0	0	0	0	0	0	0	0	0	0	0	0	0.006	0.005	0	0.017
2086	ERV3-1	0	0	0	0	0	0	0	0	0.019	0	0	0	0	0	0	0	0	0	0	0	0	0	0	0	0	0	0	0	0	0	0	0	0	0	0	0	0	0	0	0	0	0	0	0	0	0	0	0
2091	FBL	8.609	7.995	10.644	9.487	1.481	4.397	6.001	4.892	3.995	2.654	3.201	6.465	2.162	2.972	5.284	3.581	0.333	2.393	3.069	6.588	2.162	5.041	7.552	8.27	2.162	4.114	8.171	10.461	4.264	4.876	5.808	8.869	2.38	3.443	7.033	5.378	4.467	5.869	4.331	3.249	2.203	3.329	7.164	7.861	5.056	5.871	4.569	5.437
2098	ESD	6.147	10.727	4.903	5.802	2.293	12.621	13.134	13.384	7.778	8.93	2.32	11.43	8.47	10.945	5.221	6.342	17.201	5.354	9.072	31.802	6.289	7.085	3.736	5.604	4.096	7.992	12.173	4.732	5.263	9.178	5.471	14.723	8.01	13.39	3.477	6.776	4.8	11.81	7.109	10.643	5.317	9.38	8.757	8.073	7.218	11.393	11.619	6.249
2101	ESRRA	0.007	0	0.002	0.014	0.001	0	0	0.001	0.004	0	0	0.109	0.002	0	0	0	0	0.001	0	0	0	0.005	0.004	0.003	0.006	0	0.002	0.004	0.002	0	0.002	0.198	0.004	0.006	0.001	0	0	0.007	0	0.004	0	0	0.002	0.008	0.002	0	0.002	0.007
2103	ESRRB	0.002	0	0.002	0.004	0.001	0	0	0.018	0.003	0.006	0	0	0.001	0	0	0	0	0	0	0	0	0.004	0.003	0.002	0.002	0	0.002	0.003	0.002	0	0	0	0.003	0.004	0.001	0	0	0.006	0	0.003	0	0	0.002	0.002	0.001	0	0	0
2104	ESRRG	0	0	0	0	0	0	0	0.588	0	0.306	0	0	0	0.33	0	0	0	0	0	0	0	0	0	0	0	0	0	0	0	0	0	0	0	0	0	0	0	0.016	0	0	0	0	0.045	0.003	0	0	0	0
2107	ETF1	0.881	2.488	3.093	2.876	0.508	3.654	7.065	6.748	7.407	3.007	0.954	4.366	3.099	2.608	1.864	2.049	5.267	2.442	2.356	3.895	2.918	3.102	3.481	3.931	0.878	2.002	2.114	1.336	3.028	1.722	2.56	2.087	2.835	3.005	2.523	4.362	1.533	3.396	1.599	2.473	1.44	1.88	1.649	1.981	3.71	2.609	7.585	4.514
2108	ETFA	7.585	16.701	8.174	18.935	2.934	19.829	21.824	23.189	16.381	14.962	6.201	17.182	11.141	18.714	11.636	19.48	29.215	3.382	4.369	27.612	11.182	33.383	7.87	13.305	2.885	17.211	11.845	4.599	11.46	13.065	7.317	10.095	20.467	17.002	14.111	14.303	8.315	22.029	1.54	30.141	4.941	18.686	24.767	16.411	16.738	13.309	12.136	10.878
2109	ETFB	11.825	21.559	11.94	52.968	2.226	38.091	23.229	42.692	14.272	22.048	11.5	29.292	13.584	35.691	18.054	46.339	49.934	6.242	2.998	46.428	22.097	38.171	14.744	13.548	2.304	24.969	52.716	6.467	21.519	22.453	13.765	28.74	13.361	18.194	15.582	17.769	9.816	24.669	4.184	55.679	8.319	15.772	31.692	18.867	23.177	19.07	20.007	28.736
2110	ETFDH	0.548	1.287	0.241	3.083	0.052	2.407	1.309	4.17	1.115	2.951	0.038	2.488	1.651	4.127	0.835	5.631	1.035	0.267	1.251	4.485	1.726	2.161	1.014	0.701	0.153	1.766	2.479	0.124	0.683	0.961	0.435	1.056	2.034	1.13	0.482	0.568	0.257	2.312	0.197	7.794	0.021	3.905	3.202	1.997	4.351	1.327	0.613	0.863
2113	ETS1	0	0	0	0	0	0	0	0.041	0	0	0	0	0	0	0	0	0	0	0	0	0	0	0	0	0	0	0	0.086	0	0	0.007	0	0	0	0	0	0	0	0	0	0	0	0	0	0	0.092	0	0
2117	ETV3	0	0	0	0	0	0	0	0	0.004	0	0	0	0	0	0	0	0	0	0	0	0	0	0	0	0	0	0	0	0	0	0	0	0	0	0	0	0	0.013	0	0.014	0	0	0	0	0	0	0	0
2118	ETV4	0	0	0	0	0	0	0	0	0	0	0	0	0	0	0	0	0	0	0	0	0	0	0	0	0	0	0	0	0	0	0	0	0	0	0	0	0	0	0	0	0	0	0	0	0	0	0	0
2120	ETV6	0.003	0	0.191	0.008	0.005	0	0.004	0	0.039	0	0	0.006	0.002	0.007	0.018	0.034	0	0	0	0	0.008	0.049	0.42	0.061	0.015	0.018	0.002	0.013	0.009	0.004	0.027	0.252	0.009	0.094	0.026	0	0.007	0.018	0.067	0	0	0	0.016	0.007	0.026	0.024	0.01	0.042
2121	EVC	0	0	0.014	0	0	0	0	0	0	0	0	0	0	0	0	0	0	0	0	0	0	0	0	0	0	0	0	0	0	0	0	0	0	0.001	0	0	0	0	0	0	0	0	0	0	0	0	0	0
2122	MECOM	0.001	0	0	0.011	0	0	0.081	0.167	0	0.002	0	0	0	0.001	0.02	0	0.102	0	0	0.176	0	0	0	0	0	0	0	0	0.014	0	0.012	0	0	0	0	0	0	0.018	0	0.006	0.033	0.016	0.004	0.002	0.048	0.018	0.005	0.069
2123	EVI2A	0	0	0	0	0	0	0	0	0	0	0	0	0	0	0	0	0	0	0	0.045	0	0	0	0	0	0	0	0	0	0	0	0	0	0	0	0	0	0	0	0	0	0	0	0	0	0	0	0
2124	EVI2B	0.728	0.078	0.272	0.466	0.048	0.061	0.321	0.035	0.012	0.052	0.008	0.058	0.366	0.315	0.139	0	0.561	0	0.952	0.112	0.117	0.116	0.071	0.05	0.226	0.125	0.198	0.245	0.023	0.197	0.329	0.253	0	0.041	0.052	0.07	0	0	0.27	0.022	0.216	0.37	0.188	0.446	0.363	0.326	0.408	0.672
2125	EVPL	0.009	0.001	0.126	0.001	0	0.036	0.052	0.007	0.469	0.008	0.015	0.035	0.014	0	0.003	0.008	2.071	27.89	0.003	0	0.014	0	0.001	0.034	0.008	0.004	0.004	0	0.412	0.004	0.013	0.019	0.026	0.025	0	0.006	0.017	0.043	0	0.002	0.024	0.057	0.001	0.019	0.003	0	0.014	0.001
2130	EWSR1	4.207	11.953	5.284	5.704	1.437	5.58	2.833	2.255	2.545	3.45	0.564	2.244	1.345	1.768	1.822	3.216	0.637	0.777	2.807	5.167	3.115	3.717	11.888	8.354	2.207	5.636	9.311	8.358	7.872	6.846	6.259	4.348	3.654	2.738	7.329	5.019	7.092	8.267	1.564	3.06	3.215	9.111	8.264	6.214	2.247	2.591	2.709	2.129
2131	EXT1	0	0	0.005	0	0	0	0	0	0.023	0	0.002	0	0	0	0	0	0.01	0	0	0	0	0	0	0	0	0	0	0	0	0	0	0	0	0	0	0	0	0	0	0	0	0	0	0	0	0	0.005	0
2132	EXT2	0	0	0.199	0	0.003	0	0	0	0.057	0	0.002	0	0	0	0	0	0	0	0	0	0	0	0	0	0	0	0	0	0.014	0.003	0.029	0	0	0	0	0	0	0.001	0	0	0	0	0.023	0	0	0.249	0	0
2134	EXTL1	0	0	0	0	0	0	0	0	0	0	0	0	0	0	0	0	0.002	0	0	0	0	0	0	0	0	0	0	0	0	0	0	0	0	0	0	0	0	0	0	0	0	0	0	0	0	0	0	0
2135	EXTL2	0	0	0	0	0	0	0	0.119	0.079	0.001	0.003	0	0	0	0.014	0	0	0	0	0	0	0	0	0	0	0	0.003	0.005	0	0	0	0.061	0	0	0	0	0	0	0	0	0	0	0	0	0	0	0	0.053
2137	EXTL3	0	0	0	0	0	0	0	0	0	0	0	0	0	0	0	0	0.005	0	0	0	0	0	0	0	0	0	0.048	0	0	0	0	0	0	0	0.001	0.04	0	0	0	0	0	0	0	0	0	0	0	0
2139	EYA2	0	0	0	0	0	0	0	0	0	0	0	0	0	0	0	0	0	0.003	0	0	0	0	0	0	0	0	0	0	0	0	0	0	0	0	0	0	0	0	0	0	0	0	0	0	0	0	0	0
2140	EYA3	0.009	0	0.022	0.002	0.053	0	0.019	0.011	0.048	0.002	0.009	0.564	0.008	0	0	0	0	0.012	0	0.034	0	0	0.029	0.019	0	0	0	0.012	0.011	0	0	0.006	0	0.003	0	0.011	0.003	0.022	0	0	0.006	0	0.019	0.273	0.007	0.014	0.036	0.01
2145	EZH1	0	0	0	0	0	0	0	0	0	0	0	0	0	0	0	0	0	0	0	0	0	0	0	0	0	0	0	0	0	0	0	0	0	0	0	0	0	0	0	0	0	0	0	0	0	0.001	0	0
2146	EZH2	0	0	0.009	0.002	0.001	0	0	0	0.007	0.005	0	0	0	0	0	0	0	0	0	0	0	0	0	0	0	0	0	0.022	0	0	0	0	0	0	0	0	0	0	0	0	0	0	0	0	0	0	0	0
2147	F2	1.717	1.657	16.811	1.913	14.164	10.897	5.394	4.251	3.058	1.354	9.837	3.526	1.25	1.429	2.601	3.577	2.41	1.783	16.512	2.988	1.081	0.534	1.34	0.419	2.997	1.732	12.007	11.604	2.762	1.502	4.153	4.228	1.028	0.858	0.17	0.237	1.247	0.578	8.114	0.868	27.16	1.714	2.804	1.907	1.263	2.743	2.75	2.327
2149	F2R	0	0	0	0	0	0	0	0	0	0	0	0	0.006	0	0	0	0	0	0	0	0	0	0	0	0	0	0	0	0	0	0	0	0	0	0	0	0	0	0	0	0	0	0	0	0	0	0	0
2150	F2RL1	0	0	0	0	0	0	0	0	0.016	0	0	0	0	0	0	0	0	0	0	0	0	0	0	0	0	0	0	0	0	0	0	0	0	0	0	0	0	0	0	0	0	0	0	0	0	0	0	0
2152	F3	0.126	0.309	1.587	0	0	0.034	0.096	0.063	0.321	0.077	0.065	0.293	0.163	0	0	0.116	0.331	0.048	0.053	0.043	0	0.015	0	0.019	0	0.116	0.08	0.007	0.215	0.126	0.07	0.119	0	0.029	0.039	0	0.016	0	0.103	0	0.723	0	0	0.105	0	0.008	0.416	0.099
2153	F5	0	0	0.195	0	0.287	0	0.011	0.001	0.16	0.119	0.176	0	0	0	0	0.002	0.017	0	0.234	0	0.005	0	0	0.04	0.249	0	0.223	0.233	0.059	0	0.015	0.002	0	0	0	0	0.003	0	0.433	0.003	0.561	0	0	0	0	0.001	0.039	0.013
2155	F7	0	0	0.021	0	0.035	0	0	0	0.123	0	0.043	0	0.013	0	0	0	0	0.028	0	0	0	0	0	0	0	0	0.013	0.008	0	0	0	0	0	0	0	0	0	0	0.057	0	0.275	0	0	0	0	0.042	0	0
2157	F8	0.031	0	0	0	0	0.024	0	0	0	0	0	0.006	0.008	0.018	0	0	0	0	0	0	0.115	0.054	0	0	0.007	0	0.08	0	0.176	0	0	0	0	0.043	0	0	0.069	0.001	0	0	0	0	0	0	0.079	0	0	0
2158	F9	0.215	0.061	2.262	0.047	0.631	0.392	0.449	0.08	0.304	1.904	0.313	0.28	0.176	0.812	0.159	0.048	0.095	1.446	1.084	0.239	0.196	0.174	0.291	0.252	0.171	0.154	0.5	0.866	0.203	0.07	0.213	0.272	0.193	0.347	0.056	0.044	0.138	0.042	0.622	0.115	1.173	0.01	0.212	0.094	0.035	0.429	0.174	0.035
2159	F10	0.004	0	6.812	0.006	0.915	0.082	0.079	0	2.828	0.013	0.275	0.363	0.005	0	0	0	0.146	0	0.535	0	0.035	0	0	0	0.07	0	0.471	0.466	0.593	0	0	0.006	0	0.051	0	0	0.005	0	4.802	0.019	0.609	0	0	0	0.005	0.064	0.06	0
2160	F11	0	0	0.021	0	0.001	0	0	0	0	0	0.003	0	0	0	0	0	0	0	0	0	0	0	0.004	0	0	0	0	0.006	0	0	0.009	0.011	0	0	0	0	0	0	0	0	0.002	0	0	0	0	0	0	0
2161	F12	0.035	0.049	0.308	0	0.153	0.186	0.049	0	0.049	0.052	0.081	0.018	0.084	0.02	0.011	0	0.025	0.033	0.067	0	0	0.025	0.057	0	0	0.047	0.065	0.008	0.185	0.076	0.017	0.036	0.072	0.053	0	0.012	0.178	0.062	0.068	0.052	0.069	0	0.046	0.05	0	0.202	0.129	0.144
2162	F13A1	3.491	11.503	2.577	5.336	1.784	3.925	1.965	4.661	1.092	5.077	2.536	13.203	6.773	23.398	1.318	8.609	0.298	0.002	7.818	15.492	6.901	19.478	9.747	4.722	2.233	7.772	4.997	1.885	5.293	18.224	1.285	7.109	6.825	12.12	2.215	10.903	2.218	8.216	2.822	12.084	1.534	5.749	22.543	20.826	10.39	10.143	3.135	8.198
2165	F13B	0	0	0.208	0	0.277	0.043	0	0	0	0	0.127	0.033	0	0	0.014	0.004	0	0.001	2.683	0	0	0.001	0.007	0	0.078	0.003	0.063	0.055	0.003	0.008	0.004	0.001	0.002	0	0	0	0	0.018	0.018	0	0.143	0	0.006	0	0	0.016	0	0.008
2166	FAAH	0.008	0.016	0	0.065	0	0	0.093	0.296	0.103	0.563	0.004	0.144	0.115	0.061	0.139	0.301	0.93	0	0	0	0.047	0.008	0	0	0	0.006	0.13	0	0.183	0.287	0.062	0.094	0.131	0.053	0.011	0	0	0	0.009	0.083	0	0	0.374	0.428	0.021	0.012	0.019	0.103
2167	FABP4	0.162	0	0.039	0.613	0	0.108	0.67	2.797	0	0.863	0	0.026	0.062	1.275	0.261	1.412	0	0.008	0	3.05	0	2.517	7.702	2.922	0.369	0.582	2.105	0.036	0.74	1.002	0.13	2.99	0.961	0	1.202	0.09	0.356	2.327	0.178	5.016	0.284	1.027	3.653	1.743	2.974	10.689	0.283	0
2168	FABP1	879.125	18.176	0.604	755.194	0.506	2546.39	1.212	0.597	276.059	107.364	0.417	1112.53	40.163	1.064	1.4	0	0.108	0	0	25.598	66.7	0	0	139.621	0	0.353	1005.64	0.053	0.716	0	4.051	63.603	329.14	562.57	0	0	0.156	25.469	0.695	0.072	0.942	0	0.063	0.709	0	0.06	0.402	0.397
2169	FABP2	1.523	0.246	0	26.459	0	31.278	0	0	0.608	1.238	0	6.031	3.316	0	0	0	0	0	0	0.853	2.235	0	0	6.131	0	0	13.686	0	0	0	0	1.356	7.273	3.126	0	0	0	1.977	0	0	0	0	0	0	0	0	0	0
2170	FABP3	0.364	0.239	0.172	0.213	0	0	0.587	19.893	0.093	9.85	0.007	0.024	0.084	11.173	0	0.045	0	0.012	5.117	0.449	0.241	48.235	3.113	1.117	0.072	1.743	0.869	0.448	0.104	0.38	0.063	0.385	0.784	0.778	0.704	0.07	2.024	19.643	0.848	5.696	0	6.308	4.318	2.054	5.089	1.857	0.123	0.027
2171	FABP5	80.755	48.138	5.2	58.885	2.323	32.912	45.572	86.067	25.385	70.936	14.83	160.61	44.269	54.518	33.607	41.618	10.02	804.065	16.653	40.52	78.695	59.409	70.958	45.048	10.955	26.796	25.845	13.257	9.566	8.309	27.046	10.12	95.067	75.722	65.752	93.209	17.516	65.236	11.386	61.298	4.17	31.012	32.795	40.451	9.94	13.056	23.977	40.091
2172	FABP6	0	0	0	0	0	0	0	0	0.111	0	0.017	0.017	0.044	0	0	0	0	0	0	0	0	0	0	0	0	0	0	0.018	0	0	0	0	0	0	0	0	0	0	0	0	0	0	0	0	0	0	0	0
2175	FANCA	0	0	0	0	0	0	0	0	0	0	0	0	0	0	0	0	0	0	0	0	0	0	0	0	0	0	0	0	0	0	0	0	0	0	0	0	0	0	0	0	0	0	0	0	0	0	0	0
2177	FANCD2	0	0	0.056	0	0	0	0.004	0	0.022	0	0.003	0	0	0	0	0	0	0	0.004	0	0	0	0	0	0	0	0	0.004	0.002	0	0	0	0	0	0	0	0	0	0	0	0	0	0	0	0.021	0	0	0
2178	FANCE	0	0	0	0	0	0	0	0	0	0	0	0	0	0	0	0	0.016	0	0	0	0	0	0	0	0	0	0	0	0	0	0	0	0	0	0	0	0	0	0	0	0	0	0	0	0	0	0	0
2180	ACSL1	1.151	0.78	1.58	2.105	0.803	0.441	1.168	2.247	1.364	2.907	0.46	1.04	0.739	0.98	1.039	1.783	1.583	0.504	2.353	4.348	2.273	2.589	1.465	0.557	2.462	1.797	0.767	2.274	1.542	0.45	0.443	0.762	0.338	0.688	0.257	0.393	0.236	1.72	0.875	2.902	0.375	2.703	2.613	2.248	1.246	0.912	0.804	0.855
2181	ACSL3	1.244	1.709	4.471	1.273	0.223	0.645	3.826	2.762	2.737	1.784	0.464	1.76	1.245	1.787	1	1.664	5.077	0.833	0.737	1.85	1.255	1.376	0.625	0.218	0.497	1.777	0.823	0.937	2.371	1.074	1.246	0.953	0.57	0.742	0.842	0.059	0.162	1.022	0.405	2.181	1.324	1.084	2.439	2.842	0.937	0.508	2.118	2.381
2182	ACSL4	0.573	0.603	2.877	0.232	0.277	0.312	2.24	1.182	3.065	0.434	0.634	0.652	0.601	0.25	1.241	0.732	1.902	0.083	1.97	0.708	0.793	0.927	0.291	0.112	0.959	0.735	0.522	0.803	0.865	0.469	0.72	0.43	0.603	0.54	0.504	0.195	0.189	0.267	0.979	0.535	0.472	0.186	0.526	0.761	0.485	0.186	0.979	1.44
2184	FAH	3.452	0.581	0.234	2.135	0.261	1.209	1.119	2.374	2.144	0.772	0.717	1.065	5.409	0.585	0.33	0.319	0.483	0.404	0.625	3.556	3.423	1.087	0.735	1.641	0.867	4.988	0.325	0.607	0.161	0.193	1.104	1.613	0.684	0.831	0.358	0.191	0.358	2.134	0.391	0.616	0.418	1.13	0.638	0.584	2.484	5.862	8.759	6.799
2185	PTK2B	0.203	0.061	0.268	0.38	0.07	0.319	0.125	0.853	0.079	0.052	0.053	0.106	0.118	0.112	1.4	0.072	0.323	0.43	0.483	0.091	0.345	0.201	0.141	0.046	0.272	0.166	0.109	0.952	0.255	0.286	0.079	0.794	0.158	0.159	0.076	0.159	0.035	0.236	0.033	0.203	0.018	0.026	0.184	0.211	0.072	0.298	0.262	0.388
2186	BPTF	0	0	0.023	0.152	0.023	0	0.039	0.01	0.924	0	0.018	0.004	0.005	0.006	0	0	0.007	0	0.091	0	0.001	0.003	0	0	0.002	0.001	0	0.001	0.021	0	0.001	0.797	0	0	0	0	0	0.003	0	0	0	0	0.002	0.001	0.004	0.006	0.017	0.002
2187	FANCB	0	0	0	0	0	0	0	0	0	0	0	0	0	0	0	0	0	0	0	0	0	0	0	0	0	0	0	0	0	0	0	0	0	0	0	0	0	0	0	0	0	0	0	0	0	0	0	0
2188	FANCF	0.002	0	0	0	0	0	0	0	0	0	0	0	0	0	0	0	0	0	0	0.022	0	0	0	0	0	0	0	0	0	0	0	0	0	0	0	0	0	0	0	0	0	0	0	0	0	0	0	0
2189	FANCG	0	0	0	0	0	0	0	0	0	0	0	0	0	0	0	0	0	0	0	0	0	0	0	0	0	0	0	0	0	0	0	0	0	0	0	0	0	0	0	0	0	0	0	0	0	0	0	0
2191	FAP	0	0	1.227	0	0.206	0	0.006	0	0.28	0	0.164	0	0	0	0	0	0.013	0	0	0.02	0	0	0	0	0	0	0	0.08	0	0	0.005	0	0	0	0.008	0	0	0	0.008	0	0	0	0	0	0	0.028	0	0
2192	FBLN1	2.692	2.691	3.639	1.488	5.387	5.954	5.981	5.098	8.844	2.246	2.97	1.711	1.117	1.577	2.411	2.793	1.958	0.459	8.962	5.636	0.878	1.606	4.901	2.666	2.952	4.63	10.509	3.591	2.487	8.432	0.813	2.149	2.889	5.165	2.173	0.774	1.022	0.945	2.537	1.622	5.936	3.431	14.709	2.441	2.61	7.344	3.156	1.888
2193	FARSA	2.834	1.392	2.729	4.292	1.523	2.587	3.835	4.696	3.65	7.333	1.48	7.711	1.531	3.913	1.75	1.438	5.987	0.86	0.802	5.973	3.189	3.083	3.894	5.057	0.823	3.187	4.755	2.089	2.93	2.309	3.321	3.739	5.005	6.231	1.937	2.199	1.447	2.839	0.797	3.648	1.74	13.801	4.392	3.591	3.04	2.701	4.783	3.922
2194	FASN	4.014	8.385	2.739	3.491	0.575	2.451	5.421	1.881	12.118	1.886	1.017	5.118	2.415	2.23	1.935	1.74	21.828	3.123	8.879	3.661	3.785	2.945	8.643	5.037	2.105	2.74	1.916	2.301	6.175	1.277	4.168	5.917	3.444	5.154	1.833	2.081	2.16	4.726	0.509	2.87	2.469	1.404	2.224	3.459	2.775	2.479	5.381	3.608
2195	FAT1	0.005	0.021	0.008	0.003	0.038	0.006	0.442	0.007	2.23	0.001	0.05	0.065	0.037	0.016	0.001	0	0.214	0	0	0	0.002	0	0.002	0	0.002	0	0.005	0.012	0.001	0	0.003	0.003	0.002	0.035	0.001	0	0	0	0.006	0	0.001	0	0.003	0.001	0	0.001	0.048	0
2196	FAT2	0	0	0.007	0	0	0	0	0	0	0	0	0.001	0.001	0	0	0	0.006	0.03	0	0	0	0	0.005	0.01	0	0	0	0	0	0	0.002	0.001	0	0.008	0.004	0	0	0	0	0.003	0	0	0.003	0	0	0	0	0.002
2197	FAU	9.315	10.832	5.394	9.255	0.27	4.362	11.128	11.439	0.374	3.758	0.353	5.694	0	11.563	3.996	11.363	17.156	10.635	0	0.904	3.9	3.694	39.298	18.7	1.658	10.724	5.564	2.601	12.525	7.405	10.077	10.537	4.348	3.665	10.429	8.855	41.734	19.198	0.739	13.099	0.65	2.787	10.694	11.992	5.252	6.253	3.655	9.834
2199	FBLN2	0	0	4.434	0.002	0.755	0.063	0.309	0.094	1.615	0.089	1.032	0.109	0	0.033	0.012	0	0.374	0.09	0.242	0.083	0	0.022	0	0	0.01	0.027	0.387	0.085	0	0.069	0	0.063	0	0.093	0.001	0.002	0.001	0	0.012	0.053	0.143	0.121	0.074	0.021	0.055	0.259	0.182	0
2200	FBN1	11.758	16.751	19.117	7.461	1.965	9.617	6.608	10.994	1.717	5.045	4.525	6.207	4.546	5.3	8.789	11.527	0.744	0.52	6.366	33.729	1.607	1.37	0	0	2.169	15.184	34.183	3.305	7.599	14.271	8.783	8.775	0.516	4.092	0.014	0	0	0	9.374	3.565	8.71	23.656	27.178	20.883	2.904	16.897	2.496	1.705
2201	FBN2	0.406	1.286	1.097	0.529	0.059	0.346	0.374	0.426	0.06	0.138	0.097	0.496	0.32	0.267	0.438	0.481	0.063	0.016	0.303	1.947	0.076	0.06	0	0	0.128	1.183	1.179	0.078	0.495	0.727	0.504	0.973	0.105	0.249	0.002	0	0	0	0.726	0.085	0.119	0.58	1.802	0.954	0.108	0.295	0.28	0.294
2202	EFEMP1	0.912	1.165	0.858	0.219	0.373	1.179	3.737	3.139	1.973	1.098	2.063	0.909	1.307	1.012	2.643	1.908	0.302	0.062	8.904	3.103	0.085	0.19	0.15	0.219	0.686	1.33	4.123	0.706	0.761	7.495	0.532	5.712	0.309	0.994	0.027	0.246	0.183	0.092	4.344	0.324	2.049	1.513	7.077	1.073	0.068	2.021	1.638	1.02
2203	FBP1	6.528	14.596	0.694	23.588	1.992	40.186	13.608	33.683	1.722	40.507	0.331	20.455	13.817	11.876	12.927	28.224	2.152	0.047	1.495	16.059	37.378	16.419	13.745	10.101	3.312	20.243	14.215	4.388	8.344	9.789	9.389	8.029	21.908	12.123	8.188	19.863	8.305	10.945	0.515	17.479	5.236	55.208	15.411	15.657	16.556	12.106	9.291	17.766
2204	FCAR	0	0	0	0	0.022	0	0	0	0.057	0	0.042	0	0	0	0	0	0	0	0.062	0	0	0	0	0	0.003	0	0	0	0	0	0	0	0	0	0	0	0	0	0.03	0	0	0	0	0	0	0	0	0
2205	FCER1A	0	0	0	0	0	0	0	0	0	0	0	0	0	0	0	0	0	0	0	0	0	0	0	0	0.002	0.004	0	0	0	0	0	0	0.003	0.042	0	0	0	0	0	0	0	0	0	0	0	0	0	0
2207	FCER1G	0.566	0.473	4.479	0	1.35	0.611	0.836	0.259	0.463	0	0.278	0.293	4.333	0.399	3.23	0.329	9.636	0	11.049	4.459	0	1.018	0.58	0.337	1.236	0.487	3.031	4.737	0.763	0.506	0.354	1.49	0.365	0	0	0	0.82	0.353	4.23	2.291	1.397	0	0.739	0.799	5.252	6.152	5.261	6.926
2209	FCGR1A	0.078	0	0.015	0	0	0	0	0	0	0	0	0	0.046	0.005	0	0.08	0	0	0.433	0.041	0	0.123	0	0	0	0	0	0.087	0	0	0	0	0	0	0	0	0	0	0.016	0	0	0	0	0.002	0.014	0.005	0	0.024
2210	FCGR1B	0.116	0	0.023	0	0	0	0	0	0	0	0	0	0.069	0	0	0	0	0	0.378	0	0	0.095	0	0	0	0	0	0.057	0	0	0	0	0	0	0	0	0	0	0.024	0	0	0	0	0.003	0	0	0	0
2212	FCGR2A	0	0.057	0.243	0	0.003	0	0.024	0	0.079	0	0.017	0	0.006	0	0	0	0.453	0	0.674	0	0	0	0.008	0	0.475	0.032	0	0.276	0.015	0.043	0.022	0.006	0	0	0	0	0	0	0.719	0	0	0	0	0.009	0.112	0.05	0.058	0.104
2213	FCGR2B	0	0	0	0	0	0	0	0	0	0	0	0	0.1	0.058	0	0.036	0	0	0	0	0	0	0	0	0	0	0.017	0.346	0	0.054	0.023	0.022	0	0	0	0	0	0	0	0.075	0	0	0	0	0.005	0.285	0.01	0.008
2214	FCGR3A	0.127	0.283	0.718	0.015	0.117	0.106	0.133	0	0.289	0	0.073	0.028	0.073	0.057	0.444	0	0.191	0	2.569	0	0	0.218	0.152	0.118	0.28	0.053	0.122	0.299	0.25	0.17	0.046	0.015	0.012	0	0.393	0	0.104	0.134	0.902	0.008	0	0	0.234	0.135	0.562	0.066	0.3	0.084
2215	FCGR3B	0.016	0	0.365	0	0.023	0	0.014	0	0.739	0	0.007	0	0.134	0.014	0.033	0	0.132	0	3.232	0	0	0.159	0.09	0.03	0.534	0.12	0	0.091	0.049	0.007	0.309	0.098	0	0	0.357	0	0.09	0.015	0.681	0	0.441	0	0.061	0.251	0.438	0.085	0.16	0
2217	FCGRT	0.141	0.28	0.337	0.518	0.033	0.591	0.288	0.254	0.227	0.201	0.089	0.864	0.227	0.231	0.178	0.281	2.022	0.013	0.056	0.718	0.261	0.105	0.15	0.439	0.106	0.248	0.79	0.045	0.625	0.5	0.042	0.511	0.454	0.416	0.053	0.022	0.058	0.255	0.131	0.271	0.103	0.403	0.338	0.456	0.605	0.645	0.447	0.589
2218	FKTN	0	0	0	0	0	0	0	0	0	0	0	0	0	0	0	0	0	0	0	0	0	0	0	0	0	0	0	0	0	0	0	0	0	0	0	0	0	0	0	0	0	0	0	0	0	0	0	0
2219	FCN1	0.031	0	0.246	0	0.418	0	0.073	0	0.219	0	0.184	0	0.292	0.132	5.472	0.042	0	0	10.793	0	0	0	0.065	0	1.975	0.017	0	1.363	0	0	1.256	0.035	0	0	0	0	0.13	0	1.412	0	0	0	0.007	0	0.102	0	0.38	0
2220	FCN2	0	0	0	0	0	0	0	0	0	0	0.013	0	0.029	0	0	0	0	0	0	0	0.014	0	0	0	0	0	0.034	0	0	0	0	0	0	0	0	0	0	0	0	0	0.021	0	0	0	0	0	0	0
2222	FDFT1	0.454	1.592	0.003	0.184	0.472	0.033	30.896	0.351	3.564	0.251	0.007	0.58	1.369	0.159	0.627	0.136	10.006	0.283	4.883	3.572	2.428	1.932	0.102	0.055	2.306	0.239	0.33	0	0.348	0.072	0.808	0.645	0.217	2.975	0.261	0.082	0	1.72	0.009	0.063	0	0.21	0.129	0.577	0.863	0.205	0.862	0.254
2224	FDPS	2.425	5.155	1.578	3.003	1.394	3.987	10.442	3.579	3.836	4.377	0.648	3.637	2.754	1.268	5.527	3.873	19.033	0.138	2.104	3.43	16.982	10.1	9.904	6.354	1.859	4.646	3.096	1.729	2.594	1.46	5.042	6.037	6.884	9.836	1.34	2.547	1.951	6.266	0.508	2.463	1.764	2.605	1.811	3.532	2.589	2.332	4.01	3.843
2230	FDX1	1.146	1.558	0.291	0.866	0	0.39	0.465	0.254	0.05	0.369	0	0.27	0.303	0.09	0.99	0.869	0.085	0.006	0.074	0.123	0.094	0.215	0.77	0.495	0.024	0.272	0.625	0.12	0.198	0.323	0.487	0.139	0.332	0.28	0.228	0.086	0.427	0.359	0.196	0.318	0.048	0.036	0.503	0.279	0.161	0	0	0.209
2232	FDXR	0.462	0.285	1.202	0.192	0.072	1.545	0.935	1.107	1.256	0.802	0.08	0.668	0.278	0.341	0.307	0.291	14.35	0.595	0.091	0.94	0.003	0.126	0.323	1.206	0.026	0.537	1.17	1.612	0.119	0.128	0.241	0.715	0.217	0.234	2.234	0.305	0.033	0.135	0.045	1.606	0.882	0.56	0.586	0.475	2.09	0.437	0.85	0.163
2235	FECH	0.173	0.177	0.292	0.313	0.022	0.252	0.416	0.892	0.079	0.221	0.05	0.077	0.078	0.262	0.025	0.064	0.107	0.064	0.401	1.035	0.119	0.165	0.568	0.407	0.172	0.639	0.219	0.107	0.177	0.385	0.203	0.689	0.036	0.129	0.376	0.14	0.228	0.465	0.035	0.122	0.023	0.995	0.659	0.607	0.383	0.298	0.125	0.26
2237	FEN1	1.008	1.274	2.467	0.527	0.368	0.62	3.677	0.411	1.565	0.918	1.36	1.525	1.213	0.598	0.974	0.436	0.829	0.082	1.292	1.234	0.714	0.671	2.241	0.89	1.155	0.593	0.795	1.991	1.393	0.678	1.235	1.541	0.372	0.67	1.228	1.056	0.886	1.413	0.581	0.328	0.475	0.343	0.697	1.064	1.276	1.157	1.551	1.121
2239	GPC4	0.057	0.078	0.029	0.05	0	0.028	0.25	0.244	0.145	0.142	0.691	0.09	0.118	0.038	0.018	0.035	0.033	0.004	0	0.309	0.053	0.386	0.008	0	0.015	0.025	0.174	0.015	0.022	0.041	0.068	0.289	0.035	0.131	0	0	0	0	0.015	0.065	0.011	0.227	0.193	0.2	0	0.126	0.346	0.122
2241	FER	0	0	0	0	0	0	0.008	0.005	0	0.03	0	0	0	0	0	0	0	0	0.024	0.002	0	0	0	0.021	0.006	0	0	0.008	0	0	0	0	0	0	0	0	0	0	0	0.004	0	0	0	0.019	0.024	0.108	0.004	0
2242	FES	0.003	0	0.179	0	0.029	0	0.051	0.05	0	0.004	0.02	0.04	0.023	0.004	0.03	0.018	0	0	0.305	0	0.014	0.011	0.032	0.049	0.191	0.007	0.045	0.082	0.005	0.034	0.128	0.04	0	0	0.089	0	0.007	0.01	0.115	0.011	0	0	0.028	0.033	0.052	0.129	0.026	0.019
2243	FGA	33.487	15.432	1075.38	44.457	1992.55	113.772	49.407	18.122	108.472	14.231	633.666	23.537	26.435	16.978	40.667	44.431	19.821	14.439	3319.38	61.604	67.5	43.749	42.366	21.872	649.792	24.801	232.44	1096.32	193.547	74.98	153.155	50.072	28.498	34.215	35.428	9.875	79.989	55.929	332.861	20.036	363.927	26.417	19.479	9.653	66.033	50.397	136.267	28.035
2244	FGB	34.298	18.768	2543.69	66.305	4823.39	208.784	161.766	50.685	655.981	19.932	2029.53	51.041	50.088	31.248	87.962	58.109	38.673	25.247	12528.4	104.545	80.255	42.257	40.132	21.297	1376.01	21.991	416.192	2546.31	298.82	120.514	206.948	82.166	28.119	30.881	38.8	12.861	57.075	40.484	526.181	34.147	658.415	30.619	18.644	10.315	107.262	84.746	790.816	50.334
2245	FGD1	0	0	0	0	0	0	0	0	0	0	0	0	0	0	0	0	0	0	0	0	0	0	0	0	0	0	0	0	0	0	0	0	0	0	0	0	0	0	0	0	0	0	0.447	0	0	0	0	0
2246	FGF1	0	0	0	0	0	0	0	0	0	0	0	0	0	0	0	0	0	0	0	0	0	0	0	0	0	0	0	0	0	0	0	0	0	0	0	0	0	0	0	0	0	0	0	0	0	0	0	0
2247	FGF2	0	0	0	0	0	0.041	0	0	0	0	0	0	0	0	0	0	0	0	0	0	0	0	0	0	0.024	0	0.195	0	0	0	0	0	0	0	0	0.096	0.021	0	0.011	0.033	0.087	0.062	0	0	0	0.176	0	0
2248	FGF3	0.269	0	0	0.25	0	0	0	0	0	0	0	0	0	0	0	0	0	0	0	0	0	0	0	0	0	0	0	0.006	0	0	0	0	0	0	0	0	0	0	0	0	0	0	0	0	0	0	0	0
2249	FGF4	0	0	0	0	0	0	0	0	0	0	0	0	0	0	0	0	0	0	0	0	0	0	0	0	0	0	0	0	0	0	0	0	0	0	0	0	0	0	0	0	0	0	0.007	0	0	0	0	0
2252	FGF7	0	0	0	0	0	0	0	0	0	0	0	0	0	0	0	0	0	0	0	0	0	0	0	0	0	0	0.124	0	0	0	0	0	0	0	0	0	0	0	0	0	0	0	0	0	0	0	0.087	0
2255	FGF10	0	0	0	0	0	0	0	0	0	0	0	0	0	0	0	0	0	0	0	0	0	0	0	0	0	0	0.019	0	0	0	0	0	0	0	0	0	0	0	0	0	0	0	0	0	0	0	0	0
2256	FGF11	0	0	0	0	0	0	0	0	0	0	0	0	0	0	0	0	0	0	0	0	0	0	0	0	0	0	0	0	0	0	0	0	0	0	0	0	0	0	0	0	0	0	2.925	0	1.902	2.37	0	0
2257	FGF12	0	0	0	0	0	0	0	0	0	0	0	0	0	0	0	0	0	0	0	0	0	0	0	0	0	0	0	0	0	0	0	0	0	0	0	0	0	0	0	0	0	0	0	0	0	0	0	0
2259	FGF14	0	0	0	0	0	0	0	0	0	0	0	0	0	0	0	0	0	0	0	0	0	0	0	0	0	0	0	0	0	0	0	0	0	0	0	1.653	0	0	0	0	0	0	0	0	0	0	0	0
2260	FGFR1	0.21	0.083	0.087	0.051	0.004	0	0.019	0.013	0.03	0.001	0.033	0.017	0.006	0	0.006	0.009	0.245	0	0.055	0.079	0.014	0.035	0	0	0.017	0.007	0	0.046	0.015	0.131	0.009	0	0.125	0.184	0.046	0.088	0.002	0	0	0.01	0.018	0.017	0.072	0.084	0	0	0	0.007
2261	FGFR3	0.212	0.084	0.088	0.051	0.004	0	0.02	0.013	0.03	0.001	0.033	0.018	0.006	0.041	0.006	0.009	0.248	0	0.055	0.08	0.014	0.036	0.189	0	0.017	0.007	0	0.046	0.017	0.133	0.009	0	0.126	0.186	0.046	0.089	0.002	0.13	0	0.01	0.018	0.017	0.073	0.085	0	0	0	0.007
2263	FGFR2	0.224	0.089	0.093	0.054	0.004	0	0.126	0.091	0.032	0.001	0.035	0.054	0.006	0	0.006	0.009	0.262	0	0.058	0.084	0.015	0.038	0	0	0.018	0.007	0	0.049	0.04	0.14	0.009	0	0.133	0.196	0.049	0.094	0.003	0	0	0.01	0.019	0.018	0.077	0.089	0	0	0	0.008
2264	FGFR4	0.213	0.084	0.088	0.052	0.004	0	0.02	0.013	0.03	0.001	0.034	0.018	0.006	0	0.006	0.009	0.249	0	0.056	0.08	0.014	0.036	0	0	0.017	0.007	0.023	0.047	0.016	0.133	0.009	0	0.126	0.187	0.047	0.089	0.002	0	0	0.01	0.018	0.017	0.073	0.085	0	0	0	0.007
2266	FGG	38.682	21.008	2162.45	42.885	3629.62	146.223	76.903	30.876	294.085	18.128	1476.65	37.437	37.331	17.079	99.672	59.401	44.838	17.802	9863.93	82.714	54.132	37.953	34.037	25.268	950.855	32.271	338.696	2241.07	201.65	90.708	160.956	61.773	21.768	23.368	33.62	14.859	69.296	70.808	462.845	28.504	387.014	24.371	18.864	9.087	72.822	39.864	327.973	28.27
2267	FGL1	0	0	1.423	0	0	0	0	0	0.276	0	0.046	0	0	0	0	0	0	0	2.854	0	0	0	0	0	0	0	0	0.339	0	0	0	0	0	0	0	0	0	0	0	0	0	0	0	0	0	0	0	0
2268	FGR	0.283	0.107	0.352	0.065	0.16	0	0.025	0.016	0.064	0.001	0.29	0.022	0.037	0	0.09	0.032	0.315	0	1.722	0.101	0.021	0.697	0	0	0.835	0.016	0	0.801	0.02	0.169	0.014	0.017	0.16	0.236	0.079	0.113	0.027	0	0.255	0.012	0.041	0.022	0.092	0.108	0.031	0	0.031	0.009
2271	FH	6.726	14.743	5.214	17.263	2.208	17.171	16.79	18.078	9.493	20.787	3.073	13.57	6.409	22.886	4.515	13.016	38.679	4.146	3.89	13.92	11.356	25.929	13.173	11.211	3.724	9.771	11.117	4.55	8.132	5.758	8.524	9.666	7.887	8.113	10.187	10.403	5.706	18.612	2.129	39.42	9.547	24.329	25.519	13.629	16.827	10.422	7.458	7.323
2272	FHIT	0.042	0.593	0	0.668	0.097	0.185	0.569	1.623	0	0.809	0.114	1.231	0.122	0.254	0.039	0.179	0	0.029	0.003	0.5	0.54	0.834	0.492	0.19	0.023	0.016	0.32	0.225	0.148	0.189	0.008	0.377	0.354	0.126	0	0.15	0.407	0.972	0	0.563	0.073	1.005	0.365	0.149	0.277	0.012	0.173	0.266
2273	FHL1	14.185	22.396	4.311	17.275	0.552	39.217	12.749	33.323	2.662	9.503	1.258	42.853	8.963	16.377	11.556	15.088	1.992	9.13	0.962	64.606	0.491	5.106	13.311	20.047	2.927	47.795	73.478	1.026	4.585	43.159	5.148	32.747	1.868	14.109	7.285	9.643	11.734	17.566	2.892	18.287	6.206	47.074	36.384	13.795	6.044	79.584	10.525	8.912
2274	FHL2	3.289	3.992	4.843	2.36	0.607	1.932	4.889	3.804	4.736	2.343	2.12	4.174	3.645	2.746	4.195	3.899	3.892	0.158	1.538	6.281	3.287	0.512	2.575	1.328	2.25	3.884	3.117	0.165	4.605	3.947	2.538	2.929	2.166	0.521	1.393	1.671	2.543	2.635	0.823	3.244	1.467	1.204	3.416	3.714	0.955	3.075	5.921	4.349
2275	FHL3	0.11	0.144	0.749	0.065	0.121	0.105	0.445	0.191	0.86	0.021	0.616	0.103	0.498	0.133	0.14	0.294	0.062	0.024	0.303	0.049	0.108	0.353	0.232	0.043	0.268	0.214	0.292	0.65	0.079	0.222	0.27	0.367	0.072	0.087	0.107	0.162	0.57	0.339	0.196	0.159	0.021	0.016	0.415	0.318	0.086	0.244	0.231	0.103
2280	FKBP1A	58.79	32.714	48.604	58.228	43.976	94.458	103.258	73.836	121.64	51.745	15.571	42.093	41.072	41.806	80.621	52.448	40.274	91.96	32.139	63.881	113.748	89.153	180.748	55.781	69.541	68.589	53.185	53.962	58.792	54.6	82.887	55.415	50.161	59.649	98.248	54.375	101.163	56.979	48.453	89.317	49.231	256.103	60.584	42.24	65.731	82.387	39.503	36.69
2281	FKBP1B	0	0.085	0	0	0	0.434	0.98	0	0	0	0	0	0	0	9.463	0	0	0	0	0	0	0	0	0	0	0	0.125	0	0	0	0	0	0.063	0	0	0	0.013	0	0	0	0	0	0.073	0.091	0	0	0	0
2286	FKBP2	11.881	23.91	15.456	19.211	2.061	12.701	20.221	39.295	19.518	27.986	3.04	15.019	33.699	39.097	6.899	8.938	19.528	2.308	17.287	18.378	24.087	23.563	26.069	23.018	2.167	15.817	6.648	6.568	7.166	11.341	22.648	22.27	4.791	7.571	27.667	16.42	13.998	15.083	3.698	23.791	1.881	5.143	15.371	19.833	44.621	20.218	19.908	21.821
2287	FKBP3	8.214	6.248	5.389	7.135	0.803	7.132	12.207	9.249	12.187	8.222	2.098	4.858	3.277	8.033	1.617	4.044	1.195	2.617	2.974	7.931	8.801	6.989	13.084	11.332	1.848	6.926	4.971	4.583	3.992	7.116	4.09	6.589	3.078	3.44	5.147	6.585	10.036	15.968	3.048	7.3	1.964	3.256	8.816	6.781	6.907	5.773	4.784	6.707
2288	FKBP4	4.105	4.555	11.574	4.567	5.141	3.369	6.332	6.951	9.296	8.426	3.116	5.075	3.449	2.476	2.385	2.403	7.676	2.653	5.213	6.53	3.281	4.61	5.265	3.85	1.493	2.262	4.885	4.57	4.017	1.671	4.535	3.333	2.646	2.98	4.112	4.356	4.708	5.321	0.749	3.814	2.92	3.172	4.07	1.734	4.81	2.37	5.851	6.191
2289	FKBP5	1.204	0.323	2.81	1.723	0.147	0.365	0.348	0.219	0.757	0.271	0.215	0.364	0.474	0.685	1.227	0.462	1.793	8.507	0.582	3.331	0.829	1.203	1.938	1.187	0.604	0.869	2.321	1.086	1.634	1.481	0.51	1.345	0.582	0.509	2.344	0.298	0.679	1.2	0.292	0.313	0.524	0.607	1.582	1.286	0.9	0.974	2.45	2.71
2294	FOXF1	0	0	0.005	0	0	0.131	0.135	0	0	0	0	0	0	0	0	0	0	0	0	0	0	0	0	0	0	0	0	0	0	0	0	0	0	0.006	0	0	0	0	0	0.008	0	0.1	0.013	0	0.796	1.034	0.106	0
2295	FOXF2	0	0	0.159	0	0	0	0	0	0	0	0	0	0	0	0	0.004	0	0	0	0	0	0	0	0	0	0	0	0	0	0	0	0	0	0.005	0	0	0	0	0	0	0	0	0.011	0	0	0	0	0
2298	FOXD4	0	0	0	0	0	0	0	0	0	0	0	0	0	0	0	0	0	0	0	0	0	0	0	0	0	0	0	0	0	0	0	0	0	0	0	0	0	0	0	0	0	0	0	0	0	0	0	0
2308	FOXO1	0	0	0	0	0	0	0	0	0	0.014	0	0	0	0	0	0	0	0	0	0	0	0	0	0	0	0.208	0	0.033	0	0.005	0	0.006	0	0	0	0	0	0	0	0	0	0	0	0	0	0	0	0
2309	FOXO3	0.243	0	0.075	0.265	0	0	0.024	0.042	0.325	0	0	0.025	0	0	0	0	0	0.005	0	0.015	0.015	0	0	0	0	0.005	0	0.004	0.06	0.007	0.013	0.052	0.009	0.005	0	0	0.029	0.012	0	0.011	0	0	0.542	0	0	0.005	0	0.006
2312	FLG	0	0	0	0	0	0	0	0	0	0	0	0	0	0	0	0	0	0.041	0	0	0	0	0	0.002	0	0	0	0	0	0	0	0	0	0	0	0.001	0	0.001	0	0	0	0	0	0	0	0	0	0
2313	FLI1	0	0.015	0	0.007	0	0	0.111	0.017	0	0.006	0	0	0	0	0	0	0	0	0.03	0	0	0	0	0	0	0	0	0	0.02	0.063	0.003	0.128	0	0	0.03	0	0	0	0.017	0	0.012	0	0.014	0	0.05	0.004	0	0
2314	FLII	1.86	1.808	1.985	3.307	0.39	1.161	3.36	3.797	5.29	2.474	0.478	2.093	1.309	1.553	1.456	1.771	2.002	1.221	1.518	3.351	0.986	1.511	1.609	0.66	1.155	1.618	1.336	1.049	1.575	1.699	1.169	1.134	0.832	0.957	0.776	0.455	0.886	1.018	0.368	0.97	0.328	0.95	1.993	1.874	0.956	1.47	3.771	1.833
2316	FLNA	34.921	31.138	72.841	15.051	22.101	31.151	49.948	68.024	48.995	39.551	17.462	52.798	28.654	39.836	27.191	21.771	11.215	41.117	37.408	68.548	17.908	42.637	33.051	18.54	28.566	63.825	126.609	33.598	19.169	80.819	22.473	48.861	24.183	89.103	39.083	13.184	19.942	11.251	24.615	27.227	26.351	43.547	46.456	22.729	16.144	93.645	36.028	12.226
2317	FLNB	11.245	21.875	36.441	18.168	3.19	12.712	17.538	19.003	19.043	15.766	3.082	32.6	10.687	9.411	7.812	14.987	17.454	7.418	6.098	10.414	18.958	10.117	13.889	14.685	2.909	12.905	12.935	10.014	17.112	12.083	8.234	9.147	13.848	18.134	12.719	18.754	8.089	16.009	4.285	12.195	4.53	13.955	11.415	13.01	5.028	11.017	15.943	13.419
2318	FLNC	2.239	2.445	3.153	1.655	0.799	2.856	3.671	4.469	2.518	2.451	0.733	4.115	1.913	2.858	1.36	1.276	0.945	3.428	1.047	4.522	1.758	3.278	1.421	1.051	1.264	4.618	9.64	1.084	1.469	5.943	1.061	2.605	2.276	7.795	1.817	1.375	0.584	0.649	0.533	1.968	1.481	2.077	4.11	1.376	0.62	4.96	1.994	1.279
2319	FLOT2	1.671	0.898	3.212	2.096	1.133	0.621	1.846	2.579	3.473	2.16	2.425	0.943	2.5	1.087	1.556	2.414	7.616	0.607	5.555	2.823	2.372	1.206	0.975	0.412	1.232	1.254	1.781	1.68	2.362	3.121	1.332	1.348	1.409	1.452	1.508	0.055	0.575	0.745	1.863	0.526	0.848	2.962	1.245	2.327	3.148	2.785	2.248	1.777
2321	FLT1	0	0.031	0	0.014	0.002	0.04	0.016	0.015	0.023	0.006	0.004	0.052	0.013	0.011	0	0	0.033	0.01	0.023	0	0.002	0.073	0	0	0.008	0.014	0.018	0.007	0.014	0.015	0.013	0.034	0	0.011	0.003	0	0	0.016	0.018	0.019	0.002	0	0.001	0.025	0.007	0.015	0.003	0.016
2322	FLT3	0	0.028	0	0.02	0.003	0.059	0.024	0.031	0.031	0.009	0.004	0.044	0.019	0.018	0	0	0.049	0.014	0.034	0	0	0	0	0	0.01	0.021	0.024	0.011	0.021	0.022	0.018	0.028	0	0	0	0	0	0	0.008	0.029	0.003	0	0	0.038	0.011	0.023	0.004	0.023
2323	FLT3LG	0	0	0	0	0	0	0	0	0	0	0	0	0	0	0	0	0	0	0	0	0	0	0	0	0	0	0	0	0	0	0	0	0	0	0	0	0	0	0	0	0	0	0	0	0	0.005	0	0
2324	FLT4	0	0.022	0	0.015	0.002	0.046	0.019	0.017	0.024	0.019	0.003	0.034	0.015	0.012	0	0	0.038	0.011	0.026	0	0	0	0	0	0.008	0.016	0.019	0.008	0.016	0.017	0.014	0.021	0	0	0	0	0.002	0	0.006	0.022	0.002	0	0	0.029	0.008	0.017	0.003	0.018
2326	FMO1	0	0	0	0	0	0	0	0	0	0	0	0	0	0	0	0	0	0	0	0	0	0	0	0	0	0	0	0	0	0	0	0	0	0	0	0	0	0	0	0	0	0	0	0	0	0	0	0
2327	FMO2	0	0	0	0	0	0	0	0	0	0	0	0.082	0.047	0	0	0	0	0.023	0	0	0	0	0	0	0	0	0	0	0	0	0	0	0	0	0	0	0	0	0	0	0	0	0	0	0	0	0	0
2328	FMO3	0.215	0.099	0	0.181	0	0.045	0.457	0.198	0.011	0.238	0.004	0.228	0.387	0.181	0.173	0.103	0	0.001	0.211	0.01	0.426	0.083	0	0	0	0.044	0.111	0	0.076	0.179	0.069	0.063	0.073	0.2	0.02	0	0	0	0.054	0.045	0.004	0.005	0.139	0.224	0.144	0.207	0.287	0.113
2329	FMO4	0.031	0	0	0.044	0	0	0	0.05	0.002	0.071	0	0.148	0	0	0	0	0	0	0	0	0.03	0	0	0	0	0	0	0	0.055	0.003	0.008	0	0	0	0	0	0	0	0	0	0	0.004	0	0.068	0.023	0	0	0.042
2330	FMO5	0.045	0.401	0	0.413	0	0.534	0.064	0.184	0.016	15.855	0.001	10.279	3.968	0.194	0	0.083	0.022	0	0	0.29	0.497	0.047	0.005	0.029	0	0.266	0.404	0	0.237	0.242	0.003	0.061	9.001	0.442	0.032	0.025	0	0.027	0.022	0.048	0.005	0.336	0.166	0.192	0.02	0.082	0.052	8.371
2331	FMOD	0	0.09	5.919	0.282	0.274	0.037	2.181	1.036	8.013	1.166	1.267	0.486	0	0.973	0	0.101	0	0	1.889	1.056	0.121	0.269	0.832	0.35	0	0.719	0.091	1.193	1.493	2.875	0.011	0.844	0.365	0.417	0.071	0.15	0.072	0.098	0.074	0.248	0.046	1.514	0.383	0.906	0.126	0.681	0.055	0.007
2332	FMR1	0.172	0.153	1.541	0.516	0.025	0.121	0.151	0.164	0.198	0.197	0.139	0.156	0.055	0.071	0.206	0.135	0.751	0.112	0.154	0.201	0.195	0.102	0.221	0.147	0.079	0.089	0.272	0.326	0.298	0.088	0.197	0.204	0.125	0.108	0.113	0.156	0.157	0.26	0.034	0.234	0.037	0.263	0.932	0.197	0.09	0.114	0.335	0.155
2334	AFF2	0	0	0	0	0	0	0	0	0	0.001	0	0	0	0	0	0	0	0	0	0	0	0	0	0	0	0	0	0	0	0	0	0	0	0	0	0	0	0	0	0	0	0	0	0	0	0	0	0
2335	FN1	4.851	3.572	43.776	2.505	41.212	4.637	20.687	4.301	43.787	3.22	27.542	4.165	2.397	2.472	7.657	4.648	8.125	4.287	49.056	7.545	1.791	2.446	6.392	2.099	15.989	5.145	11.397	21.002	9.723	5.828	5.752	5.839	2.292	2.834	4.116	0.955	4.656	1.074	16.292	3.663	19.053	4.365	12.711	3.746	8.953	11.33	8.783	3.105
2339	FNTA	0.485	0.597	0.381	0.445	0.059	0.256	0.759	0.668	0.926	3.527	0.497	0.967	0.605	0.44	0.155	0.045	0.893	0.632	0.433	0.38	7.433	0.544	1.261	0.259	0.311	0.308	0.44	0.314	0.424	0.47	0.207	0.347	0.451	0.568	0.433	0.475	0.398	0.589	0.206	0.549	0.336	0.851	0.515	0.482	2.651	0.169	1.577	2.182
2342	FNTB	0.18	0.265	0.115	0.032	0.052	0.136	0.02	0.111	0.114	0	0.022	0.157	0.011	0.053	0.334	0.029	0.189	0.078	0.024	0	0.05	0.042	0.031	0.252	0.055	0.123	0.176	0.093	0.065	0.019	0.029	0.1	0.047	0.037	0.131	0.216	0.013	0.119	0.005	0.014	0.068	0.692	0.173	0.158	0.016	0.071	0.01	0.057
2346	FOLH1	0	0	0	0.046	0	0.205	0	0	0	0	0	0	0	0	0	0	0	0	0.001	0	0.007	0	0	0	0	0	0	0	0	0	0	0	0.03	0.005	0	0	0	0	0	0	0	0	0	0	0	0	0	0
2348	FOLR1	0	0	0	0	0	0	0	0.044	1.081	0.009	0	0	0	0	0	0	0.188	0	0.064	0	0	0	0	0	0	0	0	0	0.008	0	0	0	0	0	0	0	0	0	0	0	0	0	0	0.005	0	0	0	0
2350	FOLR2	0.032	0.468	0.04	0.127	0	0.026	0.121	0.625	0	0.224	0	0.07	0.113	0.7	0.125	1.05	0	0	0.017	1.882	0.102	0.135	0	0	0	0.063	0.349	0	0.045	0.749	0	0.07	0	0	0	0	0	0	0.008	0.485	0.022	0.131	1.58	1.395	0.443	0.759	0.19	1.395
2352	FOLR3	0.219	0.048	0	0	0	0.03	0	0	0	0.017	0	0	0	0.27	0.372	0.384	0	0	0	0.172	0	0	0	0	0	0.045	0.13	0	0	0	0	0.037	0	0	0	0	0	0	0	0.086	0.026	0.077	0.114	0.068	0.063	0.14	0.044	0.301
2353	FOS	0	0	0.01	0	0.012	0	0.026	0	0.047	0	0	0	0	0	0	0	0	0	0	0	0	0	0	0	0.015	0	0	0.063	0	0	0.044	0	0	0	0	0	0	0	0	0	0.014	0	0	0	0	0	0	0
2355	FOSL2	0.012	0.034	0.055	0.043	0.043	0.044	0.018	0.023	0.164	0	0	0	0	0	0.035	0.026	0	0.435	0	0	0	0	0.054	0.028	0.015	0.007	0.02	0.356	0.031	0.012	0	0.621	0	0	0.008	0.022	0.025	0.03	0	0	0.025	0.057	0.017	0.022	0	0	0.086	0
2356	FPGS	0.05	0	0.207	0.003	0	0	0.283	0	0.401	0	0.006	0	0.002	0	0	0	0.041	0.009	0	0	0	0	0.001	0	0.156	0.097	0	0.007	0.003	0.002	0.02	0.029	0	0	0	0	0.001	0.003	0	0	0	0	0	0.041	0	0	0	0
2357	FPR1	0	0	0.03	0	0	0	0	0	0	0	0.032	0	0	0	0	0	0	0	0.02	0	0	0	0	0	0.198	0	0.004	0.039	0.005	0	0.03	0.03	0	0	0.036	0	0.005	0	0.144	0	0	0	0	0.006	0	0	0	0
2358	FPR2	0	0	0.131	0	0.212	0	0	0	0	0	0	0	0.115	0	0	0	0	0	0.022	0	0	0	0	0	0.685	0	0	0.506	0	0	0	0.022	0	0	0	0	0	0	0.438	0	0	0	0	0	0.018	0	0	0
2395	FXN	0.113	0.622	0.049	0.312	0.51	1.431	0.992	1.664	1.878	0.222	0.111	0.418	0.239	0.103	0	0.436	0	0	0	1.284	0.121	1.397	0.103	0.47	0	0	0	0.617	0.352	0.301	0.513	0.668	0.7	0.745	0.579	0.245	0.426	0.567	0.031	1.342	0.419	0.542	0	0.463	0.356	0.905	0.064	0.042
2444	FRK	0	0.009	0.084	0.537	0	0	0.046	0.173	1.244	0.379	0.004	0.832	0.05	0.136	0	0.118	0.231	0.147	1.101	0.139	0.111	0.093	0.023	0.27	0	0.013	0	0	0.229	0.134	0.055	0.019	0.064	0.027	0.032	0.098	0.026	0.665	0.031	0.285	0	0	0.178	0.435	0.138	0.222	0.599	0
2475	MTOR	0.078	0.061	0.083	0.19	0.012	0.123	0.358	0.173	0.271	0.088	0.087	0.142	0.164	0.126	0.017	0.022	0.455	0.151	0.047	0.128	0.122	0.096	0.217	0.034	0.143	0.155	0.07	0.055	0.154	0.157	0.108	0.115	0.074	0.07	0.013	0.016	0.004	0.186	0.007	0.101	0.01	0.06	0.185	0.104	0.122	0.194	0.217	0.304
2483	FRG1	0.023	0	0.079	0.048	0.024	0	0.195	0.075	0.234	0.096	0.115	0.069	0.103	0.071	0	0	0.082	0.038	0.069	0	0.076	0.093	0.171	0.039	0.031	0.034	0.063	0.03	0.046	0.123	0.829	0.185	0.066	0.079	0.083	0.032	0.023	0.048	0.244	0.082	0.045	0.152	0.03	0.5	1.747	0.13	0.003	0.212
2487	FRZB	0	0	0	0	0	0	0	0.013	0	0.018	0	0	0	0	0	0.072	0	0	0	0	0	0	0	0	0	0	0	0	0	0	0	0	0	0.046	0	0	0	0	0	0	0	0	0	0	0	0	0	0
2491	CENPI	0	0	0	0	0	0	0	0	0	0	0	0	0	0.001	0	0	0	0	0	0	0	0	0	0	0	0	0	0	0	0	0	0	0	0	0	0	0	0	0	0	0	0	0	0	0	0	0	0
2492	FSHR	0	0	0	0	0	0	0	0	0	0	0	0	0	0	0	0	0	0	0	0	0	0	0	0	0	0	0	0	0	0	0	0	0	0	0	0	0	0	0	0	0	0	0	0	0	0	0	0
2494	NR5A2	0	0	0	0	0	0	0	0	0	0	0	0	0	0	0.107	0	0	0	0	0	0	0	0	0	0	0	0	0	0	0	0	0	0	0	0	0	0	0	0	0	0	0	0	0	0	0	0	0
2495	FTH1	10.071	4.735	5.922	9.567	7.193	9.676	0.34	0.471	2.315	1.116	1.166	1.527	3	0.812	1.081	0.798	7.289	1.052	8.285	0.383	1.321	0.851	4.638	11.344	11.257	7.974	4.022	10.776	4.313	7.672	9.652	34.567	0.972	1.064	0.643	1.985	4.724	2.254	4.546	4.124	5.107	12.81	14.909	7.712	1.126	1.215	0.345	0.664
2512	FTL	27.847	10.44	4.924	17.06	4.194	14.433	0.353	1.139	0.857	0.241	0.834	0.406	0.467	0.34	1.086	0.898	6.919	0.111	4.726	1.066	3.849	1.419	6.38	19.997	8.068	22.477	2.927	5.356	6.23	9.336	19.581	17.492	1.205	0.748	1.205	2.27	11.995	1.119	1.772	8.071	2.066	4.352	29.079	16.438	5.049	3.432	2.241	2.986
2516	NR5A1	0	0	0	0	0	0	0	0	0	0	0	0	0	0	0	0	0	0	0	0	0	0	0	0	0	0	0	0	0	0	0	0	0	0	0	0	0	0	0	0	0	0	0	0	0	0	0	0
2517	FUCA1	4.427	1.924	1.254	4.491	0.2	2.682	1.139	3.382	1.176	3.613	0.065	2.149	3.366	2.199	2.905	3.819	2.294	0.117	0.172	1.595	5.794	3.672	11.951	8.249	0.428	3.862	2.181	0.308	3.264	2.607	2.682	3.064	5.202	3.773	4.201	1.572	2.141	4.631	2.179	3.85	0.125	1.177	2.587	3.75	3.987	1.715	0.821	1.403
2519	FUCA2	0.725	0.346	0.093	0.612	0.024	0.443	0.263	0.502	0.514	0.316	0.05	0.263	0.396	0.389	0.313	0.563	0.409	0	0.104	0.127	0.469	0.694	0.756	0.634	0.328	0.209	0.292	0.146	0.219	0.213	0.111	0.235	0.196	0.273	0.123	0.12	0.115	0.214	0.631	0.479	0.031	0.431	0.203	0.207	0.451	0.358	0.242	0.057
2520	GAST	0	809.064	0	0	0	2.196	1.371	0	0	0.501	0	0	1.247	0	0	0	0	0	0	0	3.477	0	0	0.966	0	84.492	1.87	0	1.11	78.576	10.549	376.415	3.917	5.208	0	56.146	0	0	0	0	2.129	859.735	0	306.76	0	0	9.52	44.106
2521	FUS	7.096	5.917	9.005	10.77	2.147	5.849	6.078	5.021	6.515	4.062	1.105	4.826	3.293	4.534	4.435	3.417	2.301	1.51	6.338	7.273	7.642	9.428	15.556	9.187	2.004	2.983	5.429	10.631	6.459	7.385	9.844	5.183	11.019	10.051	9.926	4.646	9.072	7.323	5.017	3.898	5.551	5.214	9.531	8.818	4.312	4.572	5.808	6.286
2523	FUT1	0	0	0	0	0	0	0	0.029	0	0.007	0	0	0	0	0	0	0	0	0	0	0	0	0	0	0	0	0	0	0	0	0	0.007	0	0	0	0	0	0	0	0	0	0	0.015	0.021	0	0	0	0
2524	FUT2	0.024	0.302	0	0.004	0	0	0.78	0.644	0.013	0.975	0	0.036	0.25	0.103	0.288	1.193	0.424	0.028	0	0.566	0	0.014	0	0	0	2.645	0.364	0	1.983	0.797	0.361	0.134	0.053	0	0.126	0	0.042	0.15	0	0.334	0.013	0.027	0	0	0.028	0.078	0	0
2525	FUT3	0.258	0.115	0	0.337	0.019	0.343	0.351	0	0	0.036	0.011	0.068	0.099	0	0.085	0	0.338	0.11	0	0	0.467	0.002	0.179	0.171	0.017	0.017	0.402	0	0.079	0.017	0.107	0.241	0.293	0.36	0.005	0	0	0	0	0	0	0.103	0.006	0.119	0.001	0	0.088	0.097
2526	FUT4	0	0	0	0.004	0	0	0.001	0	0.001	0.023	0	0.013	0	0	0	0	0.038	0	0.013	0	0.011	0	0	0	0	0	0	0	0	0	0	0	0.016	0.018	0.008	0	0	0	0	0	0	0.001	0	0.013	0	0	0	0
2527	FUT5	0.194	0.121	0	0.229	0.02	0.361	0.215	0	0	0.037	0.012	0.071	0.08	0	0.09	0	0.188	0.089	0	0	0.363	0.002	0.179	0.18	0.018	0.002	0.383	0	0.059	0.018	0.091	0.249	0.254	0.323	0.005	0	0	0	0	0	0	0.108	0.007	0.104	0.001	0.001	0.043	0.008
2528	FUT6	0.194	0.121	0	0.229	0.02	0.323	0.191	0	0	0.034	0.014	0.195	0.086	0	0.09	0	0.316	0.175	0	0	0.27	0.002	0.179	0.143	0.018	0.018	0.412	0	0.059	0.018	0.091	0.262	0.215	0.341	0.005	0	0	0	0	0	0	0.108	0.007	0.124	0.001	0.001	0.107	0
2529	FUT7	0	0	0	0	0	0	0	0	0	0	0	0	0	0	0	0	0	0	0	0	0	0	0	0	0	0	0.004	0	0	0	0	0	0	0	0	0	0	0	0	0	0	0	0	0	0	0	0	0
2530	FUT8	0.033	0.147	0.153	0.215	0.011	0	0.422	0.206	0.091	0.226	0.011	0.198	0.066	0.203	0.287	0.209	1.398	0	0.018	0.032	0.411	0.098	0	0	0.006	0.255	0.094	0.018	0.546	0.206	0.072	0.839	0.052	0.037	0.071	0.002	0.022	0.088	0.054	0.348	0.022	0.164	0.555	0.688	1.027	0.197	0.146	0.29
2531	KDSR	0.074	0.219	1.082	0.138	0.43	0.187	0.319	0.404	0	0.18	0.107	0.208	0.041	0.236	0.263	0.533	1.263	0.25	0.077	0.135	0.13	0.139	0.075	0	0.197	0.232	0.416	0.174	0.169	0.124	0.07	0.212	0.032	0.19	0.038	0	0	0	0.123	0.295	0.038	0.187	0.133	0.199	0.089	0.079	0.067	0.049
2532	DARC	0	0	0	0.007	0	0	0	0.041	0	0	0	0	0	0	0	0	0	0	0	0	0	0	0	0	0	0	0	0	0	0	0	0.097	0	0	0	0	0	0	0	0	0	0	0	0	0.069	0.221	0	0
2533	FYB	0.064	0.083	0.23	0.048	0.017	0	0.079	0	0	0.045	0.004	0	0	0.037	0.022	0.023	0.074	0.022	0	0.139	0	0.053	0.005	0.049	0.036	0.02	0.037	0.185	0.032	0.215	0.018	0.17	0.011	0.011	0.128	0	0.131	0.088	0.292	0	0.032	0.012	0.057	0.063	0.305	0.197	0	0.041
2534	FYN	0.383	0.201	0.263	0.241	0.022	0.134	0.323	1.007	1.826	1.226	0.449	1.974	0.119	0.018	0.097	0.236	9.1	0.019	1.358	2.861	1.493	1.049	0.23	0.447	0.106	0.085	0.175	0.148	0.23	0.253	0.077	0.356	0.484	0.424	0.139	0.274	0.128	0.337	0.039	0.159	0.078	0.243	0.293	0.346	0.13	0.212	0.117	1.362
2535	FZD2	0	0	0	0	0	0	0	0	0.011	0	0	0	0	0	0	0	0	0	0	0	0	0	0	0	0	0	0	0	0	0.005	0	0	0	0	0	0	0	0	0	0	0	0	0	0	0	0	0	0
2538	G6PC	0	0	0	0	0	0	0	0	0	0	0	0	0	0	0	0	0	0	0	0	0	0	0	0	0	0	0	0	0	0	0	0	0	0	0	0	0	0	0	0	0	0	0	0	0	0	0	0
2539	G6PD	6.098	6.148	10.367	3.071	2.566	1.75	5.888	2.263	8.479	2.393	3.208	2.072	4.136	3.206	9.245	3.82	8.072	4.141	14.2	4.513	5.411	6.924	10.29	4.047	10.948	4.544	3.268	4.702	5.653	5.415	6.207	5.124	3.633	4.196	7.565	4.035	14.245	4.542	3.345	4.9	1.379	1.194	3.342	3.893	4.205	4.431	9.771	5.28
2542	SLC37A4	0	0	0	1.209	0	0.099	0.281	0.3	0.239	0.486	0	0.191	0	0.108	0	0.051	0.102	0	0.379	0.149	0.07	0	0	0	0	0.126	1.537	0	0.016	0	0.012	0.212	1.757	0.375	0	0	0	0	0	0	0	0	0.029	0.031	0.174	0.062	0.23	0
2543	GAGE1	0	0	0	0	0	0	0	0	0	0	0	0	0	0	0	0	0	0	0	0	0	0	0	0	0	0	0	0	0	0	0	0	0	0	0	0	0	0	0	0	0	0	0	0	0	0	0	0
2547	XRCC6	26.281	25.791	26.818	18.71	5.365	24.233	25.145	19.63	24.106	13.713	8.723	21.386	11.346	15.214	11.625	7.576	10.285	5.976	24.163	26.701	30.851	24.208	29.628	24.655	8.549	18.665	24.724	15.762	21.118	22.729	16.598	16.699	15.787	23.909	30.546	27.533	21.314	21.851	6.841	20.961	6.486	24.331	28.151	32.897	15.752	20.709	20.438	17.601
2548	GAA	0.804	0.495	0.567	0.865	0.093	0.767	1.526	4.877	4.616	1.441	0.147	2.237	1.204	2.797	0.667	0.655	0.608	0.105	1.56	3.255	0.419	1.184	5.468	5.157	0.685	1.719	0.032	0	0.24	0.867	0.841	2.493	1.143	0.759	0.774	1.279	3.929	5.227	0.125	0.994	0.151	4.412	0.877	1.409	4.863	0.843	0.552	0.512
2549	GAB1	0	0.04	0	0.003	0	0.048	0.011	0.007	0.458	0.02	0	0.004	0	0.035	0	0.013	0	0.027	0.004	0.042	0.018	0	0.016	0	0	0.018	0.076	0	0	0.021	0	0.086	0	0.016	0	0	0.005	0.008	0	0.042	0	0.024	0	0.034	0.025	0.031	0	0.132
2550	GABBR1	0	0	0	0	0	0	0	0	0	0	0	0	0	0	0	0.005	0	0	0	0	0	0	0	0	0	0.057	0	0.612	0	0	0	0	0	0.006	0	0	0	0	0	0	0	0	0	0	0	0	0	0
2551	GABPA	0.034	0.12	0.097	0.124	0.015	0.133	0.215	0.277	0.392	0.144	0.06	0.18	0.427	0.28	0.05	0.09	0.024	0.099	0.814	0.082	0.189	0.054	0.036	0.478	0.13	0.061	0.209	0.173	0.112	0.222	0.059	0.205	0.103	0.212	0.076	0.058	0.019	0.023	0	0.153	0.025	0.078	0.064	0.23	0.388	0.118	1.103	0.387
2553	GABPB1	0	0	0	0	0	0	0.017	0.035	0.03	0.032	0	0	0.009	0.043	0	0	0	0.008	0.003	0	0.004	0	0	0	0	0	0	0	0	0	0	0	0	0	0	0	0	0	0	0	0	0	0	0	0.059	0	0	0.016
2554	GABRA1	0	0.002	0	0	0	0	0	0	0	0.018	0	0	0	0	0	0	0	0	0	0	0	0	0	0	0	0	0	0	0	0	0	0	0	0	0	0	0	0	0	0	0	0	0	0	0	0	0	0
2555	GABRA2	0	0	0	0	0	0	0	0	0	0.018	0	0	0	0	0	0	0	0	0	0	0	0	0	0	0	0	0	0	0	0	0	0	0	0	0	0	0	0	0	0	0	0	0	0	0	0	0	0
2556	GABRA3	0	0	0	0	0	0	0	0	0	0.015	0	0	0	0	0	0	0	0	0	0	0	0	0	0	0	0	0	0	0	0	0	0	0	0	0	0	0	0	0	0	0	0	0	0	0	0	0	0
2557	GABRA4	0	0	0	0	0	0	0	0	0	0	0	0	0	0	0	0	0	0	0	0	0	0	0	0	0	0	0	0	0	0	0.081	0.019	0	0	0	0	0	0	0	0	0	0	0	0.039	0	0	0	0
2559	GABRA6	0	0	0	0	0	0	0	0	0	0	0	0	0	0	0	0	0	0	0	0	0	0	0	0	0	0	0	0	0	0	0	0	0	0	0	0	0	0	0	0	0	0	0	0	0.123	0.017	0	0
2561	GABRB2	0	0	0	0	0	0	0	0	0	0	0	0	0	0	0	0	0	0	0	0	0	0	0	0	0	0	0	0	0	0	0	0	0	0	0	0	0	0	0	0	0	0	0	0	0	0	0	0
2564	GABRE	0	0	0	0	0	0	0	0	0	0	0	0	0	0	0	0	0	0	0	0	0	0	0	0	0	0	0	0	0	0	0	0	0	0	0	0	0	0	0	0	0	0	0	0	0	0	0	0
2565	GABRG1	0	0	0	0	0	0	0	0	0	0	0	0	0	0	0	0	0	0	0	0	0	0	0	0	0	0	0	0	0	0	0	0	0	0	0	0	0	0	0	0	0	0	0	0	0	0	0	0
2567	GABRG3	0	0	0	0	0	0	0	0	0	0	0	0	0	0	0	0	0	0	0	0	0	0	0	0	0	0	0	0	0	0	0	0	0	0	0	0	0	0	0	0	0	0	0	0	0	0	0	0
2568	GABRP	0	0	0	0	0	0	0	0	0	0	0	0	0	0	0	0	0	0	0	0	0	0	0	0	0	0	0	0	0	0	0	0	0	0	0	0	0	0	0	0	0	0	0	0	0	0	0	0
2569	GABRR1	0	0	0	0	0	0	0	0	0	0	0	0	0	0	0	0	0	0	0	0	0	0	0	0	0	0	0	0	0	0	0	0	0	0	0	0	0	0	0	0	0	0	0	0	0	0	0	0
2570	GABRR2	0	0	0	0	0	0	0	0	0	0	0	0	0	0	0	0	0	0	0	0	0	0	0	0	0	0	0	0	0	0	0	0	0	0	0	0	0	0	0	0	0	0	0	0	0	0	0	0
2571	GAD1	0	0	0	0	0	0	0	0	0	0	0	0	0	0	0	0	0	0	0	0	0	0	0	0	0	0	0	0	0	0	0	0	0	0	0	0	0	0	0	0	0	0	0	0	0	0	0	0
2574	GAGE2C	0	0	0	0	0	0	0	0	0.062	0	0	0	0	0	0	0	0	0	0	0	0	0	0	0	0	0	0	0	0	0	0	0	0	0	0	0	0	0	0	0	0	0	0	0	0	0	0	0
2576	GAGE4	0	0	0	0	0	0	0	0	0	0	0	0	0	0	0	0	0	0	0	0	0	0	0	0	0	0	0	0	0	0	0	0	0	0	0	0	0	0	0	0	0	0	0	0	0	0	0	0
2577	GAGE5	0	0	0	0	0	0	0	0	0	0	0	0	0	0	0	0	0	0	0	0	0	0	0	0	0	0	0	0.211	0	0	0	0	0	0	0	0	0	0	0	0	0	0	0	0	0	0	0	0
2578	GAGE6	0	0	0	0	0	0	0	0	0	0	0	0	0	0	0	0	0	0	0	0	0	0	0	0	0	0	0	0.211	0	0	0	0	0	0	0	0	0	0	0	0	0	0	0	0	0	0	0	0
2579	GAGE7	0	0	0	0	0	0	0	0	0	0	0	0	0	0	0	0	0	0	0	0	0	0	0	0	0	0	0	0	0	0	0	0	0	0	0	0	0	0	0	0	0	0	0	0	0	0	0	0
2580	GAK	0.717	0.952	0.271	1.044	0.1	0.822	0.69	0.777	0.402	0.397	0.123	0.856	1.111	0.34	0.666	0.425	0.844	0.221	0.39	0.961	0.834	0.687	0.857	0.499	0.073	0.516	0.661	0.122	0.805	0.428	1.399	0.426	0.519	0.72	0.877	0.342	0.399	0.985	0.034	0.531	0.121	0.325	0.848	0.787	0.335	0.549	0.614	0.819
2581	GALC	0.818	0.093	0.052	0.381	0.021	0.615	0.252	0.048	0.687	0.037	0.004	0.333	0.315	0.374	0.212	0.226	1.145	0	0.708	0.161	0.156	0.206	0.115	0.71	0.096	0.174	0.142	0.014	0.07	0.062	0.001	0.024	0.013	0.009	0.066	0.027	0	0.012	0.267	0.302	0	0.048	0.066	0.063	0.254	0.143	0.077	0.043
2582	GALE	5.128	11.654	2.598	11.38	0.472	3.534	12.311	18.261	4.442	17.839	0.746	8.188	12.076	6.815	26.656	22.819	10.427	1.62	0.927	18.048	38.412	8.874	11.562	6.118	0.338	17.353	4.752	0.585	21.295	7.892	5.661	7.938	18.399	7.024	9.687	10.659	4.397	11.266	0.749	23.96	1.434	12.823	16.07	12.519	4.181	4.161	19.224	14.25
2584	GALK1	1.264	3.178	1.126	3.814	0.81	3.833	4.106	3.089	8.309	3.283	0.7	5.818	1.707	1.413	0.87	3.327	10.108	2.101	3.418	6.434	2.444	4.202	15.374	3.413	0.594	1.152	2.855	1.707	1.109	1.271	1.048	2.698	2.241	2.326	17.669	1.17	0.894	1.766	0.244	1.38	1.427	1.604	2.952	2.428	2.698	1.148	2.392	1.883
2585	GALK2	0.167	0.438	0.052	2.212	0.025	0.356	0.359	0.853	0.359	0.395	0.265	0.815	0.332	0.154	0.496	0.143	1.06	0.006	0.101	0.149	0.568	0.182	0.259	0.288	0.019	0.474	0.2	0.037	0.316	0.229	0.174	0.362	0.63	0.304	0.195	0.244	0.139	0.343	0.035	2.578	0.084	0.076	0.526	0.523	0.125	0.007	0.067	0.175
2588	GALNS	0.307	0.007	0.172	0.048	0.099	0.123	0.107	0.085	1.248	0.11	0.129	0.036	0.044	0.103	0.217	0.047	0.215	0	0.078	0.021	0.133	0.105	0.181	0.02	0.236	0.089	0.029	0.058	0.079	0.047	0.05	0.106	0.032	0.037	0.082	0.011	0.097	0.131	0.22	0.055	0.042	0.055	0.142	0.095	0.065	0.071	0.024	0.07
2589	GALNT1	0.806	0.493	1.701	0.642	0.18	0.237	0.307	0.462	32.26	0.387	0.077	1.115	0.492	0.348	3.623	2.283	34.493	0.216	43.771	0.317	0.252	0.152	1.408	0	0.028	1.807	0.682	0.176	0.387	0.241	0.248	0.307	0.339	0.843	0.016	0.013	0	0	0.075	0.112	0.045	0.367	0.579	0.837	0.349	0.124	1.045	0.473
2590	GALNT2	0.334	0.558	1.849	1.57	0.431	0.725	1.138	0.651	1.281	1.471	0.308	0.144	1.56	0.718	0.723	0.285	10.38	0.761	4.794	2.348	0.706	0.657	0.138	0.075	0.192	0.5	0.074	0.235	1.267	0.842	0.995	0.589	0.193	0.278	0.631	0.041	0.238	0.132	0.115	0.24	0.411	1.542	0.589	1.321	0.497	0.983	4.573	1.449
2591	GALNT3	1.195	4.127	0.137	1.894	0.471	0.221	2.255	2.343	1.358	1.03	0.141	2.342	0.962	1.589	4.714	1.356	7.509	0.382	0.271	1.486	2.28	0.317	1.145	0.558	0.192	2.189	0.374	0	4.594	1.52	0.731	0.57	0.947	0.924	0.254	0.099	0.106	0.89	0.099	0.632	0.132	0.794	1.319	2.596	0.74	0.4	3.407	2.003
2592	GALT	1.698	0.168	0.031	0.402	0.006	1.053	0.657	0.735	0.204	0.158	0.039	0.315	0.249	0.131	0.126	0.211	0.07	0.04	0	0.505	0.34	0.483	0.148	0.338	0.196	0.145	0.335	0.059	0.169	0.423	0.112	0.753	0.387	0.364	0.16	0.061	0.185	1.247	0.021	1.579	0.117	0.585	0.524	0.34	0.146	0.247	0.189	0.284
2593	GAMT	0	0.086	0	0	0	0	0.163	1.516	0.049	0.489	0	0	0	0.435	0	0	0.354	0.127	0	2.383	0.027	1.78	0.193	0.048	0	0.386	0	0	0.128	0.362	0	0.128	0.056	0	0.073	0.101	0.531	2.914	0	0.108	0	0	0.321	0.28	0	0	0.055	0.079
2595	GANC	0	0.003	0.004	0	0	0	0	0.007	0	0	0	0	0.016	0.026	0	0	0	0	0	0	0	0.002	0	0	0	0	0	0	0	0	0	0.017	0.003	0	0	0	0	0	0	0.003	0	0	0	0	0	0	0	0
2596	GAP43	0	0.027	0	0	0	0.466	0	0.03	0	0.032	0	0.098	0	0	0	0	0	0	0	0	0	0	0	0.031	0	0.028	0.042	0	0	0	0	0.213	0	0	0	0	0	0.009	0	0	0.022	0.575	0.021	0	0	0	0	0
2597	GAPDH	315.174	572.486	903.337	445.038	369.179	793.363	710.989	545.406	691.092	618.537	162.19	694.068	435.69	447.81	277.933	280.376	705.381	204.593	51.691	367.347	745.989	751.214	840.738	554.575	369.288	399.903	394.146	576.474	499.606	429.904	621.762	845.5	650.566	807.612	565.339	442.364	509.1	817.521	158.221	545.675	504.907	449.916	452.684	461.215	430.572	365.167	512.045	450.539
2615	LRRC32	0	0	0	0	0	0	0.005	0	0.012	0	0.003	0	0	0	0	0	0	0	0	0	0	0	0	0	0	0	0	0	0	0	0	0	0	0	0	0	0	0	0	0	0	0	0	0	0	0.002	0	0
2617	GARS	4.924	3.884	3.759	2.973	0.95	2.919	3.729	2.381	21.38	1.548	1.905	2.16	3.363	2.292	3.404	2.082	9.827	0.862	5.123	2.756	2.525	2.062	3.446	2.964	1.358	3.678	1.493	1.564	4.676	2.692	4.173	3.584	1.558	1.676	3.422	2.127	3.124	3.629	0.952	2.006	0.529	1.305	2.454	3.421	3.07	2.255	4.298	2.718
2618	GART	1.523	10.123	1.499	1.877	0.278	1.95	3.224	1.079	1.783	1.152	1.4	3.303	1.144	1.055	2.467	2.461	6.643	1.829	2.187	3.059	1.078	1.234	18.733	12.944	0.663	1.07	1.902	1.237	1.493	1.052	1.424	2.373	1.826	1.595	6.148	0.94	8.62	15.269	0.242	1.765	0.813	0.602	1.396	1.412	2.479	1.284	2.819	1.497
2619	GAS1	0	0	0	0	0	0	0	0	0	0	0	0	0	0	0	0	0	0.122	0	0	0	0	0	0	0	0	0	0	0	0	0	0	0	0	0	0	0	0	0	0	0	0	0.091	0.046	0	0	0	0
2620	GAS2	0	0	0	0	0	0	0	0.014	0	0	0	0	0	0	0	0	0	0	0	0	0	0	0	0	0	0	0	0	0	0	0	0	0	0	0	0	0	0	0	0	0	0	0	0	0	0	0	0
2621	GAS6	0	0	0.004	0	0	0	0	0.039	0	0	0	0	0	0.013	0	0	0	0	0	0	0.009	0	0	0	0	0	0.003	0	0	0.004	0	0	0	0	0	0	0	0	0	0	0	0	0	0	0.004	0	0	0
2624	GATA2	0	0	0	0	0	0	0	0	0	0	0	0	0	0	0	0	0	0	0	0	0	0	0	0	0	0	0	0	0	0	0	0	0	0	0	0	0	0	0	0	0	0	0.004	0	0	0	0	0
2625	GATA3	0	0	0	0	0	0	0	0	0	0	0	0	0	0	0	0	0	0	0	0	0	0	0	0	0	0	0	0	0	0	0	0	0	0	0	0	0	0	0	0	0	0	0.004	0	0	0	0	0
2626	GATA4	0	0	0	0.154	0	0	0.132	0.179	0	0	0	0.214	0.784	0.156	0.156	0	0	0	0.086	0	0.056	0.015	0	0	0	0	0.182	0	0.116	0	0	0	0	0	0	0	0	0.021	0	0.386	0	0.984	0.128	0.014	0	0	1.308	0.021
2627	GATA6	0.053	0.068	0.051	0.15	0.021	0.062	0.053	0.197	0.09	0.144	0.085	0.012	0.054	0.13	0	0	0	0	0	0.018	0.052	0.049	0.049	0.028	0.02	0	0.033	0	0.184	0	0.062	0.16	0.021	0.02	0.022	0.058	0.082	0.208	0.021	0.268	0	0.27	0.178	0.167	0.077	0.043	0.282	0.259
2628	GATM	6.969	1.497	0.009	0.626	0.104	0.732	4.266	14.416	9.033	7.073	1.709	4.147	0.743	5.485	0.66	2.949	0.292	0.179	0.051	4.585	3.317	2.503	1.06	2.31	0.04	4.634	5.892	0.043	2.176	2.879	2.837	2.389	1.155	1.239	0.265	4.898	2.122	1.395	0.699	1.813	3.268	7.448	4	5.497	3.059	8.196	1.514	2.646
2629	GBA	1.07	0.248	0.583	0.658	0.081	0.444	0.51	0.579	1.337	0.393	0.148	1.13	0.919	0.403	0.05	0.178	3.79	0.06	1.597	0.662	0.706	2.75	1.576	0.616	0.231	0.41	0.714	0.633	0.45	0.292	0.487	2.217	1.04	3.3	0.462	0.781	1.352	1.341	0.252	0.285	0.057	0.376	0.691	0.527	0.375	0.453	0.349	0.411
2631	GBAS	1.376	0.676	0.676	9.553	0.532	0.31	6.042	12.347	6.998	8.407	3.488	3.795	1.743	8.426	1.856	3.352	3.999	0.428	7.614	22.867	2.598	7.428	0.967	0.593	0.374	2.711	4.212	0.782	1.148	2.379	1.898	2.23	3.156	5.001	0.024	1.549	0.094	1.913	2.09	17.246	0.866	5.321	13.443	8.14	15.326	6.121	4.91	4.82
2632	GBE1	0.399	0.573	1.112	0.531	0.242	0.282	0.467	0.972	0.726	0.47	0.12	0.406	0.244	1.027	0.609	0.554	2.641	0.509	1.288	0.998	2.322	1.708	0.558	0.564	0.978	0.722	0.555	0.35	0.23	0.497	0.155	0.886	0.578	0.429	0.432	0.137	0.381	0.619	0.362	0.434	0.274	0.146	0.525	0.22	0.163	0.271	0.501	0.26
2633	GBP1	2.473	1.109	6.74	1.294	0.422	0.788	2.566	0.526	1.526	0.534	0.344	1.763	2.376	0.671	1.402	1.28	4.595	0.084	1.68	3.27	2.657	7.792	4.028	2.324	0.82	1.348	1.288	7.262	5.328	1.786	1.693	2.33	0.6	1.095	8.968	1.492	3.017	1.71	0.535	0.956	0.421	0.518	3.655	2.32	2.83	3.961	4.109	4.756
2634	GBP2	0.761	0.559	3.133	1.092	0.16	0.38	1.37	0.616	0.668	0.605	0.128	1.212	0.874	0.474	0.298	0.518	1.512	0.499	0.625	1.818	1.326	1.813	1.866	1.247	0.47	1.015	0.991	1.832	1.634	1.476	0.969	1.203	0.529	1.1	2.477	0.681	0.548	0.834	0.33	0.849	0.261	0.48	1.729	1.205	1.471	1.881	1.67	2.334
2635	GBP3	0.013	0.224	0.168	0.067	0.059	0.113	0.545	0.01	0.238	0.069	0.01	0.157	0.278	0.045	0.108	0.162	0.295	0.012	0.161	0.259	0.508	1.383	0.514	0.153	0.029	0.04	0.046	0.85	2.583	0.081	0.162	0.241	0.121	0.129	0.718	0	0.141	0.145	0.02	0.048	0.051	0.057	0.308	0.109	0.299	0.104	0.478	0.815
2636	GBX1	0	0	0	0	0	0	0	0	0	0	0	0	0	0	0	0	0	0	0	0	0	0	0	0	0	0	0	0	0	0	0	0	0	0	0	0	0	0	0	0	0	0	0	0	0	0	0	0
2638	GC	7.032	9.704	9.03	5.245	22.059	21.57	18.602	11.553	11.65	9.068	7.687	11.514	7.171	5.363	22.938	7.912	91.457	3.669	12.896	15.908	9.961	12.946	12.496	5.174	5.762	12.217	17.194	5.105	25.553	7.1	6.841	8.285	50.174	15.896	3.718	0.902	13.698	13.929	1.519	3.247	29.812	5.496	8.976	10.422	10.681	9.608	14.81	18.697
2639	GCDH	0.85	0.171	0.482	0.566	0.055	0.131	0.809	2.121	0.285	2.382	0.107	0.814	0.33	3.041	0	0	1.602	0.228	0.178	0.347	0.795	0.97	0.967	0.833	0.151	0.545	0.344	0.596	0.463	0.546	0.601	0.79	0.235	0.685	0.485	1.187	0.561	0.757	0.094	1.563	0.058	0.441	1.257	1.152	0.308	0.572	0.259	0.538
2641	GCG	0	0.279	0.007	3.261	0	15.17	0	0	0	2.116	0	34.997	0.723	0	0	0	0	0	0	0.139	0	0	0	6.799	0	0	19.392	0	0	0	0.01	3.577	1.148	11.207	0	0	0	0.058	0	0	0.008	0	0	0	0	0	0	0
2642	GCGR	0	0	0	0	0	0	0	0	0	0	0	0	0	0	0	0	0	0	0	0	0	0	0	0	0	0	0	0	0	0	0	0	0	0	0	0	0	0	0	0	0	0	0	0	0	0	0	0
2643	GCH1	0	0	0	0	0	0	0.09	0	0	0	0	0.088	0	0	0	0	0	0	0	0	0	0	0	0	0	0	0	0.016	0	0	0	0.002	0	0	0	0.076	0	0	0	0	0	0	0	0	0	0	0	0
2644	GCHFR	0.133	0.089	0.213	0.606	0.085	0.269	0.092	0.349	1.6	0.045	0.09	0.624	0.062	0.03	0	0	0.666	0.377	0.008	0	0.104	0.085	0.818	0.562	0.034	0.03	0.734	0.089	0.056	0.079	0.107	0.239	0	0.046	0	0.843	0.054	0.094	0	0.544	0.047	0.335	0.581	0.193	0.088	0.197	0	0
2645	GCK	0	0.006	0	0	0	0	0	0	0	0	0	0	0	0	0	0	0	0	0	0	0	0	0	0	0	0	0	0	0	0	0	0	0	0	0	0	0	0	0	0	0	0	0	0	0	0	0	0
2646	GCKR	0	0	0	0	0	0	0	0	0	0	0	0	0	0	0	0	0	0	0	0	0	0	0	0	0	0	0	0	0	0	0	0	0	0	0	0	0	0	0	0	0	0	0	0	0	0	0	0
2647	BLOC1S1	0	0.045	0.149	0.426	0.168	0.552	0.358	0.959	0.352	0.217	0.371	1.882	0.548	0.246	0.661	0.541	1.64	0.082	0.793	1.077	0.582	1.286	2.343	0.35	0.177	0.097	0.217	0.2	0.264	0.341	0.21	0.469	0.721	0.334	0.422	0.842	0.396	5.227	0	0.551	0.215	0.247	0.615	0	0.284	1.64	0.462	0.821
2648	KAT2A	0	0	0	0	0	0	0	0	0.001	0	0.004	0	0	0	0	0	0	0	0	0	0	0	0	0.053	0	0	0	0.003	0	0	0	0	0	0	0	0	0	0	0	0	0	0	0.007	0	0.012	0	0	0
2649	NR6A1	0	0	0	0	0	0	0	0	0	0	0	0	0	0	0	0	0	0	0	0	0	0	0	0	0	0	0	0	0	0	0	0	0	0	0	0	0	0	0	0	0	0	0	0	0	0	0	0
2650	GCNT1	0.078	0.01	0	0.437	0.041	0	0.54	0.66	0.012	2.732	0.032	1.27	0.221	0.229	0.596	0.229	0.145	0	0.034	0.085	1.758	0.046	0.023	0.016	0	0.382	0.228	0	3.325	0.478	0.062	0.118	1.21	0.212	0.332	0.138	0.003	0.1	0	0.28	0	0.308	0.386	1.326	1.708	0.088	4.663	0.665
2651	GCNT2	0	0	0	0	0	0	0	0	0	0	0	0	0	0	0	0	0	0	0	0	0	0	0	0	0	0	0	0	0	0	0	0	0.008	0	0	0	0	0	0	0	0	0	0	0	0	0	0	0
2653	GCSH	0.366	0	0	0	0.098	0.984	0.55	0.639	0.952	0.676	0.262	0.419	0	0.494	0	0	0.039	0.212	0.904	0.92	0	0.038	0.149	0	0	0.309	0	0.325	0.094	0.113	0.229	0.137	0	0	0.022	0.074	0	0	0.101	1.18	0	0.433	0.992	0.523	0	0.64	0	0.325
2657	GDF1	0	0	0	0	0	0	0	0	0	0	0	0	0	0	0	0	0	0	0	0	0	0	0	0	0	0	0	0	0	0	0.09	0	0	0	0	0	0	0	0	0	0	0	0	0	0	0	0	0
2658	GDF2	0	0	0	0	0	0	0	0	0	0	0	0	0	0	0	0	0	0	0	0	0	0	0	0	0	0	0	0	0	0	0	0	0	0	0	0	0	0	0	0	0	0	0	0	0	0	0	0
2664	GDI1	6.776	4.877	12.8	8.706	2.001	4.43	10.053	8.459	9.554	5.749	3.322	7.403	4.634	6.387	4.369	4.779	16.647	2.259	12.048	11.969	8.273	8.682	11.22	7.429	6.401	7.494	5.977	4.038	5.604	7.218	9.88	6.064	7.767	4.87	11.037	6.26	4.233	5.291	2.049	10.228	4.092	10.165	10.829	13.527	5.337	6.631	7.916	7.1
2665	GDI2	30.057	34.953	33.205	40.222	21.935	45.568	37.48	43.143	71.847	21.767	19.789	31.349	38.159	28.865	26.862	27.224	79.512	13.557	34.327	36.62	31.954	33.082	40.88	35.989	23.944	32.951	31.472	24.591	36.437	23.344	33.996	33.967	23.247	26.937	43.695	26.654	16.182	23.024	12.923	36.835	13.593	35.62	32.704	33.267	23.185	29.547	42.741	38.144
2668	GDNF	0	0	0	0	0	0	0	0	0	0	0	0	0	0	0	0	0	0	0	0	0	0	0	0	0	0	0	0	0	0	0	0	0	0	0	0	0	0	0	0	0	0	0	0	0	0	0	0.047
2669	GEM	0	0	0	0	0	0	0	0	0.025	0	0	0	0	0	0	0	0	0	0	0	0	0	0	0	0	0	0	0	0	0	0	0	0.017	0	0	0	0	0	0	0	0	0	0	0	0	0	0	0
2670	GFAP	1.036	2.947	0.118	3.236	0.014	0.538	7.773	12.439	9.633	14.668	2.182	17.195	20.16	10.001	6.837	10.306	5.553	105.473	0.134	0.129	6.801	4.034	6.452	9.688	0.899	5.942	2.694	0.478	4.073	3.803	4.153	7.099	8.293	12.255	22.481	11.248	2.437	9.268	0.157	7.642	0.141	0.366	5.675	2.864	2.822	1.632	15.751	17.225
2671	GFER	0.206	0.367	0.115	0.298	0.016	0.287	0.193	0.552	0.076	0.448	0	0.051	0.382	0.372	0	0.076	0	0	0.076	0.171	0.041	0	0	0.015	0	0.184	0.259	0.004	0	0.01	0.014	0.187	0	0	0	0.04	0	0.031	0.006	0.348	0	0.329	0.205	0.203	0.239	0.381	0.438	0.111
2672	GFI1	0	0	0	0	0	0	0	0	0	0	0	0	0	0	0	0	0	0	0	0	0	0	0	0	0	0	0	0	0	0.058	0	0	0	0	0	0	0	0	0	0	0	0	0	0	0	0	0	0
2673	GFPT1	11.421	17.677	3.809	14.999	7.405	14.686	16.823	13.265	12.426	12.509	2.831	17.769	14.118	8.017	21.84	11.371	29.608	0.593	4.412	17.038	19.159	7.94	10.208	12.91	1.971	14.163	14.593	2.97	20.628	10.698	12.856	13.266	14.666	14.971	12.935	7.879	4.599	9.228	1.076	7.301	7.997	12.608	6.257	11.882	5.162	5.465	19.399	15.295
2674	GFRA1	0	0	0	0	0.01	0	0	0	0	0.216	0	0	0	0	0	0	0	0	0	0	0	0	0	0	0	0.008	0.05	0	0	0	0	0.006	0	0	0	0	0	0	0	0	0	0.049	0	0.027	0	0.189	0	0
2676	GFRA3	0	0	0	0	0	0	0	0	0	0.004	0	0	0	0	0	0	0	0	0	0	0	0	0	0	0	0	0	0	0	0	0	0	0	0	0	0	0	0	0	0	0	0	0	0	0	0.022	0	0
2677	GGCX	0	0	0.16	0	0.005	0	0.111	0	0.236	0.059	0.044	0.078	0	0	0.016	0	0.359	0.083	0.077	0	0.022	0	0	0	0.004	0	0	0.082	0.138	0.006	0.008	0.224	0.014	0	0	0	0	0	0	0.031	0	0	0.008	0.015	0.039	0.013	0.118	0.072
2678	GGT1	0.014	0.095	0	0.035	0	0.052	0.005	0	0.818	0.018	0.024	0.031	0.015	0.002	0	0	0.038	0	0.016	0	0.035	0.003	0.013	0.002	0.003	0.019	0.052	0.009	0.031	0.03	0.017	0.008	0.036	0.028	0.004	0	0.004	0.013	0.005	0.009	0.01	0	0	0.028	0.01	0.019	0.056	0.019
2683	B4GALT1	0.109	0.397	1.092	0.494	0.043	0	0.57	0.749	0.894	0.624	0.171	0.517	0.25	0.574	0.722	0.405	1.639	0.11	0.446	0.137	0.957	0.659	0.333	0.085	0.03	1	0.097	0.052	1.204	0.414	0.495	0.237	0.546	0.551	0.261	0.086	0.116	0.664	0.127	0.645	0.037	0.248	0.437	0.754	0.354	0.225	0.776	0.692
2686	GGT7	0	0	0.009	0.111	0	0	0.025	0.07	0.064	0.008	0	0.005	0	0.011	0	0	0.091	0	0.048	0.013	0.094	0.007	0	0	0	0.01	0	0	0.006	0.002	0.01	0.01	0.073	0.05	0.055	0	0	0	0	0.276	0	0.017	0.03	0.026	0	0.027	0.003	0.005
2687	GGT5	0.632	0.423	1.546	0.351	0.009	0.305	1.161	0.67	0.159	0.844	0.266	0.549	0.736	0.968	0.364	1.145	0.083	0	0.382	2.107	0.331	0.522	0.363	0.073	0.295	0.699	0.719	0.232	0.203	0.735	0.487	0.82	0.512	0.589	0.369	0.084	0.078	0.098	0.475	0.284	0.239	0.719	0.781	0.685	1.048	2.319	0.565	0.422
2690	GHR	0	0	0	0	0	0	0	0	0	0	0	0	0	0	0	0	0	0	0	0	0	0	0	0	0	0	0	0	0	0	0	0	0	0	0	0	0	0	0	0	0	0	0	0	0	0	0	0
2693	GHSR	0	0	0	0	0	0	0	0	0	0	0	0	0	0	0	0	0	0	0	0	0	0	1.494	0	0	0	0	0	0	0	0	0	0	0	0	0	0	0	0	0	0	0	0	0	0	0	0	0
2694	GIF	0.005	0	0.008	0.382	0	0	0.025	1.144	0	1.191	0	0	0	0.81	0	0.912	0	0	0	0.118	0	8.077	0.421	0.009	0.015	0.008	0	0	0.018	0	0	0.013	0	0	0	0.008	0.097	2.268	0	4.086	0	0.864	1.44	1.144	9.671	0.691	0	0
2695	GIP	0	0	0	6.476	0	2.667	0	0	0	0.515	0	0.741	0	0	0	0	0	0	0	0	0	0	0	0	0	0.116	11.217	0.039	0	0	0	0.958	0	0	0	0	0	0.445	0	0	0	0	0	0	0	0	0	0
2696	GIPR	0	0	0	0	0	0	0	0	0	0	0	0	0	0	0	0	0	0	0	0	0	0	0	0	0	0	0	0	0	0	0	0	0	0	0	0	0	0	0	0	0	0	0	0	0	0	0	0
2697	GJA1	0	0	0	0	0.066	0	0.026	0.055	0.168	0	0.004	0	0	0	0	0	0.041	0.296	0.914	0	0	0	0	0	0	0	0	0.07	0.009	0	0	0	0	0	0	0	0	0	0.053	0	0.047	0	0	0	0	0	0.01	0
2700	GJA3	0	0	0	0	0	0	0	0	0	0	0	0	0	0	0	0	0	0	0	0	0	0	0	0	0	0	0	0	0	0	0	0	0	0	0	0	0	0	0	0	0	0	0	0	0	0	0	0
2703	GJA8	0	0	0	0	0	0	0	0	0	0	0	0	0	0	0	0	0	0	0	0	0	0	0	0	0	0	0	0	0	0	0	0	0	0	0	0	0	0	0	0	0	0	0	0	0	0	0	0.015
2705	GJB1	0	0	0	0	0	0	0	0	0	0	0	0	0	0	0	0	0	0	0	0	0	0	0	0	0	0	0	0	0	0	0	0	0	0	0	0	0	0	0	0	0	0	0	0	0	0	0	0
2706	GJB2	0	0	0	0	0.013	0	0	0	0	0	0	0	0	0	0	0	0	0.043	0	0	0	0	0	0	0	0	0	0	0	0	0	0	0	0	0	0	0	0	0	0	0	0	0	0	0	0	0	0
2709	GJB5	0	0	0	0	0	0	0	0	0	0	0	0	0	0	0	0	0	0	0	0	0	0	0	0	0	0	0	0	0	0	0	0	0	0	0	0	0	0	0	0	0	0	0	0	0	0	0	0
2710	GK	0.301	0.217	0.412	0.715	0.445	2.609	0.715	0.389	2.555	0.312	0.232	0.551	0.394	0.076	0.125	0	0.592	0.144	1.174	0.295	0.118	0.036	0.234	0.419	0.572	0	2.001	0.589	0.025	0.029	0.094	0.172	0.258	0.133	0.131	0	0	0.2	0.09	0.023	0.01	0	0.028	0.131	0.418	0.186	0.285	0.163
2712	GK2	0.006	0	0.011	0.035	0	0.019	0.013	0.002	0.013	0	0.003	0.014	0.004	0	0	0	0	0	0	0	0.005	0.003	0	0	0.013	0	0.03	0.029	0.004	0.003	0.003	0.002	0.011	0.013	0.009	0	0	0	0.008	0.004	0	0	0	0.003	0	0	0	0
2717	GLA	0.19	0.155	0.432	0.164	0.048	0.438	0.314	0.188	0.762	0.118	0.092	0.235	0.045	0.057	0	0.037	1.344	0.035	0.337	0.138	0.133	0.164	0.639	0.377	0.272	0.125	0.147	0.281	0.139	0.077	0.244	0.185	0.064	0.19	0.545	0.061	0.041	0.178	0.153	0.197	0.039	0.101	0.099	0.109	0.11	0.159	0.411	0.217
2719	GPC3	0	0	0	0	0	0	0	0	0.158	0	0	0	0	0	0	0	0	0	0	0	0	0	0	0	0	0	0	0	0	0	0	0	0	0	0	0	0	0	0	0	0	0	0	0	0	0	0	0
2720	GLB1	1.358	2.79	1.278	0.941	0.154	2.148	1.024	1.46	4.665	0.863	0.436	0.992	2.085	0.731	0.79	0.563	5.415	0.028	0.535	0.713	1.586	1.78	1.225	0.804	0.514	0.814	0.697	0.367	0.863	0.614	0.756	1.194	1.665	1.587	2.021	0.483	0.426	0.754	1.072	0.792	0.084	0.611	0.911	1.079	1.975	0.646	1.503	1.367
2729	GCLC	1.351	2.01	0.179	1.104	0.387	1.431	1.863	2.098	3.402	2.964	0.916	5.496	0.873	1.369	1.4	1.489	1.27	4.941	0.384	2.535	2.108	1.399	0.906	0.598	0.173	1.439	1.367	0.088	1.044	1.576	0.693	0.829	1.238	2.188	0.363	0.396	1.316	1.03	0.268	1.887	0.394	1.28	2.584	2.249	1.093	1.793	1.82	2.567
2730	GCLM	0.196	0.263	0	0.251	0.634	2.282	1.422	0.058	1.062	0.341	1.189	0.506	0.535	0.208	0.108	0.569	0.981	0.125	1.001	0.495	0.483	0.341	0.307	0.298	0.263	0.07	0.855	0.688	0.518	0.306	0.378	0.38	0.157	0.177	0.059	0.103	1.243	0.179	0.349	0.455	0.57	0.408	0.222	0.09	0.371	0.42	0.498	0.891
2731	GLDC	0.215	0.009	0	0	0	0	0	0	0.038	0.005	0	0	0	0	0	0	0	0	0	0	0	0	0	0	0	0	0.023	0	0	0	0	0.011	0	0.004	0	0	0	0	0	0	0	0	0	0.004	0.009	0	0	0
2733	GLE1	0.011	0.017	0.045	0.08	0	0	0	0.006	0.114	0.047	0.003	0.034	0.043	0.008	0.003	0	0	0.008	0.108	0	0.006	0.113	0.005	0.001	0.001	0.014	0.006	0.043	0.039	0.027	0.002	0.01	0.004	0.327	0.076	0	0.002	0.018	0.006	0.005	0	0	0.022	0.04	0	0.017	0.035	0.016
2734	GLG1	1.067	3.199	1.503	1.16	0.168	0.571	1.685	1.462	2.92	1.154	0.363	1.811	2.293	1.993	0.429	0.605	5.406	1.091	1.174	1.869	1.519	0.594	0.284	0.069	0.169	0.899	1.061	0.467	0.871	0.456	0.7	1.849	0.422	0.575	0.147	0.06	0.039	0.132	0.956	2.976	0.248	0.574	0.832	1.279	0.613	1.223	2.103	2.26
2735	GLI1	0	0	0	0	0	0	0	0	0	0	0	0	0	0	0	0	0	0	0	0	0	0	0	0	0	0	0	0	0	0	0	0	0	0	0	0	0	0	0	0	0	0	0	0	0	0	0.014	0
2736	GLI2	0	0	0	0	0	0	0	0	0	0	0	0	0	0	0	0	0	0	0	0	0	0	0	0	0	0	0	0	0	0	0	0	0	0	0	0	0	0	0	0	0	0	0	0	0	0	0	0
2739	GLO1	8.926	5.853	5.019	8.539	1.606	1.899	13.455	11.318	15.585	8.811	7.301	12.813	7.48	8.675	4.319	8.066	16.067	5.258	15.565	10.499	24.851	26.394	16.217	12.008	4.341	13.527	5.287	3.796	7.702	6.697	11.746	11.596	35.226	23.673	9.001	16.131	13.921	20.388	2.547	9.596	1.364	7.009	7.426	11.16	8.803	5.623	6.96	8.925
2740	GLP1R	0	0	0	0	0	0	0	0	0	0	0	0	0	0	0	0	0	0	0	0	0	0	0	0	0	0	0	0	0	0	0	0	0	0	0	0	0	0	0	0	0	0	0	0	0	0	0	0
2741	GLRA1	0	0	0	0	0	0	0	0	0	0	0	0	0	0	0	0	0	0	0	0	0	0	0	0	0	0	0	0	0	0	0	0	0	0	0.025	0	0	0	0	0	0	0	0	0	0	0	0	0
2744	GLS	1.271	0.587	0.897	2.006	0.27	1.864	1.796	0.331	3.874	0.606	0.683	1.593	0.423	0.221	0.071	1.105	2.004	0.025	5.105	0.569	0.387	0.568	0.31	0.71	0.141	0.597	1.95	1.168	0.704	0.502	0.632	1.6	0.481	1.054	1.105	0.228	0.152	0.128	0.221	0.617	0.232	0.182	0.372	0.553	0.443	0.505	0.528	0.335
2745	GLRX	11.722	19.438	6.665	26.119	4.495	16.519	4.583	8.138	15.842	15.015	2.907	6.921	6.935	13.056	2.979	8.065	3.639	0.484	8.373	12.651	4.765	6.584	17.71	9.627	21.7	11.162	10.008	5.11	2.336	3.618	20.587	10.081	3.125	2.413	27.313	5.879	12.281	15.26	3.959	16.503	4.294	4.143	10.805	20.126	11.612	7.118	9.805	7.027
2746	GLUD1	7.336	11.26	13.644	11.21	0.777	7.352	11.005	23.333	7.275	14.685	2.734	9.702	6.289	14.176	7.411	8.368	34.154	3.884	3.858	15.173	9.967	11.601	12.651	11.595	3.319	11.041	11.043	5.844	6.164	9.261	8.325	9.835	9.117	8.008	6.647	10.715	4.968	10.181	2.37	14.036	2.356	8.211	19.342	17.601	9.152	8.334	9.163	6.925
2747	GLUD2	4.888	6.255	7.452	7.323	0.404	4.331	6.742	10.464	4.664	7.016	1.875	6.588	4.842	9.159	5.355	5.46	19.271	2.511	2.476	9.769	4.781	5.977	8.032	6.92	1.825	5.224	6.918	3.096	4.393	5.353	5.303	6.428	6.302	4.59	3.761	6.238	3.038	7.093	1.669	9.544	1.044	3.516	10.033	7.453	5.476	5.333	5.703	4.166
2752	GLUL	1.389	1.35	0.676	1.207	0.847	0.294	1.626	12.723	4.99	9.639	0.049	0.827	1.338	12.435	3.676	13.044	0.542	0.456	1.478	16.5	1.064	7.191	3.661	1.427	0.609	2.532	0.447	2.008	5.257	1.96	0.26	1.767	0.637	0.218	0.216	2.475	2.106	7.201	0.556	33.737	0.128	7.144	15.661	6.059	11.893	3.614	11.209	5.904
2760	GM2A	4.006	0.716	1.434	0.561	0.315	0.132	1.251	1.859	2.216	0.832	0.631	1.598	3.63	2.174	3.401	2.378	5.508	1.123	4.404	2.776	0.802	3.189	9.976	5.656	1.16	0.791	1.023	1.103	1.43	4.671	0.624	3.107	0.506	0.677	0.902	1.132	2.933	2.503	1.127	2.319	0.614	0.214	1.37	1.55	2.677	2.749	2.363	1.029
2762	GMDS	18.994	19.085	0.95	23.031	1.175	14.683	13.907	32.338	0.05	22.704	1.118	22.43	16.222	15.589	27.68	32.727	0.085	1.169	0.027	25.355	44.828	15.938	22.792	15.915	1.797	18.787	17.709	0.803	23.412	18.268	22.742	25.28	29.855	24.434	21.476	12.168	10.923	14.467	0.945	15.453	2.393	7.277	20.446	21.078	15.671	14.911	20.603	15.953
2764	GMFB	1.348	1.259	1.212	2.2	0.643	3.183	2.712	1.503	2.616	1.32	0.875	3.774	1.644	1.74	2.904	3.107	1.72	0.809	6.019	5.984	1.163	1.857	3.545	2.631	1.288	1.464	1.293	1.407	1.4	1.273	1.402	3.934	2.124	1.722	2.904	3.245	1.856	2.666	1.031	4.77	1.036	1.571	3.014	1.912	1.55	2.139	2.36	2.422
2765	GML	0	0	0	0	0	0	0	0.008	0	0	0	0	0	0	0	0	0	0	0	0	0	0	0	0	0	0	0	0	0	0	0	0	0	0	0	0	0	0	0	0	0	0	0	0	0	0	0	0
2766	GMPR	3.024	0.111	0	0.154	0.025	0.05	0.155	1.693	0	3.845	2.14	0.118	0.084	0.172	0	0	0.15	0.031	0.064	1.035	0.129	0.665	0.276	0.271	3.424	0.103	0.134	0.831	0.198	0.193	0.008	0.809	0	0	0.028	0.006	0.045	0.21	0	0.122	0	0	0.14	0.157	0	3.309	2.517	0.009
2767	GNA11	1.07	0.847	1.625	2.046	0.078	2.493	0.812	1.834	1.524	1.551	0.191	3.562	0.742	0.651	0.91	1.055	5.265	0.295	0.58	1.136	1.022	0.646	0.348	0.425	0.158	1.047	2.112	0.355	0.997	1.789	0.333	1.057	1.694	2.743	0.294	0.341	0.121	0.947	0.101	1.088	0.762	0.841	1.097	1.132	0.241	0.297	0.736	0.597
2768	GNA12	0.938	3.164	2.788	1.079	0.454	2.771	0.738	1.121	1.356	0.581	0.38	2.114	1.232	1.731	1.577	0.507	2.691	0.68	0.764	2.253	1.01	1.176	1.065	0.79	2.286	1.322	2.744	0.819	0.766	0.994	3.033	3.75	1.042	1.136	1.19	0.113	0.459	1.039	0.899	2.573	0.377	0.358	1.771	1.053	0.829	0.859	1.209	1.152
2769	GNA15	0	0	0.071	0	0	0	0	0	0.008	0	0	0	0	0	0	0	0	0.559	0	0	0	0	0	0.123	0	0	0	0	0	0	0	0	0	0	0	0	0	0	0	0	0	0	0	0	0	0	0	0
2770	GNAI1	0.771	1.505	1.995	1.113	0.741	1.999	1.753	1.876	1.881	0.609	0.349	1.556	0.85	1.126	1.592	1.328	1.752	1.298	4.528	5.166	0.685	0.858	0.759	0.435	2.218	2.105	0.78	0.72	0.694	1.394	1.19	2.694	0.459	0.622	0.53	0.414	0.159	0.775	1.861	1.605	1.144	1.079	1.99	1.765	3.135	4.248	1.688	1.672
2771	GNAI2	6.726	8.421	9.666	6.298	6.669	14.41	8.872	8.12	16.762	3.481	4.273	7.392	8.248	6.334	7.487	8.309	7.58	2.861	17.695	14.337	3.224	5.748	2.141	2.348	16.348	7.038	7.123	9.454	2.916	11.499	5.375	11.071	2.834	3.598	2.961	1.508	1.06	1.859	7.39	5.208	10.061	10.139	9.827	10.143	9.346	9.374	9.37	8.394
2773	GNAI3	1.774	2.608	2.349	1.59	1.606	3.104	2.817	3.202	3.639	1.46	0.711	1.567	1.5	1.671	2.919	2.733	5.903	2.513	5.868	6.765	1.375	1.751	1.332	0.961	2.478	2.911	2.043	1.282	1.437	2.172	1.758	2.991	1.231	1.534	0.923	0.518	0.377	1.178	2.344	1.944	1.841	2.99	2.975	2.794	4.087	4.754	2.743	2.378
2774	GNAL	0.297	0	0.391	0.145	0.053	0	0.17	0.412	0.236	0.146	0	0.095	0.107	0.241	0.024	0.058	0.441	0.177	0.145	1.381	0.341	0.394	0.284	0.211	0.063	0.471	0.078	0.25	0.226	0.359	0.072	0.501	0.269	0.427	0.061	0.195	0.004	0.335	0.137	0.364	0.09	0.122	0.331	0.426	0.448	0.269	0.271	0.224
2775	GNAO1	0.558	1.021	1.035	1.126	0.459	1.533	0.974	1.074	1.173	0.418	0.291	0.686	0.798	1.059	0.696	1.242	0.737	0.893	1.904	3.111	0.554	0.7	0.834	0.506	1.268	1.41	1.59	0.326	0.327	0.955	0.687	2.75	0.486	0.965	0.332	0.074	0.225	0.367	0.69	1.337	0.694	1.099	0.749	1.08	0.939	1.739	1.171	0.548
2776	GNAQ	0.605	1.073	0.406	1.25	0.232	0.428	0.765	1.885	0.669	0.932	0.45	1.963	0.615	0.656	0.935	1.443	1.497	0.423	0.395	3.372	0.742	0.558	0.205	0.285	0.505	0.95	0.955	0.277	0.786	0.615	0.494	0.716	0.623	1.68	0.248	0.274	0.172	0.45	0.307	1.173	0.416	1.827	1.232	1.237	0.646	1.036	0.976	0.981
2778	GNAS	1.144	2.162	1.541	1.915	0.566	2.014	0.853	3.213	1.415	3.7	0.267	0.603	0.648	1.091	1.217	1.572	4.836	0.606	0.833	1.77	1.493	1.859	1.016	0.822	0.464	1.847	2.815	0.763	1.275	1.585	1.074	1.67	0.871	0.966	1.297	0.539	0.478	1.228	0.582	1.767	0.613	2.053	2.624	1.924	1.544	1.461	1.594	1.807
2779	GNAT1	0.117	0	0.174	0	0.022	0	0.056	0.058	0	0	0	0	0.04	0.061	0.012	0.029	0.135	0.029	0.01	0.466	0.103	0.128	0.117	0.067	0	0.187	0	0.109	0.094	0.155	0	0.199	0.076	0.093	0	0.086	0	0.109	0.069	0.182	0.045	0.013	0.103	0.121	0.181	0.132	0.102	0.071
2780	GNAT2	0.111	0	0.165	0	0.021	0	0.053	0.054	0	0	0	0	0.038	0.057	0.011	0.028	0.127	0.027	0.009	0.441	0.097	0.122	0.111	0.063	0	0.177	0	0.104	0.089	0.147	0	0.189	0.072	0.088	0	0.082	0	0.103	0.065	0.172	0.043	0.012	0.098	0.115	0.172	0.125	0.097	0.068
2781	GNAZ	0.131	0.002	0.062	0.116	0.001	0	0	0.071	0.008	0.091	0.003	0.037	0.024	0.168	0	0	0.154	0.221	0.042	0.185	0.045	0.017	0.062	0.049	0.032	0.088	0.178	0.046	0.137	0.065	0.054	0.37	0.097	0.134	0	0.054	0.016	0.052	0.015	0.004	0	0.054	0.127	0.132	0.009	0.057	0.055	0.036
2782	GNB1	6.463	4.615	7.891	8.38	1.358	6.168	11.276	16.58	8.145	9.4	2.813	15.243	3.803	9.743	5.053	10.395	11.823	5.041	5.088	18.827	5.702	5.403	6.338	6.05	5.18	9.868	6.176	4.011	5.156	7.971	6.52	8.768	7.792	7.397	4.049	12.639	4.617	5.175	4.479	6.148	1.379	6.782	10.192	11.166	6.592	6.921	5.56	9.699
2783	GNB2	7.058	4.155	7.758	6.706	2.375	4.673	9.59	14.074	6.423	14.455	2.582	15.196	3.447	12.376	3.07	8.797	11.872	6.699	1.7	15.416	4.952	5.392	6.175	5.32	6.58	8.435	6.891	4.422	4.922	6.519	7.637	7.693	7.777	7.303	3.824	10.995	4.201	5.285	3.755	5.692	2.302	4.99	12.523	11.713	6.511	8.061	7.713	8.251
2784	GNB3	3.569	0.666	1.574	1.437	0.108	0.785	0.601	0.26	0.345	0.322	0.518	3.631	0.835	2.307	1.105	2.372	3.815	1.031	1.022	5.128	2.917	3.317	2.354	2.969	1.25	2.291	0.979	0.532	1.538	0.679	2.899	2.292	3.593	5.251	1.707	3.504	2.412	1.578	1.31	0.957	0.1	0.645	3.311	2.199	1.857	1.57	0.693	1.036
2786	GNG4	0	0	0	0	0	0	0	0	0	0	0	0	0	0	0	0	0	0	0	0.306	0	0	0	0	0	0	0	0	0	0.014	0	0.148	0	0	0	0	0	0	0	0	0	0	0	0	0	0	0	0
2787	GNG5	4.989	0.603	3.029	0.897	0.872	0.688	0.877	0.641	0.768	0.711	0.037	0.846	0.181	0.276	2.137	2.992	6.256	1.014	3.345	4.569	0.812	2.139	1.272	0	1.459	0.642	1.173	1.585	1.794	2.127	1.007	0.915	1.459	0	1.563	0.225	0.848	1.903	1.44	1.497	0.69	1.063	1.031	1.222	0.155	1.474	0.972	0.407
2788	GNG7	0.986	3.22	0	2.384	0	2.651	0.399	1.751	0	1.82	0	1.724	0.934	6.404	0.287	2.437	0	0.329	0	5.94	2.427	4.005	0	0	0.311	3.692	3.724	0.125	0	2.229	1.383	3.049	2.044	1.479	0	0	0	0	0	2.039	0.346	4.097	1.443	2.266	3.97	8.186	0.607	1.066
2790	GNG10	0.176	0.466	2.292	0.306	0	0.732	0.443	0.065	0.536	0	0.013	0.285	0.209	0.021	0.416	0	3.37	0	0.405	0.508	0.105	0.231	0	0.487	0.069	0.282	0.08	1.006	0.208	0.396	0	0.247	0	0.082	0.106	0	0	0.071	0.646	0.188	0.241	0	0.362	0.364	0.997	0.076	0.526	1.155
2791	GNG11	0	0	0	0	0	0	0	0	0	0	0	0	0	0	0	0	0	0	0	0	0	0	0	0	0	0	0	0	0	0	0	0	0	0	0	0	0	0	0	0	0	0	0	0	0	0	0	0
2793	GNGT2	0	0	0	0	0	0	0	0	0	0	0	0	0	0	0	0	0	0	0	0	0	0.023	0	0	0	0	0	0	0	0	0	0	0	0	0	0	0	0	0	0	0	0	0	0	0	0.116	0	0
2794	GNL1	0.194	0.227	0.636	0.201	0.029	0.153	0.607	1.554	1.697	0.543	0.145	0.298	0.735	1.371	0.3	0.167	0.653	0.033	0.344	0.284	0.065	0.079	0.088	0.02	0.055	0.208	0.16	0.085	0.38	0.355	0.332	0.913	0.083	0.11	0.159	0.069	0.083	0.283	0.012	2.834	0.009	0.039	0.183	0.123	1.229	0.363	0.624	2.155
2799	GNS	0.866	0.118	0.968	1.179	0.595	0.916	0.827	1.393	2.62	0.538	0.222	3.115	1.326	0.571	1.006	0.72	5.145	0	1.879	1.096	1.338	4.008	3.062	4.872	0.982	0.317	0.56	0.882	0.378	0.266	0.876	0.573	1.013	2.56	0.871	0.462	0.39	0.85	0.865	0.322	0.796	0.277	0.965	0.645	1.226	0.522	0.836	0.086
2800	GOLGA1	0.172	0.079	0.139	0.053	0.066	0.11	0.102	0.055	0.322	0.011	0.006	0.323	0.104	0.086	0.036	0	0.832	0.026	0.013	0.088	0.138	0.027	0.172	0.059	0.45	0.023	0.025	0.01	0.023	0.007	0.703	0.017	0.02	0.022	0.035	0.136	0.04	0.621	0.033	0.062	0.055	0	0.014	0.017	0.033	0.104	0.053	0.177
2801	GOLGA2	0.498	5.273	0.463	0.517	0.182	0.17	0.654	0.407	1.77	1.041	0.183	0.985	1.908	3.681	0.642	0.622	2.746	0.609	2.016	0.702	0.906	0.529	0.849	0.694	0.285	0.494	0.586	0.377	1.131	0.438	0.579	0.861	0.528	0.463	0.675	1.347	0.624	1.232	0.22	2.349	0.621	0.88	0.387	1.046	0.946	2.884	0.746	0.568
2802	GOLGA3	0.401	0.95	0.523	0.577	0.229	0.449	0.804	0.922	0.343	0.992	0.038	0.337	0.668	0.752	1.265	0.33	0.721	0.118	0.606	2.433	0.875	0.326	0.978	0.567	0.045	0.359	0.596	0.401	0.497	0.395	0.533	0.758	0.63	0.72	0.373	0.404	0.208	0.515	0.117	0.568	0.262	0.444	0.317	0.496	0.616	1.201	1.593	0.919
2803	GOLGA4	0.486	1.486	0.201	0.395	0.007	0.415	0.432	0.584	0.509	0.365	0.005	0.269	0.319	0.194	0.275	0.114	0.167	0.186	0.108	0.138	0.202	0.234	0.478	0.365	0.003	0.26	0.282	0.072	0.357	0.262	0.136	0.348	0.132	0.187	0.105	0.073	0.273	0.397	0.036	0.197	0.121	0.189	0.248	0.285	0.099	0.175	0.332	0.475
2804	GOLGB1	0.377	0.713	0.453	0.625	0.229	0.461	0.888	0.524	0.406	0.405	0.176	0.544	0.534	0.482	0.737	0.511	2.631	0.545	0.486	1.056	0.818	0.411	0.408	1.207	0.138	0.485	0.459	0.345	0.798	1.263	0.738	1.019	0.292	0.396	0.199	0.209	0.075	0.411	0.282	0.365	0.214	0.655	0.991	1.255	0.493	0.457	0.804	0.631
2805	GOT1	6.418	20.836	5.284	12.057	1.259	19.807	11.986	20.277	6.818	25.276	1.215	24.022	23.053	89.551	6.937	20.572	13.187	4.223	1.157	46.216	7.052	70.983	16.953	32.884	2.66	10.116	6.357	3.283	8.799	5.383	4.565	12.428	20.568	20.888	4.802	5.853	12.037	36.76	1.095	45.942	4.803	13.34	15.116	13.833	32.71	14.462	11.982	14.148
2806	GOT2	10.072	13.425	11.687	15.768	1.49	13.218	11.2	31.646	20.334	24.717	3.533	14.473	9.785	38.451	5.922	21.097	18.022	6.14	15.823	25.443	19.958	62.46	7.147	10.081	2.513	13.21	10.662	7.526	9.023	8.952	12.435	10.176	13.15	10.431	12.32	11.966	23.214	37.311	5.977	88.511	5.824	20.085	24.894	20.066	24.023	10.212	12.971	13.036
2810	SFN	22.942	20.366	55.126	24.138	4.441	4.987	45.331	26.976	24.687	36.638	19.435	37.936	19.425	17.741	11.087	9.587	20.071	278.218	0.888	10.146	83.662	46.145	36.641	39.22	12.195	21.048	9.077	18.402	40.15	25.865	30.785	12.704	58.24	65.428	28.184	35.816	25.038	36.926	5.363	18.992	10.894	18.713	13.073	17.481	12.631	8.214	45.441	38.733
2811	GP1BA	0	0	0	0	0.06	0	0.019	0	0.002	0	0.014	0	0	0	0	0	0	0	0	0	0	0	0	0	0	0	0	0.276	0	0	0	0	0	0	0	0	0	0	0.083	0	0.074	0	0	0	0	0	0	0
2812	GP1BB	0	0	0.058	0	0.296	0	0	0	0.1	0	0.364	0	0	0	0	0	0	0	0.45	0	0	0	0	0	0.088	0	0	0.541	0.048	0.015	0	0	0	0	0	0	0	0	0.633	0	0.139	0	0	0	0	0	0	0
2813	GP2	0	0.357	0.102	0.062	0.156	0	0.445	0	0.528	0.718	0.043	0.088	0.012	0.018	0	0	0.055	0	0	0	0	0	0	0	0.591	0	0.288	0.027	0	0.001	0	0	0	0.133	0	0	0	0	0.162	0	1.874	0	0	0	0	0.014	0.252	0
2814	GP5	0	0	0	0	0	0	0	0	0	0	0	0	0	0	0	0	0	0	0	0	0	0	0	0	0	0.096	0	0.004	0	0	0	0	0	0	0	0	0	0	0.069	0	0	0	0	0	0	0	0	0
2815	GP9	0	0	0	0	0.051	0	0	0	0.281	0	0.132	0	0	0	0	0	0	0	0.206	0	0	0	0	0	0	0	0	0.228	0	0	0	0	0	0	0	0	0	0	0.462	0	0.041	0	0	0	0	0	0	0
2817	GPC1	0	0.01	0.251	0.035	0.006	0	0.103	0.08	0.073	0.027	0.011	0.031	0.006	0	0	0	0	0.253	0	0.034	0.009	0.023	0	0.022	0.154	0.032	0.021	0	0.001	0.039	0	0.035	0	0.048	0.006	0	0	0	0	0.026	0	0	0.011	0.006	1.253	0.037	0.004	0
2819	GPD1	2.123	0.462	0	2.236	0.479	7.758	0.456	0.027	1.367	0.525	0	5.558	3.997	1.708	3.178	0.582	1.031	0	0	13.543	0.61	0.012	0.068	2.42	0	0.204	8.128	0.011	0.301	0.258	0.263	1.026	1.757	0.848	0.075	0.044	0.117	0.828	0.03	0.104	0.088	0.037	0.054	0.097	0.021	0.194	8.095	0.153
2820	GPD2	1.224	1.248	1.785	2.495	0.324	1.15	2.352	5.07	2.69	4.301	1.158	3.058	1.795	2.536	1.374	2.471	6.758	0.972	4.488	2.801	1.874	2.351	0.137	0.295	0.614	1.718	1.411	2.182	3.055	1.94	1.19	1.18	1.407	2.216	0.853	0.292	0.523	1.711	0.29	2.702	0.353	2.49	3.645	2.556	2.511	1.245	4.579	2.651
2821	GPI	28.938	39.938	19.585	44.781	8.986	54.821	63.032	38.634	49.458	39.343	13.381	52.632	46.327	24.873	18.339	16.69	85.735	13.815	35.473	58.699	36.16	43.977	44.085	39.929	36.809	23.76	25.293	14.586	31.129	19.314	28.933	31.894	45.731	42.687	51.789	22.996	19.157	47.845	9.968	36.352	14.062	25.88	28.16	25.053	29.385	29.531	33.602	20.164
2822	GPLD1	0.002	0	0	0	0.004	0.004	0	0	0	0	0.017	0.023	0.003	0.001	0.017	0	0	0.001	0	0	0	0.001	0.012	0	0.001	0.003	1.102	0.005	0.005	0.001	0.004	0.006	0	0.003	0.001	0	0	0	0	0	0.013	0	0.001	0	0	0	0	0
2823	GPM6A	0	0	0	0	0	0	0	0	0	0	0	0	0	0	0	0	0	0	0	0.317	0	0	0	0	0	0	0	0	0	0	0	0	0	0	0	0	0	0	0	0	0	0	0	0	0	0	0.681	0
2826	CCR10	0	0.12	0	0.103	0	0	0	0	0	0	0	0	0	0	0	0	0	0	0	0	0	0	0	0	0	0	0	0	0	0.034	0	0.068	0	0	0	0	0	0	0	0	0	0	0	0	0	0	0	0
2828	GPR4	0	0	0	0	0	0	0	0	0	0	0	0	0	0	0	0	0	0	0	0	0	0	0	0	0	0	0	0	0	0	0	0	0.06	0	0	0	0	0.01	0	0	0	0	0	0	0	0	0	0
2833	CXCR3	0	0	0	0	0	0	0	0	0	0	0	0	0	0	0	0	0	0	0	0.008	0	0	0	0	0	0	0	0	0	0	0	0	0	0	0	0	0	0	0	0	0	0	0	0	0	0.012	0	0
2841	GPR18	0	0	0	0	0	0	0	0	0	0	0	0	0	0	0	0	0	0	0	0	0	0	0	0	0	0	0	0	0	0	0	0	0	0	0	0	0	0	0	0	0	0	0	0	0	0	0	0
2845	GPR22	0	0	0	0	0	0	0	0	0	0	0	0	0	0	0	0	0	0	0	0	0	0	0	0	0	0	0	0	0	0	0	0	0	0	0	0	0	0	0	0	0	0	0	0	0	0	0	0
2847	MCHR1	0	0	0	0	0	0	0	0	0	0	0	0	0	0	0	0	0	0	0	0	0	0	0	0	0	0	0	0	0	0	0	0	0	0	0	0	0	0	0	0	0	0	0	0	0	0	0	0
2852	GPER	0	0	0	0	0	0	0	0	0	0	0	0	0	0	0	0	0	0	0	0	0	0	0	0	0	0	0	0	0	0	0	0	0	0	0	0	0	0	0	0	0	0	0	0	0	0	0	0
2857	GPR34	0	0	0	0	0	0	0.002	0	0	0	0	0	0	0	0	0	0	0	0	0	0	0	0	0	0	0	0	0	0	0	0	0	0	0	0	0	0	0	0	0	0	0	0	0	0	0	0	0
2859	GPR35	0	0	0	0	0	0	0	0	0	0	0	0	0	0	0	0	0	0	0	0	0	0	0	0	0	0	0	0	0	0	0	0	0	0	0	0	0	0	0	0	0	0	0	0	0	0	0	0
2862	MLNR	0	0	0	0	0	0	0	0	0	0	0	0	0	0	0	0	0	0	0	0	0	0	0	0	0	0	0	0	0	0	0	0	0	0	0.001	0	0	0	0	0	0	0	0	0	0	0	0	0
2863	GPR39	0.079	0	0.019	0.018	0	0	0.074	0.006	0	0	0.001	0	0.002	0.006	0	0.012	0.262	0.003	0	0	0	0.022	0.002	0	0	0	0	0	0	0	0	0	0	0.014	0	0	0	0.003	0	0.024	0	0.236	0.04	0.052	0	0	0	0
2867	FFAR2	0	0	0	0	0	0	0	0	0	0	0	0	0	0	0	0	0	0	0.09	0	0	0	0	0	0	0	0	0	0	0	0	0	0	0	0	0	0	0	0	0	0	0	0	0	0	0	0	0
2868	GRK4	0	0	0	0	0	0	0	0	0	0	0	0	0	0	0	0	0	0.001	0	0	0	0	0	0	0.002	0	0	0	0	0	0	0	0	0	0	0	0	0	0	0	0	0	0	0	0	0	0	0
2869	GRK5	0.014	0.019	0	0.013	0	0.024	0.019	0.133	0.056	0.072	0.006	0.012	0.002	0.007	0	0.025	0.005	0	0.005	1.94	0.03	0.026	0	0.009	0	0.009	0.071	0	0.052	0.038	0	0.03	0	0	0	0	0.018	0.012	0	0.032	0	0.006	0.009	0.016	0	0.038	0.004	0.01
2870	GRK6	0	0.005	0	0.03	0.049	0.023	0.039	0.014	0.046	0.011	0.019	0.013	0.017	0.019	0	0	0.048	0.002	0.187	0.006	0.043	0.01	0.034	0	0.022	0.132	0.033	0.059	0.023	0.057	0.077	0.033	0	0	0.035	0	0.016	0.023	0.005	0	0.031	0.027	0.076	0.096	0.014	0.008	0.024	0.085
2872	MKNK2	0	0	0	0	0	0	0	0	0	0	0	0	0	0	0	0	0	0.004	0	0	0	0	0	0	0	0	0	0	0	0	0	0	0	0	0	0	0	0	0	0	0	0	0	0	0	0	0	0
2873	GPS1	1.164	1.687	1.283	0.691	0.21	0.58	1.015	0.435	0.658	0.779	0.085	1.235	0.836	0.545	0.534	0.872	0.804	0.269	0.629	1.612	0.541	0.684	1.487	1.185	0.106	1.938	1.475	1.217	1.127	0.963	0.657	1.366	0.715	1.161	0.898	0.429	0.994	3.136	0.218	0.801	0.384	0.444	0.702	3.325	0.32	0.27	0.955	0.654
2874	GPS2	0	0	0	0	0	0	0	0	0.02	0.007	0.023	0.12	0.005	0.019	0	0	0	0	0	0.041	0.044	0	0	0	0	0	0	0	0	0	0.045	0	0	0	0	0.042	0	0	0	0	0	0	0	0	0	0.004	0	0
2875	GPT	0.254	0.048	0	0.895	0	1.721	0.008	0.325	0	0.611	0.004	2.404	0.828	0.545	0.836	0.769	0.045	0.019	0	0.363	1.193	0.608	0.091	0.239	0	0.401	0.207	0	0.399	0.037	0	0.207	0.697	0.845	0.06	0.014	0	0.549	0	0.755	0.147	0.253	1.079	0.231	4.073	0.145	0.014	0.362
2876	GPX1	3.014	2.297	47.083	5.24	2.07	3.525	6.816	5.697	10.447	5.065	17.246	7.252	5.769	5.951	1.544	4.113	13.889	1.595	15.442	7.84	2.663	6.068	9.014	5.919	4.152	4.709	6.885	6.662	5.687	5.672	1.724	6.798	2.479	3.103	6.334	5.514	4.409	5.196	3.762	3.969	2.129	4.128	4.747	4.415	5.315	4.598	13.128	4.209
2877	GPX2	0.886	5.744	0	5.364	0.406	1.219	4.39	9.622	1.101	9.793	1.602	3.901	5.05	3.907	2.431	10.711	2.448	0.179	0	3.969	13.808	2.938	2.17	2.601	0.936	10.306	4.574	0	9.279	7.564	1.396	4.415	3.69	1.021	11.373	15.514	2.229	2.49	0.004	3.301	3.379	11.485	9.62	12.171	7.022	2.961	6.119	12.446
2878	GPX3	1.824	0.866	1.351	4.11	0.404	2.813	1.021	1.982	1.025	2.373	1.407	3.05	1.098	1.989	2.049	2.112	0	0.289	2.203	3.72	1.491	1.753	7.941	5.763	1.072	2.931	4.889	0.813	2.67	6.458	1.509	3.645	1.39	2.436	3.579	2.956	1.654	2.94	2.836	2.771	3.325	3.564	3.774	3.32	1.676	3.847	1.438	0.681
2879	GPX4	0.47	0.434	1.452	0.276	0.459	0.123	0.5	1.463	0.18	1.772	0.33	1.002	0.817	1.403	0	0.226	2.201	0.586	0.386	2.548	0.467	1.347	3.167	0.854	0.571	0.945	0.951	0.978	0.211	1.188	0.354	0.893	0.444	0.555	0.661	0.735	0.495	0.647	0.066	0.889	0.992	1.365	0.69	0.659	1.455	1.484	1.211	0.254
2882	GPX7	0.018	0.016	1.284	0	0	0.05	0.157	0.015	0.265	0	0.215	0	0.055	0.038	0.023	0.04	0.053	0	0	0	0	0	0	0.213	0.002	0	0	0.038	0.127	0	0.006	0.196	0.025	0.031	0.111	0	0.017	0	0.107	0	0	0	0	0	0	0	0.115	0.026
2885	GRB2	4.438	6.306	3.85	5.819	0.869	1.793	3.564	0.967	7.232	2.546	1.039	3.089	2.148	2.31	6.011	3.713	7.88	0.95	6.895	8.195	3.475	4.486	9.105	7.885	3.361	4.077	4.546	4.438	4.052	4.423	2.794	4.814	3.038	3.211	8.178	8.169	6.469	6.643	1.876	2.334	1.831	1.774	3.466	4.117	3.346	6.683	4.333	4.789
2886	GRB7	0.005	0	0.118	0	0.002	0	0.009	0.01	16.683	0	0.035	0	0	0.101	0	0	0.231	0.03	0	0	0.016	0.006	0	0	0	0	0	0.311	0.01	0	0.215	0	0.003	0.01	0	0	0	0	0	0.001	0	0	0.007	0	0	0	0.006	0
2887	GRB10	0	0	0	0	0	0	0.072	0.036	0.14	0	0	0	0	0	0	0	0	0	0	0	0	0	0	0	0	0	0	0	0.002	0	0.002	0	0	0	0	0	0	0	0.001	0	0	0	0	0	0	0	0	0
2889	RAPGEF1	0	0.002	0.007	0	0	0	0.013	0.029	0.01	0	0	0.003	0	0	0	0	0	0	0	0	0.015	0.02	0	0	0.005	0	0	0.007	0	0.002	0	0	0	0.002	0	0	0	0.006	0	0.01	0	0.007	0.016	0.012	0.003	0.01	0.004	0.001
2890	GRIA1	0	0	0	0	0	0	0	0	0	0	0	0	0	0	0	0	0	0	0	0	0	0.595	0	0	0	0	0	0	0	0	0	0	0	0	0	0	0	0	0	0	0	0	0	0	0	0	0	0.011
2891	GRIA2	0	0	0	0	0	0	0	0	0	0	0	0	0	0	0	0	0	0	0	0	0	0	0	0	0.12	0	0	0	0	0	0	0	0	0	0	0	0	0	0	0	0	0	0	0	0	0	0	0
2892	GRIA3	0	0	0	0	0	0	0	0	0	0	0	0	0	0	0	0	0	0	0	0	0	0	0	0	0	0	0	0	0	0	0	0	0	0	0	0	0	0	0	0	0	0	0	0	0	0	0	0
2893	GRIA4	0	0	0	0	0	0	0	0	0	0	0	0	0	0	0	0	0	0	0	0	0	0	0	0	0	0	0	0	0.033	0	0	0	0	0	0	0	0	0	0	0	0	0	0	0	0	0	0	0
2895	GRID2	0	0	0	0	0	0	0	0	0	0	0	0	0	0	0	0	0	0	0	0	0	0	0	0	0	0	0	0	0	0	0	0	0	0	0	0	0	0	0	0	0	0	0	0	0	0	0	0
2896	GRN	1.634	0.822	2.101	1.594	1.875	1.903	0.718	0.598	4.62	0.634	0.408	0.485	0.927	0.463	1.7	1.118	0.626	1.212	3.108	1.069	0.041	0.027	0.222	0.004	2.469	0.905	1.968	3.267	2.391	0.897	0.979	0.749	0.088	0.021	0.114	0	0.042	0.057	3.067	0.563	1.606	1.347	1.015	2.07	0.278	0.454	1.324	0.714
2897	GRIK1	0	0	0	0	0	0	0	0	0	0	0	0	0	0	0	0	0	0	0	0	0	0	0	0	0	0.004	0	0	0	0	0	0	0	0	0	0	0	0	0	0	0	0	0	0	0	0	0	0
2898	GRIK2	0	0	0	0	0	0	0	0	0	0	0	0	0	0	0	0	0	0	0	0	0	0	0	0	0	0	0	0	0	0	0	0	0	0	0	0	0	0	0	0	0	0	0	0	0	0	0	0
2899	GRIK3	0	0	0	0	0	0	0	0	0	0	0	0	0	0	0	0	0	0	0	0.032	0	0	0	0	0	0	0	0	0	0	0	0	0	0	0	0	0	0	0	0	0	0	0	0	0	0	0	0
2902	GRIN1	0	0	0	0	0	0	0	0	0	0	0	0	0	0	0	0	0	0.019	0	0	0	0	0	0	0	0	0	0	0	0	0	0	0	0	0	0	0	0	0	0	0	0	0	0	0	0	0	0
2904	GRIN2B	0	0	0	0	0	0	0	0	0	0	0	0	0	0	0	0	0	0	0	0	0	0	0	0	0	0	0	0	0.238	0	0	0	0	0	0	0	0	0	0	0	0	0	0	0	0	0	0	0
2906	GRIN2D	0	0	0	0.031	0	0	0	0	0	0	0	0	0	0	0	0	0.094	0	0	0	0	0	0	0	0	0	0	0	0	0	0	0	0	0	0	0	0	0	0	0	0	0	0	0	0	0	0	0
2908	NR3C1	0	0	0.178	0	0.002	0.003	0.004	0.136	0	0.01	0	0	0	0.008	0.008	0.004	0	0	0.005	0.022	0.01	0	0	0	0.002	0	0.075	0.044	0.014	0.007	0	0.015	0	0	0.024	0	0	0.001	0	0.057	0.005	0.103	0.011	0.017	0	0.012	0.046	0.009
2909	ARHGAP35	0.02	0.004	0.122	0.053	0.007	0.012	0.078	0.041	0.085	0.026	0.075	0.173	0.002	0.003	0	0.002	0.315	0.095	0.158	0.002	0.027	0.055	0.056	0.006	0.003	0.009	0.266	0.259	0.077	0.061	0.067	0.016	0.118	0.179	0.007	0.006	0.009	0.029	0.522	0.027	0.007	0.011	0.135	0.024	0.018	0.034	0.085	0.02
2912	GRM2	0	0	0	0	0	0	0	0	0	0	0	0	0	0	0	0	0	0	0	0	0	0	0	0	0	0	0	0	0	0	0	0	0	0	0	0	0	0	0	0	0	0	0	0	0	0	0	0
2913	GRM3	0	0	0	0	0	0	0	0	0	0	0	0	0	0	0	0	0	0	0	0	0.012	0	0	0.01	0	0	0	0	0	0	0	0	0.009	0	0	0	0	0	0	0	0	0	0	0	0	0	0	0
2914	GRM4	0	0	0	0	0	0	0	0	0	0	0	0	0	0	0	0	0	0	0	0	0	0	0	0	0	0	0	0	0	0	0	0	0	0	0	0	0	0	0	0.025	0	0	0	0	0	0	0	0
2915	GRM5	0	0	0	0	0	0	0	0	0	0	0	0	0	0	0	0	0	0	0	0	0	0	0	0	0	0	0	0	0	0	0	0	0	0	0	0	0	0	0	0	0.063	0	0	0	0	0.004	0	0
2917	GRM7	0	0	0	0	0	0	0	0	0	0	0	0	0	0	0	0	0	0	0	0	0	0.022	0	0	0	0	0	0	0	0	0	0	0.122	0	0	0	0	0	0	0	0	0	0	0	0	0	0	0
2918	GRM8	0	0	0	0	0	0	0	0	0	0	0	0	0	0	0	0	0	0	0	0	0	0	0	0	0	0	0	0	0	0	0	0	0	0	0	0	0	0	0	0	0	0	0	0	0	0	0	0
2919	CXCL1	0	0	0.784	0	0.015	0	0	0	0	0	0	0	0	0	0	0	0	0	0	0	0	0	0	0	0.159	0	0	0.123	0	0	0	0	0	0	0	0	0	0	0.094	0	0	0	0	0	0	0	0	0
2920	CXCL2	0	0	0	0	0.017	0	0	0	0	0	0	0	0	0	0	0	0	0	0	0	0	0	0	0	0	0	0	0.013	0	0	0	0	0	0	0	0	0	0	0	0	0	0	0	0	0	0	0	0
2921	CXCL3	0	0	0	0	0.015	0	0	0	0	0	0	0	0	0	0	0	0	0	0	0	0	0	0	0	0.052	0	0	0.011	0	0	0	0	0	0	0	0	0	0	0	0	0	0	0	0	0	0	0	0
2922	GRP	0	0	0	0.179	0	0.029	0	0.066	0	0.023	0	0.03	0	0	0	0	0	0	0	0	0	0	0	0.016	0	0	0.05	0	0	0	0	0	0	0	0	0.04	0	0.164	0	0.038	0	0	0	0	0	0	0	0
2923	PDIA3	187.545	382.903	115.36	217.277	46.529	211.39	184.476	229.424	174.777	192.908	27.922	153.353	157.864	139.888	278.435	207.751	536.545	18.078	89.427	206.054	354.532	262.147	287.706	262.257	30.874	232.885	159.947	131.83	220.607	176.836	246.95	202.397	228.604	196.333	295.837	389.087	207.813	233.493	49.453	166.13	84.331	279.245	191.191	250.988	125.931	94.125	287.293	222.301
2926	GRSF1	0.894	1.404	0.509	0.161	0.109	0.591	0.358	0.576	0.816	0.504	0.551	0.258	0.611	0.452	0	0	3.438	0.036	0.137	0.298	0.315	0.431	0.064	0.34	0.014	0.281	0.329	0.329	0.174	0.161	0.416	0.342	0.164	0.509	0.124	0.547	0.236	0.237	0.138	0.294	0.2	0.397	0.178	0.069	0.223	0.493	0.62	0.352
2928	GSC2	0	0	0	0	0	0	0	0	0	0	0	0	0	0	0	0	0	0	0	0	0	0	0	0	0	0	0	0	0	0	0	0	0	0	0	0	0	0	0	0	0	0	0	0	0	0	0	0
2931	GSK3A	0.078	0.112	0.671	0.341	0.102	1.698	0.208	0.149	0.18	0.247	0.09	0.423	0.097	0.015	0.467	0.861	0.749	0.023	0	0.613	0.045	0.133	0.186	0.215	0.066	0.094	0.472	0.331	0.288	0.168	0.217	0.378	0.231	0.171	0.034	0	0.108	0.262	0.006	0.181	0.171	0.12	0.25	0.23	0.159	0.211	0.294	0.236
2932	GSK3B	0.479	0.289	0.24	0.088	0.041	0.453	0.269	0.115	0.308	0.112	0.01	0.069	0.124	0.044	0.377	0.349	0.686	0.04	0.013	0.537	0.027	0.013	0.241	0.057	0.052	0.025	0.336	0.061	0.437	0.069	0.092	0.12	0.135	0.047	0.107	0.183	0.062	0.154	0.038	0.537	0.097	0.018	0.034	0.052	0.056	0.097	0.095	0.202
2934	GSN	33.355	135.201	50.616	72.808	13.729	48.496	56.927	91.74	28.314	121.733	8.883	41.375	45.867	44.679	135.053	209.802	9.286	11.902	27.081	89.053	135.128	51.117	65.321	49.152	51.876	114.706	59.059	30.117	81.271	72.282	31.226	32.309	95.523	73.255	137.988	120.474	54.14	60.823	21.764	93.376	32.38	124.465	63.9	54.015	28.97	41	45.357	67.681
2935	GSPT1	2.677	1.96	1.198	1.661	0.557	2.157	3.753	1.742	3.787	2.266	0.907	2.452	1.319	1.342	1.919	1.378	11.08	1.302	1.358	4.747	1.628	1.904	2.948	3.935	0.441	1.461	1.227	0.563	1.749	0.578	1.659	2.226	1.281	2.096	1.451	1.099	1.829	2.95	0.451	1.45	0.478	1.628	2.551	2.026	1.931	1.3	2.772	2.242
2936	GSR	7.806	10.281	2.859	9.37	0.942	10.09	9.498	20.38	5.82	13.496	1.049	8.927	7.723	8.869	6.118	10.152	4.384	0.862	5.76	16.178	6.485	10.645	14.003	9.452	4.149	6.893	5.056	1.753	6.132	8.553	7.401	5.291	5.56	4.763	6.164	15.894	12.83	14.951	1.918	11.928	1.983	8.695	5.937	9.99	11.721	5.567	8.029	8.077
2937	GSS	4.895	3.523	3.446	3.867	0.816	4.238	14.878	4.991	6.122	4.046	0.476	5.882	4.163	5.902	3.057	3.562	2.999	2.527	9.404	14.229	10.387	6.35	6.022	17.283	1.288	2.702	3.376	2.617	4.33	4.665	3.67	2.925	8.777	5.593	6.727	2.621	4.499	6.046	1.59	5.599	1.054	1.709	7.513	9.856	10.319	5.301	7.696	3.868
2938	GSTA1	7.485	6.181	0	31.78	0	13.601	4.097	20.123	19.869	23.727	0.045	10.277	3.235	6.689	7.415	25.096	6.228	0.28	5.013	65.99	17.624	11.602	6.619	4.358	0.037	8.789	58.663	0.006	1.05	1.218	1.22	7.556	10.811	7.577	4.952	3.27	15.224	21.766	1.47	14.766	0	2.239	7.13	5.264	0.884	1.647	0.473	3.846
2939	GSTA2	5.37	4.564	0	20.02	0	12.669	3.756	18.398	18.001	21.85	0.041	9.356	2.658	5.53	5.707	23.29	5.425	0.165	5.996	53.192	11.989	8.16	4.555	3.026	0.034	6.013	48.542	0.006	0.651	0.821	0.876	6.118	7.314	5.611	4.011	2.82	12.831	15.627	1.105	11.905	0	2.053	6.435	3.711	0.77	1.473	0.434	3.11
2940	GSTA3	3.281	3.83	0	14.791	0	11.127	3.794	15.489	18.88	13.634	0.045	8.639	2.349	4.737	5.309	21.667	3.806	0.056	1.961	38.853	6.453	5.823	2.722	1.648	0.037	4.472	35.031	0	0.638	0.651	0.773	5.27	4.457	4.832	0.857	1.732	4.417	8.181	0.992	12.857	0	0.547	4.121	2.193	0.744	1.602	0.473	3.168
2941	GSTA4	0	0	0	0	0	0	0	0	0	0	0	0	0	0	0	0	0	0.174	0	0	0	0.031	0	0	0	0	0	0	0	0	0	0	0	0	0	0	0	0	0	0	0	0	0	0	0	0	0	0
2944	GSTM1	0.199	0.105	0	0.37	0.39	0.926	0	0.798	0	1.189	0	0	0.751	1.139	0.56	0.68	0.068	2.184	0	2.662	0.038	0.219	2.25	1.046	0.41	2.462	0.856	0	0.041	0.2	0.074	0.716	1.053	1.943	0	0.192	0.742	2.987	0.288	2.029	0.704	2.459	2.383	1.6	1.887	2.325	0.897	1.977
2946	GSTM2	1.022	1.453	0.094	2.067	0.419	1.615	1.067	4.355	0.196	3.924	0.059	0.617	1.553	3.25	1.359	2.114	0.219	1.544	0.568	6.085	0.801	2.888	2.198	2.269	0.384	2.85	1.984	0.07	0.35	1.484	1.406	2.527	1.43	2.127	1.017	1.518	1.221	4.201	0.308	3.679	0.709	2.493	2.61	3.314	2.225	4.478	1.346	2.126
2947	GSTM3	12.763	10.103	0.522	4.247	3.197	3.58	9.039	30.626	10.584	15.68	0.698	5.032	6.872	16.361	3.261	6.845	7.883	4.787	4.558	11.058	3.789	9.278	3.603	3.159	0.576	9.284	9.347	0.465	1.723	3.467	8.187	8.12	1.917	3.942	0.951	3.704	1.47	4.692	0.839	12.339	1.998	6.173	10.369	9.592	5.448	9.473	6.616	6.788
2948	GSTM4	0.092	0.098	0	0.268	0.362	0.859	0	0.741	0	1.104	0	0	0.718	1.058	0.52	0.631	0.063	1.163	0	2.472	0.035	0.203	0.801	0.726	0.273	1.273	0.808	0	0.038	0.079	0.069	0.478	0.774	0.949	0	0.097	0.281	1.38	0.228	1.384	0.719	2.083	1.411	0.949	1.36	1.64	0.299	1.303
2949	GSTM5	0.548	0.449	0.037	0.258	0.066	0.11	0.23	0.361	0.123	0.478	0.023	0.226	0.222	0.476	0.678	0.675	0.152	0.641	0.36	1.756	0.246	0.648	1.375	0.879	0.125	0.957	0.473	0	0.106	0.334	0.29	0.155	0.976	1.472	0.297	0.843	0.611	1.894	0.059	1.015	0.033	0.489	1.186	1.044	0.7	1.772	0.542	0.46
2950	GSTP1	204.264	480.772	147.266	235.558	59.986	486.643	559.691	482.694	366.923	330.043	111.903	460.058	520.755	226.073	457.546	336.176	629.554	490.642	185.319	366.357	499.777	175.883	184.123	216.186	99.313	371.041	200.129	40.188	224.41	242.981	244.018	216.339	376.539	329.873	195.393	467.255	156.939	247.865	36.722	148.858	214.35	779.715	161.893	323.05	200.264	184.99	554.596	507.767
2952	GSTT1	0.004	0.01	2.272	5.256	0.142	3.611	0	0	1.142	4.95	0.007	0	0	0	0.488	2.693	4.266	0.652	0.438	3.577	2.533	3.396	10.551	4.097	0	0.017	0	0	0	0	1.712	1.302	0	0	0	0	0	0.043	0	0	0	0	16.181	13.332	3.187	2.066	0.725	3.224
2953	GSTT2	0.004	0.101	0	0.102	0.004	0.002	0.09	0.339	0.031	0.097	0.068	0.038	0	0	0	0.112	0	0.077	0	0.212	0.155	0.387	0.017	0.319	0.002	0.051	0	0	0.252	0.102	0	0.345	0.012	0.031	0.142	0	0	0.104	0	0.007	0.04	0.219	0.267	0.175	0.005	0.04	0.012	0.058
2954	GSTZ1	0.529	0.763	0.325	1.695	0.058	1.142	0.86	2.213	1.743	1.576	0.204	1.086	0.598	1.136	0.459	1.189	0.354	0.338	0.009	1.935	1.159	0.538	1.52	0.86	0.031	0.968	0.711	0.276	0.4	0.857	0.341	0.711	0.753	0.92	0.391	0.192	0.125	0.599	0.013	2.065	0.174	2.09	1.348	0.584	1.056	0.731	0.206	1.2
2956	MSH6	0.415	0.134	0.594	0.168	0.237	0.008	0.465	0.03	0.521	0.037	0.118	0.044	0.13	0.002	0.676	0.008	0.017	0.057	1.193	0.075	0.303	0.103	0.094	0.239	0.022	0.148	0.189	0.455	0.044	0.067	0.332	0.043	0.021	0.424	0.059	0.234	0.074	0.257	0.038	0.168	0.074	0.03	0.066	0.254	0.203	0.13	0.676	2.194
2957	GTF2A1	0.258	0.105	0	0	0	0	0.191	0.012	0.228	0.018	0.066	0	0	0	0	0	0	0.051	0.158	0.139	0.204	0.165	0	0.001	0	0	0	0	0	0	0.214	0	0.108	0.147	0	0.105	0	0.169	0	0.225	0	0	0.225	0.354	0.16	0.045	0	0
2958	GTF2A2	0.233	0	0	0.275	0	0	0.155	0	0	0	0	0.39	0.186	0	0	0	0	0	0.934	0	0	0	0	0.114	0	0	0	0	0	0.223	0	0	0.304	0	0.205	0	0.755	1.079	0.182	2.337	0	0	0.191	0	0	0	0.279	0
2959	GTF2B	0.177	0.073	0.266	0.132	0.071	0.162	0.719	0.274	0.226	0.134	0.036	0.112	0.151	0.129	0.205	0.21	0.181	0	0.181	0.062	0.25	0.155	0.302	0.117	0.067	0.096	0.364	0.148	0.083	0.1	0.195	0.453	0.103	0.176	0	0.083	0.221	0.266	0.018	0.104	0.046	0	0.167	0.276	0.065	0.503	0.227	0.217
2960	GTF2E1	0.217	0.036	0.049	0.02	0	0	0.41	0.023	0.418	0.007	0.088	0.33	0.234	0.189	0.009	0	0.07	0.143	0.024	0.006	0.214	0.059	0.061	0	0.015	0.024	0.056	0.055	0.121	0.107	0.148	0.022	0.164	0.018	0.061	0	0.026	0.019	0	0	0.002	0	0	0.05	0.003	0.023	0.031	0.229
2961	GTF2E2	0.043	0	0.041	0.068	0	0	0.108	0.027	0.28	0.068	0.046	0.013	0	0	0.106	0	0	0.006	0	2.477	0.003	0.004	0	0.002	0.004	0	0.01	0.056	0.763	0.458	0.013	1.587	0	0	0	0.091	0.016	0.043	0	0.013	0	0.029	0	0.017	0.034	0.063	0.024	0.073
2962	GTF2F1	0.381	0.442	1.117	0.384	0.239	0.645	0.594	0.287	0.166	0.233	0.167	0.198	0.085	0.147	0.071	0.079	0.309	0.087	0.078	0.403	0.101	0.171	1.738	0.329	0.072	0.085	0.379	0.523	0.237	0.247	0.314	0.495	0.108	0.206	0.423	0.225	0.254	0.374	0.329	0.103	0.279	0.643	0.256	0.294	0.109	0.134	0.232	0.341
2963	GTF2F2	0.779	0.268	0.899	0.083	0.046	0.23	0.506	0.033	0.307	0.116	0.213	0.437	0.022	1.235	0.055	0.055	0.042	0.174	0.294	1.338	0.182	0.205	0.649	0.185	0.182	0.107	0.24	0.318	0.168	0.061	0.185	1.176	0.132	0.255	0.176	0.106	0.427	0.264	0.054	0.044	0.141	0.034	0.292	0.101	0.124	0.13	1.193	0.778
2965	GTF2H1	0.004	0.002	0.371	0.019	0.003	0.078	0.002	0.022	0.003	0.008	0.004	0	0.005	0	0	0.056	0	0	0.019	0.055	0	0.001	0.002	0	0.002	0	0.004	0.01	0.039	0.002	0	0.026	0	0.036	0.002	0.007	0.007	0.036	0.002	0.001	0	0	0	0	0	0.076	0.031	0
2966	GTF2H2	0.002	0	0.02	0.026	0	0	0	0	0.013	0.003	0	0	0	0.008	0	0	0	0	0	0	0.022	0.006	0.002	0.001	0.003	0	0	0.009	0.006	0	0.002	0.008	0	0.006	0.003	0.006	0.001	0.008	0	0	0	0	0.003	0.003	0.004	0.255	0	0
2967	GTF2H3	0	0.008	0.031	0.023	0	0	0.031	0	0.002	0	0	0.045	0	0	0	0	0	0	0.335	0.05	0.013	0	0	0	0	0	0	0.011	0	0	0.015	0	0	0.022	0	0	0	0	0	0	0	0	0	0	0	0	0	0
2968	GTF2H4	0	0	0.394	0.058	0.022	0	0.124	0	0.12	0	0.006	0	0.009	0.043	0.052	0	0	0.001	0.037	0	0	0	0	0	0.007	0	0	0.019	0	0	0.026	0.027	0	0	0	0	0.016	0	0	0	0	0	0	0.002	0	0.376	0	0.056
2969	GTF2I	2.444	3.646	1.013	1.707	0.37	1.043	4.007	2.525	2.584	1.601	1.823	1.338	0.935	1.669	0.609	1.17	0.716	0.741	2.169	2.255	2.043	2.905	2.452	1.837	0.46	1.352	1.222	1.364	2.377	2.207	2.504	4.35	0.607	0.613	1.743	2.077	1.325	3.555	0.645	1.965	0.321	1.981	2.422	2.366	1.622	1.228	3.639	1.694
2971	GTF3A	0	0	0	0	0	0	0	0	0	0	0	0	0	0	0	0	0	0	0	0	0	0	0	0	0	0	0	0	0	0	0	0	0	0	0	0	0	0	0	0	0	0	0	0	0	0	0	0
2972	BRF1	0	0	0	0	0	0	0.076	0.015	0	0	0	0.018	0	0	0	0	0	0	0	0	0	0	0.003	0	0	0	0	0	0	0	0.002	0.002	0	0	0	0	0	0	0	0	0	0	0	0	0	0	0	0.002
2975	GTF3C1	0.019	0.017	0.097	0.014	0.008	0.008	0.097	0.02	0.252	0.335	0.058	0.016	0.022	0.002	0.014	0.003	0	0.038	0.205	0.064	0.029	0.025	0.027	0.023	0.006	0.013	0.003	0.017	0.018	0.045	0.063	0.039	0.003	0.014	0.024	0.005	0.007	0.096	0.011	0.91	0.006	0.034	0.308	0.825	0.31	0.245	0.071	0.068
2976	GTF3C2	0.019	0	0.2	0.085	0.009	0.019	1.029	0.039	1.836	0.014	0.055	0.066	0.036	0.007	0.087	0.007	0	0.01	0.31	0.465	0.048	0.099	0.022	0	0.019	0.088	0.11	0.082	0.039	0.02	0.028	0.071	0.012	0.012	0.003	0.021	0.088	0.06	0.069	0.011	0	0	0.006	0.045	0.082	0.039	0.054	0.06
2977	GUCY1A2	0	0	0.001	0	0	0	0	0	0	0	0	0	0	0	0	0	0	0	0	0	0	0	0	0	0	0	0	0	0	0	0	0	0	0	0	0	0.002	0	0	0	0	0	0	0	0	0	0	0
2979	GUCA1B	0	0	0	0	0	0	0	0	0	0	0	0	0	0	0	0	0	0	0	0	0	0	0	0	0	0	0	0	0	0	0	0	0	0	0	0	0	0	0	0	0	0	0	0	0	0	0	0
2980	GUCA2A	0	0	0	0.178	0	0.161	0	0	0	0	0	0	0	0	0	0	0	0	0	0	0	0	0	0	0	0	0	0	0	0	0	0	0	0	0	0	0	0	0	0	0	0	0	0	0	0	0	0
2982	GUCY1A3	0	0.076	1.228	0	0.022	0.054	0.128	0.053	0.416	0.208	0.067	0	0	0.017	0	0	0	0	0.002	0.031	0	0.029	0	0	0.052	0.646	0.016	0.029	0	0.583	0	0.058	0.006	0.017	0.388	0	0	0.229	0.039	0.046	0.063	0	0.558	0.149	0.007	0.064	0	0
2983	GUCY1B3	0	0	0.317	0.002	0.007	0	0.145	0.076	0.222	0.006	0.003	0	0.001	0.016	0	0.002	0	0	0.077	0	0.004	0.034	0.005	0	0.008	0.026	0.02	0.2	0.015	0.074	0.005	0.034	0.026	0.105	0.035	0	0.002	0	0.164	0.013	0.194	0.217	0.074	0.036	0.06	0.514	0.015	0.005
2984	GUCY2C	0	0	0	0.026	0	0	0	0	0.036	0	0.003	0.044	0	0	0	0	0	0	0	0	0	0	0	0	0	0	0.061	0	0	0	0	0	0.011	0.027	0	0	0	0	0	0	0	0	0	0	0	0	0	0
2986	GUCY2F	0	0	0	0	0	0	0	0	0	0	0	0.008	0	0	0	0	0	0	0	0	0	0	0	0	0	0	0	0	0	0	0	0	0	0	0	0	0	0	0	0	0	0	0	0	0	0	0	0.011
2987	GUK1	0.411	0.028	0.399	1.117	0.288	0.143	0.82	1.093	0	0.339	0.258	0.18	0.348	0.378	0.038	0.159	0.922	0.208	0.664	1.213	1.968	0.26	0.883	1.092	0.072	0.005	0.538	0.25	2.732	0.617	0.217	0.34	0.301	0.417	1.238	0.673	1.298	1.206	0.325	0.862	0	0	0.331	0.396	0.387	0.614	0.366	0.271
2990	GUSB	2.475	1.365	0.94	0.922	0.341	0.478	0.116	0.191	0.115	0.021	0.076	0.023	0.154	0.01	0.533	0.731	1.77	0	0.015	0.005	0.044	0.012	0.108	0.096	0.809	1.78	0.88	0.873	0.492	0.987	2.048	1.688	0.017	0.022	0.874	1.903	0.613	0.738	1.532	1.287	0.19	0.375	0.751	1.36	0	0.003	0.394	0.35
2992	GYG1	2.069	1.903	2.199	1.019	1.04	1.23	2.54	3.262	2.809	1.636	0.903	1.465	1.709	3.518	1.719	0.553	3.249	0.978	3.342	5.38	1.521	1.746	3.569	2.074	3.789	2.918	1.82	2.2	1.282	2.282	1.816	4.231	0.789	1.254	2.248	2.094	1.981	3.352	1.486	2.203	2.902	2.977	1.074	0.984	3.379	1.599	4.301	3.742
2993	GYPA	0.069	0	0	0	0	0	0	0.027	0	0.192	0.07	0	0	0	0	0	0	0	0	0	0	0	0	0	0	0	0	0	0	0	0	0	0	0	0	0	0	0	0.052	0	0	0	0	0	0	0.031	0	0
2995	GYPC	0.129	0.077	0	0.043	0	0	0	0	0	0.035	0	0	0.109	0.197	0.254	0	0	0	0	0	0	0.127	0	0	0	0.023	0.278	0.099	0	0.043	0.036	0	0	0.155	0	0	0	0	0.116	0	0	0	0.039	0	0	0.089	0	0.058
2996	GYPE	0	0	0	0	0	0	0	0	0	0	0	0	0	0	0	0	0	0	0	0	0	0	0	0	0	0	0	0	0	0	0	0	0	0	0	0	0	0	0	0	0	0	0	0	0	0	0	0
2997	GYS1	0.307	0.368	0.385	0.223	0.618	1.601	0.531	0.406	0.425	0.135	1.494	0.189	0.349	1.59	0.15	0.143	0.672	0.106	0.954	0.257	0.238	0.294	1.397	0.079	0.657	0.139	0.225	1.008	0.207	0.569	0.407	0.478	0.33	0.259	0.221	0.193	0.653	1.077	0.246	0.331	0.115	0.167	0.689	0.802	0.519	0.328	0.337	0.316
2998	GYS2	0.109	0.079	0.062	0.107	0.098	0.084	0.123	0.061	0.141	0	0.046	0.083	0.078	0.042	0.056	0.052	0.171	0.33	0.219	0.045	0.034	0.08	0.064	0.053	0.07	0.069	0	0.062	0.095	0.049	0.087	0.074	0	0	0.054	0.073	0.029	0.076	0.031	0	0.035	0.02	0.114	0.017	0.096	0.001	0.077	0.083
2999	GZMH	0.034	0.003	0.163	0.013	0	0	0.044	0.001	0.007	0	0.004	0	0.022	0	0	0	0	0	0	0	0	0	0.002	0.009	0	0.003	0.013	0.39	0.019	0.023	0.003	0.051	0	0	0.305	0	0.444	0.192	0.037	0.027	0	0	0	0	0.727	0.088	0.003	0
3001	GZMA	1.045	0.217	0.171	0.697	0.001	0.265	6.463	0.068	0.123	0.024	3.987	6.949	0.204	0.099	0	0	0.84	0.479	4.14	0.011	0	0.18	5.044	7.154	0	1.197	4.91	0.424	0.52	0.537	0.241	4.51	0.707	0	0.95	4.376	1.901	0.568	0.024	0.071	0	0.011	0.267	0.624	8.036	0.13	1.355	1.608
3002	GZMB	0.025	0.002	0.082	0.01	0	0	0.032	0	0.005	0	0.003	0	0.016	0	0	0	0	0	0	0	0	0	0.015	0.067	0	0.002	0.009	1.008	0.014	0.007	0.002	0.183	0	0	0.086	0	0.096	0.02	0.028	0.01	0	0	0	0	0.104	0.071	0.002	0
3003	GZMK	0.051	0.133	0	0.03	0	0	0.125	0	0	0	0	0	2.051	0	0	0	0	0	0	0	0	0.083	0.06	0.069	0	0.05	0	0.265	0	0.109	0	0.363	0	0	0.156	0	0.035	0.038	0	0	0	0	0.025	0.012	0.777	0.274	0	0
3004	GZMM	0	0	0	0	0	0	0	0	0	0	0	0	0	0.028	0	0	0	0	0	0	0	0	0	0.015	0	0	0	0	0	0	0	0.003	0	0	0.005	0	0.002	0	0	0	0	0	0	0	0	0	0	0
3005	H1F0	20.818	26.126	163.805	61.815	4.3	23.932	19.726	3.36	3.273	11.209	1.936	2.405	7.828	11.715	25.106	32.84	0.415	2.668	2.278	1.491	1.231	9.736	10.221	48.157	16.761	70.209	49.743	8.875	79.327	89.033	35.73	85.113	10.171	13.796	6.433	6.713	4.448	4.348	8.518	45.788	72.131	314.741	110.763	86.219	16.554	16.114	10.296	2.722
3006	HIST1H1C	478.708	655.978	299.087	700.572	83.884	365.722	125.132	26.646	57.866	40.899	12.269	26.066	73.509	151.516	682.612	783.538	10.024	15.397	70.543	108.797	31.503	98.274	347.132	426.076	195.116	595.805	608.811	343.626	525.545	1009.14	522.938	685.546	36.558	93.468	455.319	117.568	259.489	153.058	339.726	506.158	276.537	625.18	476.357	525.452	183.542	449.214	131.129	87.587
3007	HIST1H1D	350.35	246.61	190.262	354.908	36.174	225.246	93.747	20.782	16.285	15.611	8.372	17.158	19.854	111.152	388.092	418.129	6.869	8.051	24.623	38.519	18.165	57.587	175.588	138.437	142.693	438.522	383.999	193.972	261.385	594.538	325.923	442.853	24.031	70.475	172.804	43.225	123.744	66.162	251.201	323.829	172.614	291.225	299.178	352.903	105.446	344.717	24.141	69.947
3008	HIST1H1E	400.845	267.032	200.527	366.704	36.653	248.664	101.791	22.665	34.122	16.156	8.069	22.598	17.486	135.632	459.692	442.17	7.632	8.68	17.921	70.987	18.651	58.611	121.989	124.194	139.164	466.33	420.936	233.761	279.516	614.868	360.309	483.756	26.023	73.696	158.288	52.13	126.6	71.399	232.083	354.236	190.184	352.695	331.944	406.969	96.964	334.147	54.747	87.461
3009	HIST1H1B	281.533	233.779	370.478	433.77	43.162	164.601	82.066	13.478	36.601	26.031	14.276	19.326	14.705	69.595	517.443	337.412	67.742	24.467	25.486	42.325	19.969	38.337	112.669	176.356	186.751	195.043	336.874	213.586	432.969	464.266	298.779	251.699	24.116	73.76	250.582	13.456	113.96	62.901	335.525	244.798	207.976	120.859	265.566	263.48	53.623	119.655	78.74	87.222
3010	HIST1H1T	57.392	46.505	31.844	83.982	21.875	64.335	4.99	1.845	11.439	2.358	6.193	0.264	16.621	5.436	88.368	83.089	6.044	3.768	17.745	10.367	2.257	29.239	32.51	22.9	29.776	57.751	47.934	54.504	48.35	61.553	66.925	91.668	5.685	11.443	25.439	9.967	8.334	2.848	38.445	55.495	40.906	105.247	50.722	53.602	34.169	33.215	6.215	3.157
3012	HIST1H2AE	296.654	343.197	245.077	341.052	3.357	85.295	278.639	134.526	138.019	24.748	99.627	213.134	141.222	118.935	165.116	213.593	29.278	38.609	105.985	135.696	156.662	246.815	192.711	346.403	117.723	236.85	235.62	111.615	317.84	480.806	216.778	262.369	194.046	249.408	237.355	428.605	220.742	261.198	59.061	185.207	44.477	402.192	400.216	486.077	221.76	189.06	246.457	136.012
3013	HIST1H2AD	296.654	343.39	244.971	341.113	3.354	85.295	278.639	134.526	138.019	24.748	99.627	213.134	141.222	118.935	165.132	213.632	29.375	38.609	105.985	135.696	156.662	246.815	193.037	348.152	117.765	236.897	235.66	111.494	317.664	480.89	216.785	262.36	194.046	249.408	241.435	431.759	231.14	262.838	59.055	185.222	44.477	402.192	400.259	486.125	221.91	189.081	246.457	136.012
3014	H2AFX	168.617	157.496	164.672	198.774	1.331	25.792	160.376	69.489	98.486	16.592	71.107	116.627	100.836	51.299	110.34	93.494	20.323	25.276	75.557	89.019	94.06	170.706	137.03	218.217	81.616	150.853	131.376	64.497	154.36	254.574	133.276	157.79	112.218	139.98	142.829	231.771	104.686	138.101	39.956	104.816	8.626	9.521	213.978	262.946	155.211	109.828	175.628	93.744
3015	H2AFZ	245.558	244.073	247.311	297.716	5.395	41.096	232.346	105.913	147.245	28.268	102.267	171.995	163.144	86.97	166.482	142.792	35.858	37.164	110.279	144.103	143.906	265.897	239.511	356.338	119.463	228.649	188.073	108.253	226.878	370.029	204.793	252.081	167.906	213.044	271.359	427.949	178.669	217.491	61.791	147.806	13.414	22.605	309.672	388.495	229.171	173.264	258.203	139.353
3017	HIST1H2BD	153.154	82.858	164.212	204.313	18.218	23.117	203.853	159.635	61.135	74.184	21.262	123.011	25.596	110.227	166.19	127.289	27.595	33.846	3.697	42.321	118.463	138.17	67.929	161.125	63.532	221.941	117.414	53.309	157.823	177.691	176.488	92.459	126.966	166.566	132.614	230.082	72.038	127.397	78.99	97.691	22.039	47.033	180.719	266.915	93.112	155.907	61.873	139.048
3018	HIST1H2BB	139.029	86.909	156.039	193.421	18.859	17.264	197.997	160.959	62.129	69.807	21.754	103.432	26.506	109.383	155.908	120.479	25.637	29.809	3.697	46.504	106.304	139.537	68.581	150.631	65.656	219.547	115.003	50.523	152.462	181.183	170.949	92.266	116.742	166.732	117.39	221.815	72.223	113.703	81.26	98.719	20.991	42.084	166.33	228.291	103.969	167.632	72.037	138.964
3020	H3F3A	115.731	83.727	204.406	194.81	7.696	5.166	79.172	22.943	86.234	25.034	48.252	23.15	77.874	31.941	143.354	91.333	17.441	12.975	156.398	18.573	13.504	132.444	51.952	114.555	90.609	137.502	171.447	75.73	131.55	117.17	177.395	215.136	54.39	139.584	124.916	150.561	56.352	20.334	87.669	78.311	5.826	11.345	147.814	203.537	115.937	112.882	126.036	29.518
3021	H3F3B	115.731	83.727	204.406	194.81	7.696	5.166	79.172	22.943	86.234	25.034	48.252	23.15	77.874	31.941	143.354	91.333	17.441	12.975	156.398	18.573	13.504	132.444	51.952	114.555	90.609	137.502	171.447	75.73	131.55	117.17	177.395	215.136	54.39	139.584	124.916	150.561	56.352	20.334	87.669	78.311	5.826	11.345	147.814	203.537	115.937	112.882	126.036	29.518
3024	HIST1H1A	74.101	59.945	43.817	108.312	28.193	82.801	6.748	2.373	14.921	3.031	7.962	0.339	21.379	6.99	114.076	107.056	7.786	5.138	22.814	13.329	2.902	37.593	42.186	29.578	38.533	74.606	61.866	70.288	65.463	79.702	86.368	118.882	7.309	14.712	32.765	12.818	10.731	3.662	49.519	71.608	54.038	135.329	65.412	69.399	43.931	42.706	8.718	4.059
3026	HABP2	0.045	0.258	0.293	0.021	0.123	0.005	0.104	0.008	0.126	0.051	0.354	0.227	0.017	0.005	0.059	0.01	0.37	0.013	0.66	0.283	0	0.136	0.387	0.096	0.042	0.042	0.195	0.251	0.071	0.029	0.051	0.071	0.005	0	0.083	0	0	0	0.068	0.061	0.784	0	0.02	0.035	0.025	0.214	0.124	0.1
3028	HSD17B10	10.158	10.09	9.374	16.772	5.153	18.173	27.728	26.113	12.733	16.657	7.426	25.227	11.479	19.924	6.791	7.832	51.493	8.225	5.502	24.728	9.685	12.805	29.251	9.522	3	10.026	13.783	7.092	6.764	7.012	19.858	12.151	11.024	13.507	13.044	16.748	5.275	10.142	2.361	19.343	5.68	12.306	11.2	13.248	15.314	12.681	18.345	12.494
3029	HAGH	0.681	0.836	0.408	1.283	0.06	0.674	1.205	1.987	0.522	1.117	0.221	1.176	0.557	1.237	0.571	1.077	2.414	0.526	0.386	2.958	1.211	3.341	2.165	0.938	0.242	0.727	0.723	0.381	0.512	1.299	1.177	2.054	1.281	2.991	0.823	0.876	0.839	2.066	0.11	1.308	0.446	2.079	1.986	2.013	1.278	1.179	1.02	0.438
3030	HADHA	16.904	19.36	13.679	36.726	3.216	28.92	26.169	46.948	28.724	45.685	4.284	34.634	13.912	23.743	16.467	24.88	23.676	7.566	7.09	25.113	24.934	35.466	14.147	17.427	6.497	20.5	37.439	8.377	16.879	17.721	13.121	13.986	21.7	23.968	18.37	18.271	7.622	21.123	5.329	49.577	7.9	27.686	44.46	33.476	24.523	15.428	13.705	16.369
3032	HADHB	15.598	16.301	15.677	34.721	2.04	27.326	14.556	25.922	14.76	28.306	2.583	19.309	7.981	23.412	22.659	33.521	21.033	4.433	8.374	24.461	25.426	47.954	21.951	30.671	7.132	25.38	44.898	9.181	15.55	21.679	20.287	21.127	30.816	26.108	21.029	22.585	19.576	42.794	5.827	61.826	9.436	27.209	48.266	36.228	21.199	16.14	9.973	10.138
3033	HADH	14.759	2.927	4.483	33.506	1.415	8.73	16.048	25.923	17.884	16.672	1.698	32.673	5.383	29.591	10.191	33.895	11.526	1.023	8.194	16.49	29.895	43.896	19.581	55.628	2.769	11.238	17.015	5.2	14.337	11.87	7.646	10.377	24.468	29.615	20.796	22.574	16.903	55.444	5.034	42.144	2.473	11.596	34.783	15.655	17.63	13.465	7.03	6.799
3034	HAL	0	0	0	0	0	0	0	0	0	0	0	0	0	0	0	0	0	0	0	0	0	0	0	0	0	0	0	0	0	0	0	0	0	0	0	0	0	0	0	0	0	0	0	0	0	0	0	0
3035	HARS	6.004	2.603	2.85	2.33	2.336	2.251	2.094	2.413	2.698	2.172	0.449	2.528	1.82	2.038	1.754	2.832	5.366	1.004	1.117	2.218	2.652	1.92	3.45	2.158	0.681	1.853	6.798	3.585	7.673	2.884	3.675	2.394	1.331	1.278	4.11	1.998	0.964	1.228	0.355	3.307	3.608	1.103	1.161	4.726	2.281	2.609	3.605	2.983
3036	HAS1	0	0	0	0	0	0	0.052	0	0	0	0	0	0	0	0	0	0	0	0	0	0	0	0	0	0	0	0	0	0.311	0.32	0	0	0.37	0	0	0	0	0	0	0.033	0	0.008	0	0	0	0	0	0
3037	HAS2	0	0	0	0	0	0	0	0	0	0	0	0	0	0	0	0	0	0	0	0	0	0	0	0	0	0	0	0	0	0	0	0	0	0	0	0	0	0	0	0	0	0.002	0	0	0	0	0	0
3038	HAS3	0	0	0	0	0	0	0	0	0	0	0	0	0	0	0	0	0	0	0	0	0	0	0	0	0	0	0	0	0	0	0	0	0	0	0	0	0	0	0	0.039	0	0	0	0	0	0	0	0
3039	HBA1	5753.84	4343.43	1843.41	3518.01	11606.2	5635.34	4138.9	2495.55	4588.09	4721.4	11764	5758.68	7215.16	6348.88	2728.34	4739.92	4549.34	2826.07	2669.96	5124.95	4858.39	4627.05	4194.55	5080.51	7291.03	3458.04	2751.42	6593.86	2544.21	2526.2	5035.18	4394.35	8097.29	5656.54	4081.96	2866.08	7344.01	4778.31	11136.7	4457.91	8676.44	3835.72	2686.25	1674.7	8942.94	7640.72	2070.76	3457.44
3040	HBA2	5753.84	4343.43	1843.41	3518.01	11606.2	5635.34	4138.9	2495.55	4588.09	4721.4	11764	5758.68	7215.16	6348.88	2728.34	4739.92	4549.34	2826.07	2669.96	5124.95	4858.39	4627.05	4194.55	5080.51	7291.03	3458.04	2751.42	6593.86	2544.21	2526.2	5035.18	4394.35	8097.29	5656.54	4081.96	2866.08	7344.01	4778.31	11136.7	4457.91	8676.44	3835.72	2686.25	1674.7	8942.94	7640.72	2070.76	3457.44
3042	HBM	0	0	0	0	0.014	0	0	0	0	0	0	0	0	0	0	0	0	0	0	0	0	0	0	0	0	0	0	0	0	0	0	0	0	0	0	0	0	0	0.009	0	0	0	0	0	0	0.012	0	0
3043	HBB	12847.6	9646.39	3291.68	7623.79	24375.4	15498.4	12436.4	7403.6	13070.7	15583.3	33910.1	14086.1	16635.1	15172.5	8356.26	14162	8183.71	6311.88	7125.43	14792.3	7517.74	6498.1	5484.63	9537.2	15333.5	7252.41	6901.83	15219.8	6010.51	7589.19	10164.1	11333.2	13352.5	9719.76	6729.59	6326.13	16075.8	8594.66	24309.6	7751.47	22840.7	8330.4	6289.19	4477.17	15886.1	15812.1	5048.5	8583.85
3045	HBD	4745.55	4869.45	923.75	2032.74	6379.74	3537.14	3270.29	2077.26	3884.36	3587.14	9641.6	3737.23	4672.72	4838.61	2373.93	4364.97	2461.8	1605.68	996.989	4529.87	2495.07	2363.85	1838.4	3165.67	4351.63	2716.03	2065.12	4584.78	1975.03	2556.86	3555.84	3667.64	4257.88	2647.2	1931.03	2783.01	5477.33	3289.88	7226.74	1688.92	5152.67	1514.68	2069.37	1812.46	4402.93	4152.21	1022.68	2463.86
3046	HBE1	347.045	552.366	67.279	165.855	794.639	527.775	197.322	137.796	319.556	10.064	677.153	179.962	645.285	421.343	534.246	682.566	98.187	207.772	89.621	202.179	205.664	186.706	82.574	133.163	97.681	124.21	116.514	320.246	150.486	186.013	408.414	441.127	409.149	333.906	135.044	278.985	493.835	143.585	501.25	217.862	637.419	410.636	106.611	83.317	495.62	483.482	147.168	196.766
3047	HBG1	357.359	563.683	67.293	166.547	800.766	529.08	201.795	141.094	322.332	14.902	676.842	183.818	646.709	425.665	534.991	683.626	111.842	208.794	89.85	201.929	208.15	191.342	84.371	134.042	100.124	128.154	117.03	321.491	152.206	187.47	408.841	441.349	421.836	351.259	135.138	279.212	498.417	146.778	552.32	221.735	638.592	410.717	112.181	86.104	508.313	497.102	147.248	200.311
3048	HBG2	358.91	565.897	67.293	166.541	800.436	529.577	201.134	140.687	321.417	14.833	678.059	183.923	646.686	425.77	535.946	685.188	111.733	208.842	89.85	201.8	207.315	189.734	83.528	134.546	98.354	127.835	117.068	321.89	151.986	187.563	408.808	441.176	418.558	348.953	135.044	279.13	497.236	146.668	529.355	222.866	638.604	410.73	113.762	87.301	506.937	496.699	147.041	200.19
3049	HBQ1	0	0	0	0	0.044	0	0	0	0	0	0.064	0	0	0	0	0.186	0	0.028	0	0.058	0	0	0	0	0	0	0	0	0	0	0	0	0	0	0	0	0	0	0.086	0	0.043	0	0	0	0	0	0	0
3050	HBZ	291.347	32.351	82.088	157.79	104.108	39.891	148.052	10.004	91.523	84.669	559.962	209.539	287.559	282.242	148.773	273.014	146.237	99.25	191.03	286.039	509.423	495.601	69.929	181.29	377.818	66.034	149.224	189.333	100.974	98.067	294.524	122.782	908.449	635.301	150.016	126.82	133.168	162.197	574.119	119.164	104.643	21.559	90.295	20.574	298.351	238.591	71.931	186.649
3052	HCCS	0.529	0.165	0.458	0.269	0.213	0.136	1.14	0.608	1.478	0.297	0.048	0.718	0.279	0.336	0.338	0.221	4.144	0.173	0.201	0.397	0.458	0.354	0.046	0.046	0.086	0.27	19.35	0.256	0.229	0.028	0.047	0.275	0.639	0.343	0.112	0	0.038	0.037	0.02	0.515	0.665	0.184	0.294	0.357	0.229	0.11	0.869	0.613
3053	SERPIND1	0.77	2.88	6.024	0.467	1.923	1.149	1.178	0.573	0.332	0.088	0.966	0.919	0.355	0.723	1.968	0.943	0.62	0.62	5.962	0.779	0.862	0.808	0.818	0.573	0.251	0.821	3.108	2.016	0.645	0.265	0.328	1.205	1.742	1.152	0.118	0.063	0.538	0.703	1.595	0.518	3.721	0.142	0.408	0.152	0.989	1.24	0.551	0.873
3054	HCFC1	0.347	0.853	1.605	0.614	0.084	0.222	0.662	0.466	1.862	0.148	0.281	0.668	0.405	0.51	0.251	0.169	0.791	0.099	0.64	0.7	0.487	0.24	0.412	0.291	0.221	0.37	0.544	1.064	0.771	0.513	0.555	1.109	0.229	0.317	0.628	0.288	0.432	0.384	0.328	0.525	0.289	0.37	0.461	0.985	0.476	0.656	1.035	1.606
3055	HCK	0.503	0.266	0.646	0.285	0.292	0.071	0.138	0.227	0.376	0.092	0.096	0.137	0.188	0.111	0.286	0.13	0.671	0.013	1.95	0.107	0.299	0.415	0.264	0.015	0.617	0.114	0.242	0.344	0.094	0.221	0.132	0.16	0.45	0.596	0.299	0.123	0.149	0.159	0.318	0.138	0.165	0.023	0.163	0.267	0.214	0.361	0.27	0.352
3059	HCLS1	4.521	4.76	3.336	7.11	1.407	3.126	1.485	0.855	1.07	0.573	0.443	0.362	1.477	2.595	2.857	2.663	1.556	0.125	3.293	4.13	2.048	1.482	2.086	1.79	2.683	4.263	4.452	6.103	1.168	7.814	3.926	10.201	0.485	0.772	3.491	2.547	5.332	6.744	2.766	3.813	2.296	3.007	4.741	4.485	2.486	5.678	1.767	4.363
3064	HTT	0.166	0.24	0.057	0.043	0.005	0.059	0.115	0.061	0.081	0.039	0.012	0.06	0.049	0.062	0.053	0.035	0.127	0.034	0.028	0.072	0.083	0.079	0.057	0.01	0.025	0.028	0.076	0.036	0.03	0.033	0.023	0.082	0.058	0.051	0.016	0.017	0.01	0.061	0.012	0.097	0.007	0.028	0.038	0.134	0.057	0.039	0.059	0.078
3065	HDAC1	1.201	0.509	2.112	1.019	0.347	0.517	2.181	1.51	1.519	0.524	0.492	1.395	0.539	0.928	0.416	0.752	0.946	0.579	1.482	1.312	1.204	1.092	1.873	1.114	1.896	0.976	0.994	2.115	0.914	0.805	1.267	1.661	0.88	1.191	1.309	1.511	1.051	1.386	0.43	0.796	0.451	0.796	1.082	0.982	0.901	0.787	0.928	1.19
3066	HDAC2	0.727	0.152	1.904	0.491	0.192	0.474	1.628	0.93	1.822	0.622	0.411	0.993	0.682	0.529	0.065	0.189	0.823	0.48	1.196	1.239	0.733	1.075	1.804	1.294	0.502	0.762	0.363	0.666	1.069	0.735	0.858	1.034	0.673	0.882	1.024	0.863	0.975	1.072	0.286	0.689	0.23	0.481	1.094	1.4	0.598	0.548	0.968	0.68
3067	HDC	0	0	0	0	0	0	0	0	0	0	0	0	0	0	0	0	0	0	0	0	0	0	0	0	0	0	0	0	0	0	0	0	0	0	0	0	0	0	0	0	0	0	0	0	0	0	0	0
3068	HDGF	9.996	9.657	9.533	10.755	5.071	7.162	12.998	9.111	16.07	5.885	2.227	7.548	4.558	4.841	12.466	5.066	4.249	2.774	19.307	14.906	7.554	8.67	17.224	12.756	8.811	12.35	12.292	5.567	10.154	8.98	17.937	10.999	5.253	6.993	11.684	12.639	8.728	14.375	4.911	7.902	3.618	6.682	10.177	12.152	9.248	8.668	9.17	8.243
3069	HDLBP	7.114	11.873	5.306	10.59	1.738	6.066	8.951	13.032	4.218	6.557	1.706	6.942	4.437	8.086	6.35	5.648	8.271	1.77	2.632	12.726	12.12	6.812	10.662	8.004	1.076	7.513	7.786	3.348	7.622	6.414	8.161	8.657	5.367	4.929	7.02	6.586	7.448	11.265	1.138	10.918	1.696	5.118	9.811	11.888	6.906	7.789	9.27	8.896
3070	HELLS	0.011	0	0.036	0	0	0	0.04	0	0.024	0	0.03	0.009	0	0	0.069	0	0	0	0	0	0.002	0.005	0	0	0	0	0.002	0.001	0.019	0	0.005	0	0	0	0.005	0	0	0	0.016	0	0	0	0	0.032	0	0.001	0	0
3071	NCKAP1L	0.189	0.183	0.243	0.958	0.044	0.031	0.065	0.027	0.125	0.043	0.052	0.128	0.109	0.117	0.282	0.182	0.161	0.044	0.592	0.14	0.026	0.176	0.963	0.151	0.208	0.118	0.1	0.158	0.009	0.188	0.264	0.335	0.019	0.027	0.288	0.049	0.049	0.024	0.07	0.159	0.046	0.041	0.122	0.209	0.287	0.546	0.07	0.184
3073	HEXA	2.25	4.468	1.597	1.415	1.845	4.222	1.272	2.533	6.242	1.284	0.526	1.397	1.577	1.363	1.319	0.857	7.552	0.007	5.286	2.215	1.317	2.779	7.382	4.183	1.251	1.689	1.112	1.037	2.098	1.586	4.271	2.234	2.722	1.706	2.438	1.344	2.923	2.907	1.99	1.126	0.279	2.924	2.085	2.513	2.787	1.97	1.847	2.675
3074	HEXB	11.979	5.139	4.313	3.106	1.004	2.989	5.803	8.3	10.456	3.584	0.869	3.021	5.989	2.697	4.018	5.348	33.468	0.034	5.937	3.826	13.957	12.21	9.125	8.281	2.575	2.839	1.626	2.618	4.107	2.712	4.212	4.673	10.154	7.678	6.08	5.674	3.873	4.592	3.795	4.352	0.895	5.326	2.202	7.029	4.038	3.626	7.154	4.964
3075	CFH	1.317	1.592	3.799	1.775	2.709	6.795	5.158	2.815	4.591	5.018	2.068	2.858	2.48	1.327	2.824	2.683	1.657	1.666	13.594	8.765	1.025	0.91	1.399	1.417	1.326	2.575	8.101	2.65	3.417	2.548	1.599	3.843	1.146	1.585	0.352	0.289	1.468	0.948	1.786	1.56	8.229	6.375	2.984	1.46	2.224	5.01	3.412	2.935
3077	HFE	0.014	0.012	0.017	0.075	0	0	0.025	0.012	0.032	0	0.016	0.095	0.021	0.001	0.085	0.046	0.025	0.003	0.011	0	0.019	0.025	0.013	0.015	0.01	0.025	0.01	0.008	0.02	0.024	0.007	0.028	0.025	0.029	0.003	0	0.004	0.018	0.01	0.027	0	0	0.03	0.037	0.013	0	0.035	0.033
3078	CFHR1	0.208	0.184	1.178	0.182	1.162	0.592	1.882	0.42	1.717	0.306	0.741	0.728	0.458	0.681	0.598	0.247	0.27	0.165	8.742	3.871	0.322	0.566	0.825	1.882	0.276	0.241	7.324	2.279	0.708	0.249	0.535	1.197	0.372	0.485	0.136	0.266	0.389	0.549	0.898	0.794	3.005	0.253	2.123	0.266	0.734	1.525	1.594	1.009
3080	CFHR2	0.055	0.11	0.339	0.056	0.409	0.527	0.258	0.07	0.331	0.056	0.23	0.12	0.178	0.008	0.049	0.096	0.024	0	4.389	0.626	0	0.069	0.178	0.129	0.283	0	4.671	1.59	0.208	0.085	0.238	0.765	0.089	0	0.075	0	0.118	0.087	0.11	0.097	0.949	0	1.898	0.053	0.042	0.167	0.595	0.047
3081	HGD	3.763	1.496	0	0.751	0.155	0.967	1.886	2.309	0.333	1.313	0	1.27	1.65	0.346	0.866	1.231	0.058	0	0	0.971	1.773	0.076	0.31	0.149	0	1.032	0.124	0	1.339	0.4	0.459	0.119	1.118	1.14	0.298	0.142	0.318	0.475	0.019	0.919	0.172	0.413	0.9	0.805	0.406	0.046	0.232	0.404
3082	HGF	0	0	0	0	0	0	0.001	0	0	0	0	0	0.001	0	0	0	0	0	0	0	0	0	0	0	0.004	0	0	0.001	0	0	0	0	0	0	0	0	0	0	0.015	0	0	0	0	0	0	0	0	0
3083	HGFAC	0.008	0	0	0	0.001	0	0	0	0	0	0.003	0	0.004	0.002	0	0.002	0	0.001	0	0	0	0	0.012	0	0.002	0.008	0.015	0.001	0.002	0	0	0.005	0	0	0.003	0	0	0.001	0	0	0	0	0	0.003	0	0.013	0	0
3084	NRG1	0	0	0	0	0	0	0	0	0	0	0	0	0	0	0	0	0	0	0	0	0	0	0	0	0	0	0	0	0	0	0	0.008	0	0	0	0	0	0	0	0	0	0	0	0	0	0	0	0
3087	HHEX	0	0.009	0	0	0	0	0	0	0	0	0	0	0	0	0	0	0	0	0	0	0	0	0	0	0	0	0	0	0	0	0	0.042	0	0	0	0	0	0	0	0	0	0	0	0	0	0	0	0
3091	HIF1A	0	0	0	0	0	0	0	0	0	0	0	0	0	0	0	0	0	0	0	0	0	0	0	0	0	0	0	0	0	0	0	0	0	0	0	0	0	0.098	0	0	0	0	0	0	0	0	0	0
[truncated: 13,777 more rows]
[truncated: 68 more columns]

## Sheet: GCA 9110 GPs
Gene_ID	GeneSymbol	Exp017028_T_Py	Exp017029_P_Py	Exp017004_T_An	Exp017005_P_An	Exp017022_T_An	Exp017023_P_An	Exp025213_T_An	Exp025214_P_An	Exp025215_T_An	Exp025216_P_An	Exp025217_T_An	Exp025218_P_An	Exp025229_T_An	Exp025230_P_An	Exp025241_T_An	Exp025242_P_An	Exp025251_T_An	Exp025252_P_An	Exp025255_T_An	Exp025256_P_An	Exp008534_T_An	Exp008535_P_An	Exp016992_T_AI	Exp016993_P_AI	Exp017010_T_AI	Exp017011_P_AI	Exp017020_T_AI	Exp017021_P_AI	Exp017032_T_AI	Exp017033_P_AI	Exp017036_T_AI	Exp017037_P_AI	Exp008538_T_AI	Exp008539_P_AI	Exp016986_T_GC	Exp016987_P_GC	Exp016990_T_GC	Exp016991_P_GC	Exp017006_T_GC	Exp017007_P_GC	Exp017024_T_GC	Exp017025_P_GC	Exp017030_T_GC	Exp017031_P_GC	Exp025203_T_GC	Exp025204_P_GC	Exp025221_T_GC	Exp025222_P_GC
[truncated: 9,110 more rows]
[truncated: 68 more columns]

[truncated: 2 more sheets: Outliers, Detail info]
