# Supplementary material for: A region-resolved mucosa proteome of the human stomach
Source: Nat Commun. 2019 Jan 3;10:39. doi: 10.1038/s41467-018-07960-x (PMC6318339; doi:10.1038/s41467-018-07960-x)
Supplement: Supplementary file 10 — Supplementary Data 7 [file 41467_2018_7960_MOESM10_ESM.xlsx]

## Sheet: GCA sample subtype
Tumor.Firmiana ID	Tumor.cluster	T.I/C specific	TNT.Firmiana ID	TNT.cluster	TNT.I/C specific
Exp017028_T_Py	1	yes	Exp017029_P_Py	1
Exp017032_T_AI	3		Exp017033_P_AI	1
Exp017036_T_AI	1		Exp017037_P_AI	1
Exp017030_T_GC	3		Exp017031_P_GC	1
Exp017014_T_LC	2		Exp017015_P_LC	1
Exp017004_T_An	1		Exp017005_P_An	2	yes
Exp017022_T_An	2		Exp017023_P_An	2	yes
Exp025217_T_An	1		Exp025218_P_An	2	yes
Exp016992_T_AI	3		Exp016993_P_AI	2	yes
Exp016990_T_GC	3		Exp016991_P_GC	2
Exp016984_T_LC	3		Exp016985_P_LC	2	yes
Exp016996_T_LC	3		Exp016997_P_LC	2
Exp016994_T_Fu	2		Exp016995_P_Fu	2	yes
Exp025245_T_Ca	3	yes	Exp025246_P_Ca	2	yes
Exp025213_T_An	1		Exp025214_P_An	3
Exp025215_T_An	1	yes	Exp025216_P_An	3	yes
Exp025229_T_An	3		Exp025230_P_An	3
Exp025241_T_An	2		Exp025242_P_An	3
Exp025251_T_An	3		Exp025252_P_An	3
Exp025255_T_An	2		Exp025256_P_An	3
Exp017006_T_GC	2		Exp017007_P_GC	3
Exp017024_T_GC	2		Exp017025_P_GC	3
Exp025221_T_GC	3		Exp025222_P_GC	3
Exp025227_T_GC	3		Exp025228_P_GC	3
Exp025247_T_GC	3		Exp025248_P_GC	3
Exp025253_T_GC	3		Exp025254_P_GC	3
Exp025447_T_GC	2		Exp025448_P_GC	3
Exp017016_T_LC	3		Exp017017_P_LC	3
Exp017026_T_LC	2		Exp017027_P_LC	3
Exp017038_T_LC	3		Exp017039_P_LC	3
Exp025223_T_LC	2		Exp025224_P_LC	3
Exp025231_T_LC	3		Exp025232_P_LC	3
Exp017002_T_Fu	3		Exp017003_P_Fu	3
Exp017008_T_Fu	1		Exp017009_P_Fu	3
Exp017018_T_Fu	1		Exp017019_P_Fu	3
Exp025219_T_Fu	1		Exp025220_P_Fu	3
Exp025243_T_Fu	3		Exp025244_P_Fu	3
Exp025211_T_Ca	2		Exp025212_P_Ca	3
Exp025225_T_Ca	3		Exp025226_P_Ca	3
Exp025249_T_Ca	2		Exp025250_P_Ca	3
Exp025449_T_Ca	3		Exp025450_P_Ca	3
Exp025451_T_Ca	3		Exp025452_P_Ca	3
Exp008534_T_An	3		Exp008535_P_An	4
Exp017010_T_AI	2		Exp017011_P_AI	4
Exp017020_T_AI	3	yes	Exp017021_P_AI	4
Exp008538_T_AI	3	yes	Exp008539_P_AI	4	yes
Exp016986_T_GC	3		Exp016987_P_GC	4
Exp025203_T_GC	3		Exp025204_P_GC	4
Exp008579_T_GC	3		Exp008580_P_GC	4
Exp017034_T_LC	2		Exp017035_P_LC	4
Exp008542_T_LC	3		Exp008543_P_LC	4	yes
Exp008569_T_LC	3		Exp008570_P_LC	4
Exp008546_T_Fu	3		Exp008547_P_Fu	4
Exp008577_T_Fu	3		Exp008578_P_Fu	4
Exp016998_T_Ca	1		Exp016999_P_Ca	4
Exp017000_T_Ca	3	yes	Exp017001_P_Ca	4
Exp008536_T_Ca	3		Exp008537_P_Ca	4
Exp008540_T_Ca	3		Exp008541_P_Ca	4	yes

## Sheet: Subtype protein specificity
	TNT distribution (iFOT)			Tumor distribution (iFOT)			Tumor Nearby Tissue				Tumor				Tumor Nearby Tissue: 4 subtypes					Tumor: 3 subtypes
GeneSymbol	TNT.Q1	TNT.Q2	TNT.Q3	Tumor.Q1	Tumor.Q2	Tumor.Q3	Detected_in_TNT(Samples)	Detected_in_TNT(Percentage)	Outliers(Samples)	Outlier_ratio	Detected_in_Tumor(Samples)	Detected_in_Tumor(Percentage)	Outliers(Samples)	Outlier_ratio	TNT_Type	P1	P2	P3	P4	T_Type	T1	T2	T3
A1BG	2.29	3.332	5.442	2.52	4.091	5.949	58	1	3	0.052	58	1	1	0.017
A1CF	0	0	0	0	0	0	10	0.172	10	1	12	0.207	12	1
A2M	6.829	9.733	15.794	7.2	12.776	19.949	58	1	0	0	58	1	3	0.052
A2ML1	0	0	0	0	0	0	2	0.034	2	1	6	0.103	6	1
A4GALT	0	0	0	0	0	0	0	0	0	NaN	1	0.017	1	1
A4GNT	0	0	0.086	0	0	0	19	0.328	1	0.053	8	0.138	1	0.125
AAAS	0	0.082	0.158	0.016	0.099	0.225	41	0.707	0	0	45	0.776	1	0.022	2	0.162	0.244	0.066	0.099
AACS	0.184	0.285	0.49	0.104	0.258	0.607	56	0.966	0	0	49	0.845	0	0
AADAC	0.003	0.154	0.469	0	0.053	0.292	43	0.741	3	0.07	31	0.534	2	0.065
CHTF18	0	0	0	0	0	0	3	0.052	3	1	12	0.207	12	1						1	0.044	0	0.001
AAK1	0.09	0.151	0.296	0.051	0.108	0.188	55	0.948	0	0	51	0.879	0	0	3	0.184	0.098	0.296	0.141
AAMDC	0.426	1.406	2.604	0	0.242	1.35	47	0.81	1	0.021	31	0.534	0	0
AAMP	0.085	0.292	0.493	0	0.277	0.683	46	0.793	6	0.13	42	0.724	10	0.238
DUS3L	0	0	0	0	0	0	13	0.224	13	1	12	0.207	12	1						1	0.075	0	0.009
AARS	2.571	3.367	4.473	1.901	3.185	4.11	58	1	0	0	58	1	0	0
AARS2	0.091	0.144	0.219	0.044	0.106	0.225	57	0.983	0	0	52	0.897	2	0.038
AARSD1	0	0	0	0	0	0	0	0	0	NaN	1	0.017	1	1
FPGS	0	0	0	0	0	0	3	0.052	3	1	12	0.207	12	1						1	0.136	0.019	0.007
AASS	0	0.027	0.107	0	0	0	32	0.552	0	0	10	0.172	1	0.1
AATF	0	0	0	0	0	0	9	0.155	9	1	11	0.19	11	1
ABAT	0.186	0.401	0.645	0.02	0.093	0.446	54	0.931	0	0	46	0.793	0	0	2	0.752	1.184	0.381	0.34
ABCA1	0	0	0	0	0	0	2	0.034	2	1	2	0.034	2	1
ABCA12	0	0	0	0	0	0	0	0	0	NaN	1	0.017	1	1
ABCA6	0	0	0	0	0	0	1	0.017	1	1	0	0	0	NaN
ABCA8	0.012	0.097	0.19	0	0	0.007	46	0.793	0	0	17	0.293	0	0
ABCB1	0	0	0	0	0	0	2	0.034	2	1	4	0.069	4	1
ABCB10	0	0	0.064	0	0.001	0.079	28	0.483	0	0	29	0.5	0	0
ABCB6	0	0	0.011	0	0	0.041	17	0.293	0	0	19	0.328	6	0.316
ABCB7	0.017	0.059	0.12	0	0.032	0.104	44	0.759	0	0	38	0.655	1	0.026
ABCB8	0.014	0.066	0.127	0	0.056	0.109	44	0.759	0	0	42	0.724	0	0
ABCB9	0	0	0	0	0	0	0	0	0	NaN	1	0.017	1	1
ABCC1	0.024	0.062	0.126	0.027	0.062	0.17	51	0.879	0	0	52	0.897	1	0.019
ABCC10	0	0	0	0	0	0	1	0.017	1	1	3	0.052	3	1
IDL	0	0	0.011	0	0	0	21	0.362	6	0.286	12	0.207	1	0.083						1	0.012	0	0.002
ABCC4	0	0.001	0.023	0	0.001	0.021	30	0.517	2	0.067	29	0.5	2	0.069
ABCC5	0	0	0	0	0	0	3	0.052	3	1	1	0.017	1	1
ABCD1	0	0	0	0	0.034	0.106	9	0.155	9	1	36	0.621	36	1
ABCD3	0.302	0.506	0.851	0.224	0.556	0.798	56	0.966	0	0	55	0.948	1	0.018
ABCD4	0	0	0	0	0	0	4	0.069	4	1	3	0.052	3	1	2	0	0.011	0	0
MMRN1	0	0	0	0	0	0	4	0.069	4	1	12	0.207	12	1						2	0.012	0.02	0.001
ABCF1	0.897	1.188	1.508	0.804	1.181	1.704	58	1	0	0	57	0.983	1	0.018
ORC2	0	0	0	0	0	0	5	0.086	5	1	12	0.207	12	1						1	0.108	0.005	0.011
ABCF3	0.118	0.198	0.265	0.1	0.228	0.39	54	0.931	1	0.019	52	0.897	1	0.019
ABCG2	0	0	0	0	0	0	3	0.052	3	1	2	0.034	2	1						1	0.01	0	0
RBM7	0	0	0.028	0	0	0	16	0.276	0	0	12	0.207	1	0.083						1	0.07	0	0.013
ABHD11	0.514	1.01	1.899	0.443	0.787	1.388	57	0.983	1	0.018	54	0.931	3	0.056	2	0.583	2.445	1.047	1.502
ABHD12	0.083	0.171	0.308	0.072	0.229	0.418	53	0.914	0	0	50	0.862	0	0
ABHD13	0	0	0	0	0	0	0	0	0	NaN	2	0.034	2	1						1	0.048	0	0
RGS14	0	0	0	0	0	0	8	0.138	8	1	12	0.207	12	1	1	0.052	0	0.002	0.006	2	0.012	0.028	0.003
ABHD16A	0.129	0.338	0.49	0.16	0.338	0.544	53	0.914	0	0	53	0.914	1	0.019
ABHD17A	0	0	0	0	0	0	1	0.017	1	1	0	0	0	NaN
ABHD17B	0	0	0	0	0	0	3	0.052	3	1	1	0.017	1	1
ABHD17C	0	0	0	0	0	0	6	0.103	6	1	2	0.034	2	1
ABHD2	0	0	0	0	0	0	6	0.103	6	1	4	0.069	4	1
ABHD4	0	0	0	0	0	0	5	0.086	5	1	1	0.017	1	1
ABHD5	0	0	0	0	0	0	1	0.017	1	1	0	0	0	NaN
ABHD6	0	0.018	0.26	0	0	0.083	30	0.517	1	0.033	24	0.414	2	0.083
RNF149	0	0	0	0	0	0	0	0	0	NaN	12	0.207	12	1						1	0.118	0.018	0.009
ABI2	0	0	0.26	0	0	0.136	27	0.466	0	0	25	0.431	0	0
ABI3	0	0	0.13	0	0	0.108	27	0.466	2	0.074	27	0.466	1	0.037
ABI3BP	0	0.031	0.125	0	0	0	35	0.603	0	0	13	0.224	0	0
ABL1	0	0	0	0	0	0	2	0.034	2	1	5	0.086	5	1
ABL2	0	0	0	0	0	0	3	0.052	3	1	1	0.017	1	1
RRP15	0	0	0	0	0	0	8	0.138	8	1	12	0.207	12	1						1	0.069	0	0.011
ABLIM2	0	0	0	0	0	0	2	0.034	2	1	3	0.052	3	1
ABLIM3	0	0	0	0	0	0	2	0.034	2	1	2	0.034	2	1
ABO	0	0	0	0	0	0	11	0.19	1	0.091	5	0.086	0	0
ABR	0.094	0.166	0.265	0.066	0.129	0.188	54	0.931	0	0	54	0.931	0	0
ABRACL	0	0	4.883	0	0	5.418	28	0.483	3	0.107	26	0.448	7	0.269
ABT1	0	0	0	0	0	0	10	0.172	1	0.1	11	0.19	7	0.636						1	0.109	0	0.011
ACAA1	1.078	1.804	2.901	0.808	1.337	2.422	57	0.983	1	0.018	58	1	0	0
SMC5	0	0	0	0	0	0	12	0.207	12	1	12	0.207	12	1						1	0.044	0.001	0.002
ACACA	0.019	0.05	0.091	0.018	0.074	0.169	54	0.931	1	0.019	54	0.931	2	0.037
ACACB	0	0	0	0	0	0	10	0.172	0	0	1	0.017	0	0
ACAD10	0	0.073	0.161	0	0	0.049	42	0.724	0	0	28	0.483	0	0
ACAD11	0	0	0	0	0	0	1	0.017	1	1	0	0	0	NaN
ACAD8	0.217	0.667	1.283	0	0.108	0.393	53	0.914	0	0	37	0.638	0	0	3	0.362	0.41	1.188	0.654
ACAD9	0.591	1	1.43	0.339	0.658	1.107	57	0.983	0	0	58	1	0	0
ACADL	0	0	0.029	0	0	0	16	0.276	0	0	3	0.052	0	0
ACTR5	0	0	0	0	0	0	10	0.172	10	1	13	0.224	13	1						1	0.16	0	0.004
ATAD2	0	0	0	0	0	0	1	0.017	1	1	13	0.224	13	1						1	0.078	0.013	0.006
ACADSB	0.786	1.494	2.828	0.2	0.434	0.834	58	1	0	0	52	0.897	0	0
CHIT1	0	0	0	0	0	0	3	0.052	3	1	13	0.224	13	1						2	0.015	0.458	0.004
ACAN	0	0	0	0	0	0	0	0	0	NaN	6	0.103	6	1
ACAP1	0	0.005	0.072	0	0.028	0.06	30	0.517	0	0	36	0.621	1	0.028	1	0.108	0.004	0.024	0.086
ACAP2	0.042	0.114	0.164	0.079	0.118	0.249	53	0.914	1	0.019	58	1	0	0
ACAP3	0	0	0	0	0	0	1	0.017	1	1	1	0.017	1	1
DDX52	0	0	0	0	0	0	1	0.017	1	1	13	0.224	13	1						1	0.097	0.003	0.009
DMAP1	0	0	0	0	0	0	11	0.19	1	0.091	13	0.224	0	0						1	0.055	0.009	0.01
ACBD3	1.58	2.33	3.015	1.515	2.463	3.47	57	0.983	0	0	58	1	4	0.069
ACBD5	0.067	0.154	0.367	0.033	0.234	0.451	47	0.81	2	0.043	46	0.793	3	0.065
ACBD6	0	0	0	0	0	0	3	0.052	3	1	5	0.086	5	1
ACE	0.02	0.074	0.157	0.003	0.074	0.176	46	0.793	1	0.022	44	0.759	0	0
ACE2	0	0	0	0	0	0	11	0.19	11	1	8	0.138	8	1	2	0.007	0.549	0.008	0.078
ACIN1	0.367	0.552	0.762	0.398	0.638	0.892	58	1	0	0	58	1	1	0.017
ACLY	1.585	2.439	3.078	1.718	2.641	5.056	57	0.983	0	0	58	1	4	0.069
EXOSC1	0	0	0	0	0	0	10	0.172	10	1	13	0.224	13	1						1	0.255	0.014	0.04
FAM83B	0	0	0	0	0	0	11	0.19	11	1	13	0.224	13	1						1	0.031	0	0.005
ACOT1	0	0	0.545	0	0	0	17	0.293	0	0	7	0.121	0	0
FRG1	0	0	0.071	0	0	0	19	0.328	19	1	13	0.224	13	1						1	0.168	0.004	0.018
ACOT13	2.074	3.774	7.021	0	0.758	2.672	53	0.914	1	0.019	37	0.638	0	0
ACOT2	0	0	0.19	0	0	0	16	0.276	0	0	8	0.138	0	0
GPX7	0	0	0	0	0	0	1	0.017	1	1	13	0.224	13	1						1	0.217	0.088	0.008
ACOT8	0	0	0.064	0	0	0.16	16	0.276	16	1	28	0.483	28	1
ACOT9	0.865	1.49	2.144	0.76	1.127	2.237	57	0.983	0	0	58	1	0	0
ACOX1	0.214	0.444	0.757	0.209	0.446	0.758	57	0.983	0	0	58	1	1	0.017	2	0.609	1.215	0.448	0.468
ACOX2	0	0	0	0	0	0	3	0.052	3	1	2	0.034	2	1
KIAA1199	0	0	0	0	0	0	0	0	0	NaN	13	0.224	13	1						2	0.012	0.024	0.002
ACP1	10.398	14.195	17.068	7.365	12.462	16.811	58	1	0	0	58	1	0	0
ACP2	0.131	0.267	0.402	0.102	0.186	0.41	51	0.879	0	0	54	0.931	0	0
ACP5	0	0	0	0	0.035	0.303	12	0.207	12	1	30	0.517	30	1	4	0	0.058	0.01	0.166
ACPP	0	0.02	0.07	0	0.006	0.142	30	0.517	4	0.133	31	0.534	3	0.097
ACSF2	0.569	1.022	1.811	0.169	0.392	0.676	57	0.983	0	0	50	0.862	0	0	3	0.822	0.709	1.858	0.628
ACSF3	0.09	0.207	0.438	0	0.092	0.205	49	0.845	0	0	42	0.724	0	0
ACSL1	0.708	1.538	2.245	0.51	0.948	1.57	57	0.983	0	0	58	1	0	0
ACSL3	0.834	1.545	2.191	0.649	1.183	1.987	57	0.983	0	0	58	1	0	0	3	1.548	1.054	2.113	1.087
ACSL4	0.248	0.492	0.734	0.473	0.687	1.121	56	0.966	0	0	58	1	4	0.069
ACSL5	0.301	0.775	1.544	0.223	0.677	1.41	55	0.948	4	0.073	55	0.948	2	0.036	2	1.913	4.935	0.764	1.316
ACSL6	0	0	0	0	0	0	2	0.034	2	1	5	0.086	5	1
ACSM3	0	0.171	0.76	0	0	0.034	42	0.724	0	0	20	0.345	0	0
ACSS1	0.852	1.862	4.004	0.264	0.52	1.106	58	1	0	0	56	0.966	0	0
MED20	0	0	0	0	0	0	3	0.052	3	1	13	0.224	13	1						1	0.104	0	0.024
ACSS3	0	0	0	0	0	0	2	0.034	2	1	2	0.034	2	1
ACTA1	0	0	660.936	0	0	717.544	28	0.483	0	0	27	0.466	0	0
ACTA2	0	0	485.921	0	0	581.511	17	0.293	17	1	26	0.448	26	1
ACTB	946.779	1291.96	1668.49	765.991	1315.66	1663.81	50	0.862	0	0	50	0.862	0	0
PHF8	0	0	0	0	0	0	7	0.121	2	0.286	13	0.224	8	0.615						1	0.028	0.01	0.002
ACTG1	568.315	1280.21	1585.37	404.572	1220.19	1632.05	46	0.793	0	0	45	0.776	0	0	1	1466.28	480.672	1332.72	965.866
ACTG2	0	308.589	661.688	0	0	669.708	31	0.534	31	1	27	0.466	27	1	1	598.157	103.534	568.7	163.35
PLAU	0	0	0	0	0	0	1	0.017	1	1	13	0.224	13	1						1	0.19	0.077	0.001
ACTL8	0	0	0	0	0	0	0	0	0	NaN	1	0.017	1	1
ACTN1	19.774	28.062	38.642	22.514	32.874	46.331	58	1	0	0	58	1	1	0.017
ACTN2	4.284	6.229	8.186	4.188	6.388	8.224	57	0.983	0	0	57	0.983	0	0
ACTN3	0	0	0	0	0	0	5	0.086	5	1	3	0.052	3	1	2	0	1.627	0	0
ACTN4	35.383	49.462	58.227	31.716	44.824	57.443	58	1	0	0	58	1	0	0
ACTR10	0.165	0.289	0.549	0.098	0.23	0.488	57	0.983	1	0.018	52	0.897	1	0.019
ACTR1A	4.13	5.13	7.211	2.069	3.992	5.704	58	1	0	0	58	1	0	0
ACTR1B	1.23	1.917	2.459	0.594	1.263	1.951	57	0.983	0	0	56	0.966	0	0
ACTR2	17.432	24.498	31.447	14.877	21.785	31.087	58	1	0	0	58	1	0	0
ACTR3	24.096	29.518	35.822	17.671	28.563	41.57	58	1	0	0	58	1	0	0	1	58.754	30.793	30.933	28.675
ACTR3B	0	0	0	0	0	0	6	0.103	6	1	3	0.052	3	1
PRAM1	0	0	0	0	0	0	3	0.052	3	1	13	0.224	13	1						2	0.009	0.18	0.017
ACTR6	0	0	0	0	0	0	0	0	0	NaN	2	0.034	2	1
ACTR8	0	0	0	0	0	0	0	0	0	NaN	1	0.017	1	1
ACVR1	0	0	0	0	0	0	0	0	0	NaN	1	0.017	1	1
ACY1	0.479	0.825	1.778	0.222	0.423	0.922	55	0.948	7	0.127	51	0.879	4	0.078	2	0.953	6.353	0.727	1.597
ACY3	0	0	0.131	0	0	0	23	0.397	23	1	13	0.224	13	1	2	0.04	0.649	0.074	0.102
ACYP1	0	0.036	0.38	0	0.058	0.357	29	0.5	1	0.034	30	0.517	0	0
ACYP2	0	0	0.215	0	0	0	18	0.31	0	0	11	0.19	0	0	1	0.276	0	0.065	0.264
ADA	0.514	2.532	5.3	0.125	0.513	1.11	57	0.983	0	0	54	0.931	0	0
ADAM10	0.422	0.738	1.036	0.25	0.432	0.83	58	1	0	0	58	1	0	0	3	0.999	0.527	1.235	0.449
ADAM15	0	0	0	0	0	0	13	0.224	13	1	13	0.224	13	1
ADAM17	0	0	0	0	0	0.016	14	0.241	0	0	20	0.345	2	0.1
ADAM28	0	0.006	0.094	0	0	0.075	29	0.5	0	0	24	0.414	0	0
ADAM8	0	0	0	0	0	0	1	0.017	1	1	12	0.207	12	1
ADAM9	0	0	0.034	0	0.032	0.105	21	0.362	2	0.095	37	0.638	7	0.189
ADAMDEC1	0	0	0	0	0	0	0	0	0	NaN	5	0.086	5	1
ADAMTS12	0	0	0	0	0	0	0	0	0	NaN	1	0.017	1	1
ADAMTS2	0	0	0	0	0	0	0	0	0	NaN	2	0.034	2	1						1	0.003	0	0
ADAMTS4	0	0	0	0	0	0	1	0.017	1	1	7	0.121	7	1
ADAMTSL1	0	0	0	0	0	0	14	0.241	14	1	4	0.069	4	1	1	0.054	0.002	0.003	0.006
ADAMTSL4	0	0	0	0	0	0	6	0.103	6	1	2	0.034	2	1
ADAP1	0	0	0.05	0	0	0.092	20	0.345	1	0.05	25	0.431	4	0.16
ADAP2	0	0	0	0	0	0	1	0.017	1	1	1	0.017	1	1
RAB20	0	0	0	0	0	0	13	0.224	0	0	13	0.224	1	0.077						1	0.164	0	0.022
ADCK1	0	0	0	0	0	0	6	0.103	6	1	2	0.034	2	1
RBM34	0	0	0	0	0	0	6	0.103	6	1	13	0.224	13	1						1	0.233	0.095	0.009
ADCK4	0	0.016	0.066	0	0	0.052	32	0.552	6	0.188	25	0.431	4	0.16
ADCK5	0	0	0	0	0	0	4	0.069	4	1	6	0.103	6	1
ADCY6	0	0	0	0	0	0	5	0.086	5	1	3	0.052	3	1
ADCY9	0	0	0	0	0	0	0	0	0	NaN	1	0.017	1	1
SCAF1	0	0	0	0	0	0	7	0.121	2	0.286	13	0.224	7	0.538						1	0.095	0	0.007
ADD2	0	0	0	0	0	0.055	11	0.19	11	1	19	0.328	19	1
ADD3	1.746	2.44	3.61	0.894	1.77	3.221	58	1	0	0	58	1	0	0
ADH1A	0	0	0	0	0	0	3	0.052	3	1	2	0.034	2	1
ADH1B	16.883	23.349	41.734	0.683	5.152	16.511	58	1	0	0	48	0.828	0	0
ADH1C	18.046	36.837	70.591	0.478	9.274	26.365	57	0.983	0	0	49	0.845	0	0
ADH4	0	0	0.001	0	0	0	15	0.259	15	1	9	0.155	9	1	2	0.235	5.655	0.023	0.687
ADH5	5.432	9.038	12.351	3.897	5.53	7.795	58	1	0	0	58	1	0	0
ADH6	0	0	0	0	0	0	12	0.207	12	1	12	0.207	12	1	2	0.051	0.471	0.02	0.055
ADH7	0	0.05	0.795	0	0	0.138	35	0.603	2	0.057	19	0.328	0	0
ADHFE1	0	0	0.168	0	0	0	23	0.397	0	0	2	0.034	0	0
ADI1	0.132	0.35	0.704	0.118	0.328	0.78	47	0.81	0	0	49	0.845	2	0.041
ADIPOQ	0	0	0	0	0	0	6	0.103	6	1	9	0.155	9	1
ADIRF	0.962	2.616	6.868	0	0.934	3.734	45	0.776	1	0.022	30	0.517	0	0
ADK	1.067	1.522	2.182	0.626	1.184	2.104	58	1	0	0	58	1	0	0
ADM	0	0	0	0	0	0	1	0.017	1	1	0	0	0	NaN
SUZ12	0	0	0	0	0	0	6	0.103	6	1	13	0.224	13	1						1	0.026	0	0.003
TRMT5	0	0	0	0	0	0	8	0.138	8	1	13	0.224	13	1						1	0.1	0.003	0.018
ADPGK	0.157	0.276	0.432	0.139	0.306	0.617	56	0.966	0	0	55	0.948	3	0.055
ADPRH	0	0	0.027	0	0	0.032	16	0.276	16	1	17	0.293	17	1	4	0.028	0	0.014	0.091
WDR4	0	0	0	0	0	0	5	0.086	5	1	13	0.224	13	1						1	0.16	0.009	0.012
ADRBK1	0.057	0.125	0.298	0.077	0.182	0.504	52	0.897	5	0.096	58	1	7	0.121
ADRBK2	0	0	0	0	0	0	4	0.069	4	1	4	0.069	4	1
ADRM1	0.533	0.749	1.052	0.452	0.856	1.495	56	0.966	1	0.018	54	0.931	0	0
ADSL	0.375	0.541	0.806	0.391	0.554	0.868	57	0.983	0	0	58	1	0	0
ADSS	1.256	1.802	2.654	1.634	2.138	3.661	58	1	0	0	58	1	0	0
ADSSL1	0	0	0.047	0	0	0	25	0.431	0	0	5	0.086	0	0
AEBP1	0.22	0.379	0.638	0.091	0.35	0.702	55	0.948	0	0	55	0.948	1	0.018
AEBP2	0	0	0	0	0	0	0	0	0	NaN	1	0.017	1	1
AES	0	0	0	0	0	0	12	0.207	12	1	4	0.069	4	1
AFAP1	0	0	0	0	0	0	2	0.034	2	1	2	0.034	2	1
AFAP1L2	0	0	0	0	0	0.03	11	0.19	11	1	27	0.466	27	1
AFF4	0	0	0	0	0	0	8	0.138	8	1	6	0.103	6	1						1	0.025	0	0.001
ANLN	0	0	0	0	0	0	1	0.017	1	1	14	0.241	14	1						1	0.075	0.015	0.004
AFM	0.157	0.284	0.465	0.233	0.337	0.583	57	0.983	0	0	58	1	0	0
AFMID	0	0	0.062	0	0	0	21	0.362	21	1	7	0.121	7	1
AFP	0	0	0	0	0	0	1	0.017	1	1	1	0.017	1	1
AFTPH	0.025	0.08	0.183	0	0.048	0.099	48	0.828	1	0.021	37	0.638	0	0
AGA	0.094	0.385	0.591	0	0.229	0.494	46	0.793	1	0.022	42	0.724	0	0
AGAP1	0	0	0	0	0	0	14	0.241	2	0.143	9	0.155	3	0.333
AGAP2	0	0	0	0	0	0	4	0.069	4	1	5	0.086	5	1
AGAP3	0	0	0.004	0	0	0	17	0.293	1	0.059	13	0.224	1	0.077
AGER	0	0	0	0	0	0	0	0	0	NaN	1	0.017	1	1
AGFG1	0.352	0.636	1.5	0.407	0.766	1.326	56	0.966	1	0.018	57	0.983	0	0
AGFG2	0	0	0	0	0	0	14	0.241	14	1	10	0.172	10	1
AGK	0.364	0.678	1.149	0.228	0.454	0.736	56	0.966	1	0.018	54	0.931	2	0.037
AGL	0.322	0.494	0.703	0.108	0.262	0.413	57	0.983	0	0	57	0.983	0	0
AGMAT	0	0	0.148	0	0.01	0.376	24	0.414	4	0.167	29	0.5	4	0.138	2	0.261	0.836	0.011	0.132
AGO1	0.081	0.134	0.203	0.034	0.095	0.164	57	0.983	1	0.018	49	0.845	1	0.02
C12orf43	0	0	0	0	0	0	5	0.086	1	0.2	14	0.241	2	0.143						1	0.158	0.001	0.013
AGO3	0	0.032	0.074	0	0.027	0.066	38	0.655	0	0	35	0.603	2	0.057
AGO4	0	0	0	0	0	0	0	0	0	NaN	4	0.069	4	1
AGPAT1	0	0.157	0.716	0	0	0.242	35	0.603	1	0.029	28	0.483	3	0.107
AGPAT2	0	0	0.107	0	0	0.352	15	0.259	0	0	19	0.328	5	0.263
AGPAT3	0	0.156	0.264	0	0.092	0.242	36	0.621	0	0	32	0.552	0	0
AGPAT4	0	0	0	0	0	0	0	0	0	NaN	3	0.052	3	1
AGPAT5	0.112	0.392	0.756	0	0.264	0.638	47	0.81	2	0.043	37	0.638	0	0
C19orf59	0	0	0	0	0	0	1	0.017	1	1	14	0.241	14	1						2	0.069	0.603	0.012
AGPAT9	0	0.036	0.099	0	0.022	0.164	36	0.621	6	0.167	34	0.586	2	0.059	2	0.121	1.067	0.062	0.051
AGPS	0.151	0.258	0.377	0.226	0.478	0.732	56	0.966	0	0	58	1	2	0.034
CHD1	0	0	0	0	0	0	7	0.121	7	1	14	0.241	14	1						1	0.018	0.001	0.003
COX3	0	0	2.576	0	0	0	22	0.379	1	0.045	14	0.241	0	0						3	0.032	0	0.986
AGRN	0.151	0.29	0.514	0.099	0.242	0.645	58	1	0	0	58	1	3	0.052
AGT	0.436	0.798	1.297	0.589	0.795	1.336	58	1	0	0	58	1	1	0.017
AGTPBP1	0	0	0	0	0	0	0	0	0	NaN	4	0.069	4	1
AGTRAP	0	0	0	0	0	0.223	8	0.138	8	1	23	0.397	23	1
AGXT	0	0	0	0	0	0	0	0	0	NaN	1	0.017	1	1
AHCTF1	0	0.011	0.037	0.003	0.017	0.054	42	0.724	3	0.071	48	0.828	4	0.083
GPSM3	0	0	0	0	0	0	6	0.103	6	1	14	0.241	14	1						2	0.054	0.294	0.046
AHCYL1	3.733	7.384	28.748	1.133	2.36	5.869	57	0.983	2	0.035	55	0.948	1	0.018
AHCYL2	2.369	4.612	7.642	0.477	1.808	3.055	58	1	1	0.017	47	0.81	0	0
AHDC1	0	0	0	0	0	0	1	0.017	1	1	0	0	0	NaN
KIF23	0	0	0	0	0	0	0	0	0	NaN	14	0.241	14	1						1	0.067	0.008	0.007
AHK2	0	0	0.025	0	0	0.037	25	0.431	2	0.08	24	0.414	4	0.167
AHR	0	0	0	0	0	0.037	10	0.172	10	1	21	0.362	21	1
AHSA1	0.884	1.358	2.158	1.222	2.02	3.394	57	0.983	4	0.07	58	1	7	0.121	2	3.221	4.288	1.266	1.696
AHSG	6.408	9.549	16.472	6.115	7.746	14.916	58	1	0	0	58	1	0	0
AHSP	0	0	0	0	0	0	6	0.103	6	1	10	0.172	10	1
AIDA	0.047	0.264	0.595	0.032	0.227	0.434	45	0.776	4	0.089	45	0.776	4	0.089
AIF1	0	1.768	4.136	1.088	2.646	6.883	38	0.655	8	0.211	50	0.862	7	0.14
AIF1L	0	0	0	0	0	0	2	0.034	2	1	3	0.052	3	1
KIFC1	0	0	0	0	0	0	2	0.034	2	1	14	0.241	14	1						1	0.33	0.007	0.004
AIFM2	0	0	0.071	0	0	0.159	19	0.328	1	0.053	26	0.448	1	0.038
AIM1	0.018	0.056	0.255	0.021	0.088	0.242	48	0.828	2	0.042	50	0.862	0	0
AIM1L	0	0	0	0	0	0	3	0.052	3	1	8	0.138	8	1
AIMP1	1.809	2.774	3.612	1.506	2.335	3.545	58	1	0	0	58	1	1	0.017
AIMP2	1.103	1.735	2.461	0.74	1.586	2.393	57	0.983	0	0	58	1	1	0.017
AIP	0.458	0.908	1.312	0.551	1.022	1.611	57	0.983	0	0	57	0.983	5	0.088
AJUBA	0	0	0	0	0	0	1	0.017	1	1	0	0	0	NaN
AK1	5.257	7.882	12.16	2.996	4.748	8.593	58	1	0	0	58	1	0	0
MGME1	0	0	0	0	0	0	1	0.017	1	1	14	0.241	14	1						1	0.266	0.006	0.019
MI	0	0	0.044	0	0	0	21	0.362	21	1	14	0.241	14	1	1	0.372	0.031	0.02	0.022	1	0.259	0.026	0.02
AK5	0	0	0	0	0	0	1	0.017	1	1	0	0	0	NaN
AKAP1	0.055	0.106	0.238	0.034	0.111	0.215	53	0.914	1	0.019	47	0.81	1	0.021
AKAP10	0	0	0	0	0	0	5	0.086	1	0.2	5	0.086	1	0.2
AKAP11	0	0	0	0	0	0	2	0.034	2	1	0	0	0	NaN
AKAP12	0.155	0.308	0.498	0.046	0.138	0.296	56	0.966	0	0	51	0.879	0	0
AKAP13	0.054	0.085	0.109	0.048	0.08	0.128	58	1	0	0	56	0.966	0	0
AKAP17A	0	0	0	0	0	0	5	0.086	5	1	6	0.103	6	1
AKAP4	0	0	0	0	0	0	0	0	0	NaN	1	0.017	1	1
AKAP7	0	0	0	0	0	0	2	0.034	2	1	1	0.017	1	1
AKAP8	0	0.018	0.078	0	0.046	0.095	32	0.552	0	0	35	0.603	4	0.114
OGFOD1	0	0	0	0	0	0	5	0.086	5	1	14	0.241	14	1						1	0.048	0.001	0.004
AKAP9	0.042	0.075	0.141	0.009	0.036	0.09	55	0.948	1	0.018	52	0.897	0	0
AK	0	0	0	0	0	0	1	0.017	1	1	0	0	0	NaN
PRPF18	0	0	0	0	0	0	5	0.086	0	0	14	0.241	1	0.071						1	0.026	0	0.007
AKR1B1	6.018	12.169	15.112	3.655	8.709	11.941	58	1	0	0	58	1	0	0
RPP40	0	0	0	0	0	0	14	0.241	14	1	14	0.241	14	1						1	0.064	0.004	0.003
AKR1B15	0	0	0	0	0	0	0	0	0	NaN	0	0	0	NaN
AKR1C1	0	7.149	17.97	0	0	7.135	37	0.638	14	0.378	24	0.414	4	0.167	3	12.618	7.184	17.16	1.834
AKR1C2	0	3.566	11.705	0	0	5.981	35	0.603	0	0	22	0.379	1	0.045
SETDB1	0	0	0	0	0	0	12	0.207	12	1	14	0.241	14	1						1	0.05	0	0.002
AKR1C4	0	0	0	0	0	0	12	0.207	12	1	10	0.172	10	1						1	1.835	0.064	0.355
AKR1E2	0	0	0	0	0	0	0	0	0	NaN	1	0.017	1	1
AKR7A2	8.562	11.948	18.124	3.186	6.676	12.626	58	1	2	0.034	58	1	1	0.017
SPEN	0	0	0	0	0	0	8	0.138	8	1	14	0.241	14	1						1	0.015	0	0.002
AKT1	0.096	0.154	0.252	0.061	0.124	0.236	52	0.897	3	0.058	54	0.931	2	0.037
AKT1S1	0	0	0	0	0	0	12	0.207	0	0	12	0.207	0	0
TFB1M	0	0	0	0	0	0	11	0.19	11	1	14	0.241	14	1						1	0.079	0.013	0.006
AKT3	0	0	0	0	0	0	12	0.207	12	1	11	0.19	11	1						1	0.135	0.011	0.005
AKTIP	0	0	0	0	0	0	12	0.207	12	1	2	0.034	2	1						1	0.024	0	0
ALAD	1.438	2.117	2.989	0.646	1.064	1.741	57	0.983	0	0	57	0.983	0	0
ALAS1	0	0	0	0	0	0	1	0.017	1	1	1	0.017	1	1
ALB	3330.04	4602.42	6010.13	3155.81	4668.64	6412.68	58	1	0	0	58	1	0	0
ALCAM	0.378	1.544	3.413	0	0.252	1.278	55	0.948	0	0	40	0.69	0	0
ALDH16A1	1.18	1.731	2.304	0.664	1.244	1.644	57	0.983	0	0	58	1	0	0
ALDH18A1	2.522	3.818	7.346	2.291	4.992	8.694	57	0.983	1	0.018	58	1	0	0
TK1	0	0	0	0	0	0	1	0.017	1	1	14	0.241	14	1						1	0.306	0.107	0.012
ALDH1A2	0	0	0	0	0	0	8	0.138	8	1	3	0.052	3	1
TOX4	0	0	0	0	0	0	13	0.224	13	1	14	0.241	14	1						1	0.07	0	0.016
ALDH1B1	2.836	4.42	6.752	1.58	2.692	4.816	57	0.983	0	0	58	1	0	0
ALDH1L1	0	0	0.009	0	0	0	15	0.259	4	0.267	4	0.069	0	0
ALDH1L2	0.13	0.42	0.94	0.001	0.089	0.246	54	0.931	0	0	43	0.741	0	0
TTC27	0	0	0	0	0	0	12	0.207	12	1	14	0.241	14	1						1	0.051	0.002	0.015
VWA9	0	0	0	0	0	0	7	0.121	7	1	14	0.241	14	1						1	0.044	0.001	0.006
DDX20	0	0	0	0	0	0.013	6	0.103	6	1	15	0.259	15	1						1	0.097	0.006	0.006
ALDH3B1	0	0.088	0.666	0	0.145	0.48	31	0.534	0	0	36	0.621	0	0
ALDH4A1	0.694	2.223	4.101	0.294	0.595	1.409	58	1	0	0	57	0.983	0	0
ALDH5A1	0.501	0.921	1.382	0.079	0.32	0.592	57	0.983	1	0.018	50	0.862	0	0
DIEXF	0	0	0	0	0	0.008	7	0.121	7	1	15	0.259	15	1						1	0.093	0.01	0.007
F7	0	0	0	0	0	0.006	0	0	0	NaN	15	0.259	15	1						2	0.025	0.048	0.002
FGD3	0	0	0	0	0	0.006	8	0.138	8	1	15	0.259	15	1						2	0.013	0.095	0.008
ALDOA	111.047	146.113	189.665	83.889	148.541	190.323	58	1	0	0	58	1	2	0.034
ALDOB	0.215	1.591	15.255	0	0.182	0.884	51	0.879	12	0.235	40	0.69	4	0.1	2	2.711	54.293	6.391	6.855
ALDOC	10.895	16.628	22.84	8.479	14.439	23.695	58	1	0	0	58	1	0	0
ALG1	0.218	0.403	0.566	0.144	0.312	0.511	53	0.914	1	0.019	52	0.897	0	0
ALG10	0	0	0	0	0	0	0	0	0	NaN	0	0	0	NaN
ALG11	0	0.11	0.253	0	0.009	0.158	39	0.672	1	0.026	29	0.5	2	0.069
ALG12	0	0	0	0	0	0	10	0.172	10	1	13	0.224	13	1
ALG13	0.003	0.252	0.587	0	0.028	0.334	43	0.741	2	0.047	30	0.517	3	0.1
ALG14	0	0	0	0	0	0	6	0.103	6	1	3	0.052	3	1
ALG2	0.178	0.396	0.735	0.087	0.335	0.718	55	0.948	2	0.036	48	0.828	1	0.021
ALG3	0	0	0	0	0	0	11	0.19	11	1	13	0.224	13	1
ALG5	1.42	2.538	4.267	0.712	1.648	2.682	56	0.966	0	0	54	0.931	0	0
ALG6	0	0.086	0.201	0	0	0.169	40	0.69	0	0	27	0.466	1	0.037
ALG8	0	0	0.026	0	0	0.014	16	0.276	16	1	18	0.31	18	1
ALG9	0	0	0.027	0	0	0	16	0.276	0	0	11	0.19	2	0.182
ALKBH3	0	0	0	0	0	0	1	0.017	1	1	2	0.034	2	1
ALKBH4	0	0	0	0	0	0	0	0	0	NaN	1	0.017	1	1
ALKBH5	0	0	0	0	0	0	7	0.121	7	1	2	0.034	2	1
ALKBH7	0	0	0	0	0	0	2	0.034	2	1	3	0.052	3	1
ALOX12	0	0	0	0	0	0	2	0.034	2	1	3	0.052	3	1
ALOX15	0	0.13	0.467	0	0.008	0.307	39	0.672	7	0.179	30	0.517	6	0.2
ALOX15B	0	0	0	0	0	0	2	0.034	2	1	2	0.034	2	1
HPS6	0	0	0.003	0	0	0.005	15	0.259	1	0.067	15	0.259	1	0.067						1	0.028	0.001	0.005
MAD2L1	0	0	0	0	0	0.055	6	0.103	6	1	15	0.259	15	1						1	1	0.005	0.068
ALPI	0	0	0	0	0	0	4	0.069	4	1	5	0.086	5	1
ALPL	0	0	0	0	0	0	3	0.052	3	1	6	0.103	6	1
ALPP	0	0	0	0	0	0	0	0	0	NaN	3	0.052	3	1
ALPPL2	0	0	0	0	0	0	0	0	0	NaN	3	0.052	3	1
ALS2CL	0	0	0	0	0	0	2	0.034	2	1	1	0.017	1	1
PRTFDC1	0	0	0	0	0	0.057	14	0.241	14	1	15	0.259	15	1						1	0.398	0.046	0.035
AMACR	0	0	0.02	0	0	0	15	0.259	1	0.067	8	0.138	1	0.125
AMBP	1.654	2.486	3.344	1.609	2.705	3.64	58	1	0	0	57	0.983	0	0
AMDHD2	0	0	0.078	0	0	0.031	26	0.448	0	0	22	0.379	0	0
AMFR	0	0	0	0	0	0	6	0.103	6	1	4	0.069	4	1
AMMECR1	0	0	0	0	0	0	0	0	0	NaN	1	0.017	1	1
AMOT	0	0	0	0	0	0	1	0.017	1	1	1	0.017	1	1
AMOTL1	0	0	0	0	0	0	0	0	0	NaN	1	0.017	1	1
AMPD1	0	0	0	0	0	0	4	0.069	4	1	3	0.052	3	1
AMPD2	0.152	0.328	0.548	0.156	0.274	0.455	57	0.983	0	0	57	0.983	0	0
AMPD3	0.007	0.054	0.096	0.032	0.118	0.305	45	0.776	3	0.067	51	0.879	4	0.078
AMPH	0	0	0	0	0	0	9	0.155	9	1	7	0.121	7	1
AMT	0	0.086	0.242	0	0	0	33	0.569	0	0	12	0.207	0	0
AMY2A	0	0	0.085	0	0	0.052	18	0.31	2	0.111	16	0.276	3	0.188
AMY2B	0	0	0	0	0	0	9	0.155	4	0.444	9	0.155	4	0.444
APC1	0	0.006	0.027	0	0.008	0.05	31	0.534	11	0.355	42	0.724	14	0.333
APC10	0	0	0	0	0	0	0	0	0	NaN	3	0.052	3	1
APC16	0	0	0	0	0	0	0	0	0	NaN	1	0.017	1	1
APC2	0	0	0	0	0	0.014	12	0.207	6	0.5	18	0.31	7	0.389
APC4	0	0	0	0	0	0.004	12	0.207	7	0.583	15	0.259	10	0.667
QPCT	0	0	0	0	0	0.017	3	0.052	3	1	15	0.259	15	1						2	0.086	0.203	0.003
TDRKH	0	0	0	0	0	0.003	8	0.138	2	0.25	15	0.259	6	0.4						1	0.114	0.001	0.006
ANG	0	0.544	1.241	0	0.13	0.685	39	0.672	4	0.103	31	0.534	4	0.129
ANGPT2	0	0	0	0	0	0	0	0	0	NaN	1	0.017	1	1
ANGPTL2	0	0	0	0	0	0.038	12	0.207	1	0.083	22	0.379	2	0.091
ANGPTL4	0	0	0	0	0	0	1	0.017	1	1	1	0.017	1	1
ANGPTL6	0	0	0.036	0	0	0	22	0.379	0	0	7	0.121	0	0
ANK1	0.045	0.101	0.151	0.049	0.142	0.366	56	0.966	0	0	55	0.948	6	0.109
ANK2	0	0.032	0.067	0	0	0	42	0.724	0	0	13	0.224	0	0
ANK3	0.102	0.181	0.332	0.027	0.065	0.138	58	1	0	0	52	0.897	1	0.019
ANKFY1	0.336	0.55	0.803	0.171	0.37	0.716	57	0.983	1	0.018	57	0.983	1	0.018
ANKHD1	0	0	0	0	0	0	1	0.017	1	1	0	0	0	NaN
ANKIB1	0	0	0	0	0	0	4	0.069	4	1	1	0.017	1	1
ANKK1	0	0	0	0	0	0	3	0.052	3	1	0	0	0	NaN
TMEM189	0	0	0	0	0	0.014	2	0.034	2	1	15	0.259	15	1						1	0.207	0.025	0.014
ANKMY2	0.09	0.199	0.261	0	0.113	0.222	49	0.845	0	0	36	0.621	0	0
ANKRD10	0	0	0	0	0	0	0	0	0	NaN	3	0.052	3	1
ANKRD13A	0.044	0.138	0.248	0.018	0.1	0.215	49	0.845	3	0.061	45	0.776	0	0
ANKRD13D	0	0	0	0	0	0	2	0.034	2	1	2	0.034	2	1
ANKRD16	0	0	0	0	0	0	9	0.155	0	0	5	0.086	0	0
ANKRD17	0	0.01	0.038	0	0.014	0.05	37	0.638	1	0.027	40	0.69	2	0.05
ANKRD22	0.304	0.769	1.24	0	0.448	1.228	52	0.897	0	0	40	0.69	0	0
ANKRD26	0	0	0	0	0	0	0	0	0	NaN	1	0.017	1	1
ANKRD27	0	0	0	0	0	0	7	0.121	4	0.571	5	0.086	5	1
ANKRD28	0.018	0.047	0.111	0	0.048	0.106	49	0.845	3	0.061	42	0.724	6	0.143
ANKRD30A	0	0	0	0	0	0	2	0.034	2	1	0	0	0	NaN
ANKRD35	0	0	0	0	0	0	2	0.034	2	1	0	0	0	NaN
ANKRD36B	0	0	0	0	0	0	1	0.017	1	1	0	0	0	NaN
ANKRD40	0	0	0	0	0	0	0	0	0	NaN	1	0.017	1	1
ANKRD44	0.01	0.06	0.146	0.03	0.088	0.249	46	0.793	7	0.152	51	0.879	11	0.216
ANKRD50	0	0	0	0	0	0	3	0.052	3	1	1	0.017	1	1
ANKRD52	0	0	0	0	0	0	0	0	0	NaN	7	0.121	7	1
ANKRD54	0	0	0	0	0	0	0	0	0	NaN	3	0.052	3	1
ANKS1A	0.016	0.029	0.06	0.011	0.032	0.071	49	0.845	1	0.02	49	0.845	2	0.041
ANKS4B	0	0	0	0	0	0	10	0.172	10	1	13	0.224	13	1
ANKZF1	0	0	0.006	0	0	0	15	0.259	15	1	7	0.121	7	1
CDK12	0	0	0	0	0	0.005	11	0.19	11	1	16	0.276	16	1						1	0.055	0.002	0.004
ANO1	0	0	0	0	0	0	10	0.172	10	1	14	0.241	14	1
ANO10	0	0.085	0.185	0.013	0.098	0.198	41	0.707	0	0	45	0.776	0	0
ANO6	0	0	0.028	0	0.006	0.036	28	0.483	5	0.179	33	0.569	8	0.242
ANO7	0	0	0	0	0	0	2	0.034	2	1	1	0.017	1	1
ANO9	0	0	0	0	0	0	7	0.121	7	1	3	0.052	3	1
ANP32A	14.972	18.38	21.898	9.028	14.779	20.07	58	1	0	0	58	1	0	0
CFHR1	0	0	0	0	0	0.528	7	0.121	7	1	16	0.276	16	1						2	0.364	1.762	0.164
ANP32C	0	0	0	0	0	0	0	0	0	NaN	2	0.034	2	1
ANP32E	1.418	2.521	4.07	1.241	2.673	3.364	56	0.966	1	0.018	55	0.948	0	0
ANPEP	0.235	0.624	1.8	0.224	0.698	1.932	56	0.966	11	0.196	57	0.983	7	0.123	2	1.417	9.343	0.694	2.192
ANTXR1	0	0	0	0	0	0	0	0	0	NaN	8	0.138	8	1
ANTXR2	0	0	0	0	0	0	1	0.017	1	1	6	0.103	6	1
ANXA1	17.834	27.807	44.968	27.461	44.729	78.152	58	1	2	0.034	58	1	4	0.069
CR1	0	0	0	0	0	0.009	5	0.086	5	1	16	0.276	16	1						2	0.048	0.132	0.005
ANXA11	7.159	9.367	13.118	6.366	9.918	13.375	58	1	0	0	58	1	1	0.017
ANXA13	0	0	0.273	0	0.028	0.436	17	0.293	10	0.588	29	0.5	9	0.31	2	0.201	1.945	0.071	0.338
ANXA2	136.044	220.688	327.237	149.187	236.932	381.045	58	1	0	0	58	1	1	0.017
ANXA3	16.032	20.783	29.281	18.631	24.947	36.917	58	1	0	0	58	1	0	0
ANXA4	31.002	43.768	61.755	23.278	43.981	66.449	58	1	0	0	58	1	2	0.034
ANXA5	46.751	68.191	93.795	40.204	64.019	90.009	58	1	0	0	58	1	0	0	4	87.076	65.262	58.319	102.004
ANXA6	14.602	20.816	33.907	13.166	19.328	26.29	58	1	0	0	58	1	0	0	4	28.112	18.367	17.432	36.082
ANXA7	2.062	2.892	3.775	1.766	2.816	3.896	58	1	0	0	58	1	2	0.034
ANXA8L2	0	0	0	0	0	0	1	0.017	1	1	3	0.052	3	1
ANXA9	0	0	0	0	0	0	2	0.034	2	1	4	0.069	4	1
AOAH	0	0	0	0	0	0	0	0	0	NaN	2	0.034	2	1
AOC1	0	0.046	0.487	0	0.062	0.275	32	0.552	8	0.25	39	0.672	4	0.103	2	0.465	3.097	0.1	0.763
AOC3	2.899	5.659	10.075	0.451	2.114	4.587	57	0.983	0	0	53	0.914	0	0
AOX1	0	0	0	0	0	0	1	0.017	1	1	1	0.017	1	1
AP1AR	0	0	0	0	0	0	0	0	0	NaN	1	0.017	1	1
AP1B1	3.158	4.268	5.812	1.829	3.29	4.643	58	1	0	0	58	1	0	0
DCAF13	0	0	0	0	0	0.006	7	0.121	7	1	16	0.276	16	1						1	0.094	0.024	0.006
AP1G2	0.079	0.176	0.35	0.033	0.141	0.268	51	0.879	0	0	50	0.862	0	0
AP1M1	0.762	1.03	1.414	0.531	0.892	1.161	57	0.983	0	0	57	0.983	0	0	1	1.735	1.41	0.985	0.981
DPH2	0	0	0	0	0	0.012	11	0.19	5	0.455	16	0.276	11	0.688						1	0.047	0	0.01
AP1S1	0.51	1.016	1.546	0.302	0.672	1.095	53	0.914	0	0	53	0.914	0	0
AP1S2	0	0.182	0.267	0	0.191	0.309	42	0.724	0	0	39	0.672	0	0
AP1S3	0	0	0.127	0	0	0	17	0.293	0	0	9	0.155	0	0
AP2A1	1.006	1.646	2.231	1.108	1.552	2.226	57	0.983	1	0.018	58	1	1	0.017
AP2A2	0.684	1.078	1.478	0.548	0.782	1.322	57	0.983	0	0	58	1	0	0
FAM195B	0	0	0.182	0	0	0.099	20	0.345	0	0	16	0.276	0	0						1	0.532	0.086	0.124
AP2M1	1.639	2.37	3.431	1.319	2.163	3.046	57	0.983	0	0	58	1	1	0.017
AP2S1	1.242	2.631	4.085	1.669	2.596	4.015	55	0.948	0	0	56	0.966	0	0
IGF2BP1	0	0	0	0	0	0.083	1	0.017	1	1	16	0.276	16	1						1	1.365	0.372	0.096
AP3B2	0	0	0	0	0	0	0	0	0	NaN	3	0.052	3	1
AP3D1	0.535	0.747	1.209	0.254	0.57	0.94	58	1	1	0.017	58	1	1	0.017	3	0.858	0.773	1.33	0.593
MSTO1	0	0	0	0	0	0.016	12	0.207	12	1	16	0.276	16	1						1	0.125	0.006	0.016
AP3M2	0	0	0.121	0	0	0.055	27	0.466	0	0	18	0.31	0	0
AP3S1	0.727	1.043	1.422	0.487	0.928	1.632	54	0.931	0	0	54	0.931	0	0
AP3S2	0	0	0	0	0	0	8	0.138	8	1	3	0.052	3	1
AP4B1	0	0	0	0	0	0	8	0.138	8	1	6	0.103	6	1
AP4E1	0	0	0	0	0	0	3	0.052	3	1	5	0.086	5	1
AP4M1	0	0	0	0	0	0	3	0.052	3	1	3	0.052	3	1
AP4S1	0	0	0	0	0	0	1	0.017	1	1	1	0.017	1	1
AP5B1	0	0	0	0	0	0	3	0.052	3	1	2	0.034	2	1
AP5M1	0	0	0	0	0	0	0	0	0	NaN	3	0.052	3	1
AP5S1	0	0	0	0	0	0	4	0.069	4	1	5	0.086	5	1						1	0.119	0	0.007
AP5Z1	0	0	0.023	0	0	0.031	24	0.414	4	0.167	27	0.466	6	0.222
APAF1	0	0.02	0.049	0.018	0.04	0.172	37	0.638	3	0.081	51	0.879	11	0.216
APBB1IP	0	0.035	0.156	0.021	0.124	0.229	33	0.569	2	0.061	46	0.793	5	0.109	1	0.265	0.052	0.04	0.18
APBB2	0	0	0	0	0	0	0	0	0	NaN	2	0.034	2	1
APC	0	0	0	0	0	0	1	0.017	1	1	2	0.034	2	1
APCDD1	0	0	0	0	0	0	0	0	0	NaN	2	0.034	2	1
APCS	1.445	3.194	8.355	1.018	2.494	6.522	53	0.914	0	0	55	0.948	2	0.036
SPATS2	0	0	0.03	0	0	0.013	21	0.362	4	0.19	16	0.276	1	0.062						1	0.04	0	0.011
SUGP2	0	0	0	0	0	0.013	12	0.207	5	0.417	16	0.276	3	0.188						1	0.114	0.009	0.009
APH1A	0	0	0	0	0	0.55	13	0.224	2	0.154	25	0.431	2	0.08
API5	2.117	3.021	4.02	2.104	3.208	4.091	58	1	0	0	58	1	0	0
APIP	0.208	0.514	1.632	0.114	0.312	0.677	50	0.862	0	0	48	0.828	0	0
APLP2	0	0	0	0	0	0.028	8	0.138	8	1	25	0.431	25	1
APMAP	1.691	2.317	3.608	2.652	3.768	5.96	58	1	0	0	58	1	4	0.069
APOA1	75.533	106.056	145.604	105.053	147.583	274.398	58	1	0	0	58	1	2	0.034	4	119.326	153.347	88.448	171.473
APOA1BP	2.915	3.438	4.954	1.149	1.921	2.955	57	0.983	0	0	55	0.948	0	0
APOA2	9.321	16.355	29.448	11.859	23.282	55.607	57	0.983	1	0.018	57	0.983	3	0.053
APOA4	3.039	4.889	7.442	2.449	4.473	8.367	58	1	0	0	58	1	2	0.034	2	3.738	9.867	4.297	6.089
APOA5	0	0	0	0	0	0	0	0	0	NaN	1	0.017	1	1
APOB	0.214	0.398	0.831	0.69	1.383	2.148	57	0.983	1	0.018	58	1	3	0.052
APOBEC3B	0	0	0	0	0	0	1	0.017	1	1	3	0.052	3	1
APOBEC3C	0	0	0.167	0	0	0.197	20	0.345	20	1	20	0.345	20	1
APOBEC3D	0	0	0	0	0	0	1	0.017	1	1	0	0	0	NaN
APOBEC3F	0	0	0	0	0	0	11	0.19	11	1	5	0.086	5	1
APOBEC3G	0	0	0.056	0	0	0.044	20	0.345	20	1	20	0.345	20	1	1	0.124	0.019	0.011	0.091
THBS2	0	0	0	0	0	0.074	1	0.017	1	1	16	0.276	16	1						1	0.336	0.295	0.003
UBA52	0	0	24.265	0	0	0.865	16	0.276	16	1	16	0.276	16	1						1	113.452	6.741	11.284
APOC2	0	0	1.169	1.125	2.539	5.438	25	0.431	1	0.04	47	0.81	7	0.149
APOC3	1.713	2.728	5.139	3.409	5.553	9.694	55	0.948	1	0.018	56	0.966	0	0
APOC4	0	0	0	0	0	0	0	0	0	NaN	2	0.034	2	1
APOD	2.123	3.388	4.18	3.924	5.66	8.919	54	0.931	9	0.167	57	0.983	31	0.544
APOE	0.535	1.101	1.943	1.557	2.676	4.882	57	0.983	0	0	58	1	3	0.052
APOF	0	0	0	0	0	0	0	0	0	NaN	3	0.052	3	1
ZFP36L2	0	0	0	0	0	0.016	8	0.138	1	0.125	16	0.276	3	0.188						1	0.103	0.002	0.019
APOL1	0	0.036	0.149	0.045	0.17	0.325	30	0.517	1	0.033	44	0.759	6	0.136
ESF1	0	0	0	0	0	0.019	2	0.034	2	1	17	0.293	17	1						1	0.639	0.044	0.011
APOL3	0	0	0.117	0	0	0.066	19	0.328	5	0.263	22	0.379	5	0.227	4	0.143	0	0.01	0.306
APOL6	0	0	0	0	0	0	1	0.017	1	1	1	0.017	1	1
APOM	0	0	0	0	0	0.443	11	0.19	11	1	26	0.448	26	1
APOO	0.553	1.201	2.56	0	0.376	0.949	51	0.879	0	0	42	0.724	0	0
APOOL	0.65	1.857	3.234	0.194	0.672	1.252	55	0.948	0	0	53	0.914	0	0
APP	0	0	0.054	0	0.041	0.151	25	0.431	25	1	37	0.638	37	1
MAK16	0	0	0	0	0	0.014	10	0.172	10	1	17	0.293	17	1						1	1.408	0.261	0.164
APPL2	0.224	0.368	0.551	0.072	0.224	0.362	57	0.983	1	0.018	51	0.879	0	0
MED24	0	0	0	0	0	0.004	8	0.138	8	1	17	0.293	17	1						1	0.064	0.007	0.002
APTX	0	0	0	0	0	0	1	0.017	1	1	0	0	0	NaN
AQP1	0	0	0	0	0	0	3	0.052	3	1	4	0.069	4	1
AQP4	0	0	0.439	0	0	0	19	0.328	0	0	2	0.034	0	0
AQP5	0	0	0	0	0	0	0	0	0	NaN	3	0.052	3	1
AQR	0.02	0.044	0.078	0.016	0.051	0.121	50	0.862	1	0.02	49	0.845	4	0.082
ARAF	0.076	0.125	0.206	0.03	0.086	0.178	53	0.914	0	0	49	0.845	1	0.02
ARAP1	0	0.019	0.068	0.008	0.066	0.151	37	0.638	6	0.162	45	0.776	12	0.267
ARAP3	0	0	0	0	0	0	0	0	0	NaN	6	0.103	6	1
MICAL2	0	0	0	0	0	0.012	1	0.017	1	1	17	0.293	17	1						1	0.103	0.014	0.002
ARF1	0	0	26.635	0	0	9.086	16	0.276	0	0	16	0.276	0	0
ARF3	0	0	0	0	0	0	1	0.017	1	1	1	0.017	1	1
PIP5K1A	0	0	0	0	0	0.003	9	0.155	3	0.333	17	0.293	5	0.294						1	0.071	0	0.006
POLR1B	0	0	0	0	0	0.011	4	0.069	4	1	17	0.293	17	1						1	0.097	0.013	0.006
ARF6	5.986	9.877	13.853	3.212	4.989	7.87	57	0.983	0	0	58	1	0	0
ARFGAP1	0.241	0.452	1.186	0.249	0.636	2.291	56	0.966	0	0	56	0.966	0	0
ARFGAP2	0.336	0.515	0.889	0.186	0.389	0.728	57	0.983	0	0	55	0.948	0	0
ARFGAP3	0.156	0.318	0.662	0.074	0.232	0.533	57	0.983	0	0	49	0.845	0	0
ARFGEF1	0.168	0.228	0.316	0.112	0.226	0.354	57	0.983	0	0	56	0.966	1	0.018
ARFGEF2	0.159	0.296	0.509	0.148	0.277	0.486	57	0.983	0	0	57	0.983	0	0
ARFIP1	1.563	2.286	2.813	0.926	1.7	3.017	58	1	0	0	58	1	1	0.017
ARFIP2	0.312	0.598	1.06	0.19	0.477	0.786	54	0.931	0	0	54	0.931	0	0
PPHLN1	0	0	0	0	0	0.014	14	0.241	14	1	17	0.293	17	1						1	0.094	0.014	0.011
PRRC2B	0	0	0	0	0	0.004	3	0.052	3	1	17	0.293	17	1						1	0.032	0.001	0.007
ARG2	0	0	0	0	0	0	0	0	0	NaN	2	0.034	2	1
ARGLU1	0	0	0.558	0	0.046	0.655	24	0.414	0	0	29	0.5	4	0.138	4	0.063	0.557	0.181	0.806
ARHGAP1	4.004	5.18	6.878	3.078	4.649	6.502	58	1	0	0	58	1	0	0
ARHGAP10	0	0	0.016	0	0	0	22	0.379	0	0	14	0.241	0	0
ARHGAP12	0.05	0.096	0.182	0	0.038	0.113	50	0.862	0	0	37	0.638	0	0
ARHGAP15	0	0	0	0	0	0	9	0.155	9	1	10	0.172	10	1	1	0.032	0	0.001	0.023
ARHGAP17	0.212	0.349	0.514	0.111	0.244	0.408	58	1	2	0.034	58	1	0	0
ARHGAP18	0.24	0.439	0.682	0.114	0.273	0.452	56	0.966	0	0	54	0.931	0	0
ARHGAP21	0	0	0.008	0	0	0.002	24	0.414	3	0.125	16	0.276	1	0.062
ARHGAP24	0	0	0	0	0	0	2	0.034	2	1	1	0.017	1	1
ARHGAP25	0	0.093	0.271	0.044	0.113	0.245	42	0.724	4	0.095	47	0.81	5	0.106
ARHGAP26	0.001	0.019	0.038	0	0.01	0.037	43	0.741	3	0.07	33	0.569	4	0.121
ARHGAP27	0	0	0	0	0	0	10	0.172	10	1	11	0.19	11	1
ARHGAP29	0	0	0	0	0	0	0	0	0	NaN	1	0.017	1	1
ARHGAP30	0	0	0.017	0	0	0.019	21	0.362	5	0.238	25	0.431	3	0.12
ARHGAP31	0	0	0	0	0	0	4	0.069	4	1	3	0.052	3	1
ARHGAP32	0	0	0	0	0	0	6	0.103	4	0.667	7	0.121	3	0.429
ARHGAP35	0.004	0.014	0.028	0.003	0.02	0.107	46	0.793	2	0.043	47	0.81	3	0.064
RAB44	0	0	0	0	0	0.014	7	0.121	7	1	17	0.293	17	1						2	0.041	0.119	0.009
ARHGAP42	0	0	0	0	0	0	1	0.017	1	1	2	0.034	2	1
ARHGAP44	0	0	0	0	0	0	4	0.069	4	1	0	0	0	NaN
RASAL2	0	0	0	0	0	0.007	4	0.069	4	1	17	0.293	17	1						1	0.024	0.002	0.004
ARHGAP6	0	0	0	0	0	0	1	0.017	1	1	1	0.017	1	1
ARHGAP8	0	0	0	0	0	0	2	0.034	2	1	7	0.121	7	1
ARHGAP9	0	0	0	0	0	0.016	10	0.172	10	1	15	0.259	15	1
ARHGDIA	36.992	49.558	70.89	30.824	44.939	57.842	58	1	0	0	58	1	0	0
ARHGDIB	8.604	22.137	32.688	14.894	28.022	46.821	58	1	0	0	58	1	0	0	4	35.4	20.622	15.796	46.144
ARHGEF1	0.463	0.825	1.428	0.549	0.941	1.764	57	0.983	2	0.035	58	1	4	0.069
ARHGEF10	0	0	0	0	0	0.004	14	0.241	14	1	16	0.276	16	1
ARHGEF10L	0	0.023	0.057	0	0.012	0.05	40	0.69	3	0.075	31	0.534	2	0.065
ARHGEF11	0.004	0.014	0.038	0.001	0.014	0.056	49	0.845	1	0.02	43	0.741	5	0.116
ARHGEF12	0.029	0.046	0.1	0.012	0.05	0.075	50	0.862	1	0.02	50	0.862	1	0.02
ARHGEF16	0.204	0.385	0.574	0.096	0.294	0.642	56	0.966	0	0	53	0.914	1	0.019
ARHGEF17	0	0	0.004	0	0	0.01	17	0.293	0	0	23	0.397	2	0.087
ARHGEF18	0	0	0	0	0	0.023	13	0.224	5	0.385	21	0.362	5	0.238
ARHGEF2	0.043	0.14	0.28	0.103	0.238	0.38	54	0.931	1	0.019	56	0.966	1	0.018
ARHGEF25	0	0	0	0	0	0	0	0	0	NaN	1	0.017	1	1
ARHGEF28	0	0	0	0	0	0	11	0.19	2	0.182	4	0.069	0	0
ARHGEF35	0	0	0	0	0	0	7	0.121	7	1	11	0.19	11	1
ARHGEF37	0	0.085	0.254	0	0	0.057	39	0.672	1	0.026	18	0.31	0	0
ARHGEF4	0	0	0	0	0	0	1	0.017	1	1	0	0	0	NaN
ARHGEF40	0	0	0.024	0	0	0.011	27	0.466	1	0.037	20	0.345	0	0
ARHGEF5	0	0	0	0	0	0	5	0.086	5	1	1	0.017	1	1
ARHGEF6	0.037	0.084	0.136	0.026	0.063	0.128	46	0.793	0	0	46	0.793	0	0
ARHGEF7	0.152	0.288	0.618	0.092	0.259	0.514	56	0.966	0	0	55	0.948	2	0.036
SP1	0	0	0	0	0	0.038	14	0.241	14	1	17	0.293	17	1						1	0.079	0.003	0.032
SQLE	0	0	0.014	0	0	0.027	17	0.293	0	0	17	0.293	2	0.118						1	0.321	0.017	0.03
ARID2	0	0	0	0	0	0	11	0.19	11	1	12	0.207	12	1
ARID3A	0	0	0	0	0	0	0	0	0	NaN	5	0.086	5	1
ARID3B	0	0	0	0	0	0	0	0	0	NaN	2	0.034	2	1
ARID4A	0	0	0	0	0	0	3	0.052	3	1	0	0	0	NaN
ARID4B	0	0	0	0	0	0	2	0.034	2	1	4	0.069	4	1
ARIH1	0.129	0.232	0.381	0.083	0.217	0.368	56	0.966	1	0.018	51	0.879	2	0.039
ARIH2	0	0	0.001	0	0	0	15	0.259	15	1	14	0.241	14	1
SUMO3	0	0	7.019	0	0	4.963	18	0.31	18	1	17	0.293	17	1						3	0	0.269	4.933
ARL14EP	0	0	0	0	0	0	0	0	0	NaN	1	0.017	1	1
ARL15	0	0	0	0	0	0	10	0.172	2	0.2	7	0.121	2	0.286
ARL2	0	0.356	0.758	0	0.376	0.748	41	0.707	1	0.024	41	0.707	1	0.024
ARL2BP	0	0	0.125	0	0	0	23	0.397	1	0.043	14	0.241	2	0.143
ARL3	0.742	1.122	1.584	0.404	0.888	1.488	58	1	0	0	55	0.948	1	0.018	1	2.293	1.553	1.136	1.057
ARL5A	0	0	0	0	0	0	0	0	0	NaN	1	0.017	1	1
ARL5B	0	0	0	0	0	0	0	0	0	NaN	2	0.034	2	1
ARL6	0	0	0	0	0	0	1	0.017	1	1	1	0.017	1	1
ARL6IP1	0	0	0	0	0	0	11	0.19	11	1	14	0.241	14	1
ARL6IP4	0	0	0.238	0	0	0.298	27	0.466	1	0.037	23	0.397	2	0.087
ARL6IP5	4.049	7.497	12.722	2.589	6.188	13.558	55	0.948	0	0	56	0.966	0	0
ARL6IP6	0	0	0	0	0	0	5	0.086	5	1	4	0.069	4	1
ARL8A	1.023	1.972	2.559	1.141	1.652	2.194	54	0.931	2	0.037	55	0.948	0	0
ARL8B	1.409	2.13	2.762	1.655	2.146	3.085	58	1	0	0	58	1	0	0
ARMC1	0	0.466	0.796	0	0.016	0.408	42	0.724	0	0	29	0.5	0	0
ARMC10	0.089	0.172	0.357	0.008	0.182	0.369	48	0.828	0	0	44	0.759	0	0
ARMC6	0	0	0	0	0	0.016	8	0.138	8	1	19	0.328	19	1
ARMC8	0	0.046	0.123	0.031	0.072	0.128	41	0.707	2	0.049	49	0.845	1	0.02
ARMC9	0	0	0	0	0	0	1	0.017	1	1	4	0.069	4	1
ARMCX1	0	0	0	0	0	0	4	0.069	0	0	1	0.017	0	0
ARMCX2	0	0	0	0	0	0	9	0.155	1	0.111	5	0.086	1	0.2
ARMCX3	0.14	0.284	0.53	0.056	0.301	0.862	47	0.81	1	0.021	48	0.828	3	0.062
ARNT	0	0	0	0	0	0	1	0.017	1	1	4	0.069	4	1
ARPC1A	3.177	4.394	6.266	1.234	2.349	4.128	58	1	1	0.017	58	1	0	0
ARPC1B	3.58	6.072	9.065	4.703	6.347	8.859	58	1	0	0	58	1	4	0.069
ARPC2	12.783	16.776	21.55	13.11	17.365	23.219	58	1	0	0	58	1	0	0
ARPC3	7.479	10.568	14.745	6.511	10.05	13.64	57	0.983	0	0	58	1	0	0
ARPC4	11.45	15.777	20.462	9.375	17.284	23.749	58	1	0	0	58	1	0	0
ARPC4-TTLL3	0	0	0	0	0	0	0	0	0	NaN	1	0.017	1	1
ARPC5	5.937	9.317	11.739	6.835	10.541	15.174	58	1	0	0	57	0.983	0	0	4	8.169	10.874	7.659	14.005
ARPC5L	2.934	4.391	6.087	2.009	2.978	4.486	57	0.983	0	0	58	1	0	0
ARPP19	0	0.234	1.225	0	0.18	1.111	33	0.569	0	0	31	0.534	0	0
ARRB1	0.683	0.921	1.463	0.196	0.508	1.081	56	0.966	0	0	51	0.879	0	0
ARRB2	0	0.047	0.128	0.022	0.114	0.25	38	0.655	3	0.079	48	0.828	7	0.146
ARRDC1	0	0	0	0	0	0	3	0.052	3	1	9	0.155	9	1
ARSA	0.305	0.607	1.22	0.069	0.281	0.545	55	0.948	0	0	51	0.879	1	0.02
ARSB	0	0.014	0.064	0	0.022	0.06	30	0.517	3	0.1	33	0.569	2	0.061
ARSD	0	0	0.056	0	0	0	27	0.466	0	0	11	0.19	0	0
ARSE	0	0	0	0	0	0	0	0	0	NaN	6	0.103	6	1
ARSF	0	0	0	0	0	0	1	0.017	1	1	0	0	0	NaN
ARVCF	0	0	0	0	0	0	6	0.103	2	0.333	4	0.069	1	0.25
AS3MT	0	0	0	0	0	0	0	0	0	NaN	1	0.017	1	1
ASAH1	4.265	6.824	9.501	3.428	5.596	8.744	58	1	0	0	58	1	0	0
ASAH2	0	0	0	0	0	0	1	0.017	1	1	2	0.034	2	1
ASAP1	0	0.004	0.023	0	0.022	0.047	31	0.534	2	0.065	41	0.707	11	0.268
ASAP2	0.012	0.036	0.085	0	0.024	0.09	46	0.793	0	0	38	0.655	0	0	3	0.068	0.05	0.087	0.016
ASAP3	0	0	0	0	0	0	8	0.138	8	1	2	0.034	2	1
ASB9	0	0	0	0	0	0	10	0.172	10	1	2	0.034	2	1
ASCC1	0	0	0.068	0	0	0.091	23	0.397	0	0	20	0.345	3	0.15
TMA16	0	0	0.158	0	0	0.103	22	0.379	0	0	17	0.293	0	0						1	0.174	0	0.066
ASCC3	0.036	0.078	0.148	0.038	0.101	0.228	57	0.983	4	0.07	54	0.931	3	0.056
ASF1A	0	0	0	0	0	0	9	0.155	9	1	10	0.172	10	1
ASF1B	0	0	0	0	0	0	1	0.017	1	1	2	0.034	2	1
ASH2L	0	0.044	0.123	0	0.058	0.174	39	0.672	1	0.026	42	0.724	7	0.167
USP3	0	0	0	0	0	0.018	13	0.224	13	1	17	0.293	17	1						1	0.096	0.026	0.004
ASMTL	0.065	0.178	0.36	0.024	0.128	0.377	53	0.914	4	0.075	45	0.776	8	0.178
C19orf43	0	0	0.128	0	0	0.161	17	0.293	0	0	18	0.31	2	0.111						1	0.63	0.049	0.119
ASNS	0.134	0.316	0.602	0.053	0.243	0.552	55	0.948	1	0.018	49	0.845	1	0.02
ASPA	0	0	0	0	0	0	13	0.224	3	0.231	0	0	0	NaN
ASPG	0	0	0	0	0	0	2	0.034	2	1	2	0.034	2	1
ASPH	2.062	3.301	5.391	1.005	2.003	4.85	58	1	0	0	58	1	0	0
ASPHD2	0	0	0	0	0	0	0	0	0	NaN	1	0.017	1	1
ASPM	0	0	0	0	0	0	1	0.017	1	1	0	0	0	NaN
ASPN	1.169	3.297	8.177	0.329	0.849	2.79	54	0.931	0	0	51	0.879	0	0
ASPRV1	0	0	0	0	0	0	0	0	0	NaN	1	0.017	1	1
CLSTN1	0	0	0	0	0	0.012	11	0.19	11	1	18	0.31	18	1						1	0.093	0.03	0.009
ASRGL1	0.003	0.255	0.518	0	0.1	0.323	43	0.741	2	0.047	36	0.621	0	0
ASS1	0.902	1.745	3.038	0.96	2.357	4.372	57	0.983	1	0.018	56	0.966	8	0.143	2	1.269	4.233	1.866	2.252
FSTL1	0	0	0	0	0	0.027	1	0.017	1	1	18	0.31	18	1						2	0.117	0.158	0.003
ATAD1	0.103	0.246	0.444	0	0.192	0.405	48	0.828	0	0	40	0.69	1	0.025
GEMIN4	0	0	0	0	0	0.014	10	0.172	10	1	18	0.31	18	1						1	0.08	0.014	0.01
ATAD2B	0	0	0	0	0	0	0	0	0	NaN	4	0.069	4	1						1	0.002	0	0
ATAD3A	0.578	0.839	1.297	0.442	0.905	1.382	57	0.983	0	0	56	0.966	1	0.018
ATAD3B	0	0	0	0	0	0.373	8	0.138	8	1	23	0.397	23	1
ATAD5	0	0	0	0	0	0	0	0	0	NaN	1	0.017	1	1
ATAT1	0	0	0	0	0	0	0	0	0	NaN	1	0.017	1	1
INTS9	0	0	0.01	0	0	0.017	15	0.259	8	0.533	18	0.31	10	0.556						1	0.065	0.01	0.008
ATF1	0	0	0	0	0	0	4	0.069	1	0.25	3	0.052	3	1
ATF2	0	0	0	0	0	0	7	0.121	7	1	5	0.086	5	1
ATF6B	0	0	0	0	0	0	0	0	0	NaN	1	0.017	1	1
ATF7	0	0	0	0	0	0	5	0.086	5	1	2	0.034	2	1
ATF7IP	0	0	0	0	0	0	5	0.086	5	1	9	0.155	9	1						1	0.027	0.001	0.001
ATG12	0	0	0	0	0	0	2	0.034	2	1	1	0.017	1	1	1	0.186	0	0	0
ATG13	0	0	0	0	0	0	1	0.017	1	1	2	0.034	2	1
ATG16L1	0	0.081	0.169	0	0.039	0.12	40	0.69	1	0.025	33	0.569	1	0.03
ATG2A	0	0	0	0	0	0	4	0.069	4	1	6	0.103	6	1
ATG2B	0	0	0	0	0	0	6	0.103	6	1	5	0.086	5	1
ATG3	0.751	1.14	1.529	0.781	1.099	1.494	55	0.948	0	0	57	0.983	0	0	1	1.961	1.588	0.956	1.172
ATG4A	0	0	0	0	0	0	0	0	0	NaN	2	0.034	2	1
ATG4B	0.035	0.088	0.164	0.027	0.099	0.204	45	0.776	0	0	45	0.776	4	0.089
ATG4C	0	0	0	0	0	0	5	0.086	5	1	5	0.086	5	1
ATG5	0.159	0.316	0.635	0.043	0.197	0.66	50	0.862	1	0.02	47	0.81	1	0.021
ATG7	0.207	0.382	0.593	0.189	0.294	0.454	57	0.983	0	0	58	1	1	0.017	1	0.761	0.532	0.412	0.287
ATG9A	0	0.004	0.028	0	0.004	0.048	29	0.5	1	0.034	29	0.5	0	0
ATHL1	0	0	0	0	0	0	0	0	0	NaN	1	0.017	1	1
KRR1	0	0	0	0	0	0.082	10	0.172	5	0.5	18	0.31	10	0.556	1	0.291	0.024	0.009	0.048	1	0.483	0.03	0.1
ATL1	0	0	0.029	0	0	0	23	0.397	6	0.261	13	0.224	4	0.308
ATL2	0.004	0.052	0.115	0.002	0.085	0.192	43	0.741	0	0	43	0.741	2	0.047
ATL3	1.362	1.72	2.233	1.136	1.592	2.494	57	0.983	0	0	58	1	0	0
ATM	0.002	0.015	0.039	0	0.01	0.024	45	0.776	1	0.022	39	0.672	1	0.026
ATN1	0	0	0	0	0	0	0	0	0	NaN	1	0.017	1	1
ATOX1	2.018	3.927	6.009	0.073	3.184	5.209	49	0.845	1	0.02	43	0.741	2	0.047
ATP11A	0	0	0	0	0	0.019	0	0	0	NaN	19	0.328	19	1
ATP11B	0	0	0.026	0	0	0.046	26	0.448	0	0	28	0.483	2	0.071
ATP11C	0	0	0	0	0	0	2	0.034	2	1	7	0.121	7	1
ATP12A	0	0	0	0	0	0	7	0.121	3	0.429	2	0.034	0	0
ATP13A1	0.303	0.55	0.862	0.178	0.476	0.814	57	0.983	1	0.018	56	0.966	1	0.018
ATP13A3	0	0	0	0	0	0	1	0.017	1	1	5	0.086	5	1
ATP13A4	0	0	0	0	0	0	1	0.017	1	1	0	0	0	NaN
ATP1A1	8.375	11.219	17.638	5.555	9.244	13.104	58	1	0	0	58	1	1	0.017
ATP1A2	0	0	1.378	0	0	0	21	0.362	0	0	8	0.138	0	0
ATP1A3	0	0	0	0	0	0	11	0.19	0	0	7	0.121	0	0
ATP1A4	0	0	0	0	0	0	1	0.017	1	1	0	0	0	NaN
LYRM7	0	0.284	1.182	0	0	0.216	30	0.517	1	0.033	18	0.31	1	0.056						1	1.21	0.225	0.13
ATP1B3	0.535	0.942	1.91	0.523	1.064	2.721	52	0.897	0	0	56	0.966	1	0.018
ATP2A1	0	0	1.073	0	0	0.746	24	0.414	0	0	23	0.397	0	0	1	1.45	0.187	0.311	0.674
ATP2A2	2.357	3.821	5.284	1.607	4.04	6.286	57	0.983	0	0	58	1	1	0.017
ATP2A3	0.844	2.479	3.94	0.728	1.785	2.882	56	0.966	0	0	58	1	0	0
ATP2B1	0.193	0.296	0.503	0.123	0.218	0.34	56	0.966	0	0	53	0.914	0	0
ATP2B2	0	0	0.056	0	0	0	20	0.345	1	0.05	12	0.207	0	0
ATP2B3	0	0	0	0	0	0	1	0.017	1	1	1	0.017	1	1
ATP2B4	0.128	0.234	0.416	0.142	0.254	0.351	58	1	0	0	58	1	0	0
ATP2C1	0.004	0.048	0.103	0	0.06	0.158	43	0.741	2	0.047	38	0.655	1	0.026
ATP2C2	0	0	0	0	0	0	2	0.034	2	1	1	0.017	1	1
ATP4A	0.25	9.847	39.577	0	0.174	1.181	46	0.793	0	0	34	0.586	0	0
ATP4B	0	5.944	36.201	0	0	0.417	37	0.638	0	0	16	0.276	0	0
NPM3	0	0	0.08	0	0	0.179	17	0.293	17	1	18	0.31	18	1						1	2.494	0.052	0.146
NXN	0	0	0.068	0	0	0.036	24	0.414	7	0.292	18	0.31	8	0.444						1	0.212	0.014	0.048
PACS2	0	0	0.027	0	0	0.01	23	0.397	1	0.043	18	0.31	1	0.056						1	0.069	0.002	0.01
RBM19	0	0	0	0	0	0.005	13	0.224	2	0.154	18	0.31	9	0.5						1	0.063	0.009	0.006
ATP5E	0	0	11.661	0	0	0	23	0.397	23	1	9	0.155	9	1
RBM33	0	0	0.009	0	0	0.013	17	0.293	2	0.118	18	0.31	1	0.056						1	0.055	0	0.007
ATP5H	22.102	37.508	63.461	5.742	17.117	25.13	57	0.983	0	0	58	1	0	0
ATP5I	35.645	71.559	99.867	14.296	26.352	37.98	58	1	0	0	57	0.983	0	0
SAP130	0	0	0.015	0	0	0.01	23	0.397	0	0	18	0.31	0	0						1	0.043	0.011	0.006
ATP5J2	0	6.49	15.684	0	2.604	7.27	36	0.621	0	0	30	0.517	0	0	3	5.825	5.923	17.794	1.757
UBE2C	0	0	0	0	0	0.164	0	0	0	NaN	18	0.31	18	1						1	1.069	0.064	0.192
ZNF143	0	0	0.017	0	0	0.015	18	0.31	2	0.111	18	0.31	3	0.167	1	0.062	0.012	0.007	0.012	1	0.047	0.001	0.01
ATP5S	0	0.167	0.377	0	0	0	36	0.621	0	0	13	0.224	0	0
ATP5SL	0	0	0	0	0	0	0	0	0	NaN	2	0.034	2	1
ATP6	0	0	0	0	0	0	9	0.155	9	1	5	0.086	5	1
ATP6AP1	0	0.078	0.145	0.058	0.128	0.231	37	0.638	1	0.027	44	0.759	2	0.045
ATP6AP2	0	0	0.04	0	0	0.198	17	0.293	1	0.059	23	0.397	7	0.304
ATP6V0A1	0.082	0.16	0.263	0.073	0.166	0.307	53	0.914	0	0	51	0.879	1	0.02
ATP6V0A2	0	0.029	0.066	0	0.021	0.078	38	0.655	0	0	33	0.569	0	0
ATP6V0D1	0.289	0.545	0.859	0.463	0.865	1.264	52	0.897	0	0	56	0.966	0	0
ATP6V1A	2.033	2.814	3.514	1.965	2.906	3.671	57	0.983	1	0.018	58	1	0	0
ATP6V1B1	0	0	0	0	0	0	0	0	0	NaN	1	0.017	1	1
ATP6V1B2	2.292	3.278	4.156	1.852	2.747	4.203	57	0.983	0	0	58	1	0	0
ATP6V1C1	0.394	0.637	0.909	0.365	0.682	1.017	56	0.966	1	0.018	58	1	2	0.034
ATP6V1C2	0	0	0	0	0	0	1	0.017	1	1	0	0	0	NaN
ATP6V1D	0.353	0.518	0.815	0.086	0.306	0.752	57	0.983	0	0	48	0.828	0	0
ATP6V1E1	2.002	3.514	5.044	1.749	2.81	4.915	57	0.983	0	0	58	1	0	0
CFP	0	0	0	0	0	0.088	6	0.103	6	1	19	0.328	19	1						2	0.073	0.497	0.011
ATP6V1G1	1.627	2.44	3.436	1.503	2.346	3.47	57	0.983	0	0	56	0.966	0	0	1	4.682	4.392	2.402	2.279
ATP6V1G2	0	0	0	0	0	0	3	0.052	3	1	1	0.017	1	1
CPSF4	0	0	0	0	0	0.072	12	0.207	12	1	19	0.328	19	1						1	0.325	0.035	0.048
ATP7A	0	0	0.028	0	0	0.012	26	0.448	5	0.192	22	0.379	4	0.182
ATP7B	0	0	0	0	0	0	1	0.017	1	1	2	0.034	2	1
ATP8	0	0	5.075	0	0	0	15	0.259	15	1	5	0.086	5	1
ATP8A1	0	0.002	0.029	0	0	0.028	29	0.5	2	0.069	21	0.362	2	0.095
CWC27	0	0	0	0	0	0.061	11	0.19	11	1	19	0.328	19	1						1	0.204	0.032	0.033
ATP8B2	0	0	0	0	0	0	0	0	0	NaN	1	0.017	1	1
ATP8B3	0	0	0	0	0	0	2	0.034	2	1	0	0	0	NaN
ATP9A	0	0.02	0.07	0	0.02	0.098	34	0.586	0	0	35	0.603	0	0
ATP9B	0	0	0.007	0	0	0.006	19	0.328	0	0	17	0.293	1	0.059
ATPAF1	0	0.106	0.359	0	0	0	32	0.552	2	0.062	12	0.207	1	0.083
ATPAF2	0.014	0.308	0.612	0	0.041	0.184	43	0.741	1	0.023	33	0.569	0	0
ATPIF1	0	0	0.017	0	0	0	16	0.276	16	1	11	0.19	11	1
ATR	0	0	0	0	0	0	0	0	0	NaN	2	0.034	2	1
ATRAID	0	0	0	0	0	0	0	0	0	NaN	1	0.017	1	1
ATRIP	0	0	0	0	0	0	0	0	0	NaN	2	0.034	2	1
ATRN	0.011	0.038	0.074	0.008	0.028	0.055	48	0.828	11	0.229	49	0.845	8	0.163
ATRX	0	0.01	0.037	0	0.011	0.026	40	0.69	2	0.05	39	0.672	4	0.103
ATXN1	0	0	0	0	0	0	1	0.017	1	1	0	0	0	NaN
GSPT2	0	0	0.665	0	0	0.459	22	0.379	13	0.591	19	0.328	10	0.526						1	0.805	0.106	0.236
ATXN2	0	0.024	0.052	0	0.018	0.077	35	0.603	1	0.029	34	0.586	1	0.029
ATXN2L	0.18	0.31	0.445	0.264	0.468	0.711	55	0.948	0	0	57	0.983	0	0
ATXN3	0	0.084	0.224	0	0.029	0.167	35	0.603	1	0.029	32	0.552	0	0
ATXN7L3B	0	0	0	0	0	0	9	0.155	9	1	9	0.155	9	1
AUH	0.51	1.486	4.471	0	0.224	0.73	55	0.948	0	0	35	0.603	0	0	3	0.808	2.056	3.94	1.446
KIF4A	0	0	0	0	0	0.02	1	0.017	1	1	19	0.328	19	1						1	0.14	0.043	0.009
AURKA	0	0	0	0	0	0	0	0	0	NaN	7	0.121	7	1
AURKB	0	0	0	0	0	0	1	0.017	1	1	7	0.121	7	1						1	0.096	0	0
AVEN	0	0	0	0	0	0	7	0.121	7	1	3	0.052	3	1						1	0.012	0	0
AVIL	0	0	0	0	0	0	2	0.034	2	1	0	0	0	NaN	1	0.041	0	0	0
AVL9	0	0.083	0.49	0.013	0.108	0.288	42	0.724	0	0	44	0.759	0	0
AXL	0	0	0	0	0	0	0	0	0	NaN	1	0.017	1	1
AZGP1	3.074	5.737	7.696	2.664	4.37	5.689	58	1	0	0	58	1	0	0
AZI1	0	0	0	0	0	0	4	0.069	4	1	7	0.121	7	1
LRWD1	0	0	0	0	0	0.012	11	0.19	7	0.636	19	0.328	5	0.263	1	0.107	0.02	0.008	0.016	1	0.069	0.004	0.007
B2M	41.115	74.78	116.98	29.264	50.165	80.015	58	1	1	0.017	58	1	1	0.017
B3GALT5	0	0	0.066	0	0	0	20	0.345	2	0.1	8	0.138	0	0	1	0.289	0.134	0.007	0.094
B3GALT6	0	0	0	0	0	0	0	0	0	NaN	4	0.069	4	1
B3GALTL	0	0	0	0	0	0	1	0.017	1	1	5	0.086	5	1						1	0.049	0.005	0.003
B3GAT3	0	0	0	0	0	0	13	0.224	1	0.077	6	0.103	2	0.333
B3GNT1	0	0	0.059	0	0	0.088	20	0.345	0	0	20	0.345	0	0
B3GNT2	0	0	0	0	0	0	1	0.017	1	1	4	0.069	4	1
B3GNT3	0.121	0.259	0.563	0	0.128	0.368	51	0.879	0	0	37	0.638	0	0
B3GNT6	0	0	0	0	0	0.022	7	0.121	7	1	18	0.31	18	1
B3GNT7	0	0	0.121	0	0	0.157	25	0.431	0	0	21	0.362	1	0.048
B4GALNT2	0	0	0	0	0	0	5	0.086	5	1	0	0	0	NaN
B4GALNT3	0.01	0.052	0.136	0	0	0.074	44	0.759	0	0	22	0.379	0	0	3	0.117	0.057	0.146	0.031
B4GALT1	0.228	0.414	0.645	0.152	0.358	0.583	56	0.966	0	0	55	0.948	0	0
B4GALT3	0	0	0	0	0	0	3	0.052	3	1	3	0.052	3	1
B4GALT4	0	0	0.173	0	0	0.094	25	0.431	0	0	25	0.431	0	0
B4GALT5	0	0	0	0	0	0	0	0	0	NaN	4	0.069	4	1
BAAT	0	0	0	0	0	0	0	0	0	NaN	1	0.017	1	1
BABAM1	0	0.068	0.144	0	0.042	0.113	40	0.69	2	0.05	35	0.603	2	0.057
BACE2	0	0	0.043	0	0	0	18	0.31	1	0.056	14	0.241	1	0.071
BACH1	0	0	0	0	0	0	2	0.034	2	1	1	0.017	1	1
BAD	0	0	0.211	0	0	0.083	25	0.431	0	0	18	0.31	0	0
BAG1	0	0	0.12	0	0	0.154	20	0.345	1	0.05	21	0.362	2	0.095
BAG2	0	0.196	0.419	0	0.153	0.66	37	0.638	1	0.027	39	0.672	5	0.128
BAG3	0.197	0.279	0.517	0.156	0.301	0.625	58	1	0	0	57	0.983	0	0
BAG4	0	0	0.048	0	0	0.034	24	0.414	0	0	21	0.362	0	0
BAG5	0.082	0.156	0.301	0.041	0.144	0.3	50	0.862	3	0.06	50	0.862	2	0.04	2	0.266	2.096	0.22	0.138
BAG6	0.22	0.374	0.486	0.242	0.41	0.621	57	0.983	0	0	58	1	1	0.017
BAIAP2	0.086	0.241	0.533	0.056	0.176	0.454	52	0.897	0	0	45	0.776	0	0	1	0.85	0.135	0.634	0.177
BAIAP2L1	0.314	0.528	0.655	0.117	0.382	0.646	58	1	0	0	52	0.897	1	0.019
BAIAP2L2	0	0	0	0	0	0	2	0.034	2	1	3	0.052	3	1
BAK1	0	0.238	0.476	0	0.231	0.474	39	0.672	0	0	37	0.638	0	0
BANF1	2.468	4.325	11.319	3.125	5.53	13.201	55	0.948	0	0	56	0.966	0	0
BANK1	0	0	0	0	0	0	4	0.069	4	1	2	0.034	2	1
BASP1	1.965	3.558	6.316	2.443	4.999	7.681	58	1	0	0	58	1	1	0.017
BAX	2.111	3.077	4.473	2.515	3.842	5.638	56	0.966	0	0	57	0.983	1	0.018
BAZ1A	0	0	0.007	0	0.007	0.027	27	0.466	7	0.259	38	0.655	17	0.447
BAZ1B	0.014	0.034	0.094	0.02	0.064	0.152	48	0.828	1	0.021	51	0.879	5	0.098
BAZ2A	0	0	0	0	0	0.002	11	0.19	3	0.273	15	0.259	9	0.6
BBOX1	0	0	0	0	0	0	2	0.034	2	1	1	0.017	1	1
BCAM	0.162	0.349	0.698	0.051	0.229	0.787	55	0.948	0	0	54	0.931	0	0
BCAP29	0	0	0.164	0	0.016	0.132	26	0.448	3	0.115	30	0.517	2	0.067
BCAP31	4.349	6.851	9.784	3.814	7.486	11.538	56	0.966	0	0	58	1	0	0
CC1	0	0	0.024	0	0	0.025	26	0.448	2	0.077	19	0.328	2	0.105						1	0.092	0.002	0.019
BCAR3	0	0	0	0	0	0	2	0.034	2	1	4	0.069	4	1
BCAS1	6.294	15.451	26.568	0.245	7.226	15.242	56	0.966	1	0.018	51	0.879	0	0
BCAS2	0.447	0.74	1.641	0.38	0.865	1.612	51	0.879	0	0	54	0.931	1	0.019
BCAS3	0	0	0.028	0	0	0.014	27	0.466	1	0.037	19	0.328	2	0.105
BCAT1	0	0	0	0	0	0	1	0.017	1	1	8	0.138	8	1
NLRC4	0	0	0	0	0	0.009	3	0.052	3	1	19	0.328	19	1						2	0.008	0.091	0.016
BCCIP	0.141	0.302	0.717	0.199	0.558	1.426	52	0.897	7	0.135	50	0.862	10	0.2
BCHE	0	0	0	0	0	0	0	0	0	NaN	1	0.017	1	1
BCKDHA	0.477	1.555	3.846	0.123	0.334	0.649	54	0.931	0	0	46	0.793	0	0
BCKDHB	0.08	0.958	2.927	0	0.083	0.632	44	0.759	3	0.068	32	0.552	0	0	3	1.091	0.781	3.776	0.328
BCKDK	0.002	0.284	0.666	0	0.097	0.34	43	0.741	0	0	37	0.638	0	0
BCL10	0	0	0.823	0	0	0.314	24	0.414	1	0.042	22	0.379	0	0
BCL11B	0	0	0	0	0	0	1	0.017	1	1	0	0	0	NaN
BCL2	0	0	0	0	0	0	1	0.017	1	1	1	0.017	1	1
BCL2L1	0	0	0.401	0	0.258	0.76	25	0.431	1	0.04	41	0.707	2	0.049
BCL2L13	0.577	0.851	1.81	0.326	0.654	1.284	56	0.966	0	0	55	0.948	0	0
BCL2L14	0	0	0.043	0	0	0.045	24	0.414	0	0	23	0.397	2	0.087
BCL2L15	0	0.902	2.01	0	0.692	1.995	35	0.603	0	0	32	0.552	0	0
BCL3	0	0	0	0	0	0	1	0.017	1	1	4	0.069	4	1
BCL7A	0	0	0	0	0	0	0	0	0	NaN	1	0.017	1	1
BCL7B	0	0	0	0	0	0	1	0.017	1	1	1	0.017	1	1
BCL7C	0	0	0	0	0	0	9	0.155	9	1	6	0.103	6	1
BCL9L	0	0	0	0	0	0	2	0.034	2	1	7	0.121	7	1						1	0.03	0	0.001
PLCB2	0	0	0.011	0	0	0.015	15	0.259	15	1	19	0.328	19	1						2	0	0.049	0.01
BCMO1	0	0	0	0	0	0	2	0.034	2	1	3	0.052	3	1
BCOR	0	0	0	0	0	0	0	0	0	NaN	1	0.017	1	1
BCR	0	0.03	0.048	0	0.022	0.062	40	0.69	0	0	41	0.707	0	0
BCS1L	0.088	0.432	1.227	0	0.12	0.43	50	0.862	2	0.04	40	0.69	2	0.05
BDH1	0.931	2.478	4.107	0.178	0.622	1.704	57	0.983	0	0	51	0.879	1	0.02
RASGRP2	0	0	0	0	0	0.027	4	0.069	4	1	19	0.328	19	1						2	0.018	0.14	0.006
BECN1	0	0	0	0	0	0	14	0.241	3	0.214	14	0.241	4	0.286
BEND3	0	0	0	0	0	0	1	0.017	1	1	2	0.034	2	1
BET1	0	0	0	0	0	0	11	0.19	11	1	11	0.19	11	1
BET1L	0	0	0.329	0	0.206	0.537	23	0.397	0	0	33	0.569	0	0
RFX1	0	0	0.009	0	0	0.007	17	0.293	4	0.235	19	0.328	4	0.211	1	0.012	0.008	0.001	0.009	1	0.028	0	0.003
BHLHA15	0	0	0	0	0	0	11	0.19	0	0	2	0.034	0	0
BHLHE40	0	0	0	0	0	0	0	0	0	NaN	1	0.017	1	1
BHMT	0	0	0.036	0	0	0	17	0.293	2	0.118	14	0.241	0	0
BICD1	0	0	0	0	0	0	0	0	0	NaN	1	0.017	1	1
BICD2	0	0	0	0	0	0	4	0.069	4	1	14	0.241	14	1
BID	0.576	1.174	1.995	0.956	1.558	2.246	53	0.914	0	0	56	0.966	0	0
BIN1	0.486	0.738	1.002	0.3	0.477	0.764	56	0.966	2	0.036	55	0.948	1	0.018
BIN2	0.031	0.169	0.271	0.03	0.134	0.298	44	0.759	3	0.068	47	0.81	4	0.085
BIN3	0	0	0.144	0	0	0	25	0.431	1	0.04	12	0.207	1	0.083
BIRC2	0	0	0	0	0	0	2	0.034	2	1	3	0.052	3	1
BIRC5	0	0	0	0	0	0	0	0	0	NaN	1	0.017	1	1
RTFDC1	0	0	0.032	0	0	0.052	18	0.31	1	0.056	19	0.328	5	0.263						1	0.296	0.005	0.031
BLK	0	0	0	0	0	0	4	0.069	4	1	5	0.086	5	1
BLM	0	0	0	0	0	0	0	0	0	NaN	1	0.017	1	1
BLMH	0.405	0.612	0.848	0.363	0.552	1.014	57	0.983	0	0	56	0.966	4	0.071
BLNK	0	0	0	0	0	0	8	0.138	8	1	5	0.086	5	1
BLOC1S1	0	0.438	0.837	0	0.275	0.574	42	0.724	1	0.024	40	0.69	0	0
BLOC1S2	0	0.356	1.238	0	0.282	1.232	35	0.603	2	0.057	31	0.534	0	0
BLOC1S3	0	0.126	0.294	0	0.082	0.244	41	0.707	0	0	38	0.655	0	0
BLOC1S4	0	0	0.173	0	0	0	22	0.379	1	0.045	14	0.241	1	0.071
BLOC1S5	0	0	0.195	0	0	0.172	23	0.397	2	0.087	21	0.362	1	0.048
BLOC1S6	0	0	0	0	0	0	5	0.086	5	1	8	0.138	8	1
BLVRA	1.454	2.317	3.22	1.41	2.167	3.839	57	0.983	0	0	58	1	1	0.017
TRUB1	0	0	0.01	0	0	0.129	15	0.259	5	0.333	19	0.328	7	0.368						1	1.588	0.011	0.329
BLZF1	0	0	0	0	0	0	0	0	0	NaN	2	0.034	2	1
BMP1	0	0	0	0	0	0	0	0	0	NaN	3	0.052	3	1
BMP2K	0	0	0.017	0	0	0.038	22	0.379	3	0.136	28	0.483	4	0.143
BMS1	0	0	0.021	0	0.012	0.038	26	0.448	5	0.192	39	0.672	8	0.205
BMX	0	0	0	0	0	0	0	0	0	NaN	1	0.017	1	1
UTP3	0	0	0	0	0	0.012	11	0.19	0	0	19	0.328	2	0.105						1	0.039	0.011	0.006
BNIP2	0	0	0	0	0	0.005	7	0.121	0	0	15	0.259	6	0.4
BNIPL	0	0	0	0	0	0	2	0.034	2	1	1	0.017	1	1
BOD1	0	0	0	0	0	0	10	0.172	10	1	4	0.069	4	1
BOD1L1	0	0	0.015	0	0.002	0.037	23	0.397	3	0.13	30	0.517	7	0.233
BOK	0	0	0	0	0	0	2	0.034	2	1	1	0.017	1	1
BOLA1	0	0	0	0	0	0	2	0.034	2	1	1	0.017	1	1
BOLA3	0	0	0.333	0	0	0.087	19	0.328	19	1	17	0.293	17	1
ALOX5AP	0	0	0	0	0	0.991	7	0.121	7	1	20	0.345	20	1	1	0.838	0	0.04	0.311	2	1.288	5.139	0.248
BPGM	0.188	0.33	0.613	0.292	0.55	0.842	54	0.931	3	0.056	54	0.931	4	0.074
BPHL	0.065	0.282	0.61	0	0.123	0.292	45	0.776	0	0	33	0.569	0	0
DDX51	0	0	0	0	0	0.09	12	0.207	1	0.083	20	0.345	3	0.15	1	0.218	0.069	0.012	0.001	1	0.294	0.006	0.05
BPIFA1	0	0	0	0	0	0	11	0.19	11	1	13	0.224	13	1
BPIFA2	0	0	0	0	0	0	1	0.017	1	1	2	0.034	2	1
BPIFB1	0.127	1.752	4.289	0.184	1.288	4.834	48	0.828	0	0	51	0.879	0	0	1	20.038	1.504	2.878	5.839
BPIFB2	0	0	0	0	0	0	2	0.034	2	1	1	0.017	1	1
BPNT1	2.153	3.257	4.548	0.978	2.532	4.5	58	1	2	0.034	58	1	2	0.034
BPTF	0	0	0	0	0	0.009	8	0.138	8	1	21	0.362	21	1
BRAF	0	0	0	0	0	0	14	0.241	0	0	14	0.241	0	0
BRAP	0	0	0.008	0	0	0.024	15	0.259	3	0.2	24	0.414	3	0.125
BRAT1	0	0	0.008	0	0.008	0.033	20	0.345	0	0	30	0.517	6	0.2
BRCC3	0.263	0.409	0.566	0.17	0.274	0.461	57	0.983	1	0.018	57	0.983	0	0
BRD1	0	0	0	0	0	0	0	0	0	NaN	1	0.017	1	1
BRD2	0	0.024	0.072	0	0.026	0.116	39	0.672	2	0.051	38	0.655	2	0.053	2	0.04	0.285	0.031	0.077
BRD3	0.013	0.047	0.087	0	0.038	0.097	47	0.81	0	0	42	0.724	0	0
BRD4	0	0.032	0.078	0.021	0.05	0.104	42	0.724	0	0	49	0.845	2	0.041
BRD7	0	0	0	0	0	0	3	0.052	3	1	1	0.017	1	1
BRD8	0	0	0	0	0	0	7	0.121	7	1	4	0.069	4	1
BRD9	0	0	0	0	0	0	2	0.034	2	1	3	0.052	3	1						1	0.01	0	0
BRE	0	0.109	0.229	0	0.066	0.184	36	0.621	0	0	37	0.638	0	0
BRF1	0	0	0	0	0	0	1	0.017	1	1	1	0.017	1	1
BRI3BP	0	0.571	1.036	0.113	0.398	1.033	39	0.672	0	0	45	0.776	0	0
BRIX1	0	0.019	0.134	0.003	0.138	0.277	31	0.534	0	0	43	0.741	2	0.047	1	0.269	0.132	0.036	0.09
BRK1	0.603	1.538	2.098	0.724	1.211	2.599	46	0.793	0	0	48	0.828	0	0
BRMS1	0	0	0	0	0	0	1	0.017	1	1	4	0.069	4	1
BROX	0.398	0.62	0.875	0.302	0.567	0.884	57	0.983	0	0	55	0.948	3	0.055
BRPF3	0	0	0	0	0	0	1	0.017	1	1	0	0	0	NaN
BSCL2	0	0	0	0	0	0	4	0.069	4	1	5	0.086	5	1
BSDC1	0.04	0.098	0.155	0	0.08	0.205	46	0.793	2	0.043	42	0.724	2	0.048
DIMT1	0	0	0.038	0	0	0.075	19	0.328	19	1	20	0.345	20	1	1	0.234	0.004	0.014	0.088	1	0.237	0.038	0.056
BSPRY	0	0	0.028	0	0	0	21	0.362	0	0	7	0.121	0	0
IREB2	0	0	0.018	0	0	0.013	25	0.431	25	1	20	0.345	20	1						1	0.102	0.003	0.018
BST2	0	0	0.377	0	0.3	0.875	28	0.483	2	0.071	35	0.603	3	0.086
BTAF1	0	0.002	0.024	0	0.01	0.032	30	0.517	0	0	39	0.672	1	0.026
BTBD11	0	0	0	0	0	0	2	0.034	2	1	1	0.017	1	1
BTD	0.132	0.224	0.333	0	0.056	0.209	53	0.914	0	0	35	0.603	0	0
BTF3	0.844	1.712	4.014	0.436	1.583	4.189	56	0.966	3	0.054	51	0.879	2	0.039
BTF3L4	1.153	1.768	2.292	0.866	1.371	2.075	53	0.914	0	0	52	0.897	0	0
BTK	0	0.02	0.085	0	0.01	0.058	33	0.569	9	0.273	30	0.517	6	0.2
BTN3A1	0	0	0	0	0	0	1	0.017	1	1	0	0	0	NaN
BTN3A2	0	0	0	0	0	0	2	0.034	2	1	5	0.086	5	1
BTN3A3	0	0	0.016	0	0	0	17	0.293	17	1	10	0.172	10	1
BTNL8	0	0	0	0	0	0	0	0	0	NaN	1	0.017	1	1
BUB1	0	0	0	0	0	0	0	0	0	NaN	1	0.017	1	1
BUB1B	0	0	0	0	0	0	0	0	0	NaN	1	0.017	1	1
KIF11	0	0	0	0	0	0.026	3	0.052	3	1	20	0.345	20	1						1	0.155	0.035	0.015
BUD13	0	0	0	0	0	0	5	0.086	5	1	5	0.086	5	1						1	0.014	0	0.001
BUD31	0.026	0.258	0.521	0.016	0.374	0.69	43	0.741	3	0.07	43	0.741	4	0.093
BYSL	0	0.01	0.058	0	0.042	0.112	29	0.5	1	0.034	37	0.638	5	0.135	2	0.062	0.095	0.011	0.071
BZW1	1.058	1.804	2.354	1.17	1.958	3.049	57	0.983	0	0	58	1	0	0
BZW2	0.444	0.604	0.725	0.499	0.857	1.489	56	0.966	0	0	57	0.983	0	0
C10orf11	0	0	0	0	0	0	2	0.034	2	1	1	0.017	1	1
C10orf118	0.011	0.034	0.067	0	0.026	0.076	45	0.776	2	0.044	41	0.707	5	0.122
C10orf129	0	0	0	0	0	0	1	0.017	1	1	0	0	0	NaN
C10orf137	0	0	0	0	0	0	0	0	0	NaN	1	0.017	1	1
C10orf32	0	0	0.171	0	0	0.147	22	0.379	0	0	19	0.328	0	0
C10orf35	0	0	0	0	0	0	0	0	0	NaN	1	0.017	1	1
C10orf54	0	0	0	0	0	0	3	0.052	3	1	11	0.19	11	1
C10orf76	0.051	0.15	0.261	0.021	0.098	0.213	51	0.879	0	0	45	0.776	1	0.022
C11orf30	0	0	0	0	0	0	1	0.017	1	1	1	0.017	1	1
NIP7	0	0	0	0	0	0.172	10	0.172	10	1	20	0.345	20	1						1	0.659	0.093	0.125
C11orf52	0	0	0	0	0	0	0	0	0	NaN	0	0	0	NaN
C11orf54	1.27	1.991	2.752	0.428	0.936	1.843	57	0.983	0	0	55	0.948	1	0.018
PALM2-AKAP2	0	0	0	0	0	0.116	4	0.069	4	1	20	0.345	20	1						1	0.188	0.106	0.028
RPL7L1	0	0	0	0	0	0.09	11	0.19	0	0	20	0.345	2	0.1	1	0.143	0.028	0.01	0.046	1	0.451	0.018	0.055
C11orf73	0	0	0.31	0	0	0.352	26	0.448	0	0	25	0.431	2	0.08
C11orf83	0	0	0	0	0	0	2	0.034	2	1	2	0.034	2	1
C11orf96	0	0	0	0	0	0	1	0.017	1	1	3	0.052	3	1
RRP7A	0	0	0	0	0	0.124	7	0.121	7	1	20	0.345	20	1						1	0.513	0.067	0.066
C12orf23	0.187	0.907	1.883	0	0.698	1.382	46	0.793	0	0	40	0.69	0	0	1	3.208	1.05	1.249	0.873
C12orf29	0	0	0	0	0	0	2	0.034	2	1	3	0.052	3	1
C12orf4	0	0	0.005	0	0	0	15	0.259	15	1	5	0.086	5	1
SHARPIN	0	0	0.039	0	0	0.02	23	0.397	6	0.261	20	0.345	5	0.25						1	0.062	0.002	0.014
C12orf44	0	0	0	0	0	0	4	0.069	4	1	7	0.121	7	1
C12orf45	0	0	0	0	0	0	1	0.017	1	1	0	0	0	NaN
AKAP8L	0	0	0.041	0	0	0.044	22	0.379	1	0.045	21	0.362	0	0	1	0.1	0.037	0.013	0.034	1	0.059	0.011	0.02
C12orf57	0	0	0.271	0	0	0.143	21	0.362	21	1	16	0.276	16	1
C14orf1	0	0	0	0	0	0	12	0.207	12	1	8	0.138	8	1
C14orf142	0	0.449	0.952	0	0.176	0.602	34	0.586	0	0	32	0.552	0	0
C14orf159	0.627	1.494	3.496	0.139	0.418	1.003	57	0.983	0	0	52	0.897	0	0
C14orf166	2.49	3.672	5.251	1.867	3.189	4.62	58	1	0	0	58	1	0	0
C14orf169	0	0	0	0	0	0	5	0.086	5	1	9	0.155	9	1
C14orf2	0	0	7.221	0	0	0	25	0.431	0	0	12	0.207	0	0
C15orf38	0	0	0	0	0	0	1	0.017	1	1	2	0.034	2	1
C15orf40	0	0	0	0	0	0	2	0.034	2	1	0	0	0	NaN
C15orf48	1.752	3.379	6.856	0.602	2.371	5.493	56	0.966	0	0	52	0.897	1	0.019
C16orf13	0.152	0.272	0.575	0.106	0.292	0.529	57	0.983	0	0	53	0.914	0	0	4	0.491	0.203	0.306	0.8
C16orf54	0	0	0	0	0	0	0	0	0	NaN	1	0.017	1	1
C16orf58	0.12	0.342	0.569	0	0.214	0.524	48	0.828	0	0	41	0.707	0	0
C16orf62	0.07	0.128	0.279	0.02	0.092	0.197	53	0.914	1	0.019	45	0.776	0	0
C16orf70	0	0	0	0	0	0	7	0.121	7	1	4	0.069	4	1
C16orf80	0	0	0	0	0	0	4	0.069	0	0	9	0.155	1	0.111
C16orf89	0	0	0	0	0	0	5	0.086	2	0.4	0	0	0	NaN
C17orf49	0.405	1.022	1.73	0.444	0.904	1.513	50	0.862	2	0.04	50	0.862	2	0.04
C17orf59	0.02	0.08	0.157	0	0.032	0.093	45	0.776	0	0	37	0.638	0	0
C17orf62	0	0.106	0.509	0	0.324	0.815	33	0.569	3	0.091	37	0.638	7	0.189
C17orf75	0	0	0.124	0	0	0.03	22	0.379	2	0.091	18	0.31	1	0.056
C17orf85	0	0	0.034	0	0	0	17	0.293	3	0.176	10	0.172	5	0.5
C17orf89	0	0	0	0	0	0	1	0.017	1	1	0	0	0	NaN
C18orf25	0	0	0	0	0	0	2	0.034	2	1	2	0.034	2	1
CDC123	0	0	0	0	0	0.169	9	0.155	9	1	21	0.362	21	1						1	0.754	0.048	0.137
C19orf10	4.968	8.095	14.235	3.266	6.11	10.433	57	0.983	0	0	58	1	1	0.017
C19orf12	0	0	0	0	0	0	1	0.017	1	1	3	0.052	3	1						1	0.291	0	0
C19orf25	0	0.126	0.269	0	0	0.138	32	0.552	0	0	20	0.345	0	0
C19orf33	0	0	0	0	0	0	1	0.017	1	1	2	0.034	2	1
C19orf35	0	0	0	0	0	0	0	0	0	NaN	4	0.069	4	1						2	0	0.009	0
C19orf38	0	0	0	0	0	0	0	0	0	NaN	3	0.052	3	1
ECSIT	0	0.03	0.111	0	0	0.042	34	0.586	0	0	21	0.362	0	0						1	0.129	0	0.03
C19orf52	0	0	0.097	0	0	0.013	22	0.379	0	0	15	0.259	0	0
C19orf53	0	0	0	0	0	0	6	0.103	6	1	3	0.052	3	1	1	0.517	0	0.028	0.025
ELF3	0	0	0	0	0	0.062	9	0.155	9	1	21	0.362	21	1						1	0.396	0.004	0.053
C19orf66	0.022	0.135	0.345	0	0.054	0.317	44	0.759	0	0	32	0.552	0	0	4	0.305	0.397	0.134	0.768
C19orf70	0.569	1.926	3.085	0	0.059	1.536	47	0.81	0	0	29	0.5	0	0
C19orf77	0	0	0.058	0	0	0	15	0.259	15	1	7	0.121	7	1	2	0.049	1.163	0.093	0.106
C1GALT1	0	0.064	0.141	0	0	0.206	33	0.569	0	0	25	0.431	0	0
C1GALT1C1	0	0	0	0	0	0	10	0.172	10	1	9	0.155	9	1
C1orf106	0	0	0	0	0	0	1	0.017	1	1	2	0.034	2	1
C1orf116	0.628	1.179	2.089	0.116	0.435	1.172	58	1	0	0	50	0.862	0	0
C1orf122	0	0	0	0	0	0	1	0.017	1	1	1	0.017	1	1
C1orf123	0.897	1.809	2.758	0	1.123	1.853	51	0.879	0	0	42	0.724	0	0
C1orf131	0	0	0	0	0	0	0	0	0	NaN	2	0.034	2	1
C1orf172	0	0	0	0	0	0	4	0.069	4	1	1	0.017	1	1
C1orf177	0	0	0	0	0	0	1	0.017	1	1	0	0	0	NaN
C1orf198	0	0	0	0	0	0	3	0.052	0	0	7	0.121	3	0.429						1	0.506	0.131	0.005
C1orf210	0	0	0	0	0	0	0	0	0	NaN	1	0.017	1	1
C1orf226	0	0	0	0	0	0	0	0	0	NaN	1	0.017	1	1
C1orf27	0.143	0.308	0.607	0.038	0.15	0.318	55	0.948	1	0.018	50	0.862	0	0
C1orf35	0	0	0	0	0	0	8	0.138	1	0.125	14	0.241	3	0.214
C1orf50	0	0	0	0	0	0	12	0.207	12	1	14	0.241	14	1
C1orf95	0	0	0	0	0	0	1	0.017	1	1	0	0	0	NaN
C1QA	0	0	0	0	0	0	7	0.121	7	1	14	0.241	14	1
C1QB	0.428	1.058	1.751	0.988	1.36	2.985	51	0.879	5	0.098	56	0.966	15	0.268
C1QBP	10.373	12.849	21.256	4.078	8.806	14.041	58	1	0	0	58	1	0	0
MKRN2	0	0	0	0	0	0.029	12	0.207	0	0	21	0.362	4	0.19						1	0.222	0.006	0.026
C1QTNF5	0	0	0	0	0	0	0	0	0	NaN	4	0.069	4	1
C1QTNF7	0	0	0	0	0	0	2	0.034	2	1	0	0	0	NaN
NCAPH	0	0	0	0	0	0.037	3	0.052	3	1	21	0.362	21	1						1	0.204	0.021	0.014
C1RL	0	0	0	0	0	0.076	12	0.207	12	1	21	0.362	21	1
NOL10	0	0	0	0	0	0.017	11	0.19	11	1	21	0.362	21	1						1	0.053	0.003	0.01
C2	0.082	0.35	0.87	0.214	0.65	1.143	53	0.914	3	0.057	55	0.948	2	0.036	4	0.413	0.719	0.304	0.919
C20orf112	0	0	0	0	0	0	8	0.138	8	1	9	0.155	9	1	2	0	0.047	0.008	0	1	0.04	0.006	0.004
C20orf27	0	0	0	0	0	0.344	12	0.207	12	1	28	0.483	28	1
C21orf2	0	0	0	0	0	0	1	0.017	1	1	0	0	0	NaN
C21orf33	5.296	8.303	15.741	1.897	3.716	8.695	58	1	0	0	58	1	0	0
C21orf59	0	0	0	0	0	0	6	0.103	6	1	10	0.172	10	1						1	0.168	0.001	0.013
C2CD2	0	0	0	0	0	0	9	0.155	6	0.667	3	0.052	1	0.333
C2CD2L	0	0	0	0	0	0	1	0.017	1	1	2	0.034	2	1
C2CD5	0.052	0.114	0.169	0.006	0.048	0.096	52	0.897	1	0.019	44	0.759	0	0
C2orf43	0	0	0	0	0	0	7	0.121	0	0	10	0.172	1	0.1
C2orf47	0.007	0.141	0.403	0	0.089	0.244	43	0.741	0	0	36	0.621	1	0.028
C2orf49	0	0	0	0	0	0	6	0.103	6	1	9	0.155	9	1						1	0.061	0.017	0.004
C2orf54	0	0	0	0	0	0	2	0.034	2	1	2	0.034	2	1
C2orf69	0	0	0	0	0	0	0	0	0	NaN	2	0.034	2	1
C2orf72	0	0	0	0	0	0	3	0.052	3	1	3	0.052	3	1
C2orf76	0	0	0	0	0	0	3	0.052	3	1	1	0.017	1	1
C2orf88	0	0	0	0	0	0	4	0.069	4	1	0	0	0	NaN
TAF6	0	0	0.031	0	0	0.071	17	0.293	12	0.706	21	0.362	12	0.571						1	0.646	0.13	0.112
AGPAT6	0	0	0	0	0	0.043	12	0.207	1	0.083	22	0.379	4	0.182						1	0.114	0.005	0.034
C3orf38	0	0	0	0	0	0	2	0.034	2	1	1	0.017	1	1
C3orf52	0	0	0	0	0	0	4	0.069	4	1	4	0.069	4	1	1	0.026	0	0.002	0
C3orf58	0	0	0	0	0	0	3	0.052	3	1	2	0.034	2	1
C4A	0.066	0.953	1.604	0.726	1.499	2.616	43	0.741	3	0.07	48	0.828	11	0.229
C4orf33	0	0.154	0.406	0	0	0.332	33	0.569	3	0.091	22	0.379	1	0.045						3	0.034	0	0.352
FBXL18	0	0	0.006	0	0	0.025	16	0.276	2	0.125	22	0.379	10	0.455						1	0.116	0.045	0.008
C4orf27	0	0	0.029	0	0	0.01	16	0.276	16	1	15	0.259	15	1
C4orf32	0	0	0.334	0	0	0.196	19	0.328	0	0	16	0.276	0	0
GNL2	0	0	0.014	0	0	0.066	17	0.293	0	0	22	0.379	1	0.045	1	0.111	0.048	0.005	0.031	1	0.198	0.018	0.038
GORASP1	0	0	0.056	0	0	0.08	23	0.397	0	0	22	0.379	2	0.091						1	0.153	0.012	0.04
C5AR1	0	0	0	0	0	0	1	0.017	1	1	10	0.172	10	1						2	0.136	0.549	0.025
C5orf15	0	0	0	0	0	0	0	0	0	NaN	4	0.069	4	1
C5orf22	0	0	0	0	0	0	6	0.103	6	1	12	0.207	12	1
C5orf51	0	0	0.098	0	0.022	0.122	25	0.431	1	0.04	30	0.517	3	0.1	1	0.289	0.08	0.04	0.035
GPATCH8	0	0	0.002	0	0	0.009	15	0.259	2	0.133	22	0.379	0	0						1	0.02	0.001	0.004
C6orf120	0	0	0	0	0	0	1	0.017	1	1	0	0	0	NaN
C6orf132	0	0.023	0.049	0	0.016	0.083	36	0.621	1	0.028	36	0.621	0	0
C6orf136	0	0	0	0	0	0	6	0.103	1	0.167	0	0	0	NaN
C6orf203	0	0	0	0	0	0	8	0.138	8	1	5	0.086	5	1
C6orf211	0.405	0.61	0.894	0.274	0.547	0.693	57	0.983	0	0	56	0.966	0	0
C6orf222	0	0	0	0	0	0	1	0.017	1	1	0	0	0	NaN
C6orf25	0	0	0	0	0	0	0	0	0	NaN	4	0.069	4	1
C6orf47	0	0	0	0	0	0	3	0.052	3	1	6	0.103	6	1
C6orf57	0	0	0	0	0	0	2	0.034	2	1	0	0	0	NaN
C6orf58	0	0	0.605	0	0	0	23	0.397	1	0.043	6	0.103	1	0.167
C6orf89	0	0	0	0	0	0	2	0.034	2	1	6	0.103	6	1
INTS10	0	0	0.017	0	0	0.024	18	0.31	18	1	22	0.379	22	1						1	0.065	0.015	0.013
C7orf25	0	0	0	0	0	0	2	0.034	2	1	4	0.069	4	1						1	0.012	0	0.001
C7orf41	0	0	0	0	0	0	6	0.103	6	1	1	0.017	1	1
C7orf43	0	0	0	0	0	0	2	0.034	2	1	2	0.034	2	1
IRF2BPL	0	0	0.023	0	0	0.041	23	0.397	1	0.043	22	0.379	2	0.091						1	0.12	0.015	0.015
C7orf55	0	0	0	0	0	0	14	0.241	0	0	5	0.086	0	0
C8A	0.116	0.23	0.384	0.207	0.398	1.276	47	0.81	5	0.106	51	0.879	18	0.353	2	0.279	2.226	0.526	0.203
PPP1R14B	0	0	0.299	0	0	0.463	20	0.345	0	0	22	0.379	0	0						1	1.116	0.15	0.256
PTGS2	0	0	0	0	0	0.293	2	0.034	2	1	22	0.379	22	1						2	0.362	0.876	0.063
C8orf33	0	0	0	0	0	0	3	0.052	3	1	4	0.069	4	1
C8orf47	0	0	0.105	0	0	0.036	22	0.379	1	0.045	17	0.293	0	0
C8orf82	0	0	0.289	0	0	0.106	28	0.483	0	0	20	0.345	0	0
RBM5	0	0.013	0.058	0	0	0.034	30	0.517	1	0.033	22	0.379	2	0.091						1	0.118	0	0.025
C9orf114	0	0	0	0	0	0	1	0.017	1	1	5	0.086	5	1
C9orf142	0.413	0.707	1.234	0.24	0.547	1.135	52	0.897	1	0.019	51	0.879	2	0.039
C9orf152	0	0	0	0	0	0	8	0.138	3	0.375	2	0.034	0	0
C9orf169	0	0	0	0	0	0	1	0.017	1	1	1	0.017	1	1
C9orf41	0	0	0	0	0	0	0	0	0	NaN	1	0.017	1	1
C9orf64	0.579	0.823	1.613	0.381	1.042	1.876	57	0.983	0	0	57	0.983	0	0
C9orf78	0	0	0	0	0	0	5	0.086	5	1	8	0.138	8	1
C9orf89	0.005	0.181	0.263	0	0.098	0.201	43	0.741	2	0.047	33	0.569	2	0.061
CA1	25.391	36.733	61.894	23.221	39.236	89.843	58	1	0	0	58	1	6	0.103	4	33.021	66.198	33.655	67.281
CA12	0	0	0.037	0	0	0.014	20	0.345	3	0.15	18	0.31	0	0
CA13	0	0.362	0.822	0	0.02	1.622	38	0.655	1	0.026	30	0.517	1	0.033	4	0.349	2.466	0.251	3.034
SDAD1	0	0	0	0	0	0.026	9	0.155	1	0.111	22	0.379	9	0.409						1	0.12	0.01	0.021
CA3	0	0	0	0	0	0	7	0.121	7	1	6	0.103	6	1
CA4	0	0.032	0.854	0	0	0.015	32	0.552	0	0	15	0.259	3	0.2
CA5B	0	0	0	0	0	0	3	0.052	3	1	0	0	0	NaN
CA6	0	0	0	0	0	0	1	0.017	1	1	4	0.069	4	1
CA8	0	0	0.236	0	0	0	26	0.448	3	0.115	12	0.207	2	0.167
WAC	0	0	0.017	0	0	0.031	20	0.345	4	0.2	22	0.379	7	0.318						1	0.093	0.005	0.015
CAAP1	0	0	0	0	0	0	3	0.052	3	1	6	0.103	6	1						1	0.453	0	0.005
CAB39	1.762	3.214	3.85	1.176	2.021	2.935	57	0.983	0	0	58	1	0	0
CAB39L	0.311	0.582	0.766	0.242	0.36	0.553	52	0.897	1	0.019	53	0.914	0	0
CABIN1	0	0	0	0	0	0	1	0.017	1	1	0	0	0	NaN
CABLES1	0	0	0	0	0	0	2	0.034	2	1	4	0.069	4	1
CACHD1	0	0	0	0	0	0	0	0	0	NaN	1	0.017	1	1
CAC2D1	0.024	0.09	0.22	0	0.016	0.096	48	0.828	0	0	36	0.621	0	0	1	0.573	0.043	0.154	0.225
CAC2D2	0	0	0	0	0	0	2	0.034	2	1	2	0.034	2	1
CACTIN	0	0	0	0	0	0	9	0.155	9	1	7	0.121	7	1
CACUL1	0	0	0	0	0	0	0	0	0	NaN	1	0.017	1	1
WDR70	0	0	0.017	0	0	0.037	17	0.293	0	0	22	0.379	0	0						1	0.093	0.011	0.014
MMP1	0	0	0	0	0	0.232	5	0.086	5	1	23	0.397	23	1						2	0.836	0.925	0.105
CADM1	0	0	0.102	0	0	0	17	0.293	8	0.471	9	0.155	4	0.444
CADM2	0	0	0	0	0	0	2	0.034	2	1	0	0	0	NaN
CADM3	0	0	0	0	0	0	1	0.017	1	1	0	0	0	NaN
CADM4	0	0	0	0	0	0	5	0.086	5	1	2	0.034	2	1
CADPS	0	0	0	0	0	0	14	0.241	3	0.214	9	0.155	1	0.111
CADPS2	0	0.018	0.034	0	0	0.023	41	0.707	1	0.024	26	0.448	0	0
CALB2	0	0	0	0	0	0	6	0.103	6	1	3	0.052	3	1	4	0	0	0	0.041
CALCOCO1	0	0	0	0	0	0	2	0.034	2	1	3	0.052	3	1
MPHOSPH10	0	0	0	0	0	0.083	11	0.19	3	0.273	23	0.397	5	0.217						1	0.199	0.035	0.032
CALCRL	0	0	0	0	0	0	1	0.017	1	1	1	0.017	1	1
CALD1	7.038	10.585	15.899	8.081	11.502	25.565	58	1	0	0	58	1	0	0
CALML3	0	0	0	0	0	1.243	7	0.121	7	1	15	0.259	15	1
CALML4	0	0	0	0	0	0	11	0.19	11	1	13	0.224	13	1	2	0.169	0.748	0	0.068
CALML5	0	0	0	0	0	0	4	0.069	4	1	4	0.069	4	1
NLE1	0	0	0	0	0	0.097	8	0.138	8	1	23	0.397	23	1						1	0.645	0.193	0.04
CALU	7.73	9.963	13.957	7.26	10.052	15.408	57	0.983	0	0	58	1	0	0
CAMK1	0	0.106	0.189	0	0.052	0.171	41	0.707	0	0	37	0.638	3	0.081
CAMK1D	0	0	0.044	0	0	0.028	21	0.362	21	1	17	0.293	17	1
CAMK2B	0	0	0	0	0	0	3	0.052	3	1	0	0	0	NaN
PEX5	0	0	0.02	0	0	0.029	21	0.362	12	0.571	23	0.397	14	0.609						1	0.089	0.008	0.017
CAMK2G	0.22	0.364	0.49	0.125	0.261	0.369	54	0.931	0	0	56	0.966	0	0
CAMK4	0	0	0	0	0	0	5	0.086	5	1	3	0.052	3	1
CAMKK2	0	0	0	0	0	0	3	0.052	3	1	6	0.103	6	1
CAMLG	0	0	0	0	0	0	0	0	0	NaN	3	0.052	3	1
PLAUR	0	0	0	0	0	0.2	7	0.121	7	1	23	0.397	23	1						2	0.255	0.514	0.02
CAMSAP1	0	0	0	0	0	0	5	0.086	5	1	3	0.052	3	1
CAMSAP2	0	0	0	0	0	0	2	0.034	2	1	3	0.052	3	1
CAMSAP3	0	0.01	0.046	0	0.002	0.049	37	0.638	0	0	29	0.5	1	0.034
CAND1	3.435	4.163	5.692	2.233	3.336	5.34	57	0.983	1	0.018	58	1	1	0.017
CAND2	0	0	0	0	0	0	3	0.052	3	1	1	0.017	1	1
CANT1	0.161	0.352	0.57	0.09	0.288	0.708	52	0.897	0	0	49	0.845	1	0.02
CANX	16.412	24.861	32.839	14.441	23.36	31.982	58	1	0	0	58	1	0	0
CAP1	22.321	30.067	35.72	21.564	27.344	36.096	58	1	0	0	58	1	0	0
CAP2	0	0.542	0.85	0	0.467	0.818	38	0.655	0	0	40	0.69	0	0
CAPG	13.768	19.105	25.198	11.069	18.732	27.459	58	1	0	0	58	1	0	0
PLEK2	0	0	0.05	0	0	0.108	17	0.293	1	0.059	23	0.397	2	0.087						1	0.316	0.013	0.051
CAPN13	0	0.005	0.04	0	0	0	30	0.517	0	0	13	0.224	0	0
CAPN14	0	0	0	0	0	0	2	0.034	2	1	1	0.017	1	1
CAPN15	0	0	0	0	0	0	4	0.069	4	1	4	0.069	4	1
PLIN2	0	0	0	0	0	0.096	4	0.069	4	1	23	0.397	23	1						1	0.278	0.227	0.02
CAPN5	0.329	0.824	1.159	0.075	0.441	0.881	57	0.983	0	0	48	0.828	0	0
CAPN6	0	0	0	0	0	0.021	10	0.172	8	0.8	17	0.293	12	0.706
CAPN7	0.054	0.085	0.154	0.008	0.043	0.089	55	0.948	4	0.073	48	0.828	2	0.042
CAPN8	0.005	0.314	0.712	0	0	0.347	43	0.741	0	0	27	0.466	0	0
CAPN9	0.19	0.589	1.254	0	0.095	0.728	51	0.879	0	0	31	0.534	0	0
TAF5	0	0	0.004	0	0	0.014	17	0.293	17	1	23	0.397	23	1						1	0.073	0.002	0.018
CAPNS2	0	0	0	0	0	0	2	0.034	2	1	3	0.052	3	1
UHRF1	0	0	0	0	0	0.02	7	0.121	7	1	23	0.397	23	1						1	0.125	0.006	0.019
CAPS	1.005	1.706	3.719	0	0.884	3.135	53	0.914	0	0	42	0.724	0	0
CAPZA1	19.122	24.395	31.633	12.283	20.442	27.491	58	1	0	0	58	1	0	0
C3orf37	0	0	0.034	0	0	0.065	21	0.362	0	0	24	0.414	1	0.042						1	0.124	0.017	0.03
CAPZB	22.88	29.321	38.598	21.552	30.429	37.559	58	1	0	0	58	1	0	0
CARD10	0	0	0	0	0	0	0	0	0	NaN	1	0.017	1	1
CARD11	0	0	0	0	0	0	5	0.086	5	1	8	0.138	8	1
CARD14	0	0	0	0	0	0	1	0.017	1	1	0	0	0	NaN
CARD16	0	0	1.032	0	0.284	0.904	27	0.466	0	0	30	0.517	0	0
CARD6	0	0	0.004	0	0	0.006	18	0.31	1	0.056	21	0.362	1	0.048	2	0.005	0.022	0.005	0.001
CARD8	0	0	0	0	0	0	8	0.138	8	1	4	0.069	4	1
CARD9	0	0	0	0	0	0	0	0	0	NaN	4	0.069	4	1
CCNK	0	0	0.013	0	0	0.072	17	0.293	0	0	24	0.414	2	0.083						1	0.369	0.029	0.031
CARKD	0.74	1.159	2.443	0.201	0.554	0.949	56	0.966	0	0	54	0.931	0	0
CARM1	0.221	0.362	0.504	0.152	0.338	0.553	55	0.948	1	0.018	50	0.862	3	0.06
CARNS1	0	0	0	0	0	0	2	0.034	0	0	0	0	0	NaN
CFHR5	0	0	0	0	0	0.193	10	0.172	10	1	24	0.414	24	1						2	0.148	0.496	0.064
EHMT2	0	0	0.008	0	0	0.017	20	0.345	6	0.3	24	0.414	12	0.5						1	0.09	0.018	0.011
CARTPT	0	0	0	0	0	0	1	0.017	1	1	1	0.017	1	1
CASC3	0	0	0	0	0	0	2	0.034	2	1	5	0.086	5	1
CASC4	0.148	0.296	0.545	0.038	0.214	0.462	51	0.879	0	0	45	0.776	1	0.022
CASK	0.678	1.542	2.324	0.266	0.716	1.525	57	0.983	3	0.053	56	0.966	2	0.036
CASKIN2	0	0	0	0	0	0	3	0.052	3	1	4	0.069	4	1
CASP1	1.047	2.115	3.438	0.828	1.647	3.312	55	0.948	9	0.164	57	0.983	9	0.158
CASP10	0.126	0.294	0.458	0.055	0.178	0.422	56	0.966	0	0	54	0.931	1	0.019
CASP14	0	0	0	0	0	0	2	0.034	2	1	2	0.034	2	1
CASP2	0	0	0	0	0	0	2	0.034	2	1	9	0.155	9	1
MBD3	0	0	0	0	0	0.095	12	0.207	3	0.25	24	0.414	9	0.375						1	0.182	0.033	0.034
CASP4	0	0	0.166	0	0.056	0.198	27	0.466	17	0.63	33	0.569	18	0.545
CASP6	0.306	0.638	0.868	0.147	0.491	0.721	54	0.931	0	0	48	0.828	1	0.021
MMP14	0	0	0	0	0	0.177	7	0.121	7	1	24	0.414	24	1	4	0	0	0.001	0.024	1	0.59	0.293	0.053
CASP8	0.001	0.079	0.283	0.006	0.108	0.303	43	0.741	1	0.023	43	0.741	2	0.047
CASP9	0	0	0	0	0	0	2	0.034	2	1	2	0.034	2	1
CASQ1	0	0	0	0	0	0	0	0	0	NaN	1	0.017	1	1
CAST	2.066	2.638	3.887	1.283	2.236	3.394	58	1	0	0	58	1	0	0	2	3.225	5.328	3.47	2.039
CASZ1	0	0	0.005	0	0	0.005	22	0.379	0	0	17	0.293	0	0
CAT	7.172	9.553	13.837	9.14	11.787	16.304	58	1	1	0.017	58	1	2	0.034
CAV1	1.721	4.843	7.432	1.222	2.678	5.345	54	0.931	0	0	55	0.948	1	0.018
CAV2	0	0	0.164	0	0	0	15	0.259	15	1	10	0.172	10	1
CAV3	0	0	0	0	0	0	1	0.017	1	1	0	0	0	NaN
CBFB	0	0.382	0.723	0.244	0.789	1.34	38	0.655	0	0	46	0.793	1	0.022
CBL	0	0	0.026	0	0.022	0.047	25	0.431	1	0.04	37	0.638	4	0.108
CBLB	0	0.004	0.018	0	0.008	0.023	30	0.517	1	0.033	34	0.586	1	0.029
CBLC	0	0	0	0	0	0	2	0.034	2	1	3	0.052	3	1
PLCG1	0	0	0.017	0	0	0.027	21	0.362	5	0.238	24	0.414	11	0.458						1	0.14	0.016	0.014
TRMT1	0	0	0	0	0	0.027	13	0.224	13	1	24	0.414	24	1						1	0.103	0.003	0.014
CBR4	0.204	0.47	0.783	0	0	0.206	47	0.81	0	0	24	0.414	0	0
CBS	0	0	0	0	0	0	1	0.017	1	1	5	0.086	5	1
CBWD2	0	0	0	0	0	0	0	0	0	NaN	2	0.034	2	1
CBX1	1.124	2.596	4.803	1.654	2.947	4.578	54	0.931	0	0	57	0.983	0	0
CBX2	0	0	0	0	0	0	0	0	0	NaN	1	0.017	1	1
CBX3	5.971	8.613	13.274	7.836	10.487	18.39	57	0.983	0	0	58	1	1	0.017
CBX5	0.784	1.285	1.722	0.542	1.007	2.199	54	0.931	0	0	55	0.948	1	0.018
CBX6	0	0	0	0	0	0	2	0.034	2	1	1	0.017	1	1
CBX8	0	0	0	0	0	0	5	0.086	5	1	7	0.121	7	1
CC2D1A	0.121	0.26	0.458	0.098	0.2	0.466	58	1	2	0.034	54	0.931	1	0.019
CC2D1B	0	0.032	0.104	0	0.05	0.15	37	0.638	0	0	37	0.638	0	0
CCAR1	0.278	0.477	0.787	0.272	0.512	0.876	56	0.966	4	0.071	58	1	0	0
CCBL1	0	0	0	0	0	0	2	0.034	2	1	0	0	0	NaN
CCBL2	0.267	0.408	0.69	0.028	0.16	0.317	54	0.931	0	0	46	0.793	0	0
CCDC101	0	0	0	0	0	0	9	0.155	9	1	9	0.155	9	1						1	0.05	0	0.004
CCDC102A	0	0	0	0	0	0	1	0.017	1	1	1	0.017	1	1
CCDC104	0	0	0	0	0	0	4	0.069	4	1	1	0.017	1	1
CCDC109B	0	0	0	0	0	0	0	0	0	NaN	1	0.017	1	1
CCDC115	0	0	0	0	0	0	3	0.052	3	1	4	0.069	4	1
CCDC117	0	0	0	0	0	0	0	0	0	NaN	1	0.017	1	1
CCDC12	0	0	0.1	0	0	0.339	20	0.345	0	0	24	0.414	0	0
UBAP2	0	0	0	0	0	0.031	14	0.241	1	0.071	24	0.414	3	0.125						1	0.107	0.011	0.017
CCDC126	0	0	0	0	0	0	3	0.052	3	1	2	0.034	2	1
CCDC127	0	0	0	0	0	0	2	0.034	2	1	0	0	0	NaN
CCDC132	0.054	0.121	0.218	0.035	0.083	0.146	53	0.914	0	0	46	0.793	0	0
CCDC134	0	0.082	0.2	0	0	0.256	32	0.552	0	0	27	0.466	3	0.111
CCDC149	0	0	0	0	0	0	7	0.121	0	0	2	0.034	0	0
CCDC22	0.204	0.332	0.506	0.176	0.284	0.394	57	0.983	0	0	58	1	1	0.017
CCDC25	0.351	0.596	0.984	0.075	0.416	0.774	53	0.914	0	0	48	0.828	1	0.021
CCDC28A	0	0	0	0	0	0	5	0.086	5	1	1	0.017	1	1
CCDC43	0	0	0.262	0	0	0.331	26	0.448	3	0.115	24	0.414	6	0.25
CCDC47	1.139	1.635	2.481	0.691	1.434	2.72	57	0.983	0	0	58	1	1	0.017
CCDC50	0.073	0.216	0.514	0.015	0.148	0.495	48	0.828	0	0	45	0.776	0	0
UCK2	0	0	0	0	0	0.116	6	0.103	6	1	24	0.414	24	1						1	0.276	0.032	0.061
CCDC53	0	0	0.15	0	0	0.021	20	0.345	0	0	15	0.259	0	0
AAGAB	0	0	0.098	0	0	0.138	22	0.379	4	0.182	25	0.431	5	0.2						1	0.37	0.058	0.092
CCDC6	0.652	0.896	1.32	0.53	0.85	1.425	57	0.983	1	0.018	58	1	1	0.017
CCDC64	0	0	0	0	0	0	1	0.017	1	1	0	0	0	NaN
CCDC64B	0	0	0.112	0	0	0.06	28	0.483	4	0.143	22	0.379	4	0.182
CCDC68	0	0	0	0	0	0	0	0	0	NaN	1	0.017	1	1
CCDC80	0	0	0	0	0	0	0	0	0	NaN	2	0.034	2	1
CCDC85C	0	0	0.02	0	0	0.036	22	0.379	7	0.318	20	0.345	10	0.5
CCDC86	0	0	0	0	0	0	2	0.034	2	1	9	0.155	9	1
CCDC88A	0	0	0	0	0	0	7	0.121	7	1	11	0.19	11	1
CCDC88B	0	0	0.009	0	0	0.084	18	0.31	18	1	26	0.448	26	1
CCDC88C	0	0	0.006	0	0	0.006	22	0.379	3	0.136	18	0.31	2	0.111
CCDC9	0	0.046	0.14	0	0.045	0.163	33	0.569	0	0	33	0.569	2	0.061
CCDC90B	0	0	0.152	0	0	0	22	0.379	0	0	10	0.172	0	0
CCDC91	0	0	0	0	0	0	14	0.241	14	1	5	0.086	5	1
CCDC93	0.15	0.38	0.587	0.046	0.158	0.385	52	0.897	0	0	48	0.828	0	0
CCDC94	0	0	0	0	0	0	12	0.207	12	1	14	0.241	14	1
CCDC97	0	0	0	0	0	0	10	0.172	10	1	9	0.155	9	1
CCKAR	0	0	0	0	0	0	1	0.017	1	1	0	0	0	NaN
CCL19	0	0	0	0	0	0	1	0.017	1	1	2	0.034	2	1
CCL20	0	0	0	0	0	0	0	0	0	NaN	1	0.017	1	1
CCL21	0	0	0	0	0	0	5	0.086	5	1	0	0	0	NaN
CCL25	0	0	0	0	0	0	0	0	0	NaN	1	0.017	1	1
CCL28	0	0	0	0	0	0	0	0	0	NaN	2	0.034	2	1
CCM2	0	0	0	0	0	0	12	0.207	12	1	8	0.138	8	1						1	0.023	0.002	0.002
CC2	0	0	0	0	0	0	0	0	0	NaN	1	0.017	1	1
CCNB1	0	0	0	0	0	0	1	0.017	1	1	2	0.034	2	1
CCND1	0	0	0	0	0	0	0	0	0	NaN	1	0.017	1	1
CCNDBP1	0	0	0	0	0	0	5	0.086	5	1	4	0.069	4	1
CCNE1	0	0	0	0	0	0	0	0	0	NaN	2	0.034	2	1
CCNH	0	0	0	0	0	0	0	0	0	NaN	5	0.086	5	1						1	0.09	0.008	0.001
CYP4F3	0	0	0	0	0	0.097	8	0.138	8	1	25	0.431	25	1	1	0.134	0	0.005	0.004	2	0.043	0.524	0.036
CCNL1	0	0	0	0	0	0	2	0.034	2	1	3	0.052	3	1
CCNL2	0	0	0	0	0	0	6	0.103	6	1	5	0.086	5	1
CCNT1	0	0	0	0	0	0	1	0.017	1	1	1	0.017	1	1
CCNT2	0	0	0	0	0	0	1	0.017	1	1	1	0.017	1	1
CCNY	0	0.088	0.146	0	0.018	0.091	38	0.655	0	0	31	0.534	0	0
CCNYL1	0	0	0.027	0	0	0.021	21	0.362	2	0.095	21	0.362	0	0
CCPG1	0	0	0	0	0	0	2	0.034	2	1	5	0.086	5	1
CCR10	0	0	0	0	0	0	1	0.017	1	1	0	0	0	NaN
CCS	0.488	0.702	1.001	0.314	0.546	0.897	55	0.948	0	0	55	0.948	0	0
CCT2	8.719	14.178	18.569	8.242	14.726	22.413	58	1	0	0	58	1	1	0.017
FCGR3B	0	0	0	0	0	0.347	8	0.138	8	1	25	0.431	25	1						2	0.218	0.712	0.163
FCN1	0	0	0	0	0	0.239	1	0.017	1	1	25	0.431	25	1						2	0.212	1.897	0.116
IRF3	0	0	0.119	0	0	0.151	24	0.414	17	0.708	25	0.431	17	0.68						1	0.253	0.017	0.093
LRRC8A	0	0	0	0	0	0.014	12	0.207	12	1	25	0.431	25	1						1	0.07	0.006	0.014
CCT6B	0	0	0	0	0	0	4	0.069	4	1	1	0.017	1	1
MAP1A	0	0	0.004	0	0	0.017	18	0.31	2	0.111	25	0.431	1	0.04						1	0.043	0.022	0.005
MED4	0	0	0.066	0	0	0.065	21	0.362	2	0.095	25	0.431	2	0.08						1	0.118	0.027	0.031
CD101	0	0	0	0	0	0	1	0.017	1	1	4	0.069	4	1						2	0	0.018	0
CD109	0	0.032	0.087	0	0.017	0.054	41	0.707	1	0.024	35	0.603	1	0.029
CD14	0.29	0.522	1.009	0.268	0.521	0.908	56	0.966	0	0	55	0.948	1	0.018
CD151	0	0	0	0	0	0	10	0.172	10	1	7	0.121	7	1
CD163	0.101	0.204	0.519	0.028	0.124	0.384	48	0.828	18	0.375	46	0.793	11	0.239	3	0.479	0.11	0.512	0.211
CD163L1	0	0	0.057	0	0	0.01	25	0.431	25	1	20	0.345	20	1
CD177	0	0	0	0	0	0.228	4	0.069	4	1	23	0.397	23	1
CD180	0	0	0	0	0	0	2	0.034	2	1	4	0.069	4	1
CD19	0	0	0	0	0	0	7	0.121	7	1	1	0.017	1	1
CD2	0	0	0	0	0	0	9	0.155	9	1	6	0.103	6	1
CD200	0	0	0	0	0	0	1	0.017	1	1	0	0	0	NaN
CD200R1	0	0	0	0	0	0	0	0	0	NaN	2	0.034	2	1
CD207	0	0	0	0	0	0	1	0.017	1	1	0	0	0	NaN
CD209	0	0	0.071	0	0	0	18	0.31	18	1	11	0.19	11	1
CD22	0	0	0	0	0	0	2	0.034	2	1	1	0.017	1	1
CD247	0	0	0	0	0	0	2	0.034	2	1	1	0.017	1	1
CD248	0	0	0	0	0	0	0	0	0	NaN	5	0.086	5	1
CD27	0	0	0	0	0	0	3	0.052	3	1	4	0.069	4	1
CD274	0	0	0	0	0	0	0	0	0	NaN	2	0.034	2	1
CD276	0	0	0	0	0	0	4	0.069	4	1	9	0.155	9	1
PQBP1	0	0	0.2	0	0	0.248	27	0.466	1	0.037	25	0.431	0	0						1	0.404	0.012	0.107
CD2BP2	0.007	0.187	0.475	0.07	0.176	0.308	43	0.741	0	0	47	0.81	1	0.021
CD300A	0	0	0	0	0	0	3	0.052	3	1	11	0.19	11	1
CD33	0	0	0	0	0	0	0	0	0	NaN	2	0.034	2	1
CD34	0	0	0	0	0	0	3	0.052	3	1	0	0	0	NaN
CD36	0	0.247	0.533	0	0.045	0.187	41	0.707	0	0	31	0.534	0	0
CD37	0	0	0	0	0	0	0	0	0	NaN	1	0.017	1	1
CD38	0.147	0.716	2.026	0.008	0.239	1.532	49	0.845	1	0.02	43	0.741	3	0.07
CD3D	0	0	0	0	0	0	3	0.052	3	1	4	0.069	4	1
CD3E	0	0	0	0	0	0	5	0.086	5	1	5	0.086	5	1
CD3EAP	0	0	0	0	0	0	3	0.052	3	1	10	0.172	10	1						1	0.137	0.003	0.001
CD4	0	0	0	0	0	0	3	0.052	3	1	3	0.052	3	1
CD40	0	0	0	0	0	0	3	0.052	3	1	4	0.069	4	1
CD44	2.608	3.767	4.867	2.14	3.229	5.38	58	1	0	0	58	1	0	0
CD46	0	0.433	1.382	0	0.128	0.931	37	0.638	11	0.297	30	0.517	5	0.167
CD47	0.93	2.021	3.217	1.036	2.022	3.067	49	0.845	0	0	52	0.897	0	0
CD48	0	0	0.314	0	0	0.088	26	0.448	26	1	16	0.276	16	1
CD5	0	0	0	0	0	0	6	0.103	6	1	7	0.121	7	1
CD53	0	0	0	0	0	0	1	0.017	1	1	1	0.017	1	1
CD55	0	0	0	0	0.131	0.851	9	0.155	9	1	31	0.534	31	1
CD58	0	0	0	0	0	0	4	0.069	4	1	6	0.103	6	1	1	0.108	0	0	0.025
CD59	0	3.064	5.597	0	4.309	6.966	40	0.69	14	0.35	40	0.69	18	0.45	1	7.905	2.126	5.301	1.574
CD5L	0	0.224	0.593	0	0.182	0.467	40	0.69	40	1	39	0.672	39	1	3	0.345	0.239	0.59	0.061
CD6	0	0	0	0	0	0	4	0.069	4	1	0	0	0	NaN
CD63	0	3.05	6.804	0	4.586	9.318	35	0.603	0	0	38	0.655	1	0.026
CD7	0	0	0	0	0	0	2	0.034	2	1	1	0.017	1	1
CD70	0	0	0	0	0	0	1	0.017	1	1	1	0.017	1	1
CD72	0	0	0	0	0	0	1	0.017	1	1	0	0	0	NaN
CD74	2.097	7.874	18.219	1.685	6.284	14.923	58	1	0	0	58	1	0	0	1	26.62	3.174	9.324	16.871
CD79A	0	0	0	0	0	0	5	0.086	5	1	0	0	0	NaN	1	0.125	0	0.008	0.008
CD81	0	1.627	4.142	0	1.162	2.646	42	0.724	4	0.095	42	0.724	1	0.024
CD82	0	0.366	0.802	0	0.406	0.782	42	0.724	0	0	39	0.672	0	0
CD84	0	0	0	0	0	0	1	0.017	1	1	0	0	0	NaN
CD8A	0	0	0	0	0	0	9	0.155	9	1	6	0.103	6	1
CD9	1.479	3.639	6.503	0.683	2.851	5.588	46	0.793	0	0	46	0.793	0	0
RASSF2	0	0	0.107	0	0	0.118	27	0.466	6	0.222	25	0.431	9	0.36	1	0.28	0.025	0.05	0.153	2	0.121	0.241	0.047
CD97	0.136	0.258	0.513	0.168	0.345	0.649	55	0.948	1	0.018	58	1	1	0.017	1	1.12	0.331	0.338	0.363
CD99	0	0	0.739	0	0	0.532	20	0.345	5	0.25	20	0.345	2	0.1
CD99L2	0	0	0.112	0	0	0	23	0.397	1	0.043	12	0.207	0	0
RRP1B	0	0	0.021	0	0	0.026	22	0.379	4	0.182	25	0.431	3	0.12						1	0.138	0.01	0.011
CDAN1	0	0	0	0	0	0	0	0	0	NaN	1	0.017	1	1
UTP20	0	0	0.002	0	0	0.006	18	0.31	3	0.167	25	0.431	8	0.32						1	0.016	0.007	0.002
CDC16	0	0	0.138	0	0.071	0.298	28	0.483	2	0.071	38	0.655	9	0.237
CDC20	0	0	0	0	0	0	0	0	0	NaN	2	0.034	2	1
CDC23	0	0	0.042	0	0.014	0.136	21	0.362	21	1	31	0.534	31	1
CDC26	0	0	0	0	0	0	6	0.103	6	1	9	0.155	9	1	2	0	0.247	0.012	0
CDC27	0	0	0.03	0	0	0.05	19	0.328	5	0.263	27	0.466	10	0.37
CDC34	0	0	0	0	0	0	2	0.034	2	1	4	0.069	4	1
APC5	0	0	0.003	0	0	0.015	15	0.259	3	0.2	26	0.448	8	0.308						1	0.099	0.008	0.016
CDC37L1	0	0	0	0	0	0	13	0.224	13	1	11	0.19	11	1
CDC40	0	0.026	0.075	0	0.036	0.083	35	0.603	0	0	39	0.672	2	0.051	1	0.29	0.037	0.045	0.061
CDC42	8.228	16.867	24.309	6.404	13.917	23.355	58	1	0	0	58	1	0	0	3	20.954	14.993	23.052	10.846
CDC42BPA	0	0.018	0.041	0	0.02	0.046	40	0.69	0	0	35	0.603	2	0.057
CDC42BPB	0.146	0.21	0.297	0.077	0.157	0.323	57	0.983	0	0	55	0.948	1	0.018
CDC42BPG	0.004	0.026	0.065	0	0.001	0.035	45	0.776	0	0	29	0.5	1	0.034
CDC42EP1	0.002	0.12	0.355	0	0.024	0.191	43	0.741	0	0	29	0.5	0	0	1	0.602	0.112	0.246	0.128
CDC42EP4	0	0	0.162	0	0	0.178	28	0.483	1	0.036	24	0.414	0	0	1	0.84	0.094	0.154	0.056
CDC42EP5	0	0	0	0	0	0	2	0.034	2	1	3	0.052	3	1
APC7	0	0	0.019	0	0	0.047	19	0.328	19	1	26	0.448	26	1						1	0.138	0.017	0.023
CDC6	0	0	0	0	0	0	0	0	0	NaN	1	0.017	1	1
ANKLE2	0	0	0.02	0	0	0.027	22	0.379	5	0.227	26	0.448	6	0.231						1	0.123	0.02	0.021
CDCA2	0	0	0	0	0	0	0	0	0	NaN	1	0.017	1	1
CDCA3	0	0	0	0	0	0	0	0	0	NaN	2	0.034	2	1						1	0.014	0	0
CDCA8	0	0	0	0	0	0	0	0	0	NaN	2	0.034	2	1
CDCP1	0	0	0	0	0	0.002	9	0.155	9	1	15	0.259	15	1
HYPK	0	0	0.572	0	0	0.729	25	0.431	3	0.12	26	0.448	12	0.462						1	2.311	0.073	0.682
CDH11	0	0	0	0	0	0	11	0.19	11	1	10	0.172	10	1
CDH13	0	0	0.044	0	0.034	0.157	18	0.31	0	0	30	0.517	4	0.133
CDH17	0	0	0.473	0	0.092	1.358	20	0.345	20	1	34	0.586	34	1	2	0.682	12.086	0.13	2.262
CDH2	0	0	0	0	0	0	10	0.172	1	0.1	1	0.017	0	0
CDH3	0	0	0	0	0	0	1	0.017	1	1	7	0.121	7	1						1	0.133	0.022	0.001
CDH5	0	0	0	0	0	0.028	9	0.155	3	0.333	17	0.293	8	0.471
CDH6	0	0	0	0	0	0	0	0	0	NaN	1	0.017	1	1
CDHR2	0	0	0	0	0	0	9	0.155	9	1	11	0.19	11	1	2	0	0.227	0.001	0.049
CDHR5	0	0	0	0	0	0	3	0.052	3	1	4	0.069	4	1	2	0	0.091	0	0
CDIPT	0.279	0.722	1.42	0	0.391	0.835	45	0.776	0	0	41	0.707	0	0
MRPL17	0	0.126	0.359	0	0	0.229	33	0.569	1	0.03	26	0.448	1	0.038						1	1.985	0.004	0.176
CDK11A	0	0	0	0	0	0	2	0.034	2	1	1	0.017	1	1
CDK11B	0	0	0.172	0	0	0.195	27	0.466	0	0	25	0.431	1	0.04	1	0.4	0.173	0.085	0.054
NCOR1	0	0	0.008	0	0	0.014	21	0.362	1	0.048	26	0.448	0	0						1	0.034	0.001	0.007
CDK13	0	0	0	0	0	0	5	0.086	5	1	7	0.121	7	1						1	0.021	0	0
CDK16	0	0	0	0	0	0	1	0.017	1	1	1	0.017	1	1
CDK17	0	0	0	0	0	0	1	0.017	1	1	2	0.034	2	1						1	0.011	0	0
CDK18	0	0	0.002	0	0	0	15	0.259	1	0.067	5	0.086	0	0
CDK19	0	0	0	0	0	0	0	0	0	NaN	1	0.017	1	1
NDC1	0	0	0	0	0	0.087	14	0.241	14	1	26	0.448	26	1						1	0.226	0.057	0.028
CDK2AP1	0	0	0	0	0	0	0	0	0	NaN	2	0.034	2	1
CDK4	0	0	0	0	0	0.07	10	0.172	10	1	24	0.414	24	1
NSUN5	0	0	0.027	0	0	0.094	18	0.31	5	0.278	26	0.448	11	0.423						1	0.289	0.031	0.072
CDK5RAP1	0	0	0	0	0	0	0	0	0	NaN	3	0.052	3	1
CDK5RAP2	0	0	0	0	0	0	0	0	0	NaN	1	0.017	1	1
PARVG	0	0	0.082	0	0	0.117	20	0.345	7	0.35	26	0.448	11	0.423						2	0.199	0.409	0.044
CDK6	0	0.04	0.087	0	0.038	0.096	34	0.586	0	0	37	0.638	2	0.054
CDK7	0	0	0	0	0	0	6	0.103	6	1	9	0.155	9	1						1	0.129	0.011	0.008
SLC7A5	0	0	0.04	0	0	0.084	19	0.328	5	0.263	26	0.448	5	0.192						1	0.188	0.019	0.055
CDKAL1	0	0	0.013	0	0	0.012	19	0.328	19	1	18	0.31	18	1
CDKN1A	0	0	0	0	0	0	0	0	0	NaN	2	0.034	2	1
CDKN1B	0	0.096	0.337	0	0	0.144	31	0.534	1	0.032	23	0.397	1	0.043
CDKN2A	0	0	0	0	0	0.118	3	0.052	3	1	18	0.31	18	1
CDKN2AIP	0.154	0.244	0.423	0.077	0.188	0.486	58	1	0	0	55	0.948	0	0
CDKN2AIPNL	0	0	0	0	0	0	2	0.034	2	1	5	0.086	5	1
CDKN2B	0	0	0	0	0	0	0	0	0	NaN	1	0.017	1	1
CDKN2C	0	0	0	0	0	0	10	0.172	10	1	9	0.155	9	1
CDR2L	0	0	0	0	0	0	3	0.052	3	1	10	0.172	10	1
CDS1	0	0	0	0	0	0	8	0.138	8	1	8	0.138	8	1
CDS2	0	0.14	0.375	0	0.088	0.281	38	0.655	0	0	36	0.621	0	0
CDV3	1.352	2.242	3.602	0.902	2.508	3.813	56	0.966	0	0	56	0.966	0	0
CDYL	0	0	0	0	0	0	5	0.086	5	1	9	0.155	9	1
CEACAM1	0	0	0	0	0.222	0.759	12	0.207	12	1	36	0.621	36	1
CEACAM5	0	0.122	0.313	0.11	0.404	0.945	38	0.655	0	0	48	0.828	11	0.229
CEACAM6	0	0	0	0	0	0.59	7	0.121	7	1	28	0.483	28	1
CEACAM7	0	0	0	0	0	0	1	0.017	1	1	7	0.121	7	1
CEACAM8	0	0	0	0	0.158	1.005	14	0.241	14	1	32	0.552	32	1
CEBPB	0	0	0	0	0	0	0	0	0	NaN	2	0.034	2	1						1	0.119	0	0
CEBPE	0	0	0	0	0	0	0	0	0	NaN	1	0.017	1	1
SMG1	0	0	0	0	0	0.005	14	0.241	1	0.071	26	0.448	6	0.231						1	0.03	0.001	0.003
CECR1	0	0	0.13	0	0	0.107	24	0.414	14	0.583	19	0.328	12	0.632
CECR5	1.074	3.567	6.021	0.394	1.18	4.542	57	0.983	0	0	55	0.948	0	0	2	0.768	7.356	3.52	4
CEL	0	0	0	0	0	0	6	0.103	3	0.5	5	0.086	4	0.8
CELA2A	0	0	0	0	0	0	4	0.069	4	1	4	0.069	4	1
CELA3A	0	0	0	0	0	0	4	0.069	4	1	8	0.138	8	1
CELA3B	0	0	0	0	0	0	6	0.103	6	1	2	0.034	2	1
VNN2	0	0	0	0	0	0.267	8	0.138	8	1	26	0.448	26	1	4	0.016	0	0.001	0.067	2	0.088	0.734	0.104
CELF2	0	0.106	0.196	0	0.098	0.246	36	0.621	0	0	40	0.69	0	0
CELSR1	0	0	0	0	0	0	2	0.034	2	1	0	0	0	NaN
CELSR2	0	0	0	0	0	0	1	0.017	1	1	0	0	0	NaN
CENPB	0	0	0	0	0	0	3	0.052	3	1	7	0.121	7	1
CENPC1	0	0	0	0	0	0	7	0.121	7	1	8	0.138	8	1
CENPE	0	0	0	0	0	0	0	0	0	NaN	1	0.017	1	1
CENPF	0	0	0	0	0	0	3	0.052	3	1	10	0.172	10	1	1	0.002	0	0	0
WDR46	0	0	0	0	0	0.04	10	0.172	6	0.6	26	0.448	17	0.654						1	0.183	0.024	0.023
CEP104	0	0	0	0	0	0	0	0	0	NaN	1	0.017	1	1
CEP120	0	0	0	0	0	0	2	0.034	2	1	1	0.017	1	1
CEP128	0	0	0	0	0	0	1	0.017	1	1	0	0	0	NaN
CEP135	0	0	0	0	0	0	6	0.103	6	1	8	0.138	8	1
CEP170	0	0	0	0	0	0.013	6	0.103	6	1	22	0.379	22	1
CEP170B	0	0	0.02	0	0	0.04	27	0.466	2	0.074	28	0.483	2	0.071
CEP192	0	0	0	0	0	0	1	0.017	1	1	0	0	0	NaN
CEP250	0	0	0	0	0	0	4	0.069	4	1	7	0.121	7	1
CEP290	0	0	0	0	0	0	1	0.017	1	1	2	0.034	2	1
CEP350	0	0	0	0	0	0	1	0.017	1	1	0	0	0	NaN
CEP41	0	0	0	0	0	0	1	0.017	1	1	5	0.086	5	1						1	0.055	0	0
CEP55	0	0	0	0	0	0	0	0	0	NaN	3	0.052	3	1
CEP76	0	0	0	0	0	0	1	0.017	1	1	1	0.017	1	1
CEP78	0	0	0	0	0	0	0	0	0	NaN	1	0.017	1	1
CEP85	0	0	0	0	0	0	0	0	0	NaN	3	0.052	3	1						1	0.005	0	0
CEP97	0	0	0	0	0	0	0	0	0	NaN	3	0.052	3	1
CEPT1	0	0	0.365	0	0	0.484	20	0.345	0	0	23	0.397	0	0
CERCAM	0	0	0	0	0	0	0	0	0	NaN	2	0.034	2	1						1	0.007	0	0
CERS2	0	0.218	0.613	0	0.233	0.68	33	0.569	0	0	37	0.638	1	0.027
CERS3	0	0	0	0	0	0	2	0.034	2	1	0	0	0	NaN
CERS4	0	0	0	0	0	0	2	0.034	2	1	1	0.017	1	1
CERS6	0	0	0	0	0	0	5	0.086	5	1	7	0.121	7	1
CES1	0.105	0.533	1.214	0.012	0.352	1.02	47	0.81	0	0	43	0.741	1	0.023
CES2	0.773	2.191	5.912	0.484	1.23	5.064	54	0.931	6	0.111	52	0.897	2	0.038	2	4.592	27.338	2.323	7.413
CES3	0	0	0.035	0	0	0	16	0.276	16	1	11	0.19	11	1
YY1	0	0	0.048	0	0	0.038	25	0.431	3	0.12	26	0.448	0	0						1	0.077	0.01	0.024
CFB	2.56	3.733	4.604	3.682	5.021	7.141	58	1	2	0.034	58	1	5	0.086
CFD	0.009	0.18	0.511	0	0.105	0.323	43	0.741	2	0.047	40	0.69	0	0
CFDP1	0	0	0	0	0	0	9	0.155	0	0	10	0.172	1	0.1						1	0.193	0	0.02
CFH	1.1	1.59	2.631	1.413	2.253	3.417	58	1	9	0.155	58	1	14	0.241
ARFRP1	0	0	0.122	0	0	0.212	20	0.345	2	0.1	27	0.466	3	0.111						1	0.313	0.059	0.101
CFHR2	0	0	0	0	0	0.214	5	0.086	5	1	17	0.293	17	1
CFHR3	0	0	0	0	0	0.032	5	0.086	5	1	15	0.259	15	1
CFHR4	0	0	0	0	0	0	0	0	0	NaN	3	0.052	3	1
CDK2	0	0	0	0	0	0.191	11	0.19	1	0.091	27	0.466	13	0.481						1	0.376	0.137	0.071
CFI	0.194	0.355	0.582	0.322	0.54	0.848	56	0.966	1	0.018	57	0.983	0	0
CFL1	318.406	420.126	524.949	229.886	420.698	576.327	58	1	0	0	58	1	0	0
CFL2	27.12	42.972	63.362	20.623	38.461	59.57	57	0.983	0	0	50	0.862	0	0
CIRH1A	0	0	0.004	0	0	0.056	17	0.293	17	1	27	0.466	27	1						1	0.322	0.023	0.025
CFTR	0	0	0	0	0	0	0	0	0	NaN	2	0.034	2	1
CGGBP1	0	0	0.204	0	0	0.164	23	0.397	0	0	22	0.379	1	0.045
CGN	0.362	0.624	1.352	0.322	0.762	1.435	56	0.966	1	0.018	56	0.966	1	0.018
CGNL1	0	0	0.035	0	0	0	19	0.328	0	0	5	0.086	0	0
CGREF1	0	0	0.12	0	0	0.112	26	0.448	0	0	20	0.345	0	0
CHAC2	0	0	0	0	0	0	1	0.017	1	1	4	0.069	4	1
CHAF1A	0	0	0	0	0	0	0	0	0	NaN	3	0.052	3	1
CHAF1B	0	0	0	0	0	0	0	0	0	NaN	4	0.069	4	1
FCER1G	0	0	0	0	0	1.858	11	0.19	11	1	27	0.466	27	1						2	0.977	3.444	0.773
CHCHD1	0	0	0	0	0	0	2	0.034	2	1	3	0.052	3	1
CHCHD10	0	0	0	0	0	0	1	0.017	1	1	1	0.017	1	1
CHCHD2	0	1.808	3.04	0	1.333	3.714	36	0.621	3	0.083	33	0.569	5	0.152
CHCHD3	2.317	4.506	10.047	1.294	3.572	6.646	55	0.948	0	0	55	0.948	0	0
CHCHD4	0	0.528	1.141	0	0.1	0.51	42	0.724	0	0	31	0.534	0	0
CHCHD5	0	0.256	0.753	0	0	0.48	34	0.586	34	1	28	0.483	28	1
CHCHD6	0.142	0.464	1.164	0	0.034	0.6	47	0.81	1	0.021	31	0.534	0	0
CHCHD7	0	0	0	0	0	0	9	0.155	9	1	5	0.086	5	1
GRK6	0	0	0.023	0	0	0.04	19	0.328	10	0.526	27	0.466	7	0.259						2	0.03	0.097	0.013
CHD2	0	0.005	0.013	0	0	0.011	32	0.552	1	0.031	26	0.448	4	0.154
GTF3C2	0	0	0.037	0	0	0.065	23	0.397	1	0.043	27	0.466	6	0.222						1	0.351	0.042	0.026
CHD4	0.159	0.261	0.367	0.154	0.27	0.436	57	0.983	1	0.018	57	0.983	2	0.035
CHD5	0	0	0	0	0	0	5	0.086	5	1	5	0.086	5	1
CHD6	0	0	0	0	0	0	1	0.017	1	1	1	0.017	1	1
CHD7	0	0	0	0	0	0	0	0	0	NaN	3	0.052	3	1
CHD8	0	0	0	0	0	0	4	0.069	4	1	14	0.241	14	1
CHD9	0	0	0	0	0	0	2	0.034	2	1	0	0	0	NaN
CHDH	0.134	0.332	0.704	0	0.052	0.216	49	0.845	0	0	34	0.586	1	0.029
CHEK2	0	0	0	0	0	0	0	0	0	NaN	1	0.017	1	1
CHERP	0.098	0.176	0.227	0.118	0.211	0.376	53	0.914	1	0.019	52	0.897	1	0.019
CHGA	1.327	2.598	5.051	0	0.17	1.007	54	0.931	0	0	36	0.621	0	0	2	4.336	10.861	3.92	2.736
CHGB	0	0	0.108	0	0	0	20	0.345	0	0	3	0.052	0	0	1	1.169	0.061	0.22	0.114
ICT1	0	0.334	0.649	0	0	0.439	38	0.655	1	0.026	27	0.466	0	0						1	0.63	0.033	0.298
CHI3L2	0	0	0	0	0	0	0	0	0	NaN	1	0.017	1	1
CHIA	0	0	0	0	0	0	2	0.034	2	1	0	0	0	NaN
CHID1	1.38	1.899	3.038	0.473	0.804	1.346	58	1	0	0	55	0.948	0	0
IPO11	0	0	0.017	0	0	0.048	17	0.293	12	0.706	27	0.466	21	0.778						1	0.16	0.014	0.026
CHKB	0	0.104	0.211	0	0	0.109	40	0.69	1	0.025	28	0.483	0	0
CHL1	0	0	0	0	0	0	12	0.207	12	1	6	0.103	6	1
CHM	0	0	0	0	0	0	12	0.207	12	1	10	0.172	10	1						1	0.051	0.001	0.005
KEAP1	0	0	0.028	0	0	0.049	24	0.414	2	0.083	27	0.466	0	0						1	0.057	0.007	0.024
CHMP1B	0	0.094	0.728	0	0	0.626	29	0.5	0	0	23	0.397	0	0
CHMP2A	1.049	1.389	1.831	0.709	1.203	1.922	58	1	0	0	54	0.931	0	0
CHMP2B	0	0.667	1.582	0	0.336	1.319	38	0.655	0	0	32	0.552	0	0
CHMP3	0	0.462	1.094	0	0.292	0.868	32	0.552	0	0	37	0.638	0	0
MPHOSPH8	0	0	0.013	0	0	0.026	21	0.362	1	0.048	27	0.466	0	0						1	0.051	0.002	0.022
NOL3	0	0	0.104	0	0	0.11	27	0.466	1	0.037	27	0.466	0	0						1	0.214	0.025	0.059
CHMP4C	0	0	0.102	0	0	0	21	0.362	2	0.095	11	0.19	1	0.091
CHMP5	0.474	0.853	2.059	0	0.21	1.762	48	0.828	4	0.083	31	0.534	0	0	1	2.935	1.425	1.871	0.506
CHMP6	0	0.4	0.609	0.115	0.347	0.571	42	0.724	0	0	45	0.776	0	0
CHMP7	0	0.032	0.09	0	0.068	0.122	35	0.603	0	0	39	0.672	0	0
RCL1	0	0	0.075	0	0	0.184	20	0.345	0	0	27	0.466	0	0						1	0.223	0.064	0.054
CHP1	2.542	3.269	5.284	1.159	2.144	3.578	58	1	0	0	58	1	0	0
CHP2	0	0	0	0	0	0	4	0.069	4	1	4	0.069	4	1
CHPF	0	0	0	0	0	0	0	0	0	NaN	2	0.034	2	1
CHPF2	0	0	0	0	0	0	3	0.052	3	1	6	0.103	6	1
CHPT1	0	0	0	0	0	0	7	0.121	7	1	2	0.034	2	1
CHRAC1	0	0	0	0	0	0	4	0.069	4	1	9	0.155	9	1						1	0.694	0.054	0.058
CHRDL2	0	0	0	0	0	0	0	0	0	NaN	1	0.017	1	1
CHST12	0	0	0	0	0	0	1	0.017	1	1	1	0.017	1	1
CHST13	0	0	0	0	0	0	0	0	0	NaN	1	0.017	1	1
CHST14	0	0	0	0	0	0	2	0.034	2	1	3	0.052	3	1
CHST3	0	0	0	0	0	0	1	0.017	1	1	0	0	0	NaN
CHST5	0	0	0	0	0	0	4	0.069	4	1	3	0.052	3	1
CHSY1	0	0	0	0	0	0	0	0	0	NaN	1	0.017	1	1
RFC1	0	0.009	0.015	0	0	0.03	33	0.569	3	0.091	27	0.466	7	0.259						1	0.089	0.011	0.01
CHTF8	0	0	0	0	0	0	0	0	0	NaN	1	0.017	1	1
RFC5	0	0	0.068	0	0	0.197	26	0.448	1	0.038	27	0.466	8	0.296						1	0.453	0.084	0.058
CHUK	0	0.024	0.051	0	0.035	0.078	40	0.69	0	0	39	0.672	0	0
CHURC1	0	0	0	0	0	0	4	0.069	4	1	7	0.121	7	1
CIAO1	0.17	0.271	0.48	0.095	0.214	0.425	51	0.879	10	0.196	48	0.828	8	0.167
CIAPIN1	0.466	0.834	1.491	0.556	0.977	1.708	54	0.931	0	0	54	0.931	1	0.019
CIB1	0.212	0.404	0.651	0.197	0.406	0.679	49	0.845	0	0	53	0.914	0	0
CIC	0	0	0	0	0	0	1	0.017	1	1	3	0.052	3	1
CILP	0	0	0	0	0	0	0	0	0	NaN	3	0.052	3	1
CINP	0	0	0	0	0	0	1	0.017	1	1	0	0	0	NaN
CIR1	0	0	0	0	0	0	2	0.034	2	1	2	0.034	2	1
CIRBP	2.944	4.718	6.455	1.372	2.317	3.978	57	0.983	0	0	54	0.931	0	0
RSEH2C	0	0	0.227	0	0	0.378	24	0.414	6	0.25	27	0.466	8	0.296						1	0.508	0.134	0.134
CISD1	2.451	6.562	13.27	1.995	3.91	5.853	53	0.914	0	0	55	0.948	0	0
CISD2	2.391	3.772	5.013	0.656	2.952	4.969	54	0.931	0	0	49	0.845	1	0.02
CISD3	0	0	0	0	0	0	11	0.19	11	1	11	0.19	11	1
CIT	0	0	0	0	0	0	0	0	0	NaN	8	0.138	8	1						1	0.022	0	0.001
CIZ1	0	0	0	0	0	0	7	0.121	7	1	7	0.121	7	1						1	0.024	0	0
CKAP2	0	0	0	0	0	0	1	0.017	1	1	6	0.103	6	1
CKAP4	8.143	11.968	16.478	4.507	8.764	12.765	57	0.983	0	0	58	1	0	0
CKAP5	0.178	0.314	0.521	0.244	0.352	0.667	57	0.983	1	0.018	58	1	1	0.017
CKB	19.294	144.263	445.003	2.036	7.228	29.028	57	0.983	0	0	57	0.983	0	0
CKM	0	0.964	4.379	0	0	0	35	0.603	0	0	14	0.241	0	0
CKMT2	0.03	1.696	7.099	0	0	0.889	43	0.741	0	0	24	0.414	0	0
CKS1B	0	0	0	0	0	0	0	0	0	NaN	6	0.103	6	1
CLASP1	0.019	0.039	0.092	0.016	0.056	0.129	56	0.966	1	0.018	55	0.948	3	0.055
CLASP2	0.034	0.044	0.065	0.017	0.042	0.086	57	0.983	0	0	54	0.931	1	0.019
CLASRP	0	0	0	0	0	0	0	0	0	NaN	1	0.017	1	1
CLC	9.761	32.317	67.543	2.794	12.131	36.619	54	0.931	2	0.037	56	0.966	1	0.018
CLCA1	0	0	0.635	0	0	0.021	25	0.431	22	0.88	15	0.259	12	0.8	2	2.037	31.232	0.941	13.212
CLCA2	0	0	0	0	0	0	2	0.034	2	1	3	0.052	3	1
CLCA4	0	0	0	0	0	0	2	0.034	2	1	4	0.069	4	1
CLCC1	0.046	0.11	0.196	0.013	0.078	0.155	48	0.828	0	0	45	0.776	0	0
CLCN2	0	0	0	0	0	0	0	0	0	NaN	1	0.017	1	1
CLCN3	0	0	0	0	0	0	2	0.034	2	1	3	0.052	3	1						1	0.007	0	0
CLCN7	0	0	0	0	0	0	11	0.19	11	1	14	0.241	14	1
CLDN1	0	0	0	0	0	0	1	0.017	1	1	6	0.103	6	1						1	0.155	0.019	0.005
CLDN18	1.874	4.569	10.098	0	1.922	5.11	53	0.914	0	0	42	0.724	0	0
CLDN2	0	0	0	0	0	0	0	0	0	NaN	4	0.069	4	1
CLDN23	0	0	0	0	0	0	0	0	0	NaN	1	0.017	1	1
CLDN3	0	0	0	0	0	1.361	6	0.103	6	1	18	0.31	18	1	2	0	1.91	0	0.405
CLDN4	0	0	0	0	0	0	0	0	0	NaN	1	0.017	1	1
CLDN5	0	0	0	0	0	0	0	0	0	NaN	1	0.017	1	1
CLDN6	0	0	0	0	0	0	0	0	0	NaN	4	0.069	4	1
CLDN7	0	0	0	0	0	0	3	0.052	3	1	5	0.086	5	1
CLDND1	0	0	0	0	0	0	1	0.017	1	1	5	0.086	5	1
CLEC11A	0	0	0	0	0	0	0	0	0	NaN	2	0.034	2	1
CLEC12A	0	0	0	0	0	0	3	0.052	3	1	9	0.155	9	1						2	0	0.126	0
CLEC14A	0	0	0	0	0	0	1	0.017	1	1	1	0.017	1	1
CLEC16A	0	0	0	0	0	0	8	0.138	3	0.375	5	0.086	1	0.2
CLEC3B	0.379	0.601	1.22	0.29	0.597	1.012	53	0.914	0	0	51	0.879	0	0
CLEC4D	0	0	0	0	0	0	0	0	0	NaN	1	0.017	1	1
CLEC5A	0	0	0	0	0	0	0	0	0	NaN	1	0.017	1	1
CLIC1	41.122	56.711	77.213	38.141	62.011	88.86	58	1	0	0	58	1	1	0.017
CLIC2	0.346	0.603	1.139	0.09	0.222	0.672	55	0.948	0	0	51	0.879	0	0	1	1.445	0.478	0.672	1.11
CLIC3	0	0	0.138	0	0	0.307	26	0.448	2	0.077	26	0.448	4	0.154
CLIC4	4.088	5.162	7.034	2.836	4.649	7.246	58	1	0	0	58	1	1	0.017
CLIC5	0	0	0	0	0	0	9	0.155	9	1	9	0.155	9	1
CLIC6	0.224	3.821	14.745	0.108	0.494	1.409	53	0.914	0	0	50	0.862	0	0
CLINT1	2.349	3.204	4.681	1.563	2.479	3.547	58	1	0	0	58	1	1	0.017
CLIP1	0.15	0.246	0.329	0.15	0.236	0.372	57	0.983	1	0.018	58	1	2	0.034
CLIP2	0.098	0.205	0.524	0.094	0.22	0.74	55	0.948	2	0.036	53	0.914	2	0.038
CLK3	0	0	0	0	0	0	0	0	0	NaN	3	0.052	3	1
THOC7	0	0	0.022	0	0	0.331	15	0.259	10	0.667	27	0.466	20	0.741						1	0.492	0.205	0.132
CLN3	0	0	0	0	0	0	0	0	0	NaN	1	0.017	1	1
CLN5	0	0.033	0.111	0	0	0.244	31	0.534	0	0	28	0.483	0	0
CLN6	0	0	0.002	0	0	0.076	15	0.259	0	0	19	0.328	0	0
CLNS1A	0	0	0.218	0	0.018	0.376	26	0.448	2	0.077	30	0.517	3	0.1
CLP1	0	0	0	0	0	0	1	0.017	1	1	1	0.017	1	1
CLPB	0.118	0.24	0.439	0.066	0.182	0.304	53	0.914	0	0	52	0.897	0	0
CLPP	1.084	1.84	2.504	0.536	1.216	1.895	54	0.931	0	0	56	0.966	1	0.018
CLPS	0	0	0	0	0	0	3	0.052	3	1	5	0.086	5	1
CLPTM1	0.081	0.167	0.376	0.078	0.212	0.47	52	0.897	4	0.077	49	0.845	2	0.041
CLPTM1L	0.089	0.178	0.342	0	0.132	0.33	47	0.81	0	0	41	0.707	0	0
CLPX	0.087	0.215	0.329	0.057	0.178	0.317	54	0.931	0	0	52	0.897	0	0	2	0.2	0.479	0.198	0.19
CLRN3	0	0	0	0	0	0	3	0.052	3	1	4	0.069	4	1
TOM1L1	0.006	0.397	0.888	0	0	0.274	43	0.741	1	0.023	27	0.466	0	0						3	0.082	0.021	0.36
CLSTN3	0	0	0	0	0	0	0	0	0	NaN	1	0.017	1	1
CLTA	4.777	9.354	12.18	4.908	11.267	14.498	58	1	0	0	57	0.983	0	0
CLTB	8.279	11.177	55.12	4.829	7.914	13.426	58	1	7	0.121	57	0.983	4	0.07
CLTC	12.393	15.296	17.98	7.79	13.287	17.431	58	1	0	0	58	1	1	0.017	1	19.318	17.925	15.188	11.903
CLTCL1	0	0	0	0	0	0	4	0.069	4	1	5	0.086	5	1
CLU	6.337	9.428	15.818	7.773	10.499	16.844	58	1	0	0	58	1	1	0.017
CLUH	0.125	0.295	0.669	0.11	0.304	0.603	54	0.931	0	0	55	0.948	0	0	2	0.397	0.842	0.283	0.465
CLYBL	0.129	0.253	0.468	0	0.068	0.187	56	0.966	0	0	40	0.69	0	0
CMA1	0	0.24	1.189	0	0	0.19	36	0.621	0	0	19	0.328	0	0
CMAS	0.732	1.033	1.731	0.423	0.851	1.173	57	0.983	0	0	58	1	0	0	2	1.081	2.647	1.192	1.264
CMBL	2.516	6.287	12.881	1.054	4.419	9.659	58	1	0	0	54	0.931	0	0
CMC1	0	1.719	3.05	0	0	2.235	39	0.672	0	0	27	0.466	0	0
CMC2	0	0	0	0	0	0	10	0.172	10	1	6	0.103	6	1
CMC4	0	0	0.074	0	0	0	15	0.259	15	1	6	0.103	6	1
CMIP	0	0	0.02	0	0	0.042	19	0.328	11	0.579	17	0.293	13	0.765
CMPK1	9.782	15.23	22.475	8.281	15.686	24.059	58	1	0	0	58	1	0	0	2	20.418	29.476	14.877	13.589
CMPK2	0	0.064	0.221	0	0.06	0.416	31	0.534	22	0.71	31	0.534	25	0.806
CMSS1	0	0	0	0	0	0	2	0.034	2	1	10	0.172	10	1						1	0.145	0.026	0.001
CMTM4	0	0	0	0	0	0	5	0.086	5	1	2	0.034	2	1
CMTM6	0	0	0	0	0	0	0	0	0	NaN	3	0.052	3	1
CNBP	0	0.434	0.893	0	0.267	0.669	37	0.638	31	0.838	38	0.655	27	0.711
CNDP1	0	0	0	0	0	0	2	0.034	2	1	3	0.052	3	1
TRIP13	0	0	0	0	0	0.074	4	0.069	4	1	27	0.466	27	1						1	0.554	0.053	0.043
CNFN	0	0	0	0	0	0	1	0.017	1	1	0	0	0	NaN
CNKSR1	0	0	0	0	0	0	5	0.086	5	1	5	0.086	5	1
CNN1	2.76	10.018	25.97	1.942	4.958	10.747	57	0.983	0	0	54	0.931	0	0
TRMT6	0	0	0	0	0	0.096	10	0.172	10	1	27	0.466	27	1						1	0.338	0.109	0.062
UTP15	0	0	0.019	0	0	0.05	17	0.293	1	0.059	27	0.466	7	0.259						1	0.123	0.016	0.023
CNNM2	0	0	0	0	0	0	0	0	0	NaN	3	0.052	3	1
CNNM3	0	0	0.024	0	0	0.025	26	0.448	0	0	23	0.397	0	0
CNNM4	0.019	0.048	0.096	0	0.05	0.1	48	0.828	0	0	42	0.724	0	0
CNOT1	0.143	0.191	0.295	0.136	0.207	0.352	57	0.983	0	0	58	1	1	0.017
CNOT10	0.022	0.047	0.103	0.013	0.058	0.094	46	0.793	3	0.065	49	0.845	3	0.061
ASUN	0	0	0.028	0	0	0.059	21	0.362	21	1	28	0.483	28	1						1	0.12	0.011	0.031
CNOT2	0	0	0.022	0	0	0.021	18	0.31	1	0.056	16	0.276	0	0	1	0.193	0.033	0.01	0.038
CNOT3	0	0.104	0.183	0	0.084	0.178	41	0.707	5	0.122	37	0.638	3	0.081
CNOT4	0	0	0	0	0	0	2	0.034	2	1	1	0.017	1	1
CNOT6	0	0	0	0	0	0	2	0.034	2	1	3	0.052	3	1
CNOT6L	0	0	0	0	0	0	6	0.103	6	1	11	0.19	11	1
CNOT7	0.005	0.091	0.218	0	0.048	0.139	43	0.741	4	0.093	35	0.603	3	0.086
CNOT8	0	0	0	0	0	0	1	0.017	1	1	4	0.069	4	1
CNP	1.112	1.446	1.821	0.893	1.502	2.06	57	0.983	0	0	58	1	1	0.017
CNPY2	4.775	7.594	9.149	2.591	4.841	7.489	58	1	0	0	58	1	0	0
CNPY3	0.694	1.265	2.029	0.578	0.954	1.756	56	0.966	1	0.018	57	0.983	0	0
CNPY4	0	0	0.146	0	0	0.229	24	0.414	7	0.292	28	0.483	8	0.286
CNRIP1	0	0.514	0.952	0	0.053	0.268	42	0.724	0	0	30	0.517	0	0
CNST	0	0	0	0	0	0	1	0.017	1	1	0	0	0	NaN
CNTN1	0	0	0	0	0	0	1	0.017	1	1	1	0.017	1	1
CNTP1	0	0	0	0	0	0	0	0	0	NaN	1	0.017	1	1
CNTRL	0	0	0	0	0	0	2	0.034	2	1	1	0.017	1	1
COA1	0	0	0	0	0	0	2	0.034	2	1	1	0.017	1	1
COA3	1.498	3.577	8.23	0.721	1.716	3.356	56	0.966	0	0	52	0.897	0	0
COA4	0	0.509	1.059	0	0.256	0.622	42	0.724	0	0	34	0.586	1	0.029
COA5	0	0	0.263	0	0	0	18	0.31	18	1	10	0.172	10	1
COA6	1.339	2.433	5.192	0.225	1.425	3.083	51	0.879	0	0	44	0.759	0	0	3	2.507	3.045	4.586	1.57
COASY	1.07	2.184	3.722	0.54	1.556	2.72	57	0.983	0	0	58	1	0	0
COBL	0	0	0.01	0	0	0.004	20	0.345	0	0	16	0.276	0	0
COBLL1	0.055	0.149	0.377	0	0.018	0.085	53	0.914	0	0	35	0.603	0	0	3	0.108	0.081	0.403	0.174
COCH	0	0	0	0	0	0	1	0.017	1	1	6	0.103	6	1
DHX57	0	0.005	0.023	0	0	0.018	34	0.586	2	0.059	28	0.483	3	0.107						1	0.059	0.013	0.007
COG2	0.14	0.215	0.31	0.044	0.134	0.256	57	0.983	0	0	55	0.948	4	0.073
COG3	0.127	0.198	0.361	0.061	0.166	0.274	55	0.948	0	0	50	0.862	1	0.02
COG4	0.255	0.44	1.135	0.174	0.399	0.719	57	0.983	0	0	54	0.931	0	0
COG5	0.162	0.233	0.42	0.057	0.182	0.334	55	0.948	0	0	53	0.914	1	0.019
COG6	0.075	0.129	0.253	0.046	0.128	0.283	52	0.897	0	0	51	0.879	1	0.02
COG7	0.15	0.262	0.393	0.098	0.192	0.342	57	0.983	0	0	56	0.966	0	0
COG8	0.004	0.056	0.164	0	0.053	0.17	43	0.741	0	0	36	0.621	0	0
COIL	0	0	0.004	0	0	0.038	15	0.259	2	0.133	21	0.362	8	0.381
COL10A1	0	0	0	0	0	0	0	0	0	NaN	3	0.052	3	1
COL11A1	0	0	0	0	0	0	0	0	0	NaN	2	0.034	2	1
LOXL2	0	0	0	0	0	0.093	2	0.034	2	1	28	0.483	28	1						1	0.309	0.102	0.038
COL14A1	0.765	2.314	4.553	0.078	0.499	1.369	57	0.983	0	0	57	0.983	0	0
COL15A1	0.544	0.943	1.309	0.396	0.64	1.091	58	1	0	0	57	0.983	0	0
COL16A1	0	0	0	0	0	0	1	0.017	1	1	1	0.017	1	1
COL17A1	0	0	0	0	0	0	12	0.207	3	0.25	8	0.138	1	0.125
COL18A1	1.152	1.559	2.8	1.562	2.229	3.667	58	1	0	0	58	1	0	0
COL1A1	5.069	24.562	62.366	2.112	10.274	27.425	49	0.845	0	0	55	0.948	0	0
COL1A2	5.214	23.344	53.6	2.497	12.954	26.878	50	0.862	0	0	54	0.931	0	0
COL21A1	0	0	0	0	0	0	1	0.017	0	0	3	0.052	0	0
COL28A1	0.007	0.081	0.229	0	0	0	44	0.759	0	0	8	0.138	0	0
COL2A1	0	0	0	0	0	0	4	0.069	1	0.25	2	0.034	1	0.5
COL3A1	0.035	0.463	3.003	0.14	0.486	1.859	46	0.793	0	0	50	0.862	0	0
COL4A1	0	0.225	0.564	0	0.322	0.889	40	0.69	0	0	38	0.655	1	0.026
COL4A2	0.206	0.654	1.641	0.282	1.07	1.786	48	0.828	0	0	50	0.862	0	0
COL4A3BP	0.114	0.156	0.245	0.057	0.116	0.188	56	0.966	1	0.018	54	0.931	0	0
COL4A5	0	0	0	0	0	0	2	0.034	2	1	0	0	0	NaN
COL4A6	0	0	0.047	0	0	0	19	0.328	19	1	7	0.121	7	1
COL5A1	0	0	0.033	0	0	0.051	25	0.431	4	0.16	27	0.466	7	0.259
COL5A2	0	0	0.154	0	0.007	0.132	25	0.431	1	0.04	29	0.5	1	0.034
COL5A3	0	0	0	0	0	0	0	0	0	NaN	7	0.121	7	1
COL6A1	4.077	9.893	18.102	3.864	10.272	22.338	56	0.966	0	0	58	1	0	0
COL6A2	4.562	13.08	24.12	4.755	12.497	24.546	56	0.966	0	0	57	0.983	0	0
COL6A3	5.249	15.648	23.611	5.841	14.021	28.044	58	1	0	0	58	1	0	0
COL6A5	0	0.041	0.2	0	0	0	36	0.621	0	0	10	0.172	0	0
COL6A6	0	0	0	0	0	0	0	0	0	NaN	0	0	0	NaN
COL7A1	0	0.002	0.077	0	0.054	0.183	30	0.517	2	0.067	42	0.724	2	0.048
COL8A1	0	0	0	0	0	0	5	0.086	3	0.6	14	0.241	11	0.786
COL8A2	0	0	0	0	0	0	0	0	0	NaN	1	0.017	1	1
COL9A2	0	0	0	0	0	0	0	0	0	NaN	1	0.017	1	1
COLEC11	0	0	0	0	0	0	0	0	0	NaN	1	0.017	1	1
COLEC12	0	0	0	0	0	0	3	0.052	3	1	0	0	0	NaN
NOL11	0	0	0	0	0	0.082	9	0.155	9	1	28	0.483	28	1						1	0.154	0.043	0.042
COLGALT2	0	0	0	0	0	0	0	0	0	NaN	1	0.017	1	1
COMMD1	0	0	0.082	0	0	0.095	19	0.328	2	0.105	17	0.293	3	0.176
COMMD10	0.143	0.37	0.565	0.03	0.186	0.386	49	0.845	1	0.02	44	0.759	2	0.045
COMMD2	0	0.295	0.474	0	0.217	0.492	40	0.69	0	0	35	0.603	0	0
COMMD3	0	0.124	0.441	0	0.074	0.394	32	0.552	11	0.344	33	0.569	6	0.182
COMMD4	0.015	0.282	1.259	0	0.136	0.746	43	0.741	8	0.186	38	0.655	2	0.053
COMMD5	0	0	0.016	0	0	0.111	15	0.259	0	0	22	0.379	0	0	1	0.241	0	0.036	0.024
COMMD6	0	0	0	0	0	0	13	0.224	13	1	7	0.121	7	1
COMMD7	0	0	0.1	0	0	0	21	0.362	2	0.095	14	0.241	1	0.071
PAK1IP1	0	0	0.019	0	0	0.078	19	0.328	19	1	28	0.483	28	1						1	0.298	0.108	0.046
COMMD9	0.446	0.639	0.868	0.344	0.576	0.83	55	0.948	0	0	58	1	0	0
COMP	0	0	0	0	0	0	0	0	0	NaN	1	0.017	1	1
POLD3	0	0	0.016	0	0	0.052	18	0.31	18	1	28	0.483	28	1	2	0.018	0.03	0.007	0.005	1	0.187	0.014	0.044
COMTD1	0	0	0.167	0	0	0	24	0.414	1	0.042	10	0.172	0	0
COPA	5.643	7.613	9.828	3.496	6.556	8.92	58	1	0	0	58	1	1	0.017	1	10.101	10.09	7.372	6.108
COPB1	4.657	5.918	6.665	2.448	4.529	6.746	57	0.983	0	0	58	1	1	0.017
COPB2	4.668	6.292	7.288	3.127	5.713	7.208	57	0.983	0	0	58	1	1	0.017
POP1	0	0	0.01	0	0	0.029	18	0.31	0	0	28	0.483	6	0.214						1	0.18	0.008	0.035
COPG1	5.582	6.89	8.396	3.366	5.505	7.587	58	1	0	0	58	1	0	0
COPG2	0.542	0.889	1.155	0.255	0.659	1.089	58	1	0	0	58	1	1	0.017
COPRS	0	0	0	0	0	0	1	0.017	1	1	2	0.034	2	1
COPS2	0.538	0.74	1.109	0.362	0.676	0.927	57	0.983	1	0.018	58	1	1	0.017
COPS3	0.617	1.018	1.513	0.351	0.656	1.364	56	0.966	0	0	56	0.966	0	0
COPS4	1.359	1.706	2.123	0.808	1.357	1.97	57	0.983	0	0	58	1	0	0
COPS5	0.557	0.782	0.995	0.35	0.635	0.93	57	0.983	2	0.035	58	1	2	0.034
COPS6	0.773	1.151	1.583	0.616	0.942	1.316	57	0.983	1	0.018	57	0.983	0	0
COPS7A	0.388	0.524	0.739	0.208	0.294	0.493	57	0.983	0	0	54	0.931	0	0
COPS7B	0.169	0.303	0.647	0.114	0.233	0.411	51	0.879	2	0.039	51	0.879	2	0.039
COPS8	0.743	1.423	2.619	0.563	1.263	2.567	56	0.966	0	0	51	0.879	0	0
COPZ1	5.572	7.318	10.406	4.096	5.924	8.395	58	1	0	0	57	0.983	0	0
COPZ2	0	0	0	0	0	0	2	0.034	2	1	2	0.034	2	1	1	0.025	0	0	0
COQ10B	0	0	0.384	0	0	0	23	0.397	0	0	6	0.103	0	0
COQ3	0	0.076	0.381	0	0	0.045	36	0.621	0	0	18	0.31	0	0
COQ4	0	0	0	0	0	0	1	0.017	1	1	1	0.017	1	1
RSEH2A	0	0	0.113	0	0	0.143	26	0.448	4	0.154	28	0.483	6	0.214						1	0.365	0.022	0.081
COQ6	0.081	0.312	0.611	0	0.072	0.235	47	0.81	5	0.106	42	0.724	3	0.071
COQ7	0	0.246	0.585	0	0	0	35	0.603	0	0	13	0.224	0	0
RPF2	0	0	0.044	0	0	0.16	17	0.293	2	0.118	28	0.483	3	0.107						1	0.32	0.074	0.063
CORO1A	6.131	10.999	15.546	8.075	11.33	16.109	58	1	0	0	58	1	0	0	4	16.112	8.755	8.919	19.771
SCAF11	0	0	0.021	0	0	0.024	21	0.362	3	0.143	28	0.483	0	0	1	0.095	0.015	0.008	0.025	1	0.05	0.016	0.01
CORO1C	1.709	2.314	3.598	1.615	2.311	3.208	58	1	0	0	58	1	0	0
CORO2A	0.128	0.401	0.702	0.158	0.466	1.075	51	0.879	0	0	49	0.845	2	0.041
CORO2B	0	0	0	0	0	0	1	0.017	1	1	0	0	0	NaN
CORO7	0	0	0	0	0	0	6	0.103	6	1	8	0.138	8	1
SMPD3	0.037	0.202	0.397	0	0	0.195	45	0.776	0	0	28	0.483	0	0						3	0.075	0.009	0.249
COX1	0	0.776	2.67	0	0.132	0.904	37	0.638	0	0	30	0.517	0	0
COX11	0	0	0	0	0	0	5	0.086	5	1	3	0.052	3	1
COX14	0	0	0	0	0	0	9	0.155	0	0	4	0.069	0	0
COX15	0	0	0.033	0	0	0.013	16	0.276	7	0.438	15	0.259	8	0.533
COX16	0	0	0	0	0	0	0	0	0	NaN	0	0	0	NaN
COX17	0	1.256	6.535	0	0.122	2.701	32	0.552	1	0.031	29	0.5	0	0
COX19	0	0	0	0	0	0	4	0.069	4	1	5	0.086	5	1
TAF10	0	0	0.157	0	0	0.134	26	0.448	1	0.038	28	0.483	3	0.107						1	0.468	0.027	0.067
COX20	0	0	2.903	0	0.609	3.05	24	0.414	0	0	30	0.517	0	0
TC2N	0	0.043	0.122	0	0	0.139	32	0.552	0	0	28	0.483	0	0						3	0.07	0	0.125
COX4I1	21.065	47.624	95.378	7.889	18.419	30.058	58	1	0	0	57	0.983	0	0
COX5A	16.662	32.166	61.684	6.169	11.909	21.616	58	1	0	0	58	1	0	0	3	19.617	25.587	59.594	31.427
TTC39A	0	0.062	0.128	0	0	0.1	39	0.672	0	0	28	0.483	0	0						3	0.017	0.011	0.09
COX6A1	0	0	0	0	0	0	9	0.155	9	1	5	0.086	5	1
COX6B1	31.434	43.502	86.743	4.788	16.256	28.936	54	0.931	0	0	50	0.862	0	0
COX6C	14.166	32.591	68.249	4.535	15.351	35.399	54	0.931	0	0	53	0.914	0	0
COX7A1	0	0	0	0	0	0	0	0	0	NaN	2	0.034	2	1
USP48	0	0.005	0.028	0	0	0.044	31	0.534	0	0	28	0.483	3	0.107						1	0.108	0.008	0.018
COX7A2L	1.281	2.53	3.96	0	1.042	1.953	53	0.914	0	0	40	0.69	0	0
COX7C	0	0	0	0	0	0	9	0.155	9	1	1	0.017	1	1
CP	2.789	3.798	5.66	3.166	5.356	8.153	58	1	3	0.052	58	1	14	0.241
CPA1	0	0	0.108	0	0	0.16	23	0.397	2	0.087	21	0.362	1	0.048
CPA2	0	0	0.096	0	0	0	24	0.414	0	0	11	0.19	0	0
CPA3	0.068	0.709	1.687	0	0.022	0.384	45	0.776	0	0	29	0.5	0	0
CPA4	0	0	0	0	0	0	1	0.017	1	1	0	0	0	NaN
CPB1	0	0	0.034	0	0	0.176	16	0.276	2	0.125	19	0.328	1	0.053
AAR2	0	0	0.101	0	0.004	0.3	23	0.397	0	0	29	0.5	5	0.172						1	0.812	0.049	0.14
CPD	0.132	0.18	0.285	0.076	0.169	0.314	57	0.983	0	0	54	0.931	1	0.019
CPE	0	0	0.239	0	0	0	26	0.448	0	0	6	0.103	0	0
CPEB2	0	0	0	0	0	0	6	0.103	6	1	0	0	0	NaN
CPEB3	0	0	0	0	0	0	1	0.017	1	1	0	0	0	NaN
CPEB4	0	0	0	0	0	0	12	0.207	12	1	6	0.103	6	1
CPM	0	0.037	0.1	0	0	0	33	0.569	0	0	10	0.172	0	0
CPN1	0	0	0	0	0	0.042	14	0.241	14	1	23	0.397	23	1
CPN2	0	0.009	0.051	0	0.058	0.166	30	0.517	4	0.133	42	0.724	13	0.31
ARG1	0	0	0	0	0.034	0.435	9	0.155	9	1	29	0.5	29	1						2	0.249	1.104	0.158
CNOT11	0	0.022	0.05	0	0.006	0.058	31	0.534	1	0.032	29	0.5	0	0						1	0.093	0.002	0.044
CPNE3	1.544	2.015	2.709	1.695	2.415	3.408	58	1	0	0	58	1	2	0.034
CPNE6	0	0	0	0	0	0	1	0.017	1	1	0	0	0	NaN
CPNE8	0	0	0	0	0	0	3	0.052	3	1	2	0.034	2	1
CPOX	0.196	0.354	0.584	0.194	0.346	0.598	55	0.948	1	0.018	55	0.948	1	0.018
CPPED1	0.841	1.682	2.186	1.086	1.567	2.377	58	1	0	0	58	1	1	0.017	2	1.753	3.53	1.343	2.095
CYBA	0	0	0.309	0	0.076	2.57	18	0.31	5	0.278	29	0.5	20	0.69						2	2.273	4.526	0.84
CPS1	0	0.002	1.127	0	0.042	2.218	29	0.5	13	0.448	33	0.569	15	0.455	2	1.894	32.105	0.226	10.547
CPSF1	0.055	0.095	0.177	0.051	0.135	0.291	56	0.966	1	0.018	55	0.948	2	0.036
CPSF2	0.057	0.124	0.251	0.05	0.138	0.273	54	0.931	1	0.019	53	0.914	1	0.019
CPSF3	0.045	0.106	0.197	0.038	0.116	0.256	49	0.845	2	0.041	50	0.862	3	0.06
CPSF3L	0	0.016	0.068	0	0.019	0.076	33	0.569	1	0.03	37	0.638	1	0.027
F10	0	0	0	0	0.004	0.25	6	0.103	6	1	29	0.5	29	1						1	1.233	0.783	0.049
CPSF6	0.637	0.96	1.442	0.724	1.156	1.582	57	0.983	0	0	58	1	0	0
CPSF7	0.242	0.395	0.672	0.214	0.394	0.609	55	0.948	0	0	52	0.897	1	0.019
CPT1A	0.777	1.3	1.844	0.564	1.133	1.658	57	0.983	0	0	58	1	1	0.017
CPT1B	0	0	0	0	0	0	0	0	0	NaN	1	0.017	1	1
FAM83E	0	0.063	0.188	0	0.014	0.123	38	0.655	0	0	29	0.5	0	0						3	0.018	0.025	0.159
FGR	0	0	0	0	0.014	0.153	6	0.103	6	1	29	0.5	29	1						2	0.128	0.449	0.082
CPXM1	0	0	0	0	0	0	0	0	0	NaN	6	0.103	6	1
CPZ	0	0	0	0	0	0	0	0	0	NaN	2	0.034	2	1
JMJD6	0	0	0.033	0	0.006	0.111	18	0.31	18	1	29	0.5	29	1						1	0.24	0.052	0.058
CR2	0	0	0	0	0	0	5	0.086	5	1	2	0.034	2	1
CRABP1	0	0	0	0	0	0	13	0.224	13	1	7	0.121	7	1
CRABP2	0	0	0	0	0	0.38	5	0.086	5	1	21	0.362	21	1
CRADD	0	0	0.102	0	0	0.013	25	0.431	3	0.12	15	0.259	5	0.333
CRAT	0.454	1.191	2.053	0.108	0.322	0.788	57	0.983	0	0	54	0.931	0	0
CRBN	0	0	0.02	0	0	0	18	0.31	18	1	9	0.155	9	1
CRCT1	0	0	0	0	0	0	2	0.034	2	1	0	0	0	NaN
CREB1	0	0	0.34	0	0	0.35	25	0.431	0	0	21	0.362	0	0
CREB3L3	0	0	0	0	0	0	0	0	0	NaN	2	0.034	2	1
MCEE	0.479	1.241	1.975	0	0.013	0.596	48	0.828	0	0	29	0.5	0	0						3	0.223	0.026	0.599
CREG1	0	0	0	0	0	0	7	0.121	7	1	10	0.172	10	1
CRELD1	0	0.094	0.177	0	0.053	0.16	40	0.69	1	0.025	42	0.724	1	0.024
RETN	0	0	0	0	0.288	4.32	12	0.207	12	1	29	0.5	29	1						2	2.541	17.291	0.992
CREM	0	0	0	0	0	0	1	0.017	1	1	1	0.017	1	1
CRIM1	0	0	0	0	0	0	0	0	0	NaN	3	0.052	3	1
CRIP1	0	0.588	19.812	0	0.591	9.206	29	0.5	0	0	30	0.517	0	0	1	72.359	5.651	8.407	14.749
CRIP2	2.098	3.424	5.834	1.986	3.558	5.36	57	0.983	0	0	56	0.966	0	0
CRIPT	0	0	0	0	0	0	3	0.052	3	1	2	0.034	2	1						1	0.11	0	0
CRISP3	0	0	0	0	0	0	4	0.069	4	1	11	0.19	11	1
CRISPLD2	0	0	0	0	0	0	1	0.017	1	1	4	0.069	4	1
RNF114	0	0	0.146	0	0.012	0.189	26	0.448	26	1	29	0.5	29	1						1	0.466	0.089	0.092
RNF2	0	0	0.08	0	0.01	0.091	27	0.466	1	0.037	29	0.5	4	0.138						1	0.476	0.016	0.048
CRLF3	0.026	0.144	0.23	0.037	0.103	0.22	45	0.776	1	0.022	48	0.828	4	0.083
CRMP1	0	0.388	0.859	0	0.342	0.789	36	0.621	0	0	37	0.638	0	0
CRNKL1	0	0.028	0.066	0.024	0.05	0.12	38	0.655	1	0.026	46	0.793	2	0.043
CRNN	0	0	0	0	0	0	4	0.069	4	1	9	0.155	9	1
CROCC	0	0.017	0.107	0	0	0.006	34	0.586	0	0	18	0.31	0	0
CROT	0	0	0	0	0	0	5	0.086	5	1	9	0.155	9	1
CRP	0	0	0	0	0	0.326	12	0.207	12	1	20	0.345	20	1
CRTAC1	0	0	0	0	0	0	4	0.069	4	1	4	0.069	4	1
CRTAP	0	0	0	0	0.04	0.193	14	0.241	14	1	33	0.569	33	1
CRTC2	0	0	0.011	0	0	0	15	0.259	3	0.2	7	0.121	0	0
CRTC3	0	0	0	0	0	0	6	0.103	6	1	2	0.034	2	1
CRYAA	0	0	0	0	0	0	1	0.017	1	1	0	0	0	NaN
CRYAB	1.039	2.523	4.348	0.316	0.862	1.763	56	0.966	1	0.018	55	0.948	1	0.018
CRYBB2	0	0	0	0	0	0	1	0.017	1	1	0	0	0	NaN
CRYBG3	0	0	0.001	0	0	0	16	0.276	6	0.375	10	0.172	3	0.3
CRYL1	2.048	3.575	4.591	0.397	1.309	2.445	57	0.983	1	0.018	54	0.931	1	0.019	2	3.309	7.105	3.776	2.715
CRYM	0	0	0	0	0	0	2	0.034	2	1	3	0.052	3	1
CRYZ	5.899	9.538	18.976	3.051	5.739	22.276	58	1	0	0	57	0.983	0	0	4	9.737	16.447	11.343	65.576
CRYZL1	0	0.084	0.201	0	0.03	0.146	40	0.69	0	0	32	0.552	2	0.062
RWDD1	0	0.214	0.495	0	0.017	0.334	34	0.586	0	0	29	0.5	0	0						1	0.419	0.053	0.223
CSDE1	0.632	0.856	1.172	0.558	0.914	1.462	57	0.983	0	0	58	1	0	0	2	0.894	1.428	0.8	0.851
SRBD1	0	0.005	0.027	0	0.002	0.03	31	0.534	1	0.032	29	0.5	3	0.103	1	0.066	0.018	0.019	0.007	1	0.104	0.012	0.018
CSF1R	0	0	0	0	0	0	1	0.017	1	1	0	0	0	NaN
CSGALCT2	0	0	0	0	0	0	0	0	0	NaN	1	0.017	1	1
CSK	0.468	0.861	1.154	0.443	0.859	1.172	57	0.983	1	0.018	58	1	1	0.017
CSNK1A1	0.493	0.78	1.203	0.382	0.954	1.357	57	0.983	0	0	57	0.983	0	0
CSNK1D	0	0	0	0	0	0.064	12	0.207	5	0.417	17	0.293	12	0.706
CSNK1E	0	0	0	0	0	0	1	0.017	1	1	0	0	0	NaN
CSNK1G1	0	0	0	0	0	0	8	0.138	5	0.625	8	0.138	6	0.75
CSNK1G2	0	0	0	0	0	0	2	0.034	2	1	1	0.017	1	1
CSNK1G3	0	0	0	0	0	0	6	0.103	1	0.167	6	0.103	1	0.167
CSNK2A1	0.916	1.284	1.695	0.951	1.405	1.97	55	0.948	0	0	57	0.983	0	0
WARS2	0.027	0.18	0.318	0	0.018	0.173	44	0.759	0	0	29	0.5	0	0						1	0.225	0.032	0.1
WDR74	0	0	0	0	0.002	0.168	12	0.207	12	1	29	0.5	29	1						1	0.292	0.056	0.056
ADO	0	0.067	0.257	0	0.044	0.265	31	0.534	5	0.161	30	0.517	8	0.267						1	0.528	0.06	0.174
CSRP1	10.131	25.165	63.703	7.099	16.282	27.022	58	1	0	0	58	1	0	0
CSRP2	0.658	1.276	2.036	0.402	0.8	2.056	56	0.966	0	0	55	0.948	2	0.036
CST1	0	0	0	0	0	0	4	0.069	4	1	4	0.069	4	1
CST2	0	0	0	0	0	0	1	0.017	1	1	2	0.034	2	1
ATE1	0	0.076	0.14	0	0.008	0.091	42	0.724	0	0	30	0.517	0	0	1	0.162	0.159	0.052	0.094	1	0.106	0.012	0.051
CST4	0	0	0	0	0	0	4	0.069	4	1	4	0.069	4	1
CST6	0	0	0	0	0	0	2	0.034	2	1	1	0.017	1	1
CSTA	0	0	0.351	0	0	0.415	24	0.414	2	0.083	19	0.328	2	0.105
CSTB	43.859	65.545	90.829	29.357	49.681	90.048	58	1	2	0.034	58	1	4	0.069
C7orf50	0	0	0.251	0	0.068	0.545	22	0.379	0	0	30	0.517	1	0.033						1	1.12	0.226	0.163
CCDC51	0	0	0.1	0	0.019	0.066	27	0.466	2	0.074	30	0.517	3	0.1						1	0.304	0.02	0.05
CD93	0	0	0.008	0	0.005	0.076	15	0.259	15	1	30	0.517	30	1						2	0.093	0.137	0.019
CSTF3	0.049	0.109	0.308	0.122	0.27	1.059	50	0.862	3	0.06	56	0.966	10	0.179
CTAGE1	0	0	0	0	0	0	0	0	0	NaN	3	0.052	3	1
CTAGE5	0.158	0.26	0.368	0.091	0.194	0.353	55	0.948	0	0	50	0.862	0	0
DDX54	0	0	0	0	0.007	0.053	9	0.155	1	0.111	30	0.517	6	0.2						1	0.115	0.009	0.032
CTBP2	0.243	0.448	0.675	0.277	0.421	0.714	55	0.948	0	0	56	0.966	0	0	1	1.787	0.469	0.511	0.603
CTBS	0.106	0.251	0.678	0	0.134	0.301	47	0.81	6	0.128	42	0.724	2	0.048
DENND2D	0	0.102	0.235	0	0.033	0.171	42	0.724	0	0	30	0.517	0	0						3	0.038	0.036	0.145
CTCFL	0	0	0	0	0	0	0	0	0	NaN	3	0.052	3	1
CTDP1	0	0.016	0.04	0	0.011	0.046	31	0.534	1	0.032	34	0.586	1	0.029
CTDSP1	0	0	0	0	0	0	3	0.052	3	1	6	0.103	6	1	1	0.029	0	0.002	0
CTDSPL	0	0	0	0	0	0	1	0.017	1	1	0	0	0	NaN
CTDSPL2	0	0	0	0	0	0	2	0.034	2	1	3	0.052	3	1
CTGF	0	0	0	0	0	0	0	0	0	NaN	1	0.017	1	1
CTH	0	0.158	0.62	0	0	0.16	38	0.655	0	0	24	0.414	0	0
CTHRC1	0	0	0	0	0	0	0	0	0	NaN	9	0.155	9	1						2	0.084	0.215	0
CTIF	0	0	0	0	0	0	7	0.121	3	0.429	3	0.052	1	0.333
FBLN2	0	0	0.06	0	0.011	0.3	24	0.414	1	0.042	30	0.517	10	0.333						1	1.071	0.494	0.142
CTN2	0	0	0.986	0	0	0	19	0.328	0	0	12	0.207	0	0
CTNL1	0	0	0	0	0	0	5	0.086	5	1	3	0.052	3	1
ITGA2B	0	0	0	0	0.022	0.436	2	0.034	2	1	30	0.517	30	1						2	1.021	1.652	0.1
CTNNBIP1	0	0	0	0	0	0	7	0.121	7	1	11	0.19	11	1
CTNNBL1	0.146	0.327	0.472	0.212	0.352	0.638	55	0.948	0	0	55	0.948	1	0.018	2	0.422	0.496	0.226	0.457
KCTD14	0.34	1.025	2.12	0	0.147	1.757	47	0.81	0	0	30	0.517	0	0						3	0.372	0.008	1.502
CTNND2	0	0	0	0	0	0	1	0.017	1	1	0	0	0	NaN
MDC1	0	0	0.003	0	0.001	0.02	18	0.31	6	0.333	30	0.517	10	0.333						1	0.161	0.048	0.007
CTPS2	0.277	0.492	1.176	0.106	0.265	0.708	57	0.983	4	0.07	57	0.983	2	0.035
NCAPD2	0	0	0.002	0	0.004	0.072	15	0.259	15	1	30	0.517	30	1						1	0.231	0.028	0.04
CTRB2	0	0	0	0	0	0	3	0.052	3	1	1	0.017	1	1
CTRC	0	0	0	0	0	0	8	0.138	8	1	8	0.138	8	1
CTSA	0.67	1.234	1.998	0.776	1.515	2.731	57	0.983	1	0.018	58	1	3	0.052
CTSB	2.253	5.366	8.065	2.623	7.252	15.367	58	1	2	0.034	58	1	10	0.172
CTSC	1.026	2.09	3.234	1.046	1.929	3.872	58	1	2	0.034	58	1	4	0.069
CTSD	30.746	42.691	63.317	28.602	51.977	74.098	58	1	0	0	58	1	1	0.017
NCAPG	0	0	0	0	0.002	0.038	11	0.19	11	1	30	0.517	30	1						1	0.121	0.041	0.013
SLC2A3	0	0	0	0	0.158	0.67	5	0.086	5	1	30	0.517	30	1						2	0.5	1.162	0.21
CTSH	1.536	2.862	4.165	1.601	3.301	5.149	58	1	1	0.017	56	0.966	1	0.018
CTSK	0	0	0	0	0	0	0	0	0	NaN	1	0.017	1	1
CTSL	0	0	0.562	0	0.19	0.82	19	0.328	19	1	31	0.534	31	1
CTSS	1.962	3.077	5.132	2.474	4.433	6.688	57	0.983	1	0.018	57	0.983	2	0.035
CTSW	0	0	0	0	0	0	1	0.017	1	1	0	0	0	NaN
CTSZ	1.739	2.926	4.596	1.806	3.331	5.758	57	0.983	1	0.018	54	0.931	3	0.056
CTTN	4.063	6.303	8.713	2.851	7.136	9.497	58	1	0	0	58	1	1	0.017
CTTNBP2	0	0	0	0	0	0	2	0.034	2	1	0	0	0	NaN
CTTNBP2NL	0	0	0	0	0	0.024	13	0.224	3	0.231	19	0.328	11	0.579
CTU1	0	0	0	0	0	0	2	0.034	2	1	10	0.172	10	1
CTU2	0	0	0	0	0	0	1	0.017	1	1	10	0.172	10	1						1	0.029	0.002	0.004
CUEDC2	0	0	0	0	0	0	1	0.017	1	1	3	0.052	3	1
CUL1	0.117	0.188	0.263	0.106	0.196	0.318	57	0.983	0	0	58	1	1	0.017
ZC3HC1	0	0.007	0.044	0	0.016	0.041	29	0.5	4	0.138	30	0.517	4	0.133						1	0.083	0.012	0.029
CUL3	0.454	0.589	0.743	0.292	0.482	0.628	57	0.983	0	0	58	1	0	0
CALCOCO2	0	0	0.068	0	0.014	0.079	26	0.448	10	0.385	31	0.534	8	0.258	2	0.006	0.505	0.037	0.056	1	0.247	0.026	0.049
CUL4B	0.144	0.208	0.273	0.129	0.218	0.444	56	0.966	0	0	57	0.983	2	0.035
CUL5	0.193	0.279	0.393	0.13	0.214	0.457	57	0.983	0	0	58	1	0	0
CUL7	0	0	0	0	0	0	2	0.034	2	1	7	0.121	7	1
CUL9	0	0	0	0	0	0	1	0.017	1	1	1	0.017	1	1
CUTA	4.612	7.536	12.894	1.832	5.195	8.239	55	0.948	1	0.018	51	0.879	0	0
CUTC	0	0	0	0	0	0.04	13	0.224	13	1	16	0.276	16	1
CUX1	0.109	0.173	0.255	0.055	0.18	0.359	54	0.931	0	0	53	0.914	0	0
CUX2	0	0	0	0	0	0	0	0	0	NaN	2	0.034	2	1
CDA	0	0	0.084	0	0.134	1.565	17	0.293	17	1	31	0.534	31	1						2	1.359	2.815	0.492
CWC22	0	0	0.007	0	0	0.012	19	0.328	19	1	21	0.362	21	1	4	0.011	0.006	0.002	0.02
CWC25	0	0	0	0	0	0	1	0.017	1	1	0	0	0	NaN
LHPP	0.572	0.972	1.304	0	0.161	0.821	54	0.931	0	0	31	0.534	0	0						3	0.359	0.059	0.717
CWF19L1	0	0.066	0.149	0	0.064	0.161	42	0.724	4	0.095	42	0.724	5	0.119
CWF19L2	0	0	0	0	0	0	2	0.034	2	1	4	0.069	4	1
CWH43	0	0	0	0	0	0	9	0.155	2	0.222	2	0.034	0	0
CXADR	0.071	0.25	0.623	0	0.076	0.369	47	0.81	0	0	31	0.534	0	0
CXCL1	0	0	0	0	0	0	0	0	0	NaN	2	0.034	2	1
CXCL12	0	0	0	0	0	0	3	0.052	3	1	3	0.052	3	1
CXCL13	0	0	0	0	0	0	14	0.241	14	1	6	0.103	6	1
CXCL17	0	0	0	0	0	0	14	0.241	1	0.071	9	0.155	0	0
CXCL5	0	0	0	0	0	0.873	6	0.103	6	1	21	0.362	21	1
CXCL6	0	0	0	0	0	0	0	0	0	NaN	4	0.069	4	1						2	0	0.276	0
CXCR1	0	0	0	0	0	0	0	0	0	NaN	5	0.086	5	1
CXCR2	0	0	0	0	0	0	1	0.017	1	1	4	0.069	4	1
CXCR4	0	0	0	0	0	0	0	0	0	NaN	1	0.017	1	1
CXorf38	0	0	0	0	0	0.055	9	0.155	9	1	21	0.362	21	1
CXorf48	0	0	0	0	0	0	0	0	0	NaN	1	0.017	1	1
CXorf56	0	0	0	0	0	0	1	0.017	1	1	2	0.034	2	1
CXXC1	0	0	0	0	0	0	9	0.155	9	1	4	0.069	4	1
CYB561	0	0	0.121	0	0	0	17	0.293	0	0	13	0.224	0	0
LYAR	0	0	0.108	0	0.014	0.131	24	0.414	2	0.083	31	0.534	4	0.129	1	0.348	0.059	0.048	0.078	1	0.644	0.045	0.067
CYB5B	1.908	3.166	5.249	2.137	4.168	7.25	57	0.983	0	0	56	0.966	1	0.018
CYB5R1	1.34	3.938	12.512	0.487	1.127	2.543	57	0.983	0	0	54	0.931	0	0
CYB5R2	0	0.051	0.154	0	0.019	0.218	31	0.534	0	0	30	0.517	0	0
CYB5R3	6.565	9.303	11.777	4.814	7.438	9.826	58	1	0	0	58	1	0	0
CYB5R4	0	0	0	0	0	0	4	0.069	4	1	8	0.138	8	1
MAPRE3	0	0.267	0.398	0	0.1	0.382	41	0.707	0	0	31	0.534	1	0.032						1	0.74	0.166	0.203
PCID2	0	0.024	0.07	0	0.027	0.14	31	0.534	0	0	31	0.534	3	0.097						1	0.41	0.049	0.058
CYBRD1	0	0	0.632	0	0	0.283	18	0.31	1	0.056	16	0.276	1	0.062
CYC1	3.379	6.916	12.806	1.656	3.72	5.655	58	1	0	0	58	1	0	0
CYCS	33.633	63.098	107.216	19.489	32.264	51.761	58	1	0	0	58	1	0	0
PPP1R11	0	0.358	0.726	0	0.182	0.792	37	0.638	0	0	31	0.534	0	0						1	0.693	0.015	0.527
CYFIP2	0.294	0.577	0.826	0.167	0.384	0.62	56	0.966	0	0	52	0.897	0	0
CYGB	0.885	1.316	1.898	0.547	1.224	2.03	56	0.966	0	0	53	0.914	0	0
CYHR1	0	0	0	0	0	0	1	0.017	1	1	4	0.069	4	1
CYLD	0	0	0	0	0	0	9	0.155	9	1	4	0.069	4	1
CYP1A1	0	0	0	0	0	0	1	0.017	1	1	0	0	0	NaN
CYP20A1	0.302	0.504	0.682	0.093	0.302	0.478	56	0.966	0	0	50	0.862	0	0
CYP24A1	0	0	0	0	0	0	0	0	0	NaN	1	0.017	1	1
CYP27A1	0	0	0.066	0	0	0.072	19	0.328	3	0.158	21	0.362	4	0.19
CYP2C18	0	0	0.052	0	0	0.096	24	0.414	1	0.042	20	0.345	0	0
CYP2C19	0	0	0	0	0	0	2	0.034	2	1	1	0.017	1	1
[truncated: 7,128 more rows]

## Sheet: T1
Symbol	Total	interestGenesInTerm	interestGenes	TermGenesInTotal	Pvalue	interestGenesInTermList	FDRPval
RNA_METABOLIC_PROCESS	9126	153	1151	535	0	HNRNPD,SYNCRIP,MED24,MED23,MED20,MED27,PQBP1,RREB1,PTBP1,MED17,PABPC4,DUSP11,PABPC1,CELF1,NOLC1,POP1,PARP1,ELF3,CWC15,ATF7IP,ZNF143,ZMYND11,SF3B3,SF3B2,DHX15,TRIM28,SF3A1,SF3A3,SFPQ,TXNL4A,SNRPD3,SNRPD1,SNRPD2,RNASEH2A,SMARCA5,TFDP1,HDAC2,PRPF8,CEBPZ,GTF3C2,NSUN2,GTF3C4,CEBPB,NFRKB,DDX17,ABT1,CALR,KLF5,HNRNPA0,SUPT16H,NCOR1,CCNK,CCNH,SMNDC1,HNRNPUL1,RRP9,KARS,DNMT1,MKL2,CD3EAP,HCFC1,SCAF11,GEMIN6…	0
BIOPOLYMER_METABOLIC_PROCESS	9126	232	1151	1076	0	SYNCRIP,PTBP1,PPP1CA,DUSP11,NTHL1,CELF1,UBE2L3,POP1,PARP1,CWC15,ATF7IP,AIFM1,SF3B3,SF3B2,DHX15,FEN1,TRIM28,SF3A1,SF3A3,TXNL4A,SNRPD3,SNRPD1,SNRPD2,RNASEH2A,SMARCA5,TFDP1,NMT1,HDAC2,HDAC6,PRMT1,PRMT5,DDB1,DDB2,CEBPZ,CEBPB,NFRKB,FAF1,DDX17,ANAPC5,UBR3,VRK1,OXSR1,SUPT16H,CTBP1,CCNK,CCNH,CDK17,RRP9,KARS,EEF1A1,CD3EAP,HAT1,RPA1,THRAP3,MAP2K6,NOP58,EXOSC7,EXOSC2,EXOSC3,WRNIP1,POLA1,MMS19,ARID1A,JUNB,UB…	0
NUCLEOBASENUCLEOSIDENUCLEOTIDE_AND_NUCLEIC_ACID_METABOLIC_PROCESS	9126	201	1151	787	0	HNRNPD,MED24,SYNCRIP,MED23,MED20,MED27,PQBP1,RREB1,PTBP1,LIG4,MED17,RAD23B,PABPC4,DUSP11,PABPC1,NTHL1,CELF1,NOLC1,POP1,PARP1,ELF3,CWC15,ATF7IP,AIFM1,ZNF143,ZMYND11,SF3B3,SF3B2,DHX15,FEN1,TRIM28,SF3A1,SF3A3,SFPQ,TXNL4A,SNRPD3,SNRPD1,SNRPD2,RNASEH2A,SMARCA5,PNP,TFDP1,HDAC2,DDB1,DDB2,ATIC,PRPF8,CEBPZ,GTF3C2,NSUN2,GTF3C4,CEBPB,NFRKB,DDX17,GTPBP4,ABT1,CALR,PPAT,TK1,KLF5,HNRNPA0,SUPT16H,NCOR1,CCNK,CCNH…	0
RNA_PROCESSING	9126	63	1151	157	0	RNMT,SNRPD3,SNRNP200,HNRNPD,RBM5,SNRPD1,SNRPD2,SYNCRIP,ZNF638,INTS3,SMNDC1,INTS9,NONO,DDX17,INTS5,U2AF1,DDX20,HNRNPUL1,EFTUD2,NOP58,PTBP1,RRP9,SRSF1,HNRNPR,NOP56,DDX39A,PABPC4,DUSP11,HNRNPC,PABPC1,CSTF2,CELF1,SSB,RNPS1,INTS10,HNRNPA0,NOLC1,DDX54,CSTF1,CWC15,PRPF31,NOL3,EXOSC7,EXOSC2,SF1,EXOSC3,KHSRP,NOP14,SF3B3,SF3B2,PRPF8,DHX15,SCAF11,GEMIN6,NSUN2,GEMIN4,SNRNP70,PRPF18,SF3A1,SF3A3,DIS3,SFPQ,TXNL…	0
MRNA_METABOLIC_PROCESS	9126	32	1151	77	3.32627e-11	RNMT,CWC15,SNRPD1,SNRPD2,SMNDC1,NONO,DDX20,PRPF31,EFTUD2,PTBP1,SF1,SRSF1,HNRNPR,DDX39A,KHSRP,SF3B3,DHX15,SCAF11,PABPC1,GEMIN6,CSTF2,SMG5,CELF1,SMG1,SSB,PRPF18,SF3A1,HNRNPA0,SF3A3,SFPQ,CSTF1,TXNL4A	1.99576e-09
RNA_SPLICING	9126	33	1151	83	7.56197e-11	SNRPD3,CWC15,SNRNP200,SNRPD1,SNRPD2,SYNCRIP,ZNF638,SMNDC1,NONO,U2AF1,DDX20,PRPF31,NOL3,EFTUD2,PTBP1,SF1,SRSF1,DDX39A,KHSRP,SF3B3,SF3B2,PRPF8,SCAF11,HNRNPC,GEMIN6,SNRNP70,CELF1,RNPS1,PRPF18,SF3A1,SF3A3,SFPQ,TXNL4A	3.78099e-09
MRNA_PROCESSING_GO_0006397	9126	29	1151	68	1.0902e-10	RNMT,CWC15,SNRPD1,SNRPD2,SMNDC1,NONO,DDX20,PRPF31,EFTUD2,PTBP1,SF1,SRSF1,HNRNPR,DDX39A,KHSRP,SF3B3,DHX15,PABPC1,SCAF11,GEMIN6,CSTF2,CELF1,PRPF18,SF3A1,HNRNPA0,SF3A3,SFPQ,CSTF1,TXNL4A	4.67228e-09
RIBONUCLEOPROTEIN_COMPLEX_BIOGENESIS_AND_ASSEMBLY	9126	31	1151	78	2.61346e-10	EIF5,SNRPD1,EIF5A,SNRPD2,RPS3A,DDX20,PRPF31,EXOSC7,NOP58,EXOSC2,SF1,EIF2S3,EXOSC3,RRP9,SRSF1,NOP56,EIF4A2,NOP14,SDAD1,EIF3A,EIF3B,NPM1,SCAF11,GEMIN6,GEMIN4,CELF1,SF3A1,SF3A3,DIS3,NOLC1,TXNL4A	9.80049e-09
TRANSCRIPTION_FROM_RNA_POLYMERASE_II_PROMOTER	9126	62	1151	239	4.54338e-09	MED24,MED23,MED20,MED27,RREB1,RXRA,MED17,PARP1,ELF3,ATF7IP,GTF2H4,ZNF143,RUVBL1,ZMYND11,SUPT4H1,TRIP13,TRIM28,SMARCD2,SMARCD1,JUNB,SMARCA5,TFDP1,TAF5,GTF2F1,GTF2F2,CTCF,CDK9,CDK7,TARBP2,ORC2,CEBPZ,CHD1,CHD3,CEBPB,NFRKB,SUPT5H,YY1,UHRF1,ABT1,HTATSF1,KLF5,SUPT16H,NCOR1,CCNK,CCNH,GTF2B,MED4,GTF2I,POLR2G,SQSTM1,AFF4,RBM14,TARDBP,DNMT1,MEN1,MKL2,ELP3,HCFC1,APEX1,SP1,THRAP3,IRF3	1.51446e-07
RNA_BIOSYNTHETIC_PROCESS	9126	81	1151	348	7.04299e-09	XRCC6,MED24,MED23,MED20,MED27,PQBP1,RREB1,RXRA,MED17,PARP1,HNF1A,ELF3,ATF7IP,GTF2H4,ZNF143,PFDN5,RUVBL1,ZMYND11,SUPT4H1,TRIP13,TRIM28,MMS19,SMARCD2,SMARCD1,ARID1A,JUNB,SMARCA5,TFDP1,TAF5,HDAC2,GTF2F1,GTF2F2,CTCF,CDK9,CDK7,HMGA1,TARBP2,ORC2,CEBPZ,CHD1,GTF3C2,GTF3C4,CHD3,CEBPB,NFRKB,PRIM1,SUPT5H,YY1,UHRF1,ABT1,CALR,HTATSF1,KLF5,CREBBP,SUPT16H,NCOR1,CCNK,POLR1E,CCNH,POLR1C,GTF2B,MED4,GTF2I,POLR2G,SQ…	2.1129e-07
RIBOSOME_BIOGENESIS_AND_ASSEMBLY	9126	12	1151	18	8.9143e-09	SDAD1,EXOSC7,NOP58,EXOSC2,EXOSC3,RRP9,NOP56,DIS3,NOLC1,NPM1,NOP14,GEMIN4	2.43117e-07
TRANSCRIPTION_DNA_DEPENDENT	9126	80	1151	346	1.19695e-08	XRCC6,MED24,MED23,MED20,MED27,PQBP1,RREB1,RXRA,MED17,PARP1,HNF1A,ELF3,ATF7IP,GTF2H4,ZNF143,PFDN5,RUVBL1,ZMYND11,SUPT4H1,TRIP13,TRIM28,MMS19,SMARCD2,SMARCD1,ARID1A,JUNB,SMARCA5,TFDP1,TAF5,HDAC2,GTF2F1,GTF2F2,CTCF,CDK9,CDK7,HMGA1,TARBP2,ORC2,CEBPZ,CHD1,GTF3C2,GTF3C4,CHD3,CEBPB,NFRKB,SUPT5H,YY1,UHRF1,ABT1,CALR,HTATSF1,KLF5,CREBBP,SUPT16H,NCOR1,CCNK,POLR1E,CCNH,POLR1C,GTF2B,MED4,GTF2I,POLR2G,SQSTM1,G…	2.99236e-07
PROTEIN_DNA_COMPLEX_ASSEMBLY	9126	18	1151	38	2.35701e-08	NAP1L1,MED24,MED23,NAP1L4,MED27,ATF7IP,CDK9,CDK7,MED4,GTF2I,MED17,SMARCA5,SET,GTF3C4,TAF5,GTF2F1,GTF2F2,THRAP3	5.43925e-07
RRNA_PROCESSING	9126	10	1151	15	1.03376e-07	EXOSC7,NOP58,EXOSC2,EXOSC3,RRP9,NOP56,DIS3,NOLC1,NOP14,GEMIN4	2.21521e-06
TRANSCRIPTION	9126	88	1151	414	1.6003e-07	XRCC6,MED24,MED23,MED20,MED27,PQBP1,RREB1,RXRA,MED17,PARP1,HNF1A,ELF3,ATF7IP,GTF2H4,ZNF143,PFDN5,RUVBL1,ZMYND11,SUPT4H1,TRIP13,TRIM28,MMS19,SMARCD2,SMARCD1,ARID1A,JUNB,SMARCA5,TFDP1,TAF5,HDAC2,GTF2F1,GTF2F2,CTCF,CDK9,CDK7,HMGA1,TARBP2,BCLAF1,ORC2,CEBPZ,CHD1,GTF3C2,GTF3C4,CHD3,CEBPB,NFRKB,DRG1,SUPT5H,YY1,UHRF1,ABT1,CALR,HTATSF1,KLF5,CREBBP,SUPT16H,ENG,NCOR1,CCNK,POLR1E,CCNH,POLR1C,GTF2B,MED4,GTF2I…	3.20059e-06
RRNA_METABOLIC_PROCESS	9126	10	1151	16	2.93005e-07	EXOSC7,NOP58,EXOSC2,EXOSC3,RRP9,NOP56,DIS3,NOLC1,NOP14,GEMIN4	5.49384e-06
TRANSCRIPTION_INITIATION	9126	14	1151	29	4.10491e-07	MED24,MED23,MED27,GTF3C4,TAF5,CDK9,CDK7,MED4,GTF2I,GTF2F1,MED17,THRAP3,GTF2F2,SMARCA5	7.24396e-06
DNA_METABOLIC_PROCESS	9126	43	1151	166	8.35132e-07	XRCC6,PRIM1,GTPBP4,LIG4,RFC3,RFC1,RAD23B,NTHL1,PARP1,NAP1L1,MLH1,DMAP1,TOP2A,ATF7IP,AIFM1,GTF2H4,RUVBL2,WRNIP1,POLA1,SET,GATAD2A,FEN1,MMS19,RNASEH2A,XRN2,PNP,VCP,POLD2,DNMT1,MCM7,DDB1,MCM2,MCM3,CDK2,MCM5,UBE2N,DDB2,KPNA2,RPA1,ORC2,APEX1,MSH6,ORC3	1.39189e-05
TRANSCRIPTION_INITIATION_FROM_RNA_POLYMERASE_II_PROMOTER	9126	12	1151	24	1.24417e-06	MED24,MED23,MED27,TAF5,CDK9,CDK7,MED4,GTF2I,GTF2F1,MED17,GTF2F2,THRAP3	1.96447e-05
MACROMOLECULAR_COMPLEX_ASSEMBLY	9126	52	1151	220	1.67653e-06	MED24,MED23,MED27,EIF2S3,SRSF1,MED17,CELF1,CREBBP,NAP1L1,NAP1L4,ATF7IP,PRPF31,SF1,MED4,GTF2I,EIF4A2,FMOD,NFS1,HPRT1,SF3B3,SET,SF3A1,SF3A3,TXNL4A,CAPZA2,EIF5,SNRPD1,EIF5A,SNRPD2,DDX20,SMARCA5,ANLN,EIF3A,EIF3B,NPM1,TAF5,PPIH,GTF2F1,GTF2F2,RPS3A,PPP2R1A,CDK9,CDK7,HMGA1,KPNA3,HCFC1,IGF1R,SCAF11,GTF3C4,TUBGCP2,THRAP3,FAF1	2.51479e-05
RNA_SPLICINGVIA_TRANSESTERIFICATION_REACTIONS	9126	14	1151	32	2.06795e-06	CWC15,SNRPD1,SNRPD2,SCAF11,DDX20,GEMIN6,PRPF31,CELF1,SF1,SRSF1,SF3A1,SF3A3,DDX39A,TXNL4A	2.95422e-05
CHROMATIN_MODIFICATION	9126	15	1151	37	3.54875e-06	HDAC7,SMARCD1,RBBP4,ARID1A,HMGA1,UBE2N,HUWE1,SET,ACTL6A,SUPT4H1,CREBBP,HDAC2,HDAC1,RBM14,HDAC6	4.83921e-05
ESTABLISHMENT_AND_OR_MAINTENANCE_OF_CHROMATIN_ARCHITECTURE	9126	19	1151	54	4.06364e-06	NAP1L1,HDAC7,NAP1L4,SMARCD1,RBBP4,ARID1A,HMGA1,UBE2N,HUWE1,SMARCA5,SET,ACTL6A,SUPT4H1,CREBBP,HDAC2,HDAC1,SUPT16H,RBM14,HDAC6	5.3004e-05
CELLULAR_COMPONENT_ASSEMBLY	9126	52	1151	231	7.83839e-06	MED24,MED23,MED27,EIF2S3,SRSF1,MED17,CELF1,CREBBP,NAP1L1,NAP1L4,ATF7IP,PRPF31,SF1,MED4,GTF2I,EIF4A2,FMOD,NFS1,HPRT1,SF3B3,SET,SF3A1,SF3A3,TXNL4A,CAPZA2,EIF5,SNRPD1,EIF5A,SNRPD2,DDX20,SMARCA5,ANLN,EIF3A,EIF3B,NPM1,TAF5,PPIH,GTF2F1,GTF2F2,RPS3A,PPP2R1A,CDK9,CDK7,HMGA1,KPNA3,HCFC1,IGF1R,SCAF11,GTF3C4,TUBGCP2,THRAP3,FAF1	9.79798e-05
POSITIVE_REGULATION_OF_TRANSCRIPTIONDNA_DEPENDENT	9126	22	1151	72	1.40114e-05	MMS19,XRCC6,SMARCD1,SUPT5H,RXRA,ARID1A,MED17,HNF1A,CTCF,MKL2,ATF7IP,CCNH,CDK7,HMGA1,SQSTM1,SUPT4H1,TRIM28,ILF3,SP1,ILF2,THRAP3,RBM14	0.000168136
POSITIVE_REGULATION_OF_RNA_METABOLIC_PROCESS	9126	22	1151	74	2.31141e-05	MMS19,XRCC6,SMARCD1,SUPT5H,RXRA,ARID1A,MED17,HNF1A,CTCF,MKL2,ATF7IP,CCNH,CDK7,HMGA1,SQSTM1,SUPT4H1,TRIM28,ILF3,SP1,ILF2,THRAP3,RBM14	0.000266701
PROTEIN_RNA_COMPLEX_ASSEMBLY	9126	19	1151	60	2.51058e-05	EIF5,SNRPD1,EIF5A,SNRPD2,RPS3A,DDX20,PRPF31,SF1,EIF2S3,SRSF1,EIF4A2,EIF3A,EIF3B,NPM1,SCAF11,CELF1,SF3A1,SF3A3,TXNL4A	0.000278954
SPLICEOSOME_ASSEMBLY	9126	9	1151	19	3.0798e-05	CELF1,SNRPD1,SF1,SNRPD2,SRSF1,SF3A1,SF3A3,SCAF11,TXNL4A	0.000329978
REGULATION_OF_TRANSCRIPTION_FROM_RNA_POLYMERASE_II_PROMOTER	9126	35	1151	147	5.27653e-05	MED23,MED20,MED27,SUPT5H,YY1,RXRA,UHRF1,MED17,HTATSF1,ATF7IP,CCNH,ZNF143,RUVBL1,ZMYND11,SQSTM1,SUPT4H1,TRIM28,RBM14,SMARCD2,SMARCD1,JUNB,SMARCA5,TFDP1,DNMT1,CTCF,MEN1,MKL2,ELP3,CDK7,TARBP2,ORC2,CHD1,CHD3,SP1,THRAP3	0.000545848
POSITIVE_REGULATION_OF_NUCLEOBASENUCLEOSIDENUCLEOTIDE_AND_NUCLEIC_ACID_METABOLIC_PROCESS	9126	24	1151	88	5.64501e-05	MMS19,XRCC6,SMARCD1,SUPT5H,RXRA,ARID1A,MED17,CREBBP,HNF1A,CTCF,MKL2,ATF7IP,CCNH,CDK7,HMGA1,UBE2N,SQSTM1,SUPT4H1,TRIM28,ILF3,SP1,ILF2,THRAP3,RBM14	0.000564501
DNA_REPLICATION	9126	20	1151	68	5.7692e-05	PRIM1,GTPBP4,RNASEH2A,RFC3,RFC1,POLD2,NAP1L1,MLH1,MCM7,MCM2,MCM3,MCM5,CDK2,WRNIP1,POLA1,RPA1,ORC2,SET,MSH6,ORC3	0.00055831
CHROMOSOME_ORGANIZATION_AND_BIOGENESIS	9126	23	1151	84	7.14974e-05	HDAC7,SMARCD1,ARID1A,RFC1,HUWE1,SMARCA5,CREBBP,HDAC2,HDAC1,SUPT16H,HDAC6,NAP1L1,NAP1L4,TOP2A,RBBP4,HMGA1,UBE2N,NCAPH,SET,ACTL6A,SUPT4H1,PDS5B,RBM14	0.000670288
POSITIVE_REGULATION_OF_TRANSCRIPTION	9126	23	1151	84	7.14974e-05	MMS19,XRCC6,SMARCD1,SUPT5H,RXRA,ARID1A,MED17,CREBBP,HNF1A,CTCF,MKL2,ATF7IP,CCNH,CDK7,HMGA1,SQSTM1,SUPT4H1,TRIM28,ILF3,ILF2,SP1,THRAP3,RBM14	0.000649976
POSITIVE_REGULATION_OF_METABOLIC_PROCESS	9126	31	1151	127	7.5542e-05	XRCC6,SUPT5H,RXRA,MED17,CREBBP,HNF1A,ATF7IP,CCNH,HPRT1,SQSTM1,SUPT4H1,TRIM28,ILF3,ILF2,PPP2R4,RBM14,MMS19,EIF5A,SMARCD1,ARID1A,AKTIP,HSP90AB1,CTCF,MKL2,HSP90AA1,CDK7,HMGA1,UBE2N,SP1,THRAP3,FAF1	0.000666547
TRANSLATION	9126	33	1151	139	8.657e-05	RPL19,RPL14,HBS1L,EIF5,EIF5A,EIF2S3,RPS12,RPS10,PABPC4,IGF2BP2,KARS,EIF3A,RPS27,EIF3B,RPL7,RPL9,RPL4,EEF1A1,RPL23A,RPL18A,METAP1,DPH1,RPS2,RPS3,RPS3A,EIF4A3,EIF4A2,FARSB,NACA,RPL27A,RPL30,ETF1,RPL22	0.000742028
RNA_CATABOLIC_PROCESS	9126	9	1151	21	9.25925e-05	ABCE1,SMG5,HNRNPD,PABPC4,SMG1,RNASEH2A,PPP1R8,POP1,XRN2	0.000771604
POSITIVE_REGULATION_OF_CELLULAR_METABOLIC_PROCESS	9126	30	1151	125	0.000133458	XRCC6,SUPT5H,RXRA,MED17,CREBBP,HNF1A,ATF7IP,CCNH,HPRT1,SQSTM1,SUPT4H1,TRIM28,ILF3,ILF2,PPP2R4,RBM14,MMS19,EIF5A,SMARCD1,ARID1A,AKTIP,HSP90AB1,CTCF,MKL2,HSP90AA1,CDK7,HMGA1,UBE2N,SP1,THRAP3	0.00108209
VIRAL_GENOME_REPLICATION	9126	7	1151	15	0.00017711	CTBP1,VAPB,EIF5A,TARBP2,PPIA,HTATSF1,TOP2A	0.00139824
DNA_DEPENDENT_DNA_REPLICATION	9126	12	1151	35	0.000192588	MLH1,PRIM1,GTPBP4,MCM3,CDK2,RFC3,RFC1,WRNIP1,POLA1,RPA1,ORC2,MSH6	0.00148145
MITOSIS	9126	17	1151	59	0.00022813	KIF22,TTK,KIF2C,TARDBP,PRMT5,KIF11,ANAPC5,TPX2,UBE2C,MAD2L1,ANLN,RCC1,NCAPH,CDK13,PDS5B,NOLC1,CIT	0.00171097
BIOPOLYMER_CATABOLIC_PROCESS	9126	23	1151	92	0.000331736	HNRNPD,ANAPC5,UBR3,RNASEH2A,XRN2,DERL1,PABPC4,NTHL1,SMG5,SMG1,UBE2L3,VCP,POP1,ABCE1,AIFM1,UBE2I,UBE2C,UBE2N,SQSTM1,UBE4B,PSMD14,PPP1R8,FAF1	0.00242734
M_PHASE_OF_MITOTIC_CELL_CYCLE	9126	17	1151	61	0.000361316	KIF22,TTK,KIF2C,TARDBP,PRMT5,KIF11,ANAPC5,TPX2,UBE2C,MAD2L1,ANLN,RCC1,NCAPH,CDK13,PDS5B,NOLC1,CIT	0.00258083
REGULATION_OF_TRANSCRIPTIONDNA_DEPENDENT	9126	49	1151	246	0.000362909	XRCC6,MED23,MED20,MED27,PQBP1,RREB1,RXRA,MED17,HNF1A,ATF7IP,ZNF143,PFDN5,RUVBL1,ZMYND11,SUPT4H1,TRIM28,MMS19,SMARCD2,SMARCD1,ARID1A,JUNB,SMARCA5,TFDP1,HDAC2,CTCF,CDK7,HMGA1,TARBP2,ORC2,CHD1,CHD3,SUPT5H,YY1,UHRF1,CALR,HTATSF1,CREBBP,CCNH,SQSTM1,GATAD2A,ILF3,ILF2,RBM14,DNMT1,MEN1,MKL2,ELP3,SP1,THRAP3	0.00253192
REGULATION_OF_RNA_METABOLIC_PROCESS	9126	50	1151	254	0.000430813	XRCC6,MED23,MED20,MED27,PQBP1,RREB1,RXRA,MED17,PABPC1,HNF1A,ATF7IP,ZNF143,PFDN5,RUVBL1,ZMYND11,SUPT4H1,TRIM28,MMS19,SMARCD2,SMARCD1,ARID1A,JUNB,SMARCA5,TFDP1,HDAC2,CTCF,CDK7,HMGA1,TARBP2,ORC2,CHD1,CHD3,SUPT5H,YY1,UHRF1,CALR,HTATSF1,CREBBP,CCNH,SQSTM1,GATAD2A,ILF3,ILF2,RBM14,DNMT1,MEN1,MKL2,ELP3,SP1,THRAP3	0.00293736
MITOTIC_CELL_CYCLE	9126	25	1151	105	0.000463202	TTK,CUL2,TARDBP,ANAPC5,MAD2L1,STMN1,ANLN,RCC1,CDC123,NOLC1,KIF23,KIF22,KIF2C,PRMT5,KIF11,TPX2,UBE2C,CDK2,KPNA2,POLA1,NCAPH,CDK13,PDS5B,CUL4A,CIT	0.00308801
VIRAL_REPRODUCTION	9126	10	1151	29	0.000484605	DERL1,VAPB,CALCOCO2,EIF5A,HTATSF1,ITCH,TOP2A,CTBP1,TARBP2,PPIA	0.00316046
MITOTIC_SPINDLE_ORGANIZATION_AND_BIOGENESIS	9126	5	1151	10	0.000530907	KIF23,KIF11,TTK,STMN1,RCC1	0.00338877
DNA_MODIFICATION	9126	5	1151	10	0.000530907	ATF7IP,GATAD2A,DNMT1,DMAP1,PNP	0.00331817
RNA_ELONGATION	9126	4	1151	7	0.000533323	GTF2F2,CDK9,SUPT4H1,SUPT5H	0.00326524
ONE_CARBON_COMPOUND_METABOLIC_PROCESS	9126	8	1151	21	0.000555601	DMAP1,PRMT1,PRMT5,GATAD2A,NSUN2,ATF7IP,DNMT1,MAT2B	0.0033336
DNA_REPAIR	9126	20	1151	79	0.000584383	MMS19,XRCC6,LIG4,RFC3,RAD23B,NTHL1,VCP,PARP1,MLH1,DDB1,GTF2H4,UBE2N,DDB2,RUVBL2,WRNIP1,POLA1,RPA1,APEX1,FEN1,MSH6	0.00343755
HISTONE_MODIFICATION	9126	6	1151	14	0.000763584	CREBBP,UBE2N,SET,HUWE1,RBM14,HDAC6	0.00440529
POSITIVE_REGULATION_OF_TRANSCRIPTION_FROM_RNA_POLYMERASE_II_PROMOTER	9126	11	1151	35	0.000786701	MKL2,SUPT5H,CCNH,RXRA,CDK7,MED17,SQSTM1,SUPT4H1,SP1,THRAP3,RBM14	0.00445303
M_PHASE	9126	18	1151	70	0.000796083	TTK,TARDBP,ANAPC5,MAD2L1,ANLN,RCC1,NOLC1,KIF22,KIF2C,PRMT5,KIF11,TPX2,UBE2C,KPNA2,NCAPH,CDK13,PDS5B,CIT	0.00442269
NUCLEAR_TRANSPORT	9126	17	1151	65	0.000838414	EIF5A,RAE1,IPO5,NOP58,DDX39A,KPNA3,KPNA2,CALR,DDX19B,NPM1,TNPO1,SMG5,SMG1,HNRNPA1,PPIH,FAF1,TRIP6	0.00457317
NUCLEOCYTOPLASMIC_TRANSPORT	9126	17	1151	65	0.000838414	EIF5A,RAE1,IPO5,NOP58,DDX39A,KPNA3,KPNA2,CALR,DDX19B,NPM1,TNPO1,SMG5,SMG1,HNRNPA1,PPIH,FAF1,TRIP6	0.0044915
MRNA_SPLICE_SITE_SELECTION	9126	5	1151	11	0.00104356	CELF1,SF1,SRSF1,SF3A1,SF3A3	0.00549243
SPINDLE_ORGANIZATION_AND_BIOGENESIS	9126	5	1151	11	0.00104356	KIF23,KIF11,TTK,STMN1,RCC1	0.00539774
VIRAL_REPRODUCTIVE_PROCESS	9126	9	1151	27	0.00108522	DERL1,VAPB,EIF5A,HTATSF1,ITCH,TOP2A,CTBP1,TARBP2,PPIA	0.00551806
ORGANELLE_ORGANIZATION_AND_BIOGENESIS	9126	66	1151	369	0.00112983	HDAC7,NOP58,MYH9,SDAD1,KIF4A,RCC1,NOLC1,MAP7,NAP1L1,NAP1L4,EXOSC7,AIFM1,EXOSC2,EXOSC3,FLNB,BNIP1,SUPT4H1,SMARCD1,ARID1A,SMARCA5,STMN1,LRPPRC,ANLN,HDAC2,HDAC1,HDAC6,KIF23,PEX7,KIF2C,KIF11,HMGA1,HOOK3,NOP56,RFC1,HUWE1,DBN1,CLCN3,MSTO1,CREBBP,SUPT16H,TIMM17A,BCAR1,TOP2A,RBBP4,NOP14,PLEK2,NCAPH,SET,PEX19,ACTL6A,PDS5B,RBM14,TTK,STARD3,RRP9,NPM1,RHOT1,HSP90AA1,UBE2N,KPNA2,CNN2,GEMIN4,DNM1L,RACGAP1,TUBG…	0.00564916
MONOCARBOXYLIC_ACID_TRANSPORT	9126	3	1151	5	0.00113273	SLC16A3,SLC16A1,AKR1C4	0.00557079
CELLULAR_BIOSYNTHETIC_PROCESS	9126	44	1151	227	0.00120707	RPL19,RPL14,PLOD1,EIF2S3,RPS12,RPS10,PABPC4,IGF2BP2,PPAT,RPS27,RPL18A,AGPAT6,GMPS,EIF4A3,EIF4A2,FARSB,NACA,RPL27A,HPRT1,MIF,RPL30,ETF1,RPL22,MAT2B,EIF5,HBS1L,EIF5A,GCLC,KARS,EIF3A,EIF3B,RPL7,RPL9,RPL4,EEF1A1,RPL23A,HSP90AB1,METAP1,DPH1,RPS2,PEX7,RPS3,RPS3A,HSP90AA1	0.00584065
VIRAL_INFECTIOUS_CYCLE	9126	8	1151	23	0.00122121	VAPB,EIF5A,HTATSF1,ITCH,TOP2A,CTBP1,TARBP2,PPIA	0.0058153
REGULATION_OF_NUCLEOBASENUCLEOSIDENUCLEOTIDE_AND_NUCLEIC_ACID_METABOLIC_PROCESS	9126	61	1151	337	0.00122162	XRCC6,MED23,MED20,MED27,PQBP1,RREB1,RXRA,MED17,PABPC1,HNF1A,ATF7IP,ZNF143,PFDN5,RUVBL1,ZMYND11,WRNIP1,SUPT4H1,TRIM28,MMS19,SMARCD2,SMARCD1,ARID1A,JUNB,SMARCA5,TFDP1,HDAC2,CTCF,CDK7,HMGA1,CDK2,TARBP2,BCLAF1,ORC2,CHD1,CHD3,SUPT5H,GTPBP4,YY1,UHRF1,CALR,HTATSF1,CREBBP,ENG,CCNH,SET,SQSTM1,GATAD2A,ILF3,ILF2,RBM14,GCLC,NPM1,DNMT1,MEN1,MKL2,ELP3,UBE2N,KPNA2,HCFC1,SP1,THRAP3	0.00572636
REGULATION_OF_METABOLIC_PROCESS	9126	78	1151	451	0.00125896	MED23,MED20,MED27,PQBP1,RREB1,MED17,PABPC1,ATF7IP,ZNF143,EIF4A3,EIF4A2,ZMYND11,TRIM28,ETF1,SMARCA5,TFDP1,HDAC2,FAF1,GTPBP4,CALR,CCNH,PPP2R4,EIF5A,EIF3A,NPM1,DNMT1,METAP1,MKL2,PFKM,UBE2N,HCFC1,THRAP3,XRCC6,RXRA,HNF1A,PFDN5,RUVBL1,WRNIP1,SUPT4H1,MMS19,EIF5,SMARCD2,SMARCD1,ARID1A,JUNB,SMG5,CTCF,CDK7,HMGA1,CDK2,TARBP2,BCLAF1,ORC2,CHD1,CHD3,SUPT5H,YY1,UHRF1,IGF2BP2,HTATSF1,CREBBP,ENG,HPRT1,SET,SQSTM1,…	0.00581056
NUCLEOSOME_ASSEMBLY	9126	4	1151	8	0.00127427	SET,SMARCA5,NAP1L1,NAP1L4	0.00579211
COVALENT_CHROMATIN_MODIFICATION	9126	6	1151	15	0.00127675	SET,CREBBP,UBE2N,HUWE1,RBM14,HDAC6	0.00571678
NUCLEOTIDE_EXCISION_REPAIR	9126	6	1151	15	0.00127675	MMS19,RAD23B,DDB1,LIG4,DDB2,NTHL1	0.00563271
CHROMATIN_ASSEMBLY_OR_DISASSEMBLY	9126	7	1151	19	0.00130568	NAP1L1,NAP1L4,SET,ARID1A,HMGA1,SUPT16H,SMARCA5	0.00567689
REGULATION_OF_CELLULAR_METABOLIC_PROCESS	9126	77	1151	445	0.00132333	MED23,MED20,MED27,PQBP1,RREB1,MED17,PABPC1,ATF7IP,ZNF143,EIF4A3,EIF4A2,ZMYND11,TRIM28,ETF1,SMARCA5,TFDP1,HDAC2,GTPBP4,CALR,CCNH,PPP2R4,EIF5A,EIF3A,NPM1,DNMT1,METAP1,MKL2,PFKM,UBE2N,HCFC1,THRAP3,XRCC6,RXRA,HNF1A,PFDN5,RUVBL1,WRNIP1,SUPT4H1,MMS19,EIF5,SMARCD2,SMARCD1,ARID1A,JUNB,SMG5,CTCF,CDK7,HMGA1,CDK2,TARBP2,BCLAF1,ORC2,CHD1,CHD3,SUPT5H,YY1,UHRF1,IGF2BP2,HTATSF1,CREBBP,ENG,HPRT1,SET,SQSTM1,GATAD…	0.00567141
RESPONSE_TO_DNA_DAMAGE_STIMULUS	9126	23	1151	101	0.00140181	MMS19,XRCC6,MAP2K6,LIG4,RFC3,RAD23B,NTHL1,VCP,PARP1,MLH1,MCM7,AIFM1,DDB1,GTF2H4,UBE2N,DDB2,RUVBL2,WRNIP1,POLA1,RPA1,APEX1,FEN1,MSH6	0.00592315
MACROMOLECULE_CATABOLIC_PROCESS	9126	24	1151	107	0.00145436	HNRNPD,ANAPC5,UBR3,RNASEH2A,XRN2,DERL1,PABPC4,NTHL1,SMG5,SMG1,UBE2L3,VCP,POP1,ABCE1,AIFM1,UBE2I,PFKM,UBE2C,UBE2N,SQSTM1,UBE4B,PSMD14,PPP1R8,FAF1	0.00605982
CELL_CYCLE_PROCESS	9126	26	1151	120	0.00174066	CUL2,ANAPC5,MAD2L1,RCC1,NOLC1,TPX2,POLA1,NCAPH,PDS5B,CIT,TTK,TARDBP,STMN1,ANLN,NPM1,KIF23,KIF22,KIF2C,PRMT5,KIF11,UBE2C,CDK2,KPNA2,CDK13,RACGAP1,CUL4A	0.00715339
REGULATION_OF_TRANSCRIPTION	9126	55	1151	303	0.00185552	XRCC6,MED23,MED20,MED27,PQBP1,RREB1,RXRA,MED17,HNF1A,ATF7IP,ZNF143,PFDN5,RUVBL1,ZMYND11,SUPT4H1,TRIM28,MMS19,SMARCD2,SMARCD1,ARID1A,JUNB,SMARCA5,TFDP1,HDAC2,CTCF,CDK7,HMGA1,TARBP2,BCLAF1,ORC2,CHD1,CHD3,SUPT5H,YY1,UHRF1,CALR,HTATSF1,CREBBP,ENG,CCNH,SQSTM1,GATAD2A,ILF3,ILF2,RBM14,GCLC,NPM1,DNMT1,MEN1,MKL2,ELP3,UBE2N,HCFC1,SP1,THRAP3	0.00752238
ANDROGEN_RECEPTOR_SIGNALING_PATHWAY	9126	5	1151	12	0.00186537	MED4,MED17,THRAP3,MED24,ARID1A	0.00746147
REGULATION_OF_GENE_EXPRESSION_EPIGENETIC	9126	7	1151	20	0.00193803	DMAP1,SMARCD1,GATAD2A,ATF7IP,ARID1A,HMGA1,DNMT1	0.00765011
PROTEIN_FOLDING	9126	14	1151	54	0.00214402	PDIA6,CCT3,HSP90AA1,CCT6A,ST13,TBCA,PFDN4,RUVBL2,FKBP9,FKBP4,CCT7,PPIH,CCT4,PPIA	0.00835331
CELLULAR_MACROMOLECULE_CATABOLIC_PROCESS	9126	20	1151	87	0.00221217	HNRNPD,ANAPC5,UBR3,RNASEH2A,XRN2,DERL1,PABPC4,SMG5,SMG1,UBE2L3,VCP,POP1,ABCE1,UBE2I,PFKM,UBE2C,SQSTM1,UBE4B,PSMD14,PPP1R8	0.00850835
CELL_CYCLE_GO_0007049	9126	37	1151	190	0.00238195	CUL2,MAP2K6,GTPBP4,ANAPC5,MAD2L1,RCC1,CDC37,CDC123,NOLC1,CCNK,TPX2,POLA1,NCAPH,PDS5B,CIT,DTYMK,TTK,TARDBP,STMN1,ANLN,NPM1,KIF23,KIF22,KIF2C,PRMT5,KIF11,DDB1,MCM2,CDK7,UBE2C,CDK2,KPNA2,HCFC1,CDK13,GPS1,RACGAP1,CUL4A	0.00904537
REGULATION_OF_VIRAL_REPRODUCTION	9126	4	1151	9	0.0025699	TARBP2,PPIA,VAPB,TOP2A	0.00963712
REGULATION_OF_GENE_EXPRESSION	9126	64	1151	368	0.00268715	XRCC6,MED23,MED20,MED27,PQBP1,RREB1,RXRA,MED17,HNF1A,ATF7IP,ZNF143,EIF4A3,EIF4A2,PFDN5,RUVBL1,ZMYND11,SUPT4H1,TRIM28,ETF1,MMS19,EIF5,SMARCD2,SMARCD1,ARID1A,JUNB,SMARCA5,TFDP1,HDAC2,CTCF,CDK7,HMGA1,TARBP2,BCLAF1,ORC2,CHD1,CHD3,SUPT5H,YY1,UHRF1,IGF2BP2,CALR,HTATSF1,CREBBP,ENG,DMAP1,CCNH,SQSTM1,GATAD2A,ILF3,ILF2,RBM14,EIF5A,GCLC,EIF3A,NPM1,DNMT1,METAP1,MEN1,MKL2,ELP3,UBE2N,HCFC1,SP1,THRAP3	0.00995241
STEROID_HORMONE_RECEPTOR_SIGNALING_PATHWAY	9126	6	1151	17	0.00307098	MED24,ARID1A,MED4,MED17,THRAP3,DDX54	0.0112353
INTRACELLULAR_RECEPTOR_MEDIATED_SIGNALING_PATHWAY	9126	6	1151	17	0.00307098	MED24,ARID1A,MED4,MED17,THRAP3,DDX54	0.0110999
DNA_PACKAGING	9126	7	1151	22	0.00390464	NAP1L1,HAT1,NAP1L4,NCAPH,SET,TOP2A,SMARCA5	0.0139452
CELL_PROLIFERATION_GO_0008283	9126	48	1151	268	0.00432056	OSMR,CUL2,NME1,EIF2AK2,RPS27,CDC123,MKI67,PCNA,NAP1L1,TPX2,ZMYND11,POLA1,BUB3,ZNF259,PRKRA,DNAJA2,TFDP1,KIF2C,PRMT5,CDK9,CDK7,RPS4X,CDK5,CDK2,IGF1R,PDF,CUL4A,GTPBP4,UHRF1,LAMB1,UTP20,BCAR1,CTBP1,RBBP4,RBBP7,MIF,ZFP36L2,PDS5B,DTYMK,EIF5A,TTK,CSE1L,NPM1,IGFBP7,NOP2,CDK13,STAMBP,RACGAP1	0.015249
CHROMATIN_REMODELING	9126	6	1151	18	0.00448497	SMARCD1,ACTL6A,SUPT4H1,RBBP4,ARID1A,HMGA1	0.0156453
RNA_EXPORT_FROM_NUCLEUS	9126	6	1151	18	0.00448497	SMG5,SMG1,EIF5A,DDX39A,RAE1,DDX19B	0.0154654
DOUBLE_STRAND_BREAK_REPAIR	9126	6	1151	18	0.00448497	XRCC6,POLA1,LIG4,UBE2N,VCP,FEN1	0.0152897
RESPONSE_TO_ENDOGENOUS_STIMULUS	9126	25	1151	122	0.00460021	XRCC6,MAP2K6,LIG4,RFC3,RAD23B,NTHL1,PARP1,MLH1,AIFM1,GTF2H4,RUVBL2,WRNIP1,POLA1,FEN1,RBM14,MMS19,GCLC,VCP,MCM7,DDB1,UBE2N,DDB2,RPA1,APEX1,MSH6	0.0155063
N_TERMINAL_PROTEIN_AMINO_ACID_MODIFICATION	9126	4	1151	10	0.00460889	METAP1,PDF,CREBBP,NAA50	0.015363
CELLULAR_PROTEIN_COMPLEX_DISASSEMBLY	9126	4	1151	10	0.00460889	ETF1,HMGA1,SET,SUPT16H	0.0151941
DNA_REPLICATION_INITIATION	9126	4	1151	10	0.00460889	WRNIP1,POLA1,MCM3,ORC2	0.015029
MICROTUBULE_CYTOSKELETON_ORGANIZATION_AND_BIOGENESIS	9126	9	1151	33	0.0058706	KIF23,TTK,RCC1,HOOK3,KIF2C,KIF11,TUBGCP2,MAP7,STMN1	0.0189374
POSITIVE_REGULATION_OF_CELLULAR_PROCESS	9126	66	1151	394	0.00588333	XRCC6,CUL2,RXRA,NME1,MED17,CDC123,HNF1A,NAP1L1,ATF7IP,AIFM1,BNIP1,EEF1D,SUPT4H1,TRIM28,MMS19,SMARCD1,ARID1A,DNAJA2,TRIP6,CTCF,RPS3A,PPP2R1A,CDK7,CDK5,HMGA1,CDK2,DPF2,MAVS,BCLAF1,IGF1R,PDF,CUL4A,FAF1,MYD88,SUPT5H,LAMB1,LGALS1,CREBBP,IKBIP,BCAR1,TOP2A,CCNH,TFG,HPRT1,SQSTM1,ILF3,ILF2,PPP2R4,RBM14,TTK,EIF5A,SMNDC1,AKTIP,PDCD6,HSP90AB1,MKL2,HSP90AA1,UBE2C,NOP2,UBE2N,HCFC1,TGM2,CDK13,STAMBP,SP1,THRAP3	0.0187766
CELL_CYCLE_PHASE	9126	22	1151	106	0.00591338	TTK,CUL2,TARDBP,ANAPC5,MAD2L1,ANLN,RCC1,NOLC1,KIF22,KIF2C,PRMT5,KIF11,TPX2,UBE2C,CDK2,KPNA2,POLA1,NCAPH,CDK13,PDS5B,CUL4A,CIT	0.0186738
UNFOLDED_PROTEIN_RESPONSE	9126	3	1151	7	0.00642404	DERL1,VCP,VAPB	0.0200751
POSITIVE_REGULATION_OF_CELL_MIGRATION	9126	3	1151	7	0.00642404	BCAR1,TRIP6,LAMB1	0.0198682
NUCLEOBASENUCLEOSIDENUCLEOTIDE_AND_NUCLEIC_ACID_TRANSPORT	9126	7	1151	24	0.00713478	EIF5A,RAE1,DDX19B,SMG5,HNRNPA2B1,SMG1,DDX39A	0.0218412
CHROMATIN_ASSEMBLY	9126	4	1151	11	0.00758	NAP1L1,NAP1L4,SET,SMARCA5	0.0229697
PROTEIN_COMPLEX_DISASSEMBLY	9126	4	1151	11	0.00758	ETF1,HMGA1,SET,SUPT16H	0.02274
NUCLEAR_IMPORT	9126	9	1151	35	0.0092121	IPO5,NOP58,KPNA3,KPNA2,TNPO1,HNRNPA1,PPIH,FAF1,TRIP6	0.0273627
REGULATION_OF_MITOSIS	9126	7	1151	25	0.00935558	TTK,ANLN,RCC1,PRMT5,CDK13,UBE2C,MAD2L1	0.0275164
POSITIVE_REGULATION_OF_BIOLOGICAL_PROCESS	9126	68	1151	416	0.0093653	XRCC6,CUL2,RXRA,NME1,MED17,CDC123,HNF1A,NAP1L1,ATF7IP,AIFM1,BNIP1,EEF1D,SUPT4H1,TRIM28,MMS19,SMARCD1,ARID1A,DNAJA2,TRIP6,CTCF,RPS3A,PPP2R1A,CDK7,CDK5,HMGA1,CDK2,TARBP2,DPF2,MAVS,BCLAF1,IGF1R,PDF,CUL4A,FAF1,VAPB,MYD88,SUPT5H,LAMB1,LGALS1,CREBBP,IKBIP,BCAR1,TOP2A,CCNH,TFG,HPRT1,SQSTM1,ILF3,ILF2,PPP2R4,RBM14,EIF5A,TTK,SMNDC1,AKTIP,PDCD6,HSP90AB1,MKL2,HSP90AA1,UBE2C,NOP2,UBE2N,HCFC1,TGM2,CDK13,STAMBP…	0.0272776
MACROMOLECULAR_COMPLEX_DISASSEMBLY	9126	4	1151	12	0.0116619	ETF1,HMGA1,SET,SUPT16H	0.03364
NUCLEAR_EXPORT	9126	7	1151	26	0.0120527	EIF5A,CALR,RAE1,DDX19B,SMG5,SMG1,DDX39A	0.0344362
SYNAPTOGENESIS	9126	1	1151	2	0.015895	NRCAM	0.0449858
SPERMATID_DEVELOPMENT	9126	1	1151	2	0.015895	CSNK2A2	0.0445653
POSITIVE_REGULATION_OF_DNA_METABOLIC_PROCESS	9126	1	1151	2	0.015895	UBE2N	0.0441527
SPERMATID_DIFFERENTIATION	9126	1	1151	2	0.015895	CSNK2A2	0.0437476
PROTEIN_IMPORT_INTO_NUCLEUS	9126	8	1151	33	0.0180233	IPO5,TNPO1,NOP58,PPIH,FAF1,TRIP6,KPNA3,KPNA2	0.0491543
PURINE_NUCLEOTIDE_METABOLIC_PROCESS	9126	3	1151	9	0.0187769	OLA1,HPRT1,PPAT	0.0507485
PROTEIN_UBIQUITINATION	9126	6	1151	24	0.0248041	GTPBP4,UBE4B,UBE2C,UBE2N,HUWE1,DDB2	0.0664396
PROTEIN_CATABOLIC_PROCESS	9126	11	1151	52	0.0257867	ANAPC5,UBR3,UBE2I,UBE2C,DERL1,SQSTM1,UBE4B,UBE2L3,PSMD14,VCP,FAF1	0.0684602
RNA_3END_PROCESSING	9126	3	1151	10	0.0282223	CSTF2,PABPC1,CSTF1	0.0742693
NEGATIVE_REGULATION_OF_TRANSCRIPTION_FROM_RNA_POLYMERASE_II_PROMOTER	9126	7	1151	30	0.0286488	CTCF,MEN1,SUPT5H,ZMYND11,ORC2,SUPT4H1,DNMT1	0.0747361
CELLULAR_PROTEIN_CATABOLIC_PROCESS	9126	10	1151	47	0.0290826	ANAPC5,UBR3,UBE2I,UBE2C,DERL1,SQSTM1,UBE4B,UBE2L3,PSMD14,VCP	0.0752137
PROTEIN_AMINO_ACID_ADP_RIBOSYLATION	9126	2	1151	6	0.0297992	SIRT6,PARP1	0.0764083
TRANSCRIPTION_FROM_RNA_POLYMERASE_III_PROMOTER	9126	2	1151	6	0.0297992	ZNF143,GTF3C4	0.0757608
POSITIVE_REGULATION_OF_BINDING	9126	4	1151	15	0.0320478	NPM1,UBE2N,AKTIP,NME1	0.0807928
INTERACTION_WITH_HOST	9126	4	1151	15	0.0320478	DERL1,VAPB,TARBP2,ITCH	0.0801195
CELLULAR_PROTEIN_METABOLIC_PROCESS	9126	115	1151	784	0.0326376	PPP2R5C,ISG15,ILK,MYH9,PPP1CA,PABPC4,NAA50,UBE2L3,PARP1,PMVK,CCT6A,MMP14,EIF4A3,EIF4A2,FMOD,ETF1,HBS1L,STMN1,NMT1,HDAC6,PRMT1,PRMT5,PPP2R1A,TBCA,DDB2,FKBP9,FKBP4,CCT3,ERAP1,GTPBP4,ANAPC5,CDK12,UBR3,VRK1,OXSR1,CCT7,CCT4,RPL18A,SUPT16H,PLAU,CTBP1,SENP1,FARSB,CDK17,MSRB2,PPP2R4,EIF5A,KARS,EIF3A,EIF3B,EEF1A1,PPIH,PPIA,METAP1,UBE2I,UBE2C,UBE2N,HAT1,PRKDC,UBE4B,SIRT6,RPL19,RPL14,MAP2K6,EIF2S3,ST13,RPS1…	0.0809196
INTRACELLULAR_PROTEIN_TRANSPORT	9126	20	1151	110	0.0329158	EIF5A,NOP58,DERL1,CALR,CDC37,NPM1,PPIH,VCP,TRIP6,TIMM17A,PEX7,IPO5,AP3B1,KPNA3,KPNA2,PEX19,AP3M1,TNPO1,TRPC4AP,FAF1	0.0809405
PROTEIN_TRANSPORT	9126	21	1151	117	0.0344271	EIF5A,NOP58,MYH9,DERL1,CALR,CDC37,NPM1,PPIH,VCP,TRIP6,TIMM17A,PEX7,IPO5,AP3B1,KPNA3,KPNA2,PEX19,AP3M1,TNPO1,TRPC4AP,FAF1	0.0839687
UBIQUITIN_CYCLE	9126	7	1151	31	0.0344863	ISG15,GTPBP4,UBE4B,UBE2C,UBE2N,HUWE1,DDB2	0.0834346
REGULATION_OF_DNA_METABOLIC_PROCESS	9126	6	1151	26	0.0377232	WRNIP1,SET,GTPBP4,CDK2,UBE2N,KPNA2	0.0905357
PROTEIN_MODIFICATION_BY_SMALL_PROTEIN_CONJUGATION	9126	6	1151	26	0.0377232	GTPBP4,UBE4B,UBE2C,UBE2N,HUWE1,DDB2	0.0898171
PROTEIN_TARGETING	9126	15	1151	80	0.0396872	EIF5A,NOP58,CALR,CDC37,PPIH,TRIP6,TIMM17A,PEX7,IPO5,KPNA3,KPNA2,PEX19,AP3M1,TNPO1,FAF1	0.0937494
REGULATION_OF_DNA_REPLICATION	9126	3	1151	11	0.0400179	GTPBP4,WRNIP1,CDK2	0.093792
NLS_BEARING_SUBSTRATE_IMPORT_INTO_NUCLEUS	9126	3	1151	11	0.0400179	IPO5,KPNA3,KPNA2	0.093065
REGULATION_OF_CELL_MIGRATION	9126	5	1151	21	0.0404868	RTN4,BCAR1,LAMB1,GTPBP4,TRIP6	0.0934311
CYTOKINESIS	9126	4	1151	16	0.0419106	ANLN,RACGAP1,MYH9,INCENP	0.0959784
NUCLEOBASENUCLEOSIDE_AND_NUCLEOTIDE_METABOLIC_PROCESS	9126	8	1151	38	0.0429725	NUDT5,OLA1,GMPS,PRPS1,HPRT1,PPAT,REXO2,FPGS	0.0976647
PROTEIN_IMPORT	9126	9	1151	44	0.0438494	PEX7,IPO5,NOP58,KPNA3,KPNA2,TNPO1,PPIH,FAF1,TRIP6	0.0989085
CELLULAR_MACROMOLECULE_METABOLIC_PROCESS	9126	115	1151	795	0.046192	PPP2R5C,ISG15,ILK,MYH9,PPP1CA,PABPC4,NAA50,UBE2L3,PARP1,PMVK,CCT6A,MMP14,EIF4A3,EIF4A2,FMOD,ETF1,HBS1L,STMN1,NMT1,HDAC6,PRMT1,PRMT5,PPP2R1A,TBCA,DDB2,FKBP9,FKBP4,CCT3,ERAP1,GTPBP4,ANAPC5,CDK12,UBR3,VRK1,OXSR1,CCT7,CCT4,RPL18A,SUPT16H,PLAU,CTBP1,SENP1,FARSB,CDK17,MSRB2,PPP2R4,EIF5A,KARS,EIF3A,EIF3B,EEF1A1,PPIH,PPIA,METAP1,UBE2I,UBE2C,UBE2N,HAT1,PRKDC,UBE4B,SIRT6,RPL19,RPL14,MAP2K6,EIF2S3,ST13,RPS1…	0.103415
REGULATION_OF_CHROMOSOME_ORGANIZATION_AND_BIOGENESIS	9126	2	1151	7	0.0473307	UBE2N,SET	0.105179
PROTEIN_EXPORT_FROM_NUCLEUS	9126	2	1151	7	0.0473307	EIF5A,CALR	0.104406
REGULATION_OF_CATABOLIC_PROCESS	9126	2	1151	7	0.0473307	PFKM,FAF1	0.103644
AGING	9126	2	1151	7	0.0473307	NPM1,LOXL2	0.102893
POSITIVE_REGULATION_OF_EPITHELIAL_CELL_PROLIFERATION	9126	2	1151	7	0.0473307	NME1,LAMB1	0.102152
S_PHASE_OF_MITOTIC_CELL_CYCLE	9126	2	1151	7	0.0473307	POLA1,RCC1	0.101423
REGULATION_OF_CELL_CYCLE	9126	18	1151	102	0.0509403	TTK,CUL2,MAP2K6,GTPBP4,MAD2L1,ANLN,RCC1,CDC37,CDC123,PRMT5,CCNK,DDB1,CDK7,UBE2C,CDK2,HCFC1,CDK13,CUL4A	0.108384
DNA_CATABOLIC_PROCESS	9126	4	1151	17	0.0534067	AIFM1,UBE2N,NTHL1,XRN2	0.112831
CELL_DIVISION	9126	4	1151	17	0.0534067	ANLN,MYH9,RACGAP1,INCENP	0.112042
MACROMOLECULE_LOCALIZATION	9126	28	1151	170	0.0541422	RAE1,NOP58,MYH9,CALR,CDC37,TIMM17A,AP3B1,PEX19,SQSTM1,DDX19B,EIF5A,HNRNPA2B1,DDX39A,DERL1,NPM1,SMG5,SMG1,PPIH,VCP,TRIP6,PEX7,IPO5,KPNA3,KPNA2,AP3M1,TNPO1,TRPC4AP,FAF1	0.112796
ER_NUCLEAR_SIGNALING_PATHWAY	9126	3	1151	12	0.054196	DERL1,VAPB,VCP	0.11213
MACROMOLECULE_BIOSYNTHETIC_PROCESS	9126	35	1151	219	0.0560293	RPL19,RPL14,EIF2S3,RPS12,RPS10,PABPC4,IGF2BP2,RPS27,RPL18A,EIF4A3,EIF4A2,FARSB,NACA,RPL27A,RPL30,CHM,ETF1,RPL22,DPM1,HBS1L,EIF5,EIF5A,KARS,EIF3A,EIF3B,RPL7,RPL9,RPL4,EEF1A1,RPL23A,METAP1,DPH1,RPS2,RPS3,RPS3A	0.115129
TRANSLATIONAL_INITIATION	9126	7	1151	34	0.0566436	EIF5,EIF5A,EIF3A,EIF3B,RPS3A,EIF2S3,EIF4A2	0.115599
MICROTUBULE_BASED_PROCESS	9126	13	1151	71	0.0576533	KIF23,TTK,HOOK3,KIF2C,KIF11,STMN1,KPNA2,LRPPRC,KIF4A,RCC1,TUBGCP2,RHOT1,MAP7	0.116865
GENERATION_OF_NEURONS	9126	8	1151	41	0.0657113	RTN4,NRP2,NRCAM,CDK5,LAMB1,RACGAP1,YWHAG,CIT	0.132305
TRNA_METABOLIC_PROCESS	9126	4	1151	18	0.0665487	SSB,KARS,POP1,NSUN2	0.133097
S_PHASE	9126	2	1151	8	0.0687848	POLA1,RCC1	0.136658
MICROTUBULE_ORGANIZING_CENTER_ORGANIZATION_AND_BIOGENESIS	9126	2	1151	8	0.0687848	KIF11,NPM1	0.135759
RESPONSE_TO_IONIZING_RADIATION	9126	2	1151	8	0.0687848	IKBIP,LIG4	0.134872
REGULATION_OF_MITOTIC_CELL_CYCLE	9126	3	1151	13	0.0707209	RCC1,CDK2,CDC123	0.137768
BASE_EXCISION_REPAIR	9126	3	1151	13	0.0707209	MSH6,NTHL1,APEX1	0.136879
MICROTUBULE_BASED_MOVEMENT	9126	3	1151	13	0.0707209	KIF4A,RHOT1,LRPPRC	0.136002
CELLULAR_COMPONENT_DISASSEMBLY	9126	5	1151	24	0.0725619	SET,AIFM1,ETF1,HMGA1,SUPT16H	0.138653
REGULATION_OF_PROTEIN_MODIFICATION_PROCESS	9126	5	1151	24	0.0725619	SET,GTPBP4,UBE2N,AKTIP,PPP2R4	0.137776
INACTIVATION_OF_MAPK_ACTIVITY	9126	1	1151	4	0.0801121	GPS1	0.151155
GLAND_DEVELOPMENT	9126	1	1151	4	0.0801121	ELF3	0.15021
CENTROSOME_CYCLE	9126	1	1151	4	0.0801121	NPM1	0.149277
SULFUR_METABOLIC_PROCESS	9126	4	1151	19	0.0813195	GCLC,NFS1,MAT2B,SMS	0.150592
PROTEIN_AMINO_ACID_AUTOPHOSPHORYLATION	9126	4	1151	19	0.0813195	IGF1R,PAK2,CDK12,SMG1	0.149668
NITROGEN_COMPOUND_BIOSYNTHETIC_PROCESS	9126	4	1151	19	0.0813195	HSP90AB1,PLOD1,HSP90AA1,MAT2B	0.148755
RESPONSE_TO_VIRUS	9126	5	1151	25	0.0857461	ABCE1,HNRNPUL1,TARBP2,POLA1,PRKRA	0.155902
PROTEIN_METABOLIC_PROCESS	9126	122	1151	870	0.0865105	PPP2R5C,ISG15,ILK,MYH9,PPP1CA,PABPC4,NAA50,UBE2L3,PARP1,PMVK,CCT6A,MMP14,EIF4A3,EIF4A2,FMOD,SF3B3,ETF1,HBS1L,STMN1,NMT1,HDAC6,PRMT1,PRMT5,PPP2R1A,TBCA,DDB2,FKBP9,FKBP4,FAF1,CCT3,ERAP1,GTPBP4,ANAPC5,CDK12,UBR3,VRK1,OXSR1,CCT7,CCT4,RPL18A,SUPT16H,PLAU,CTBP1,SENP1,FARSB,CDK17,MSRB2,PPP2R4,EIF5A,KARS,EIF3A,EIF3B,EEF1A1,PPIH,PPIA,METAP1,UBE2I,UBE2C,UBE2N,PRKDC,HCFC1,HAT1,UBE4B,SIRT6,TUBGCP2,RPL19,RPL1…	0.156344
POSITIVE_REGULATION_OF_CELL_PROLIFERATION	9126	12	1151	69	0.0882674	TTK,NME1,CDC123,LAMB1,DNAJA2,NAP1L1,NOP2,CDK2,IGF1R,CDK13,STAMBP,PDF	0.158564
INSULIN_RECEPTOR_SIGNALING_PATHWAY	9126	3	1151	14	0.0894995	BCAR1,IGF1R,GRB10	0.159821
POSITIVE_REGULATION_OF_PROTEIN_MODIFICATION_PROCESS	9126	3	1151	14	0.0894995	UBE2N,AKTIP,PPP2R4	0.158875
POSITIVE_REGULATION_OF_DNA_BINDING	9126	3	1151	14	0.0894995	NPM1,UBE2N,NME1	0.15794
TRNA_PROCESSING	9126	2	1151	9	0.0937887	SSB,NSUN2	0.164542
PROTEIN_POLYUBIQUITINATION	9126	2	1151	9	0.0937887	HUWE1,DDB2	0.163585
BIOGENIC_AMINE_METABOLIC_PROCESS	9126	2	1151	9	0.0937887	HPRT1,SMS	0.162639
SULFUR_COMPOUND_BIOSYNTHETIC_PROCESS	9126	2	1151	9	0.0937887	GCLC,MAT2B	0.161705
CHROMOSOME_CONDENSATION	9126	2	1151	9	0.0937887	NCAPH,TOP2A	0.160781
NEGATIVE_REGULATION_OF_TRANSCRIPTION_DNA_DEPENDENT	9126	10	1151	57	0.0971262	SUPT5H,DNMT1,CTCF,MEN1,ATF7IP,ZMYND11,ORC2,GATAD2A,SUPT4H1,ILF3	0.165556
NEGATIVE_REGULATION_OF_RNA_METABOLIC_PROCESS	9126	10	1151	57	0.0971262	SUPT5H,DNMT1,CTCF,MEN1,ATF7IP,ZMYND11,ORC2,GATAD2A,SUPT4H1,ILF3	0.164621
PROTEIN_AUTOPROCESSING	9126	4	1151	20	0.0976749	IGF1R,PAK2,CDK12,SMG1	0.164621
AROMATIC_COMPOUND_METABOLIC_PROCESS	9126	4	1151	20	0.0976749	HPRT1,GMPS,MAT2B,PRPS1	0.163701
RESPONSE_TO_RADIATION	9126	6	1151	32	0.0997269	LIG4,DDB2,DYNLRB1,FEN1,UBE4B,IKBIP	0.166211
REGULATION_OF_CELL_PROLIFERATION	9126	23	1151	146	0.103366	CUL2,GTPBP4,NME1,EIF2AK2,CDC123,LAMB1,UTP20,NAP1L1,CTBP1,RBBP4,PDS5B,TTK,NPM1,PRKRA,DNAJA2,IGFBP7,NOP2,CDK2,IGF1R,CDK13,STAMBP,PDF,CUL4A	0.171325
CATABOLIC_PROCESS	9126	27	1151	175	0.108321	HNRNPD,ANAPC5,UBR3,OLA1,PABPC4,NTHL1,UBE2L3,POP1,ABCE1,AIFM1,SQSTM1,PSMD14,PPP1R8,NUDT5,RNASEH2A,XRN2,DERL1,SMG5,SMG1,VCP,UBE2I,PFKM,UBE2C,UBE2N,PRDX6,UBE4B,FAF1	0.178551
PEPTIDYL_AMINO_ACID_MODIFICATION	9126	7	1151	39	0.110077	METAP1,PRMT5,NAA50,PDF,CREBBP,SMG1,DPM1	0.180454
AMINO_ACID_DERIVATIVE_METABOLIC_PROCESS	9126	3	1151	15	0.110391	HPRT1,MAT2B,SMS	0.179985
RESPONSE_TO_UV	9126	3	1151	15	0.110391	FEN1,UBE4B,DDB2	0.179012
RESPONSE_TO_HYPOXIA	9126	3	1151	15	0.110391	PLOD1,PLOD2,CREBBP	0.17805
REGULATION_OF_BINDING	9126	6	1151	33	0.11353	GTPBP4,UBE2N,NME1,NPM1,APEX1,AKTIP	0.182134
CELLULAR_CATABOLIC_PROCESS	9126	26	1151	169	0.114661	HNRNPD,ANAPC5,OLA1,UBR3,PABPC4,NTHL1,UBE2L3,POP1,ABCE1,AIFM1,SQSTM1,PSMD14,PPP1R8,NUDT5,RNASEH2A,XRN2,DERL1,SMG5,SMG1,VCP,UBE2I,PFKM,UBE2C,UBE2N,PRDX6,UBE4B	0.18297
RESPONSE_TO_LIGHT_STIMULUS	9126	4	1151	21	0.115546	FEN1,UBE4B,DDB2,DYNLRB1	0.183407
REGULATION_OF_CYCLIN_DEPENDENT_PROTEIN_KINASE_ACTIVITY	9126	4	1151	21	0.115546	CDC37,CCNK,GTPBP4,CDK7	0.182441
AMINE_BIOSYNTHETIC_PROCESS	9126	2	1151	10	0.121889	PLOD1,MAT2B	0.191448
REGULATION_OF_PROTEIN_IMPORT_INTO_NUCLEUS	9126	2	1151	10	0.121889	FAF1,TRIP6	0.190451
HETEROPHILIC_CELL_ADHESION	9126	1	1151	5	0.122568	PVRL1	0.19052
EPITHELIAL_TO_MESENCHYMAL_TRANSITION	9126	1	1151	5	0.122568	TRIM28	0.189538
SYNAPSE_ORGANIZATION_AND_BIOGENESIS	9126	1	1151	5	0.122568	NRCAM	0.188566
SENSORY_PERCEPTION_OF_CHEMICAL_STIMULUS	9126	1	1151	5	0.122568	UBR3	0.187604
MAINTENANCE_OF_CELLULAR_PROTEIN_LOCALIZATION	9126	1	1151	5	0.122568	FAF1	0.186651
POSITIVE_REGULATION_OF_CELL_CYCLE	9126	1	1151	5	0.122568	HCFC1	0.185709
PROTEIN_IMPORT_INTO_NUCLEUS_TRANSLOCATION	9126	1	1151	5	0.122568	TNPO1	0.184775
ESTABLISHMENT_OF_PROTEIN_LOCALIZATION	9126	21	1151	136	0.1303	EIF5A,NOP58,MYH9,DERL1,CALR,CDC37,NPM1,PPIH,VCP,TRIP6,TIMM17A,PEX7,IPO5,AP3B1,KPNA3,KPNA2,PEX19,AP3M1,TNPO1,TRPC4AP,FAF1	0.19545
BIOSYNTHETIC_PROCESS	9126	46	1151	317	0.131709	RPL19,RPL14,EIF2S3,RPS12,RPS10,PABPC4,RPS27,EIF4A3,EIF4A2,NACA,RPL30,ETF1,RPL22,DPM1,MAT2B,EIF5,HBS1L,RPL7,RPL9,RPL4,RPL23A,DPH1,RPS2,RPS3,PEX7,RPS3A,PLOD1,IGF2BP2,PPAT,RPL18A,AGPAT6,GMPS,FARSB,RPL27A,HPRT1,MIF,CHM,EIF5A,GCLC,KARS,EIF3A,EIF3B,EEF1A1,HSP90AB1,METAP1,HSP90AA1	0.196581
INDUCTION_OF_APOPTOSIS_BY_INTRACELLULAR_SIGNALS	9126	3	1151	16	0.133218	AIFM1,CUL2,CUL4A	0.197848
CYTOSKELETON_DEPENDENT_INTRACELLULAR_TRANSPORT	9126	4	1151	22	0.134844	KIF4A,MYH9,RHOT1,LRPPRC	0.199277
INTRACELLULAR_TRANSPORT	9126	34	1151	230	0.135491	RAE1,NOP58,MYH9,KIF4A,CALR,CDC37,HNRNPA1,TIMM17A,AP3B1,PEX19,SQSTM1,DDX19B,EIF5A,STARD3,DDX39A,LRPPRC,DERL1,NAPG,NPM1,SMG5,SMG1,PPIH,VCP,RHOT1,TRIP6,PEX7,IPO5,HSP90AA1,KPNA3,KPNA2,AP3M1,TNPO1,TRPC4AP,FAF1	0.199251
INTERPHASE_OF_MITOTIC_CELL_CYCLE	9126	7	1151	41	0.137184	CUL2,ANAPC5,CDK2,KPNA2,POLA1,RCC1,CUL4A	0.200757
NEURON_DIFFERENTIATION	9126	6	1151	35	0.143934	NRP2,RTN4,NRCAM,CDK5,LAMB1,YWHAG	0.209613
NEURON_DEVELOPMENT	9126	5	1151	29	0.150276	RTN4,NRP2,NRCAM,CDK5,LAMB1	0.217792
NEGATIVE_REGULATION_OF_DNA_METABOLIC_PROCESS	9126	2	1151	11	0.15259	GTPBP4,SET	0.220082
G2_M_TRANSITION_OF_MITOTIC_CELL_CYCLE	9126	2	1151	11	0.15259	ANAPC5,CDK2	0.219029
HOMOPHILIC_CELL_ADHESION	9126	2	1151	11	0.15259	PVRL1,PVRL2	0.217986
MITOTIC_SISTER_CHROMATID_SEGREGATION	9126	2	1151	11	0.15259	PDS5B,NCAPH	0.216953
ACTIVATION_OF_NF_KAPPAB_TRANSCRIPTION_FACTOR	9126	2	1151	11	0.15259	UBE2N,NPM1	0.215929
SISTER_CHROMATID_SEGREGATION	9126	2	1151	11	0.15259	PDS5B,NCAPH	0.214916
RESPONSE_TO_DRUG	9126	2	1151	11	0.15259	ABCG2,TOP1	0.213911
CHROMOSOME_SEGREGATION	9126	4	1151	23	0.155461	NCAPH,INCENP,TOP2A,PDS5B	0.216922
DNA_RECOMBINATION	9126	4	1151	23	0.155461	RPA1,UBE2N,RUVBL2,KPNA2	0.215918
HETEROCYCLE_METABOLIC_PROCESS	9126	4	1151	23	0.155461	HPRT1,GMPS,MAT2B,PRPS1	0.214923
NEGATIVE_REGULATION_OF_TRANSFERASE_ACTIVITY	9126	3	1151	17	0.157775	PAK2,GPS1,TARBP2	0.217122
AXON_GUIDANCE	9126	1	1151	6	0.168952	NRP2	0.231441
REGULATION_OF_SYNAPSE_STRUCTURE_AND_ACTIVITY	9126	1	1151	6	0.168952	YWHAG	0.230389
REGULATION_OF_AXONOGENESIS	9126	1	1151	6	0.168952	RTN4	0.229347
MAINTENANCE_OF_CELLULAR_LOCALIZATION	9126	1	1151	6	0.168952	FAF1	0.228313
B_CELL_DIFFERENTIATION	9126	1	1151	6	0.168952	HDAC7	0.22729
NEGATIVE_REGULATION_OF_INTRACELLULAR_TRANSPORT	9126	1	1151	6	0.168952	FAF1	0.226275
NEUTRAL_AMINO_ACID_TRANSPORT	9126	1	1151	6	0.168952	SLC7A5	0.225269
G1_PHASE_OF_MITOTIC_CELL_CYCLE	9126	1	1151	6	0.168952	CDK2	0.224272
NEGATIVE_REGULATION_OF_MAP_KINASE_ACTIVITY	9126	1	1151	6	0.168952	GPS1	0.223284
NEGATIVE_REGULATION_OF_RESPONSE_TO_STIMULUS	9126	1	1151	6	0.168952	TARBP2	0.222305
MAINTENANCE_OF_PROTEIN_LOCALIZATION	9126	1	1151	6	0.168952	FAF1	0.221334
NUCLEOTIDE_METABOLIC_PROCESS	9126	5	1151	30	0.16908	HPRT1,PPAT,REXO2,NUDT5,OLA1	0.220539
NEURITE_DEVELOPMENT	9126	4	1151	24	0.177276	RTN4,NRP2,CDK5,LAMB1	0.230229
G1_S_TRANSITION_OF_MITOTIC_CELL_CYCLE	9126	3	1151	18	0.18384	RCC1,CUL2,CUL4A	0.237724
PEROXISOME_ORGANIZATION_AND_BIOGENESIS	9126	2	1151	12	0.185388	PEX7,PEX19	0.238697
POSITIVE_REGULATION_OF_TRANSCRIPTION_FACTOR_ACTIVITY	9126	2	1151	12	0.185388	UBE2N,NPM1	0.237677
RIBONUCLEOTIDE_METABOLIC_PROCESS	9126	2	1151	12	0.185388	NUDT5,OLA1	0.236666
TISSUE_REMODELING	9126	2	1151	12	0.185388	ELF3,SPARC	0.235663
RESPONSE_TO_ABIOTIC_STIMULUS	9126	8	1151	51	0.187012	LIG4,DDB2,DYNLRB1,GCLC,POLA1,FEN1,UBE4B,IKBIP	0.236725
NEUROGENESIS	9126	8	1151	51	0.187012	RTN4,NRP2,NRCAM,CDK5,LAMB1,RACGAP1,YWHAG,CIT	0.23573
NEGATIVE_REGULATION_OF_CATALYTIC_ACTIVITY	9126	5	1151	31	0.188803	PAK2,TARBP2,GPS1,NOSIP,PPP2R4	0.236992
NEGATIVE_REGULATION_OF_CELL_PROLIFERATION	9126	12	1151	79	0.190748	CUL2,GTPBP4,NME1,EIF2AK2,NPM1,PRKRA,UTP20,IGFBP7,CTBP1,RBBP4,PDS5B,CUL4A	0.238435
PROTEIN_LOCALIZATION	9126	22	1151	151	0.194139	NOP58,MYH9,CALR,CDC37,TIMM17A,AP3B1,PEX19,SQSTM1,EIF5A,DERL1,NPM1,PPIH,VCP,TRIP6,PEX7,IPO5,KPNA3,KPNA2,AP3M1,TNPO1,TRPC4AP,FAF1	0.241667
INTERPHASE	9126	7	1151	45	0.200148	CUL2,ANAPC5,CDK2,KPNA2,POLA1,RCC1,CUL4A	0.248118
EMBRYONIC_DEVELOPMENT	9126	4	1151	25	0.200159	UBR3,CDK5,KIAA1217,RACGAP1	0.24711
PROTEIN_PROCESSING	9126	5	1151	32	0.20936	PPP2R5C,PAK2,CDK12,IGF1R,SMG1	0.257409
ANTI_APOPTOSIS	9126	12	1151	81	0.216132	TPT1,GCLC,NPM1,HDAC1,RTN4,NOL3,CDK1,BNIP1,AVEN,YWHAZ,IGF1R,BIRC6	0.264651
TUBE_MORPHOGENESIS	9126	1	1151	7	0.2176	GCLC	0.265366
CENTROSOME_ORGANIZATION_AND_BIOGENESIS	9126	1	1151	7	0.2176	NPM1	0.264292
NEGATIVE_REGULATION_OF_IMMUNE_SYSTEM_PROCESS	9126	1	1151	7	0.2176	TARBP2	0.263226
EPITHELIAL_CELL_DIFFERENTIATION	9126	1	1151	7	0.2176	ELF3	0.262169
TUBE_DEVELOPMENT	9126	1	1151	7	0.2176	GCLC	0.261121
REGULATION_OF_GENE_SPECIFIC_TRANSCRIPTION	9126	1	1151	7	0.2176	TRIM28	0.26008
PURINE_RIBONUCLEOTIDE_METABOLIC_PROCESS	9126	1	1151	7	0.2176	OLA1	0.259048
DEFENSE_RESPONSE_TO_VIRUS	9126	1	1151	7	0.2176	TARBP2	0.258024
FEEDING_BEHAVIOR	9126	1	1151	7	0.2176	UBR3	0.257008
REGULATION_OF_HOMEOSTATIC_PROCESS	9126	1	1151	7	0.2176	GCLC	0.256001
PROTEIN_STABILIZATION	9126	1	1151	7	0.2176	GTPBP4	0.255001
BIOPOLYMER_BIOSYNTHETIC_PROCESS	9126	1	1151	7	0.2176	EEF1A1	0.254008
NEGATIVE_REGULATION_OF_DNA_REPLICATION	9126	1	1151	7	0.2176	GTPBP4	0.253024
REGULATION_OF_CELL_CELL_ADHESION	9126	1	1151	7	0.2176	GTPBP4	0.252047
NOTCH_SIGNALING_PATHWAY	9126	1	1151	7	0.2176	NOTCH1	0.251077
TRIACYLGLYCEROL_METABOLIC_PROCESS	9126	1	1151	7	0.2176	AGPAT6	0.250115
POSITIVE_REGULATION_OF_PROTEIN_AMINO_ACID_PHOSPHORYLATION	9126	1	1151	7	0.2176	AKTIP	0.249161
CELL_DEVELOPMENT	9126	49	1151	355	0.218161	CUL2,NME1,FXR1,RTN4,AIFM1,CDK1,BNIP1,TRIM28,KIAA1967,CSNK2A2,NRCAM,VCP,HDAC1,HSPD1,RPS3A,PPP2R1A,CDK5,DPF2,BCLAF1,IGF1R,CUL4A,FAF1,CALR,LAMB1,LGALS1,NOTCH1,IKBIP,NRP2,BCAR1,TOP2A,AVEN,YWHAZ,MIF,BIRC6,YWHAG,CIT,MAEA,EIF5A,SMNDC1,TPT1,GCLC,CSE1L,NPM1,RHOT1,PDCD6,NOL3,DNM1L,UBE4B,RACGAP1	0.248852
POSITIVE_REGULATION_OF_PHOSPHATE_METABOLIC_PROCESS	9126	2	1151	13	0.219788	AKTIP,PPP2R4	0.249759
PROTEIN_TETRAMERIZATION	9126	2	1151	13	0.219788	HPRT1,IGF1R	0.248817
APOPTOTIC_NUCLEAR_CHANGES	9126	2	1151	13	0.219788	AIFM1,TOP2A	0.247881
NUCLEOTIDE_BIOSYNTHETIC_PROCESS	9126	2	1151	13	0.219788	HPRT1,PPAT	0.246953
REGULATION_OF_APOPTOSIS	9126	32	1151	228	0.221619	CUL2,NME1,CALR,LGALS1,IKBIP,RTN4,BCAR1,TOP2A,CDK1,AIFM1,BNIP1,AVEN,YWHAZ,MIF,BIRC6,EIF5A,SMNDC1,TPT1,GCLC,NPM1,HDAC1,VCP,HSPD1,PDCD6,RPS3A,PPP2R1A,NOL3,CDK5,DPF2,BCLAF1,IGF1R,CUL4A	0.248082
REGULATION_OF_PROGRAMMED_CELL_DEATH	9126	32	1151	228	0.221619	CUL2,NME1,CALR,LGALS1,IKBIP,RTN4,BCAR1,TOP2A,AIFM1,CDK1,BNIP1,AVEN,YWHAZ,MIF,BIRC6,EIF5A,SMNDC1,TPT1,GCLC,NPM1,HDAC1,VCP,HSPD1,PDCD6,RPS3A,PPP2R1A,NOL3,CDK5,DPF2,BCLAF1,IGF1R,CUL4A	0.247159
REPRODUCTION	9126	15	1151	103	0.222041	VAPB,HTATSF1,AGPAT6,TOP2A,CTBP1,RUVBL1,EIF5A,CSNK2A2,ITCH,XRN2,DERL1,DAZAP1,PPIA,TARBP2,RACGAP1	0.246713
REGULATION_OF_DNA_BINDING	9126	4	1151	26	0.22397	NPM1,APEX1,UBE2N,NME1	0.247937
ORGANIC_ACID_TRANSPORT	9126	4	1151	26	0.22397	SLC7A5,SLC16A1,AKR1C4,SLC16A3	0.247026
CARBOXYLIC_ACID_TRANSPORT	9126	4	1151	26	0.22397	SLC7A5,SLC16A1,AKR1C4,SLC16A3	0.246121
REPRODUCTIVE_PROCESS	9126	10	1151	68	0.233222	VAPB,EIF5A,ITCH,DERL1,HTATSF1,PPIA,AGPAT6,TOP2A,CTBP1,TARBP2	0.255352
STRIATED_MUSCLE_DEVELOPMENT	9126	3	1151	20	0.239554	HDAC7,MKL2,NOTCH1	0.261332
MITOCHONDRIAL_TRANSPORT	9126	3	1151	20	0.239554	HSP90AA1,TIMM17A,STARD3	0.260385
PROGRAMMED_CELL_DEATH	9126	39	1151	284	0.248206	CUL2,NME1,FXR1,RTN4,AIFM1,CDK1,BNIP1,KIAA1967,VCP,HDAC1,HSPD1,RPS3A,PPP2R1A,CDK5,DPF2,BCLAF1,IGF1R,CUL4A,CALR,LGALS1,IKBIP,BCAR1,TOP2A,AVEN,YWHAZ,MIF,BIRC6,MAEA,EIF5A,SMNDC1,TPT1,GCLC,CSE1L,NPM1,RHOT1,PDCD6,NOL3,DNM1L,UBE4B	0.268815
APOPTOSIS_GO	9126	39	1151	284	0.248206	CUL2,NME1,FXR1,RTN4,CDK1,AIFM1,BNIP1,KIAA1967,VCP,HDAC1,HSPD1,RPS3A,PPP2R1A,CDK5,DPF2,BCLAF1,IGF1R,CUL4A,CALR,LGALS1,IKBIP,BCAR1,TOP2A,AVEN,YWHAZ,MIF,BIRC6,MAEA,EIF5A,SMNDC1,TPT1,GCLC,CSE1L,NPM1,RHOT1,PDCD6,NOL3,DNM1L,UBE4B	0.267848
REGULATION_OF_TRANSLATIONAL_INITIATION	9126	4	1151	27	0.248566	EIF5,EIF5A,EIF3A,EIF4A2	0.267276
MITOTIC_CELL_CYCLE_CHECKPOINT	9126	2	1151	14	0.255321	TTK,MAD2L1	0.273559
REGULATION_OF_NUCLEOCYTOPLASMIC_TRANSPORT	9126	2	1151	14	0.255321	FAF1,TRIP6	0.272585
ACTIVATION_OF_IMMUNE_RESPONSE	9126	2	1151	14	0.255321	BCAR1,UBE2N	0.271619
PROTEIN_AMINO_ACID_LIPIDATION	9126	2	1151	14	0.255321	DPM1,CHM	0.270659
REGULATION_OF_PROTEIN_METABOLIC_PROCESS	9126	15	1151	107	0.27077	EIF5,EIF5A,GTPBP4,IGF2BP2,EIF3A,AKTIP,METAP1,UBE2N,EIF4A3,EIF4A2,HCFC1,SET,ETF1,PPP2R4,FAF1	0.286025
REGULATION_OF_TRANSLATION	9126	8	1151	57	0.287686	METAP1,EIF5,EIF5A,EIF4A3,EIF4A2,IGF2BP2,EIF3A,ETF1	0.302827
REGULATION_OF_DEVELOPMENTAL_PROCESS	9126	37	1151	275	0.296306	HDAC7,CUL2,MYH9,NME1,RTN4,AIFM1,CDK1,BNIP1,HDAC1,VCP,HSPD1,RPS3A,PPP2R1A,CDK5,DPF2,BCLAF1,IGF1R,CUL4A,CALR,LGALS1,NOTCH1,IKBIP,BCAR1,TOP2A,AVEN,YWHAZ,MIF,BIRC6,YWHAG,EIF5A,SMNDC1,TPT1,GCLC,NPM1,PDCD6,MKL2,NOL3	0.31081
GAMETE_GENERATION	9126	5	1151	36	0.297998	CSNK2A2,XRN2,DAZAP1,RUVBL1,RACGAP1	0.311496
RESPONSE_TO_OXIDATIVE_STRESS	9126	5	1151	36	0.297998	GCLC,PDLIM1,STK25,OXSR1,PRDX6	0.310415
BIOPOLYMER_MODIFICATION	9126	57	1151	431	0.315651	PPP2R5C,ISG15,ILK,MAP2K6,PPP1CA,NAA50,PARP1,SEPHS1,PMVK,ATF7IP,PPP2CB,DPM1,UBA52,PNP,SMG1,NMT1,HDAC6,PRMT1,PRMT5,LOXL2,PPP2R1A,CDK9,DDB2,IGF1R,NSUN2,PDF,PLOD2,GTPBP4,CDK12,HUWE1,VRK1,CREBBP,OXSR1,ADAR,DMAP1,CTBP1,NFS1,SET,CHM,GATAD2A,CDK17,PPP2R4,RBM14,KALRN,SSB,AKTIP,DNMT1,METAP1,PAK2,AKT3,AKT2,UBE2C,UBE2N,PRKDC,HAT1,UBE4B,SIRT6	0.327666
NEGATIVE_REGULATION_OF_NUCLEOBASENUCLEOSIDENUCLEOTIDE_AND_NUCLEIC_ACID_METABOLIC_PROCESS	9126	14	1151	103	0.315887	SUPT5H,GTPBP4,ATF7IP,ZMYND11,SET,GATAD2A,SUPT4H1,ILF3,GCLC,DNMT1,CTCF,MEN1,BCLAF1,ORC2	0.326779
POSITIVE_REGULATION_OF_PROTEIN_METABOLIC_PROCESS	9126	5	1151	37	0.321267	EIF5A,UBE2N,AKTIP,PPP2R4,FAF1	0.331203
NEGATIVE_REGULATION_OF_TRANSCRIPTION	9126	12	1151	90	0.344545	SUPT5H,GCLC,DNMT1,CTCF,MEN1,ATF7IP,ZMYND11,BCLAF1,ORC2,GATAD2A,SUPT4H1,ILF3	0.353984
NEGATIVE_REGULATION_OF_CELLULAR_PROTEIN_METABOLIC_PROCESS	9126	4	1151	31	0.351943	SET,GTPBP4,EIF4A3,PPP2R4	0.360351
VASCULATURE_DEVELOPMENT	9126	4	1151	31	0.351943	ERAP1,MYH9,NCL,CCM2	0.359126
RESPONSE_TO_STRESS	9126	43	1151	328	0.352718	XRCC6,HDAC7,MAP2K6,LIG4,RAD23B,PABPC4,SERPINH1,NTHL1,PARP1,ELF3,AIFM1,GTF2H4,RUVBL2,WRNIP1,POLA1,FEN1,MMS19,STK25,STIP1,VCP,DDB1,PRDX6,DDB2,CEBPB,NFRKB,VAPB,PDLIM1,PLOD1,PLOD2,F10,RFC3,CREBBP,OXSR1,MLH1,SQSTM1,DERL1,GCLC,NPM1,MCM7,UBE2N,RPA1,APEX1,MSH6	0.358696
RESPONSE_TO_BIOTIC_STIMULUS	9126	9	1151	69	0.370308	VAPB,HNRNPUL1,DERL1,SERPINH1,PRKRA,VCP,ABCE1,TARBP2,POLA1	0.375312
REGULATION_OF_CELLULAR_PROTEIN_METABOLIC_PROCESS	9126	13	1151	101	0.395801	EIF5,EIF5A,GTPBP4,IGF2BP2,EIF3A,AKTIP,METAP1,UBE2N,EIF4A3,EIF4A2,SET,ETF1,PPP2R4	0.399799
CELLULAR_LOCALIZATION	9126	36	1151	281	0.415332	HOOK3,RAE1,NOP58,MYH9,KIF4A,CALR,CDC37,MSTO1,HNRNPA1,TIMM17A,AP3B1,PEX19,SQSTM1,DDX19B,EIF5A,STARD3,DDX39A,LRPPRC,DERL1,NAPG,NPM1,SMG5,SMG1,PPIH,VCP,RHOT1,TRIP6,PEX7,IPO5,HSP90AA1,KPNA3,KPNA2,AP3M1,TNPO1,TRPC4AP,FAF1	0.41812
NEGATIVE_REGULATION_OF_APOPTOSIS	9126	13	1151	103	0.425602	TPT1,GCLC,NPM1,HDAC1,RTN4,NOL3,CDK1,BNIP1,AVEN,YWHAZ,MIF,IGF1R,BIRC6	0.427025
NEGATIVE_REGULATION_OF_PROGRAMMED_CELL_DEATH	9126	13	1151	103	0.425602	TPT1,GCLC,NPM1,HDAC1,RTN4,NOL3,CDK1,BNIP1,AVEN,YWHAZ,MIF,IGF1R,BIRC6	0.425602

## Sheet: T2
Symbol	Total	interestGenesInTerm	interestGenes	TermGenesInTotal	Pvalue	interestGenesInTermList	FDRPval
RESPONSE_TO_EXTERNAL_STIMULUS	9126	25	124	173	0	S100A8,S100A9,LTB4R,C5AR1,F7,PLAUR,F5,F2,GNAI2,S100A12,CFHR1,C5,CXCL6,ALOX5AP,PTX3,PLG,PGLYRP1,MMRN1,NLRC4,ITGB2,PROC,PROS1,C4BPB,VWF,CYBB	0
RESPONSE_TO_WOUNDING	9126	19	124	117	0	S100A8,S100A9,MMRN1,LTB4R,F7,F5,F2,S100A12,CFHR1,PROC,PROS1,C5,CXCL6,ALOX5AP,PTX3,C4BPB,PLG,VWF,CYBB	0
DEFENSE_RESPONSE	9126	20	124	142	2.22045e-16	S100A8,S100A9,CFP,LTB4R,C5AR1,NCF2,NCF1,S100A12,CFHR1,CAMP,C5,CXCL6,AZU1,ALOX5AP,PTX3,PGLYRP1,NLRC4,MNDA,CYBB,MPO	1.81336e-14
BLOOD_COAGULATION	9126	9	124	34	1.48006e-11	MMRN1,C4BPB,F7,PLG,PROC,VWF,F5,F2,PROS1	9.06537e-10
COAGULATION	9126	9	124	34	1.48006e-11	MMRN1,C4BPB,F7,PLG,PROC,VWF,F5,F2,PROS1	7.2523e-10
HEMOSTASIS	9126	9	124	36	2.80417e-11	MMRN1,C4BPB,F7,PLG,PROC,VWF,F5,F2,PROS1	1.14504e-09
REGULATION_OF_BODY_FLUID_LEVELS	9126	9	124	39	6.77698e-11	MMRN1,F7,PROC,F5,F2,PROS1,C4BPB,PLG,VWF	2.37194e-09
WOUND_HEALING	9126	9	124	40	8.93323e-11	MMRN1,F7,PROC,F5,F2,PROS1,C4BPB,PLG,VWF	2.7358e-09
RESPONSE_TO_BACTERIUM	9126	6	124	14	2.28745e-10	PGLYRP1,CHIT1,AZU1,CFP,NLRC4,CAMP	6.22695e-09
RESPONSE_TO_STRESS	9126	20	124	328	2.52137e-09	LTB4R,F7,F5,F2,CFHR1,C5,ALOX5AP,PTX3,PLG,C4BPB,CYBB,S100A8,S100A9,S100A12,CXCL6,MMRN1,PROC,PROS1,VWF,MPO	6.17735e-08
INFLAMMATORY_RESPONSE	9126	10	124	72	2.79418e-09	S100A8,S100A9,LTB4R,S100A12,CFHR1,C5,CXCL6,ALOX5AP,PTX3,CYBB	6.22341e-08
RESPONSE_TO_OTHER_ORGANISM	9126	8	124	42	3.60217e-09	PGLYRP1,CFP,NLRC4,CAMP,FGR,CHIT1,AZU1,S100A12	7.35444e-08
DEFENSE_RESPONSE_TO_BACTERIUM	9126	5	124	12	4.81785e-09	PGLYRP1,AZU1,CFP,NLRC4,CAMP	9.0798e-08
IMMUNE_SYSTEM_PROCESS	9126	13	124	174	8.73005e-08	LTB4R,C5AR1,NCF4,CFHR1,FCGR3B,AZU1,MMP9,BST1,ITGB2,FTH1,LTF,CTSG,FCN1	1.52776e-06
G_PROTEIN_COUPLED_RECEPTOR_PROTEIN_SIGNALING_PATHWAY	9126	9	124	79	9.72073e-08	LTB4R,C5AR1,GNAI2,GRK6,C3,C5,AZU1,PLCB2,RGS14	1.58772e-06
MULTI_ORGANISM_PROCESS	9126	9	124	86	2.20542e-07	PGLYRP1,CFP,NLRC4,FGR,CHIT1,S100A12,CAMP,C9,AZU1	3.37704e-06
IMMUNE_RESPONSE	9126	10	124	112	3.06987e-07	LTB4R,C5AR1,NCF4,CFHR1,FCGR3B,BST1,FTH1,LTF,CTSG,FCN1	4.42423e-06
RESPONSE_TO_BIOTIC_STIMULUS	9126	8	124	69	3.36483e-07	PGLYRP1,CFP,NLRC4,FGR,CHIT1,S100A12,CAMP,AZU1	4.5799e-06
G_PROTEIN_SIGNALING_COUPLED_TO_IP3_SECOND_MESSENGERPHOSPHOLIPASE_C_ACTIVATING	9126	4	124	17	2.3194e-06	AZU1,LTB4R,PLCB2,C5AR1	2.9908e-05
DETECTION_OF_BIOTIC_STIMULUS	9126	2	124	3	2.449e-06	NLRC4,PGLYRP1	3.00002e-05
REGULATION_OF_BIOLOGICAL_QUALITY	9126	13	124	233	3.04647e-06	PTGS2,F7,F5,F2,PLG,C4BPB,C5AR1,CDA,MMRN1,FTH1,PROC,PROS1,VWF	3.55422e-05
PHOSPHOINOSITIDE_MEDIATED_SIGNALING	9126	4	124	18	3.17665e-06	AZU1,LTB4R,PLCB2,C5AR1	3.53764e-05
LOCOMOTORY_BEHAVIOR	9126	5	124	40	1.46589e-05	C5AR1,PLAUR,ITGB2,C5,CXCL6	0.000156149
SECOND_MESSENGER_MEDIATED_SIGNALING	9126	5	124	40	1.46589e-05	LTB4R,C5AR1,GNAI2,PLCB2,AZU1	0.000149643
CELLULAR_DEFENSE_RESPONSE	9126	4	124	25	1.82523e-05	C5AR1,NCF2,NCF1,MNDA	0.000178873
DETECTION_OF_EXTERNAL_STIMULUS	9126	2	124	5	2.40053e-05	PGLYRP1,NLRC4	0.000226204
HUMORAL_IMMUNE_RESPONSE	9126	3	124	14	2.92547e-05	CFHR1,LTF,BST1	0.00026546
CELL_SURFACE_RECEPTOR_LINKED_SIGNAL_TRANSDUCTION_GO_0007166	9126	11	124	227	5.72389e-05	LTB4R,PTPRJ,GNAI2,C3,C5,C5AR1,GRK6,AZU1,CD101,PLCB2,RGS14	0.00050084
POSITIVE_REGULATION_OF_HYDROLASE_ACTIVITY	9126	4	124	33	7.47423e-05	NLRC4,PLCB2,C5AR1,F2	0.000631444
PHOSPHOLIPASE_C_ACTIVATION	9126	2	124	7	8.23577e-05	C5AR1,PLCB2	0.000672588
PROTEIN_HOMOOLIGOMERIZATION	9126	3	124	18	8.57395e-05	STOM,VWF,CDA	0.000677618
REGULATION_OF_G_PROTEIN_COUPLED_RECEPTOR_PROTEIN_SIGNALING_PATHWAY	9126	2	124	8	0.000130465	RGS14,GRK6	0.00099887
BEHAVIOR	9126	5	124	59	0.000139411	C5AR1,PLAUR,ITGB2,C5,CXCL6	0.00103502
DETECTION_OF_STIMULUS	9126	2	124	9	0.000193756	PGLYRP1,NLRC4	0.00139618
PHAGOCYTOSIS	9126	2	124	10	0.000274051	AZU1,FCN1	0.00191835
POSITIVE_REGULATION_OF_CATALYTIC_ACTIVITY	9126	6	124	94	0.000277606	NLRC4,C5AR1,F2,PLCB2,C5,AZU1	0.00188926
POSITIVE_REGULATION_OF_CYTOKINE_BIOSYNTHETIC_PROCESS	9126	2	124	11	0.000373087	AZU1,ELANE	0.00247044
REGULATION_OF_HYDROLASE_ACTIVITY	9126	4	124	51	0.000608665	NLRC4,PLCB2,C5AR1,F2	0.00392429
RESPONSE_TO_CHEMICAL_STIMULUS	9126	8	124	175	0.000611904	C5AR1,PLAUR,GNAI2,S100A12,C5,CXCL6,ITGB2,MPO	0.00384401
PROTEIN_OLIGOMERIZATION	9126	3	124	30	0.000676932	CDA,STOM,VWF	0.00414621
POSITIVE_REGULATION_OF_TRANSLATION	9126	2	124	14	0.000798861	AZU1,ELANE	0.00477368
CARBOHYDRATE_TRANSPORT	9126	2	124	14	0.000798861	PPBP,SLC2A3	0.00466003
PEPTIDYL_TYROSINE_PHOSPHORYLATION	9126	2	124	14	0.000798861	ITGB2,F2	0.00455165
PROTEOLYSIS	9126	7	124	147	0.00085414	MMP9,MMP8,MMP1,F2,CPB2,CFHR1,CTSG	0.00475601
PEPTIDYL_TYROSINE_MODIFICATION	9126	2	124	15	0.000988708	ITGB2,F2	0.00538297
REGULATION_OF_CYTOKINE_BIOSYNTHETIC_PROCESS	9126	2	124	15	0.000988708	AZU1,ELANE	0.00526595
REGULATION_OF_CATALYTIC_ACTIVITY	9126	7	124	151	0.00101744	C5AR1,F2,GNAI2,C5,AZU1,NLRC4,PLCB2	0.0053037
CYTOKINE_PRODUCTION	9126	3	124	34	0.00109854	NLRC4,AZU1,ELANE	0.00560714
CYTOKINE_METABOLIC_PROCESS	9126	2	124	16	0.00120485	AZU1,ELANE	0.00602426
CYTOKINE_BIOSYNTHETIC_PROCESS	9126	2	124	16	0.00120485	AZU1,ELANE	0.00590378
CASPASE_ACTIVATION	9126	2	124	16	0.00120485	NLRC4,F2	0.00578802
NEGATIVE_REGULATION_OF_MULTICELLULAR_ORGANISMAL_PROCESS	9126	2	124	17	0.00144859	PROC,F2	0.00682511
POSITIVE_REGULATION_OF_CASPASE_ACTIVITY	9126	2	124	18	0.00172117	NLRC4,F2	0.00795633
SENSORY_PERCEPTION_OF_CHEMICAL_STIMULUS	9126	1	124	5	0.00178303	C5AR1	0.00808969
NEGATIVE_REGULATION_OF_CYTOKINE_BIOSYNTHETIC_PROCESS	9126	1	124	5	0.00178303	ELANE	0.0079426
PROTEIN_IMPORT_INTO_NUCLEUS_TRANSLOCATION	9126	1	124	5	0.00178303	F2	0.00780077
TYROSINE_PHOSPHORYLATION_OF_STAT_PROTEIN	9126	1	124	5	0.00178303	F2	0.00766391
CELL_ACTIVATION	9126	3	124	40	0.00203324	F2,AZU1,VWF	0.00858868
INTERLEUKIN_8_BIOSYNTHETIC_PROCESS	9126	1	124	6	0.00265078	ELANE	0.0110075
REGULATION_OF_PEPTIDYL_TYROSINE_PHOSPHORYLATION	9126	1	124	6	0.00265078	ITGB2	0.010824
INTERLEUKIN_1_SECRETION	9126	1	124	6	0.00265078	NLRC4	0.0106466
XENOBIOTIC_METABOLIC_PROCESS	9126	1	124	6	0.00265078	S100A12	0.0104749
IMMUNE_EFFECTOR_PROCESS	9126	2	124	21	0.00272323	CFHR1,FCN1	0.0105903
REGULATION_OF_MOLECULAR_FUNCTION	9126	7	124	180	0.00308795	C5AR1,F2,GNAI2,C5,AZU1,NLRC4,PLCB2	0.011821
ACTIVATION_OF_MAPK_ACTIVITY	9126	2	124	22	0.00312218	C5,C5AR1	0.0117682
NEGATIVE_REGULATION_OF_ANGIOGENESIS	9126	1	124	7	0.00367815	PLG	0.0136537
RESPONSE_TO_XENOBIOTIC_STIMULUS	9126	1	124	7	0.00367815	S100A12	0.01345
INTERLEUKIN_8_PRODUCTION	9126	1	124	7	0.00367815	ELANE	0.0132522
N_ACETYLGLUCOSAMINE_METABOLIC_PROCESS	9126	1	124	8	0.00486072	CHIT1	0.0172591
LEUKOCYTE_CHEMOTAXIS	9126	1	124	8	0.00486072	ITGB2	0.0170125
MYELOID_LEUKOCYTE_DIFFERENTIATION	9126	1	124	8	0.00486072	MMP9	0.0167729
POSITIVE_REGULATION_OF_TRANSFERASE_ACTIVITY	9126	3	124	51	0.00495791	C5AR1,C5,AZU1	0.0168707
POSITIVE_REGULATION_OF_MAP_KINASE_ACTIVITY	9126	2	124	26	0.00506709	C5,C5AR1	0.017006
RESPONSE_TO_NUTRIENT	9126	1	124	9	0.00619413	GNAI2	0.0205076
POSITIVE_REGULATION_OF_CELL_ADHESION	9126	1	124	9	0.00619413	AZU1	0.0202342
ENDOTHELIAL_CELL_MIGRATION	9126	1	124	9	0.00619413	PLG	0.0199679
GLUCOSAMINE_METABOLIC_PROCESS	9126	1	124	9	0.00619413	CHIT1	0.0197086
PROTEIN_METABOLIC_PROCESS	9126	20	124	870	0.00647087	F2,QPCT,SKAP2,ELANE,AZU1,MMP9,MMP8,MMP1,ITGB2,VWF,PTPRJ,CFHR1,WIPF1,FGR,CPB2,PADI4,CDA,PTPN12,STOM,CTSG	0.0203252
PROTEIN_COMPLEX_ASSEMBLY	9126	5	124	124	0.00676143	CDA,SKAP2,STOM,WIPF1,VWF	0.020969
CELL_SUBSTRATE_ADHESION	9126	2	124	29	0.00691381	PARVG,VWF	0.0211736
CELL_MIGRATION	9126	3	124	56	0.0069183	ITGB2,AZU1,PLG	0.0209257
G_PROTEIN_SIGNALING_COUPLED_TO_CAMP_NUCLEOTIDE_SECOND_MESSENGER	9126	1	124	10	0.00767415	GNAI2	0.0229289
GLIOGENESIS	9126	1	124	10	0.00767415	AZU1	0.0226526
POLYSACCHARIDE_METABOLIC_PROCESS	9126	1	124	10	0.00767415	CHIT1	0.0223829
CYTOKINE_SECRETION	9126	1	124	10	0.00767415	NLRC4	0.0221196
CELLULAR_POLYSACCHARIDE_METABOLIC_PROCESS	9126	1	124	10	0.00767415	CHIT1	0.0218624
REGULATION_OF_MAP_KINASE_ACTIVITY	9126	2	124	32	0.00911213	C5AR1,C5	0.0256606
AMINO_SUGAR_METABOLIC_PROCESS	9126	1	124	11	0.00929661	CHIT1	0.0258826
REGULATION_OF_BLOOD_PRESSURE	9126	1	124	11	0.00929661	PTGS2	0.0255918
ACUTE_INFLAMMATORY_RESPONSE	9126	1	124	11	0.00929661	CFHR1	0.0253074
NEGATIVE_REGULATION_OF_CELL_MIGRATION	9126	1	124	11	0.00929661	PLG	0.0250293
CAMP_MEDIATED_SIGNALING	9126	1	124	11	0.00929661	GNAI2	0.0247573
LEUKOCYTE_MIGRATION	9126	1	124	11	0.00929661	ITGB2	0.0244911
MEMBRANE_ORGANIZATION_AND_BIOGENESIS	9126	4	124	98	0.0106211	MSR1,AZU1,FCN1,GCA	0.0276827
GLUTAMINE_FAMILY_AMINO_ACID_METABOLIC_PROCESS	9126	1	124	12	0.0110574	ARG1	0.0285165
REGULATION_OF_ENDOCYTOSIS	9126	1	124	12	0.0110574	AZU1	0.0282195
POSITIVE_REGULATION_OF_CELLULAR_PROTEIN_METABOLIC_PROCESS	9126	2	124	36	0.0126123	AZU1,ELANE	0.0318557
PROTEIN_AMINO_ACID_DEPHOSPHORYLATION	9126	2	124	36	0.0126123	PTPRJ,PTPN12	0.0315307
PROTEIN_TETRAMERIZATION	9126	1	124	13	0.0129526	CDA	0.0320544
G_PROTEIN_SIGNALING_COUPLED_TO_CYCLIC_NUCLEOTIDE_SECOND_MESSENGER	9126	1	124	13	0.0129526	GNAI2	0.0317339
NEGATIVE_REGULATION_OF_TRANSLATION	9126	1	124	13	0.0129526	ELANE	0.0314197
POSITIVE_REGULATION_OF_PROTEIN_METABOLIC_PROCESS	9126	2	124	37	0.0135913	AZU1,ELANE	0.0326459
REGULATION_OF_PROTEIN_AMINO_ACID_PHOSPHORYLATION	9126	1	124	14	0.0149782	ITGB2	0.0356278
ACTIVATION_OF_IMMUNE_RESPONSE	9126	1	124	14	0.0149782	CFHR1	0.0352853
REGULATION_OF_ANGIOGENESIS	9126	1	124	14	0.0149782	PLG	0.0349492
PEPTIDYL_AMINO_ACID_MODIFICATION	9126	2	124	39	0.0156762	F2,ITGB2	0.0362327
MAINTENANCE_OF_LOCALIZATION	9126	1	124	15	0.0171305	FTH1	0.039224
INTERACTION_WITH_HOST	9126	1	124	15	0.0171305	C9	0.0388608
RESPONSE_TO_UV	9126	1	124	15	0.0171305	ELANE	0.0385043
CYCLIC_NUCLEOTIDE_MEDIATED_SIGNALING	9126	1	124	15	0.0171305	GNAI2	0.0381542
REGULATION_OF_MULTICELLULAR_ORGANISMAL_PROCESS	9126	3	124	74	0.017996	F2,CFHR1,PROC	0.039721
APOPTOTIC_PROGRAM	9126	2	124	42	0.019123	NLRC4,F2	0.0418316
JAK_STAT_CASCADE	9126	1	124	16	0.0194056	F2	0.042074
NEGATIVE_REGULATION_OF_CELLULAR_BIOSYNTHETIC_PROCESS	9126	1	124	16	0.0194056	ELANE	0.0417049
POSITIVE_REGULATION_OF_TRANSPORT	9126	1	124	16	0.0194056	AZU1	0.0413423
RESPONSE_TO_NUTRIENT_LEVELS	9126	1	124	16	0.0194056	GNAI2	0.0409859
ICOSANOID_METABOLIC_PROCESS	9126	1	124	16	0.0194056	CYP4F3	0.0406356
DEPHOSPHORYLATION	9126	2	124	43	0.0203577	PTPRJ,PTPN12	0.042268
CELLULAR_MACROMOLECULE_METABOLIC_PROCESS	9126	17	124	795	0.0212763	F2,QPCT,ELANE,AZU1,MMP9,MMP8,MMP1,ITGB2,PTPRJ,CFHR1,WIPF1,FGR,CPB2,PADI4,PTPN12,CHIT1,CTSG	0.0438041
NEGATIVE_REGULATION_OF_BIOSYNTHETIC_PROCESS	9126	1	124	17	0.0217998	ELANE	0.044508
POSITIVE_REGULATION_OF_IMMUNE_RESPONSE	9126	1	124	18	0.0243097	CFHR1	0.049222
ACTIN_POLYMERIZATION_AND_OR_DEPOLYMERIZATION	9126	1	124	18	0.0243097	WIPF1	0.0488186
CELLULAR_CATION_HOMEOSTASIS	9126	2	124	46	0.0243196	C5AR1,FTH1	0.0484414
CELLULAR_CARBOHYDRATE_CATABOLIC_PROCESS	9126	1	124	19	0.0269315	CHIT1	0.0532115
CARBOHYDRATE_CATABOLIC_PROCESS	9126	1	124	19	0.0269315	CHIT1	0.0527858
REGULATION_OF_IMMUNE_RESPONSE	9126	1	124	19	0.0269315	CFHR1	0.0523669
CELL_CELL_ADHESION	9126	2	124	48	0.0271758	CD93,ITGB2	0.0524257
CATION_HOMEOSTASIS	9126	2	124	48	0.0271758	C5AR1,FTH1	0.0520161
REGULATION_OF_PROTEIN_KINASE_ACTIVITY	9126	3	124	84	0.0272339	C5AR1,C5,AZU1	0.0517233
REGULATION_OF_KINASE_ACTIVITY	9126	3	124	86	0.0293655	C5AR1,C5,AZU1	0.0553428
RESPONSE_TO_EXTRACELLULAR_STIMULUS	9126	1	124	20	0.029662	GNAI2	0.0554747
LEUKOCYTE_DIFFERENTIATION	9126	1	124	20	0.029662	MMP9	0.0550544
PROTEIN_SECRETION	9126	1	124	20	0.029662	NLRC4	0.0546405
AROMATIC_COMPOUND_METABOLIC_PROCESS	9126	1	124	20	0.029662	CDA	0.0542327
SIGNAL_TRANSDUCTION	9126	17	124	829	0.0308129	NLRC4,C5AR1,CXCL6,CD101,PTPRJ,GNAI2,ARHGAP4,LTB4R,F2,C3,C5,SKAP2,GRK6,AZU1,PLCB2,PSTPIP1,RGS14	0.0559198
REGULATION_OF_TRANSFERASE_ACTIVITY	9126	3	124	88	0.0315937	C5AR1,C5,AZU1	0.0569151
REGULATION_OF_CELL_MIGRATION	9126	1	124	21	0.0324976	PLG	0.0581162
RESPONSE_TO_LIGHT_STIMULUS	9126	1	124	21	0.0324976	ELANE	0.0576951
MYELOID_CELL_DIFFERENTIATION	9126	1	124	21	0.0324976	MMP9	0.05728
AMINO_ACID_CATABOLIC_PROCESS	9126	1	124	21	0.0324976	ARG1	0.0568709
MEMBRANE_FUSION	9126	1	124	21	0.0324976	GCA	0.0564675
ACTIVATION_OF_PROTEIN_KINASE_ACTIVITY	9126	1	124	21	0.0324976	AZU1	0.0560699
AMINE_CATABOLIC_PROCESS	9126	1	124	22	0.0354352	ARG1	0.0607106
RECEPTOR_MEDIATED_ENDOCYTOSIS	9126	1	124	22	0.0354352	MSR1	0.060289
ION_HOMEOSTASIS	9126	2	124	54	0.0367691	C5AR1,FTH1	0.0621272
NEGATIVE_REGULATION_OF_GROWTH	9126	1	124	23	0.0384714	CDA	0.0645581
HETEROCYCLE_METABOLIC_PROCESS	9126	1	124	23	0.0384714	CDA	0.064119
REGULATION_OF_PROTEIN_MODIFICATION_PROCESS	9126	1	124	24	0.041603	ITGB2	0.0688699
NITROGEN_COMPOUND_CATABOLIC_PROCESS	9126	1	124	24	0.041603	ARG1	0.0684077
INTRACELLULAR_SIGNALING_CASCADE	9126	9	124	394	0.0416561	LTB4R,F2,GNAI2,C5,NLRC4,C5AR1,AZU1,ARHGAP4,PLCB2	0.0680383
REGULATION_OF_TRANSLATION	9126	2	124	57	0.0421345	AZU1,ELANE	0.068364
MAPKKK_CASCADE_GO_0000165	9126	2	124	58	0.0440058	C5AR1,C5	0.0709304
RESPONSE_TO_VIRUS	9126	1	124	25	0.044827	FGR	0.0717819
POSITIVE_REGULATION_OF_RESPONSE_TO_STIMULUS	9126	1	124	25	0.044827	CFHR1	0.0713158
REGULATION_OF_PHOSPHORYLATION	9126	1	124	25	0.044827	ITGB2	0.0708557
POSITIVE_REGULATION_OF_CELLULAR_COMPONENT_ORGANIZATION_AND_BIOGENESIS	9126	1	124	25	0.044827	AZU1	0.0704014
ANGIOGENESIS	9126	1	124	26	0.0481404	PLG	0.0751235
REGULATION_OF_CELLULAR_PROTEIN_METABOLIC_PROCESS	9126	3	124	101	0.0484549	ITGB2,AZU1,ELANE	0.0751358
REGULATION_OF_CELL_ADHESION	9126	1	124	27	0.05154	AZU1	0.079417
CELLULAR_HOMEOSTASIS	9126	2	124	62	0.0518977	C5AR1,FTH1	0.0794684
CELL_MATRIX_ADHESION	9126	1	124	28	0.0550231	PARVG	0.0837308
REGULATION_OF_CELL_GROWTH	9126	1	124	28	0.0550231	CDA	0.083214
REGULATION_OF_PROTEIN_METABOLIC_PROCESS	9126	3	124	107	0.0576291	ITGB2,AZU1,ELANE	0.0866204
POSITIVE_REGULATION_OF_IMMUNE_SYSTEM_PROCESS	9126	1	124	30	0.0622282	CFHR1	0.0929629
NUCLEOTIDE_METABOLIC_PROCESS	9126	1	124	30	0.0622282	CDA	0.0923995
CELLULAR_PROTEIN_METABOLIC_PROCESS	9126	15	124	784	0.0648952	F2,QPCT,ELANE,AZU1,MMP9,MMP8,MMP1,ITGB2,PTPRJ,CFHR1,FGR,CPB2,PADI4,PTPN12,CTSG	0.0957791
NEGATIVE_REGULATION_OF_CELLULAR_PROTEIN_METABOLIC_PROCESS	9126	1	124	31	0.0659447	ELANE	0.0967452
ANATOMICAL_STRUCTURE_FORMATION	9126	1	124	31	0.0659447	PLG	0.0961693
VASCULATURE_DEVELOPMENT	9126	1	124	31	0.0659447	PLG	0.0956003
NEGATIVE_REGULATION_OF_CATALYTIC_ACTIVITY	9126	1	124	31	0.0659447	GNAI2	0.0950379
ORGAN_MORPHOGENESIS	9126	2	124	70	0.0695646	ITGAX,PLG	0.0996685
REGULATION_OF_GROWTH	9126	1	124	32	0.0697335	CDA	0.0993297
NEGATIVE_REGULATION_OF_PROTEIN_METABOLIC_PROCESS	9126	1	124	32	0.0697335	ELANE	0.0987556
RESPONSE_TO_RADIATION	9126	1	124	32	0.0697335	ELANE	0.098188
RHO_PROTEIN_SIGNAL_TRANSDUCTION	9126	1	124	32	0.0697335	ARHGAP4	0.0976269
PROTEIN_IMPORT_INTO_NUCLEUS	9126	1	124	33	0.0735921	F2	0.102444
CELL_CELL_SIGNALING	9126	3	124	117	0.0748363	PTPRJ,S100A9,CXCL6	0.103587
MACROMOLECULAR_COMPLEX_ASSEMBLY	9126	5	124	220	0.0790007	CDA,WIPF1,SKAP2,STOM,VWF	0.108737
CHEMICAL_HOMEOSTASIS	9126	2	124	74	0.0792904	C5AR1,FTH1	0.108526
NUCLEAR_IMPORT	9126	1	124	35	0.0815084	F2	0.110942
POSITIVE_REGULATION_OF_MULTICELLULAR_ORGANISMAL_PROCESS	9126	1	124	35	0.0815084	CFHR1	0.110329
LEUKOCYTE_ACTIVATION	9126	1	124	35	0.0815084	AZU1	0.109723
REGULATION_OF_RESPONSE_TO_STIMULUS	9126	1	124	35	0.0815084	CFHR1	0.109123
RESPONSE_TO_OXIDATIVE_STRESS	9126	1	124	36	0.0855611	MPO	0.113926
NEGATIVE_REGULATION_OF_DEVELOPMENTAL_PROCESS	9126	3	124	124	0.0882612	PLG,PROC,MPO	0.116886
REGULATION_OF_APOPTOSIS	9126	5	124	228	0.0901198	F2,PLG,NLRC4,PROC,MPO	0.118706
REGULATION_OF_PROGRAMMED_CELL_DEATH	9126	5	124	228	0.0901198	F2,PLG,NLRC4,PROC,MPO	0.118071
NEGATIVE_REGULATION_OF_CELL_PROLIFERATION	9126	2	124	79	0.0922289	FTH1,PLG	0.120192
NUCLEOBASENUCLEOSIDE_AND_NUCLEOTIDE_METABOLIC_PROCESS	9126	1	124	38	0.0938437	CDA	0.121649
REGULATION_OF_IMMUNE_SYSTEM_PROCESS	9126	1	124	38	0.0938437	CFHR1	0.121009
CELLULAR_COMPONENT_ASSEMBLY	9126	5	124	231	0.0945	CDA,WIPF1,SKAP2,STOM,VWF	0.121217
HEMOPOIESIS	9126	1	124	39	0.0980689	MMP9	0.12514
HEMOPOIETIC_OR_LYMPHOID_ORGAN_DEVELOPMENT	9126	1	124	40	0.102347	MMP9	0.129923
GROWTH	9126	1	124	40	0.102347	CDA	0.129253
REGULATION_OF_TRANSPORT	9126	1	124	40	0.102347	AZU1	0.12859
IMMUNE_SYSTEM_DEVELOPMENT	9126	1	124	42	0.111054	MMP9	0.138817
PHOSPHOLIPID_METABOLIC_PROCESS	9126	1	124	43	0.115478	PLCB2	0.143615
PROTEIN_IMPORT	9126	1	124	44	0.119947	F2	0.148419
ELECTRON_TRANSPORT_GO_0006118	9126	1	124	44	0.119947	NCF4	0.147673
SYSTEM_PROCESS	9126	4	124	197	0.130156	PTGS2,LTB4R,C5AR1,DYSF	0.159441
NEGATIVE_REGULATION_OF_BIOLOGICAL_PROCESS	9126	7	124	374	0.136237	F2,PLG,ELANE,CDA,FTH1,PROC,MPO	0.16606
REGULATION_OF_CELL_PROLIFERATION	9126	3	124	146	0.137216	PLG,FTH1,ELANE	0.166425
FATTY_ACID_METABOLIC_PROCESS	9126	1	124	48	0.138227	CYP4F3	0.166826
HOMEOSTATIC_PROCESS	9126	2	124	98	0.148274	C5AR1,FTH1	0.178074
RESPONSE_TO_ABIOTIC_STIMULUS	9126	1	124	51	0.152311	ELANE	0.182031
NEUROGENESIS	9126	1	124	51	0.152311	AZU1	0.181147
LIPID_METABOLIC_PROCESS	9126	4	124	209	0.155139	APOC1,APOBR,PLCB2,CYP4F3	0.183619
TRANSMEMBRANE_RECEPTOR_PROTEIN_TYROSINE_KINASE_SIGNALING_PATHWAY	9126	1	124	52	0.157068	PTPRJ	0.185008
AMINE_METABOLIC_PROCESS	9126	2	124	102	0.161241	CHIT1,ARG1	0.189014
RAS_PROTEIN_SIGNAL_TRANSDUCTION	9126	1	124	53	0.161852	ARHGAP4	0.188827
NEGATIVE_REGULATION_OF_APOPTOSIS	9126	2	124	103	0.164535	PROC,MPO	0.191048
NEGATIVE_REGULATION_OF_PROGRAMMED_CELL_DEATH	9126	2	124	103	0.164535	PROC,MPO	0.190147
REGULATION_OF_DEVELOPMENTAL_PROCESS	9126	5	124	275	0.171054	F2,PLG,NLRC4,PROC,MPO	0.196753
VESICLE_MEDIATED_TRANSPORT	9126	3	124	160	0.172993	MSR1,AZU1,FCN1	0.198052
MEMBRANE_LIPID_METABOLIC_PROCESS	9126	1	124	56	0.176358	PLCB2	0.200966
PROGRAMMED_CELL_DEATH	9126	5	124	284	0.189254	F2,PLG,NLRC4,PROC,MPO	0.214664
APOPTOSIS_GO	9126	5	124	284	0.189254	F2,PLG,NLRC4,PROC,MPO	0.213674
SENSORY_PERCEPTION	9126	1	124	59	0.19106	C5AR1	0.214723
CELLULAR_CATABOLIC_PROCESS	9126	3	124	169	0.197537	ARG1,CDA,CHIT1	0.220989
PROTEIN_MODIFICATION_PROCESS	9126	7	124	413	0.199093	PTPRJ,F2,QPCT,FGR,PADI4,PTPN12,ITGB2	0.221717
NITROGEN_COMPOUND_METABOLIC_PROCESS	9126	2	124	114	0.201997	CHIT1,ARG1	0.223934
CELL_DEVELOPMENT	9126	6	124	355	0.207986	F2,PLG,NLRC4,AZU1,PROC,MPO	0.229534
MONOCARBOXYLIC_ACID_METABOLIC_PROCESS	9126	1	124	63	0.210901	CYP4F3	0.231708
NEGATIVE_REGULATION_OF_CELLULAR_PROCESS	9126	6	124	357	0.211873	PLG,ELANE,CDA,FTH1,PROC,MPO	0.231737
CATABOLIC_PROCESS	9126	3	124	175	0.214465	ARG1,CDA,CHIT1	0.233529
AMINO_ACID_METABOLIC_PROCESS	9126	1	124	64	0.215896	ARG1	0.234046
NUCLEAR_TRANSPORT	9126	1	124	65	0.220901	F2	0.238417
NUCLEOCYTOPLASMIC_TRANSPORT	9126	1	124	65	0.220901	F2	0.237371
BIOPOLYMER_MODIFICATION	9126	7	124	431	0.231582	PTPRJ,F2,QPCT,FGR,PADI4,PTPN12,ITGB2	0.247762
PROTEIN_AMINO_ACID_PHOSPHORYLATION	9126	3	124	181	0.231784	F2,FGR,ITGB2	0.2469
POST_TRANSLATIONAL_PROTEIN_MODIFICATION	9126	5	124	305	0.23441	PTPRJ,F2,FGR,PTPN12,ITGB2	0.248616
SMALL_GTPASE_MEDIATED_SIGNAL_TRANSDUCTION	9126	1	124	68	0.23597	ARHGAP4	0.249192
POSITIVE_REGULATION_OF_CELL_PROLIFERATION	9126	1	124	69	0.241007	ELANE	0.253419
POSITIVE_REGULATION_OF_CELLULAR_METABOLIC_PROCESS	9126	2	124	125	0.241232	AZU1,ELANE	0.252572
POSITIVE_REGULATION_OF_METABOLIC_PROCESS	9126	2	124	127	0.248506	AZU1,ELANE	0.25908
PROTEIN_KINASE_CASCADE	9126	3	124	188	0.252411	C5AR1,F2,C5	0.262036
POSITIVE_REGULATION_OF_DEVELOPMENTAL_PROCESS	9126	2	124	133	0.270518	PLG,NLRC4	0.27965
NEGATIVE_REGULATION_OF_CELLULAR_METABOLIC_PROCESS	9126	2	124	136	0.28161	CDA,ELANE	0.289893
ESTABLISHMENT_OF_PROTEIN_LOCALIZATION	9126	2	124	136	0.28161	NLRC4,F2	0.28868
NEGATIVE_REGULATION_OF_METABOLIC_PROCESS	9126	2	124	137	0.285317	CDA,ELANE	0.291262
REGULATION_OF_SIGNAL_TRANSDUCTION	9126	2	124	138	0.289029	GRK6,RGS14	0.293826
CARBOXYLIC_ACID_METABOLIC_PROCESS	9126	2	124	139	0.292744	ARG1,CYP4F3	0.296373
TRANSLATION	9126	2	124	139	0.292744	AZU1,ELANE	0.295154
ORGANIC_ACID_METABOLIC_PROCESS	9126	2	124	141	0.300185	ARG1,CYP4F3	0.301415
PHOSPHORYLATION	9126	3	124	204	0.300833	F2,FGR,ITGB2	0.300833

## Sheet: T3
Symbol	Total	interestGenesInTerm	interestGenes	TermGenesInTotal	Pvalue	interestGenesInTermList	FDRPval
TRICARBOXYLIC_ACID_CYCLE_INTERMEDIATE_METABOLIC_PROCESS	9126	6	345	8	8.05264e-10	ME1,ACO2,ACO1,IDH1,IDH3B,FH	2.601e-07
ORGANIC_ACID_METABOLIC_PROCESS	9126	22	345	141	2.47609e-09	GOT1,DDAH1,ALDH6A1,ME1,ASL,HADHB,IDH1,FH,IDH3B,TST,ACOX3,AKR1C3,MCCC2,GSTZ1,ACADM,ACO2,ACO1,ACADS,ACADVL,ECHS1,BDH2,HPGD	3.99888e-07
CELLULAR_RESPIRATION	9126	8	345	17	2.64583e-09	UQCRC2,UQCRC1,ACO2,PDHB,SDHB,NDUFS4,NDUFS1,UQCRB	2.84868e-07
FATTY_ACID_BETA_OXIDATION	9126	6	345	9	3.50622e-09	ACADVL,ACADM,ACADS,ECHS1,BDH2,HADHB	2.83127e-07
ALCOHOL_METABOLIC_PROCESS	9126	14	345	62	6.28509e-09	PFKL,FBP1,FBP2,PGLS,SULT1B1,HDLBP,AKR1A1,ALDH1A3,TSTA3,PDK1,GMDS,SOD1,APOL2,ALDH2	4.06017e-07
CARBOXYLIC_ACID_METABOLIC_PROCESS	9126	21	345	139	9.90448e-09	GOT1,DDAH1,ALDH6A1,ME1,ASL,HADHB,IDH1,FH,IDH3B,ACOX3,AKR1C3,MCCC2,GSTZ1,ACADM,ACO2,ACADS,ACO1,ACADVL,ECHS1,BDH2,HPGD	5.33191e-07
CELLULAR_CARBOHYDRATE_METABOLIC_PROCESS	9126	16	345	84	1.1265e-08	PDHB,FBP1,FBP2,PGLS,ME1,IDH1,FH,IDH3B,PFKL,ACO2,ACO1,AKR1A1,TSTA3,PDK1,GMDS,SDHB	5.19798e-07
ENERGY_DERIVATION_BY_OXIDATION_OF_ORGANIC_COMPOUNDS	9126	9	345	27	2.48909e-08	UQCRC2,UQCRC1,PDHB,NDUFS4,NDUFS1,ACO2,ACADVL,SDHB,UQCRB	1.00497e-06
FATTY_ACID_OXIDATION	9126	6	345	11	3.00916e-08	ACADM,ACADS,ECHS1,HADHB,ACADVL,BDH2	1.07995e-06
CARBOHYDRATE_METABOLIC_PROCESS	9126	18	345	116	5.84274e-08	PDHB,FBP1,FBP2,PGLS,ME1,IDH1,FH,IDH3B,ALDH2,ACO2,PFKL,ACO1,GALNT7,AKR1A1,TSTA3,PDK1,GMDS,SDHB	1.8872e-06
CELLULAR_LIPID_CATABOLIC_PROCESS	9126	8	345	23	7.2685e-08	ECHS1,HADHB,BDH2,ACADM,ACADS,ACADVL,YWHAH,SMPD3	2.1343e-06
CELLULAR_CATABOLIC_PROCESS	9126	22	345	169	8.4202e-08	ISG20,GOT1,DDAH1,PGLS,ASL,HADHB,MCCC2,GSTZ1,NT5C,ACO2,SOD1,SDHB,YWHAH,PDHB,TST,ACADM,PFKL,ACADS,ACADVL,ECHS1,BDH2,SMPD3	2.26644e-06
LIPID_CATABOLIC_PROCESS	9126	8	345	24	1.12453e-07	ECHS1,HADHB,BDH2,ACADM,ACADS,ACADVL,YWHAH,SMPD3	2.79402e-06
CATABOLIC_PROCESS	9126	22	345	175	1.61437e-07	ISG20,GOT1,DDAH1,PGLS,ASL,HADHB,MCCC2,GSTZ1,NT5C,ACO2,SOD1,SDHB,YWHAH,PDHB,TST,ACADM,PFKL,ACADS,ACADVL,ECHS1,BDH2,SMPD3	3.72459e-06
GENERATION_OF_PRECURSOR_METABOLITES_AND_ENERGY	9126	15	345	89	1.75641e-07	PDHB,SPR,TXNL1,UQCRC2,UQCRC1,PDIA5,AKR1C3,NDUFS4,NDUFS1,ACO2,ACADVL,ALDH9A1,UQCRB,ALDH3A1,SDHB	3.78214e-06
AEROBIC_RESPIRATION	9126	6	345	14	2.83543e-07	UQCRC2,UQCRC1,ACO2,PDHB,SDHB,UQCRB	5.72402e-06
LIPID_METABOLIC_PROCESS	9126	22	345	209	3.81085e-06	ACAT2,HADHB,APOL2,SOD1,YWHAH,HPGD,AKR1B10,MVK,HDLBP,IMPA1,ACOX3,AKR1C3,PCYT2,ACADM,ACADS,ACADVL,ECHS1,ALDH3A2,ALDH1A3,BDH2,SCP2,SMPD3	7.24061e-05
CELLULAR_LIPID_METABOLIC_PROCESS	9126	19	345	166	4.16788e-06	HADHB,APOL2,SOD1,YWHAH,HPGD,AKR1B10,MVK,HDLBP,IMPA1,ACOX3,AKR1C3,PCYT2,ACADM,ACADS,ACADVL,ECHS1,BDH2,SCP2,SMPD3	7.47903e-05
FATTY_ACID_METABOLIC_PROCESS	9126	9	345	48	9.49312e-06	ACOX3,AKR1C3,ACADM,ACADS,ACADVL,ECHS1,HADHB,BDH2,HPGD	0.000161383
NITROGEN_COMPOUND_CATABOLIC_PROCESS	9126	6	345	24	2.05993e-05	ASL,MCCC2,GOT1,GSTZ1,DDAH1,TST	0.000332678
RESPONSE_TO_OXIDATIVE_STRESS	9126	7	345	36	4.59984e-05	NDUFB4,PRDX5,PRDX2,NDUFS8,NDUFS2,NDUFA6,SOD1	0.000707499
COENZYME_METABOLIC_PROCESS	9126	6	345	29	7.88929e-05	ME1,PDHB,ACO2,SOD1,SDHB,PGLS	0.00115829
AMINO_ACID_CATABOLIC_PROCESS	9126	5	345	21	9.36388e-05	ASL,MCCC2,GOT1,GSTZ1,DDAH1	0.00131501
MONOCARBOXYLIC_ACID_METABOLIC_PROCESS	9126	9	345	63	0.000112011	ACOX3,AKR1C3,ACADM,ACADS,ACADVL,ECHS1,HADHB,BDH2,HPGD	0.00150747
OXYGEN_AND_REACTIVE_OXYGEN_SPECIES_METABOLIC_PROCESS	9126	4	345	14	0.000113257	SOD1,NDUFS4,NDUFS3,NDUFS1	0.00146328
AMINE_CATABOLIC_PROCESS	9126	5	345	22	0.000124689	ASL,MCCC2,GOT1,GSTZ1,DDAH1	0.00154903
ELECTRON_TRANSPORT_GO_0006118	9126	7	345	44	0.000206879	UQCRC1,PDIA5,AKR1C3,SPR,TXNL1,ALDH9A1,ALDH3A1	0.00247488
STEROID_METABOLIC_PROCESS	9126	7	345	45	0.000243454	ACOX3,AKR1B10,HDLBP,SOD1,APOL2,YWHAH,SCP2	0.00280842
COFACTOR_CATABOLIC_PROCESS	9126	3	345	10	0.000351728	SDHB,ACO2,PDHB	0.00391752
GENE_SILENCING	9126	2	345	5	0.000506087	CHMP1A,SIRT5	0.00544887
AROMATIC_COMPOUND_METABOLIC_PROCESS	9126	4	345	20	0.000727176	GSTZ1,SPR,ALDH6A1,SULT1B1	0.00757671
COFACTOR_METABOLIC_PROCESS	9126	6	345	42	0.000893571	PDHB,ACO2,PGLS,ME1,SOD1,SDHB	0.00901948
GLUCOSE_METABOLIC_PROCESS	9126	4	345	21	0.000925157	AKR1A1,PDK1,PFKL,PGLS	0.00905532
PERIPHERAL_NERVOUS_SYSTEM_DEVELOPMENT	9126	2	345	6	0.000983821	SOD1,ALDH3A2	0.0093463
REGULATION_OF_MEMBRANE_POTENTIAL	9126	2	345	6	0.000983821	SOD1,NDUFS1	0.00907927
NITROGEN_COMPOUND_METABOLIC_PROCESS	9126	11	345	114	0.00121123	GOT1,SPR,DDAH1,ALDH6A1,SULT1B1,ASL,P4HB,TST,MCCC2,GSTZ1,SULT1C2	0.0108675
AGING	9126	2	345	7	0.00167355	SOD1,PDCD4	0.0146096
AMINO_ACID_AND_DERIVATIVE_METABOLIC_PROCESS	9126	8	345	78	0.00259605	GOT1,DDAH1,ALDH6A1,SULT1B1,ASL,P4HB,MCCC2,GSTZ1	0.0220664
CELL_MATURATION	9126	2	345	8	0.00260296	FARP2,KRT19	0.0215578
NUCLEOBASENUCLEOSIDE_AND_NUCLEOTIDE_METABOLIC_PROCESS	9126	5	345	38	0.00277014	NDUFS1,NT5C,ALDH6A1,PGLS,ME1	0.0223689
DEVELOPMENTAL_MATURATION	9126	2	345	9	0.00379568	FARP2,KRT19	0.0299026
REGULATION_OF_ACTIN_POLYMERIZATION_AND_OR_DEPOLYMERIZATION	9126	2	345	9	0.00379568	LIMA1,GSN	0.0291906
NUCLEOTIDE_SUGAR_METABOLIC_PROCESS	9126	2	345	9	0.00379568	GMDS,TSTA3	0.0285118
HORMONE_METABOLIC_PROCESS	9126	3	345	18	0.00403159	YWHAH,SULT1B1,ALDH9A1	0.0295956
RESPONSE_TO_STEROID_HORMONE_STIMULUS	9126	1	345	3	0.00416833	KRT19	0.0299194
NUCLEOTIDE_METABOLIC_PROCESS	9126	4	345	30	0.00490207	ME1,NDUFS1,NT5C,PGLS	0.0344211
RESPONSE_TO_ORGANIC_SUBSTANCE	9126	3	345	19	0.00495664	ME1,NDUFS4,SOD1	0.0340637
AMINE_METABOLIC_PROCESS	9126	9	345	102	0.0050842	GOT1,DDAH1,ALDH6A1,SULT1B1,ASL,P4HB,MCCC2,GSTZ1,SULT1C2	0.0342125
GLUCOSE_CATABOLIC_PROCESS	9126	2	345	10	0.00527166	PGLS,PFKL	0.0347499
NEGATIVE_REGULATION_OF_CYTOSKELETON_ORGANIZATION_AND_BIOGENESIS	9126	2	345	10	0.00527166	LIMA1,GSN	0.0340549
REGULATION_OF_ACTIN_FILAMENT_LENGTH	9126	2	345	10	0.00527166	LIMA1,GSN	0.0333872
REGULATION_OF_CELLULAR_COMPONENT_SIZE	9126	2	345	10	0.00527166	LIMA1,GSN	0.0327451
ACTIN_CYTOSKELETON_ORGANIZATION_AND_BIOGENESIS	9126	8	345	88	0.00585303	PACSIN2,KRT19,LIMA1,WASF2,GSN,SCIN,EZR,CRK	0.0356704
RESPONSE_TO_CHEMICAL_STIMULUS	9126	13	345	175	0.00648213	MAPK1,KRT19,CHMP1A,SOD1,MVP,ME1,PRDX5,PRDX2,NDUFS4,NDUFS8,NDUFS2,NDUFB4,NDUFA6	0.0387728
LIPID_BIOSYNTHETIC_PROCESS	9126	6	345	59	0.00653263	MVK,IMPA1,PCYT2,SOD1,SCP2,HPGD	0.0383643
ACTIN_FILAMENT_BUNDLE_FORMATION	9126	2	345	11	0.00704742	LIMA1,EZR	0.0406485
CAMP_MEDIATED_SIGNALING	9126	2	345	11	0.00704742	WASF2,NDUFS4	0.0399354
RESPONSE_TO_DRUG	9126	2	345	11	0.00704742	SOD1,MVP	0.0392469
VESICLE_MEDIATED_TRANSPORT	9126	12	345	160	0.00754403	RAB1A,KRT18,SYTL2,CHMP1A,DNM1,SNX4,DOPEY2,SCIN,COPE,EPN1,AP1M2,SEC22B	0.0413003
CELLULAR_PROTEIN_COMPLEX_ASSEMBLY	9126	3	345	22	0.00855601	NDUFS7,NDUFS4,NDUFS8	0.0460599
CELL_STRUCTURE_DISASSEMBLY_DURING_APOPTOSIS	9126	2	345	12	0.00913636	SOD1,CASP3	0.0483778
GLUTAMINE_FAMILY_AMINO_ACID_METABOLIC_PROCESS	9126	2	345	12	0.00913636	ASL,DDAH1	0.0475975
HOMEOSTASIS_OF_NUMBER_OF_CELLS	9126	2	345	12	0.00913636	SOD1,RPS19	0.046842
STEROID_BIOSYNTHETIC_PROCESS	9126	2	345	12	0.00913636	SOD1,SCP2	0.0461101
AMINO_ACID_METABOLIC_PROCESS	9126	6	345	64	0.0101365	MCCC2,GOT1,GSTZ1,DDAH1,ALDH6A1,ASL	0.0503704
ACTIN_FILAMENT_BASED_PROCESS	9126	8	345	97	0.010902	PACSIN2,KRT19,LIMA1,WASF2,GSN,SCIN,EZR,CRK	0.0533539
APOPTOTIC_NUCLEAR_CHANGES	9126	2	345	13	0.011549	SOD1,CASP3	0.0556766
REGULATION_OF_HORMONE_SECRETION	9126	1	345	5	0.0132099	FAM3D	0.0627471
REGULATION_OF_LIPID_METABOLIC_PROCESS	9126	1	345	5	0.0132099	SOD1	0.0618377
EPITHELIAL_TO_MESENCHYMAL_TRANSITION	9126	1	345	5	0.0132099	CTNNB1	0.0609543
MAINTENANCE_OF_CELLULAR_PROTEIN_LOCALIZATION	9126	1	345	5	0.0132099	PDIA3	0.0600958
NEGATIVE_REGULATION_OF_SECRETION	9126	1	345	5	0.0132099	FAM3D	0.0592612
SMOOTH_MUSCLE_CONTRACTION_GO_0006939	9126	1	345	5	0.0132099	SOD1	0.0584494
DIGESTION	9126	3	345	25	0.0135383	PGC,AKR1B10,CTSE	0.0590927
POST_GOLGI_VESICLE_MEDIATED_TRANSPORT	9126	2	345	14	0.0142933	KRT18,DOPEY2	0.0615567
VITAMIN_METABOLIC_PROCESS	9126	2	345	14	0.0142933	ME1,PGLS	0.0607467
RESPONSE_TO_TEMPERATURE_STIMULUS	9126	2	345	14	0.0142933	SOD1,ACOT11	0.0599578
CYTOSKELETON_ORGANIZATION_AND_BIOGENESIS	9126	12	345	175	0.0152801	KIF13B,KRT19,LASP1,LIMA1,WASF2,EZR,SOD1,PACSIN2,GSN,SCIN,AP1M2,CRK	0.0632751
NEGATIVE_REGULATION_OF_CELLULAR_COMPONENT_ORGANIZATION_AND_BIOGENESIS	9126	3	345	26	0.0155342	LIMA1,GSN,YWHAH	0.0635133
AMINO_ACID_DERIVATIVE_METABOLIC_PROCESS	9126	2	345	15	0.0173749	P4HB,SULT1B1	0.0701511
CYCLIC_NUCLEOTIDE_MEDIATED_SIGNALING	9126	2	345	15	0.0173749	WASF2,NDUFS4	0.069285
HORMONE_SECRETION	9126	1	345	6	0.019323	FAM3D	0.0761136
REGULATION_OF_SYNAPSE_STRUCTURE_AND_ACTIVITY	9126	1	345	6	0.019323	YWHAH	0.0751966
MAINTENANCE_OF_CELLULAR_LOCALIZATION	9126	1	345	6	0.019323	PDIA3	0.0743014
EMBRYO_IMPLANTATION	9126	1	345	6	0.019323	SOD1	0.0734273
NEGATIVE_REGULATION_OF_MAP_KINASE_ACTIVITY	9126	1	345	6	0.019323	PDCD4	0.0725735
PROTEIN_AMINO_ACID_ADP_RIBOSYLATION	9126	1	345	6	0.019323	SIRT5	0.0717393
OVULATION_CYCLE	9126	1	345	6	0.019323	SOD1	0.0709241
MAINTENANCE_OF_PROTEIN_LOCALIZATION	9126	1	345	6	0.019323	PDIA3	0.0701272
NUCLEAR_ORGANIZATION_AND_BIOGENESIS	9126	2	345	16	0.020797	CASP3,SOD1	0.0746383
ICOSANOID_METABOLIC_PROCESS	9126	2	345	16	0.020797	AKR1C3,HPGD	0.0738181
NEURON_DEVELOPMENT	9126	3	345	29	0.0225927	FARP2,YWHAH,CYFIP1	0.07932
DNA_CATABOLIC_PROCESS	9126	2	345	17	0.0245612	SOD1,ISG20	0.0853041
TUBE_MORPHOGENESIS	9126	1	345	7	0.0263827	SOD1	0.0906556
SUPEROXIDE_METABOLIC_PROCESS	9126	1	345	7	0.0263827	SOD1	0.0897013
TUBE_DEVELOPMENT	9126	1	345	7	0.0263827	SOD1	0.0887669
PURINE_RIBONUCLEOTIDE_METABOLIC_PROCESS	9126	1	345	7	0.0263827	NDUFS1	0.0878518
PROTEIN_STABILIZATION	9126	1	345	7	0.0263827	STX12	0.0869553
REGULATION_OF_CATABOLIC_PROCESS	9126	1	345	7	0.0263827	PFKL	0.086077
BIOPOLYMER_BIOSYNTHETIC_PROCESS	9126	1	345	7	0.0263827	TUFM	0.0852162
BILE_ACID_METABOLIC_PROCESS	9126	1	345	7	0.0263827	ACOX3	0.0843725
EMBRYONIC_MORPHOGENESIS	9126	1	345	7	0.0263827	SOD1	0.0835453
S_PHASE_OF_MITOTIC_CELL_CYCLE	9126	1	345	7	0.0263827	CHMP1A	0.0827342
SENSORY_ORGAN_DEVELOPMENT	9126	1	345	7	0.0263827	SOD1	0.0819387
CELLULAR_RESPONSE_TO_NUTRIENT_LEVELS	9126	1	345	7	0.0263827	CHMP1A	0.0811583
ACTIN_POLYMERIZATION_AND_OR_DEPOLYMERIZATION	9126	2	345	18	0.0286672	LIMA1,GSN	0.0873538
RESPONSE_TO_HORMONE_STIMULUS	9126	2	345	18	0.0286672	ME1,KRT19	0.0865374
NEGATIVE_REGULATION_OF_CELLULAR_PROCESS	9126	20	345	357	0.0294428	LIMA1,FAM3D,ABI1,HPGD,PRDX2,CASP3,NDUFS3,HSP90B1,KRT18,TXNDC5,TAX1BP3,CHMP1A,QSOX1,SOD1,YWHAH,PDCD4,GSN,ATP8B1,SCIN,SIRT5	0.0880558
SECRETORY_PATHWAY	9126	5	345	63	0.0311221	KRT18,SCIN,COPE,SEC22B,DOPEY2	0.0922241
GOLGI_VESICLE_TRANSPORT	9126	4	345	47	0.0313793	SEC22B,DOPEY2,KRT18,COPE	0.092141
REGULATION_OF_SECRETION	9126	2	345	19	0.0331129	FAM3D,SCIN	0.0963556
CELLULAR_CARBOHYDRATE_CATABOLIC_PROCESS	9126	2	345	19	0.0331129	PFKL,PGLS	0.0954952
CARBOHYDRATE_CATABOLIC_PROCESS	9126	2	345	19	0.0331129	PFKL,PGLS	0.0946501
REGULATION_OF_MUSCLE_CONTRACTION	9126	1	345	8	0.0343093	SOD1	0.0972098
RESPONSE_TO_CARBOHYDRATE_STIMULUS	9126	1	345	8	0.0343093	ME1	0.0963645
S_PHASE	9126	1	345	8	0.0343093	CHMP1A	0.0955337
PYRIMIDINE_NUCLEOTIDE_METABOLIC_PROCESS	9126	1	345	8	0.0343093	NT5C	0.0947172
RESPIRATORY_GASEOUS_EXCHANGE	9126	1	345	8	0.0343093	COX5B	0.0939145
REGULATION_OF_NEURON_APOPTOSIS	9126	1	345	8	0.0343093	SOD1	0.0931253
POSITIVE_REGULATION_OF_CYTOKINE_PRODUCTION	9126	1	345	8	0.0343093	SOD1	0.0923493
SECRETION_BY_CELL	9126	6	345	83	0.0370713	KRT18,DOPEY2,PDIA4,SCIN,COPE,SEC22B	0.098959
FEMALE_PREGNANCY	9126	2	345	20	0.0378951	SOD1,HPGD	0.100329
RESPONSE_TO_EXTRACELLULAR_STIMULUS	9126	2	345	20	0.0378951	CHMP1A,RPS19	0.099513
CELLULAR_MORPHOGENESIS_DURING_DIFFERENTIATION	9126	2	345	20	0.0378951	YWHAH,CYFIP1	0.0987105
SECRETION	9126	7	345	103	0.0408747	KRT18,DOPEY2,FAM3D,PDIA4,SCIN,COPE,SEC22B	0.10562
NEURON_DIFFERENTIATION	9126	3	345	35	0.0417905	FARP2,YWHAH,CYFIP1	0.10713
NEUROGENESIS	9126	4	345	51	0.0425842	FARP2,SOD1,YWHAH,CYFIP1	0.108305
TRANSMISSION_OF_NERVE_IMPULSE	9126	4	345	51	0.0425842	MAPK1,ALDH9A1,SOD1,YWHAH	0.107458
SMALL_GTPASE_MEDIATED_SIGNAL_TRANSDUCTION	9126	5	345	68	0.0429464	FARP2,SGSM3,PDK1,TAX1BP3,PARK7	0.107532
ACTIN_FILAMENT_ORGANIZATION	9126	2	345	21	0.043009	LIMA1,EZR	0.106861
MYELOID_CELL_DIFFERENTIATION	9126	2	345	21	0.043009	RPS19,SCIN	0.106045
TRNA_PROCESSING	9126	1	345	9	0.0430275	SARS	0.105287
BIOGENIC_AMINE_METABOLIC_PROCESS	9126	1	345	9	0.0430275	SULT1B1	0.104495
RESPONSE_TO_NUTRIENT	9126	1	345	9	0.0430275	CHMP1A	0.103716
PURINE_NUCLEOTIDE_METABOLIC_PROCESS	9126	1	345	9	0.0430275	NDUFS1	0.102947
COENZYME_BIOSYNTHETIC_PROCESS	9126	1	345	9	0.0430275	ME1	0.10219
RHYTHMIC_PROCESS	9126	1	345	9	0.0430275	SOD1	0.101444
REGULATION_OF_NEUROTRANSMITTER_LEVELS	9126	1	345	9	0.0430275	ALDH9A1	0.100709
DEVELOPMENT_OF_PRIMARY_SEXUAL_CHARACTERISTICS	9126	1	345	9	0.0430275	SOD1	0.0999848
ESTABLISHMENT_OF_VESICLE_LOCALIZATION	9126	1	345	9	0.0430275	AP1M2	0.0992706
CELLULAR_RESPONSE_TO_EXTRACELLULAR_STIMULUS	9126	1	345	9	0.0430275	CHMP1A	0.0985666
GENERATION_OF_A_SIGNAL_INVOLVED_IN_CELL_CELL_SIGNALING	9126	1	345	9	0.0430275	FAM3D	0.0978724
ENDOTHELIAL_CELL_MIGRATION	9126	1	345	9	0.0430275	S100P	0.097188
DNA_FRAGMENTATION_DURING_APOPTOSIS	9126	1	345	9	0.0430275	SOD1	0.0965131
CHROMOSOME_CONDENSATION	9126	1	345	9	0.0430275	CHMP1A	0.0958475
NEGATIVE_REGULATION_OF_BIOLOGICAL_PROCESS	9126	20	345	374	0.0450518	LIMA1,FAM3D,ABI1,HPGD,PRDX2,CASP3,NDUFS3,HSP90B1,KRT18,TXNDC5,TAX1BP3,CHMP1A,QSOX1,SOD1,YWHAH,PDCD4,GSN,ATP8B1,SCIN,SIRT5	0.0996694
REGULATION_OF_CELL_DIFFERENTIATION	9126	2	345	22	0.0484489	SCIN,YWHAH	0.106456
CELL_PROJECTION_BIOGENESIS	9126	2	345	22	0.0484489	CD2AP,CYFIP1	0.105737
DNA_PACKAGING	9126	2	345	22	0.0484489	SIRT5,CHMP1A	0.105027
RAS_PROTEIN_SIGNAL_TRANSDUCTION	9126	4	345	53	0.0489826	FARP2,SGSM3,TAX1BP3,PARK7	0.105476
POSITIVE_REGULATION_OF_CELL_DIFFERENTIATION	9126	1	345	10	0.0524665	SCIN	0.11223
ISOPRENOID_METABOLIC_PROCESS	9126	1	345	10	0.0524665	MVK	0.111491
MYOBLAST_DIFFERENTIATION	9126	1	345	10	0.0524665	KRT19	0.110763
RESPONSE_TO_HEAT	9126	1	345	10	0.0524665	SOD1	0.110043
DNA_REPLICATION_INITIATION	9126	1	345	10	0.0524665	PURA	0.109333
REGULATION_OF_MYELOID_CELL_DIFFERENTIATION	9126	1	345	10	0.0524665	SCIN	0.108633
ACTIN_FILAMENT_POLYMERIZATION	9126	1	345	10	0.0524665	GSN	0.107941
REGULATION_OF_ACTION_POTENTIAL	9126	1	345	10	0.0524665	SOD1	0.107257
G_PROTEIN_SIGNALING_COUPLED_TO_CAMP_NUCLEOTIDE_SECOND_MESSENGER	9126	1	345	10	0.0524665	WASF2	0.106583
GLIOGENESIS	9126	1	345	10	0.0524665	SOD1	0.105917
VESICLE_LOCALIZATION	9126	1	345	10	0.0524665	AP1M2	0.105259
REGULATION_OF_NEUROGENESIS	9126	1	345	10	0.0524665	YWHAH	0.104609
POSITIVE_REGULATION_OF_SECRETION	9126	1	345	10	0.0524665	SCIN	0.103967
NEURON_APOPTOSIS	9126	1	345	10	0.0524665	SOD1	0.103333
REGULATION_OF_PROTEIN_IMPORT_INTO_NUCLEUS	9126	1	345	10	0.0524665	CDH1	0.102707
NEUROLOGICAL_SYSTEM_PROCESS	9126	7	345	109	0.0539554	MAPK1,SOD1,YWHAH,EML2,ALDH7A1,ALDH9A1,ABLIM1	0.104985
HETEROCYCLE_METABOLIC_PROCESS	9126	2	345	23	0.0542081	P4HB,ALDH6A1	0.104846
CARBOHYDRATE_BIOSYNTHETIC_PROCESS	9126	2	345	23	0.0542081	TSTA3,GMDS	0.104222
BIOSYNTHETIC_PROCESS	9126	17	345	317	0.0554288	RPS19,TUFM,RPL26,HPGD,TSPAN8,ME1,IMPA1,PCYT2,ALDH9A1,GALNT7,GMDS,TSTA3,RRBP1,SOD1,SPR,MVK,SCP2	0.105938
INTRACELLULAR_PROTEIN_TRANSPORT	9126	7	345	110	0.0563683	AP1G1,KIF13B,PDIA3,ARCN1,AP1M2,CDH1,YWHAH	0.1071
PHOSPHOLIPID_BIOSYNTHETIC_PROCESS	9126	2	345	24	0.0602788	IMPA1,PCYT2	0.11386
NEURITE_DEVELOPMENT	9126	2	345	24	0.0602788	YWHAH,CYFIP1	0.113198
CELLULAR_COMPONENT_DISASSEMBLY	9126	2	345	24	0.0602788	CASP3,SOD1	0.112544
CHROMATIN_ASSEMBLY	9126	1	345	11	0.0625596	SIRT5	0.116131
MITOTIC_SISTER_CHROMATID_SEGREGATION	9126	1	345	11	0.0625596	CHMP1A	0.115467
REGULATION_OF_CYTOKINE_PRODUCTION	9126	1	345	11	0.0625596	SOD1	0.114811
REGULATION_OF_BLOOD_PRESSURE	9126	1	345	11	0.0625596	SOD1	0.114162
SISTER_CHROMATID_SEGREGATION	9126	1	345	11	0.0625596	CHMP1A	0.113521
ORGANELLE_ORGANIZATION_AND_BIOGENESIS	9126	19	345	369	0.0665014	LASP1,LIMA1,EZR,PACSIN2,DOPEY2,NDUFS7,CASP3,NDUFS4,NDUFS8,AP1M2,KIF13B,KRT19,WASF2,CHMP1A,SOD1,GSN,SCIN,SIRT5,CRK	0.12
GENERATION_OF_NEURONS	9126	3	345	41	0.0679301	FARP2,YWHAH,CYFIP1	0.121897
MITOCHONDRION_ORGANIZATION_AND_BIOGENESIS	9126	3	345	41	0.0679301	NDUFS7,NDUFS4,NDUFS8	0.121223
SENSORY_PERCEPTION	9126	4	345	59	0.0713974	EML2,ALDH7A1,ABLIM1,SOD1	0.126711
ESTABLISHMENT_OF_PROTEIN_LOCALIZATION	9126	8	345	136	0.0723106	AP1G1,KIF13B,PDIA3,PDIA4,ARCN1,AP1M2,CDH1,YWHAH	0.12763
APOPTOTIC_PROGRAM	9126	3	345	42	0.0729485	CASP3,CASP7,SOD1	0.128056
MONOVALENT_INORGANIC_CATION_HOMEOSTASIS	9126	1	345	12	0.0732442	SLC9A1	0.12788
MUSCLE_CELL_DIFFERENTIATION	9126	1	345	12	0.0732442	KRT19	0.127193
FATTY_ACID_BIOSYNTHETIC_PROCESS	9126	1	345	12	0.0732442	HPGD	0.126513
INTRA_GOLGI_VESICLE_MEDIATED_TRANSPORT	9126	1	345	12	0.0732442	COPE	0.12584
REGULATION_OF_PH	9126	1	345	12	0.0732442	SLC9A1	0.125174
RIBONUCLEOTIDE_METABOLIC_PROCESS	9126	1	345	12	0.0732442	NDUFS1	0.124515
MEMBRANE_LIPID_BIOSYNTHETIC_PROCESS	9126	2	345	26	0.0733201	IMPA1,PCYT2	0.123992
REGULATION_OF_CYTOSKELETON_ORGANIZATION_AND_BIOGENESIS	9126	2	345	26	0.0733201	LIMA1,GSN	0.123346
PROTEIN_TRANSPORT	9126	7	345	117	0.0751685	AP1G1,KIF13B,PDIA3,ARCN1,AP1M2,CDH1,YWHAH	0.1258
PHOSPHOLIPID_METABOLIC_PROCESS	9126	3	345	43	0.07815	IMPA1,PCYT2,SMPD3	0.130116
CELL_DEVELOPMENT	9126	18	345	355	0.0796809	CTNNB1,MAPK1,PARP4,PRDX2,CASP3,CASP7,NDUFS3,NDUFS1,HSP90B1,TXNL1,FARP2,KRT19,KRT18,TXNDC5,SOD1,YWHAH,CYFIP1,SCIN	0.131984
SYNAPTIC_TRANSMISSION	9126	3	345	44	0.0835317	MAPK1,ALDH9A1,YWHAH	0.137657
NEGATIVE_REGULATION_OF_TRANSPORT	9126	1	345	13	0.0844616	FAM3D	0.138483
PROTEIN_POLYMERIZATION	9126	1	345	13	0.0844616	GSN	0.137783
REGULATION_OF_MITOTIC_CELL_CYCLE	9126	1	345	13	0.0844616	CHMP1A	0.137091
NUCLEOTIDE_BIOSYNTHETIC_PROCESS	9126	1	345	13	0.0844616	ME1	0.136405
G_PROTEIN_SIGNALING_COUPLED_TO_CYCLIC_NUCLEOTIDE_SECOND_MESSENGER	9126	1	345	13	0.0844616	WASF2	0.135727
REGULATION_OF_JNK_ACTIVITY	9126	1	345	13	0.0844616	PDCD4	0.135055
MICROTUBULE_BASED_MOVEMENT	9126	1	345	13	0.0844616	KIF13B	0.13439
NEGATIVE_REGULATION_OF_APOPTOSIS	9126	6	345	103	0.0947015	KRT18,TXNDC5,PRDX2,CASP3,SOD1,HSP90B1	0.149944
NEGATIVE_REGULATION_OF_PROGRAMMED_CELL_DEATH	9126	6	345	103	0.0947015	KRT18,TXNDC5,PRDX2,CASP3,SOD1,HSP90B1	0.149213
REGULATION_OF_PROTEIN_AMINO_ACID_PHOSPHORYLATION	9126	1	345	14	0.0961563	NDUFS4	0.150769
REGULATION_OF_NUCLEOCYTOPLASMIC_TRANSPORT	9126	1	345	14	0.0961563	CDH1	0.150041
PEPTIDYL_TYROSINE_PHOSPHORYLATION	9126	1	345	14	0.0961563	ABI1	0.14932
EXOCYTOSIS	9126	1	345	14	0.0961563	SCIN	0.148605
SKELETAL_MUSCLE_DEVELOPMENT	9126	1	345	14	0.0961563	KRT19	0.147897
HUMORAL_IMMUNE_RESPONSE	9126	1	345	14	0.0961563	PSMB10	0.147197
NEGATIVE_REGULATION_OF_DEVELOPMENTAL_PROCESS	9126	7	345	124	0.0973389	KRT18,TXNDC5,SOD1,YWHAH,PRDX2,CASP3,HSP90B1	0.148304
MAINTENANCE_OF_LOCALIZATION	9126	1	345	15	0.108276	PDIA3	0.164194
PHOSPHOINOSITIDE_BIOSYNTHETIC_PROCESS	9126	1	345	15	0.108276	IMPA1	0.163427
PROTEIN_AMINO_ACID_O_LINKED_GLYCOSYLATION	9126	1	345	15	0.108276	GALNT7	0.162667
PEPTIDYL_TYROSINE_MODIFICATION	9126	1	345	15	0.108276	ABI1	0.161913
REGULATION_OF_PROTEIN_STABILITY	9126	1	345	15	0.108276	STX12	0.161167
RESPONSE_TO_HYPOXIA	9126	1	345	15	0.108276	HSP90B1	0.160428
NEGATIVE_REGULATION_OF_CELLULAR_PROTEIN_METABOLIC_PROCESS	9126	2	345	31	0.11071	LIMA1,GSN	0.163285
PROTEIN_LOCALIZATION	9126	8	345	151	0.118246	KIF13B,PDIA3,PDIA4,YWHAH,AP1G1,ARCN1,AP1M2,CDH1	0.173607
REGULATION_OF_GROWTH	9126	2	345	32	0.118922	NDUFS3,SOD1	0.17381
NEGATIVE_REGULATION_OF_PROTEIN_METABOLIC_PROCESS	9126	2	345	32	0.118922	LIMA1,GSN	0.173027
REGULATION_OF_MAP_KINASE_ACTIVITY	9126	2	345	32	0.118922	PDCD4,SOD1	0.172251
NEGATIVE_REGULATION_OF_CELLULAR_BIOSYNTHETIC_PROCESS	9126	1	345	16	0.120774	SOD1	0.174151
SPHINGOLIPID_METABOLIC_PROCESS	9126	1	345	16	0.120774	SMPD3	0.173377
POSITIVE_REGULATION_OF_TRANSPORT	9126	1	345	16	0.120774	CDH1	0.17261
RESPONSE_TO_NUTRIENT_LEVELS	9126	1	345	16	0.120774	CHMP1A	0.17185
ESTABLISHMENT_OF_ORGANELLE_LOCALIZATION	9126	1	345	16	0.120774	AP1M2	0.171096
CELLULAR_RESPONSE_TO_STIMULUS	9126	1	345	16	0.120774	CHMP1A	0.170349
EPIDERMAL_GROWTH_FACTOR_RECEPTOR_SIGNALING_PATHWAY	9126	1	345	16	0.120774	REPS2	0.169608
REGULATION_OF_INTRACELLULAR_TRANSPORT	9126	1	345	16	0.120774	CDH1	0.168874
PROTEIN_IMPORT_INTO_NUCLEUS	9126	2	345	33	0.127353	PDIA3,CDH1	0.177306
REGULATION_OF_ORGANELLE_ORGANIZATION_AND_BIOGENESIS	9126	2	345	33	0.127353	LIMA1,GSN	0.176545
MICROTUBULE_BASED_PROCESS	9126	4	345	71	0.130164	LIMA1,GSN,KIF13B,AP1M2	0.17967
NEGATIVE_REGULATION_OF_MULTICELLULAR_ORGANISMAL_PROCESS	9126	1	345	17	0.133602	SOD1	0.183631
AXONOGENESIS	9126	1	345	17	0.133602	CYFIP1	0.182853
STEROID_HORMONE_RECEPTOR_SIGNALING_PATHWAY	9126	1	345	17	0.133602	YWHAH	0.182082
INTRACELLULAR_RECEPTOR_MEDIATED_SIGNALING_PATHWAY	9126	1	345	17	0.133602	YWHAH	0.181317
ER_TO_GOLGI_VESICLE_MEDIATED_TRANSPORT	9126	1	345	17	0.133602	SEC22B	0.180558
NEGATIVE_REGULATION_OF_TRANSFERASE_ACTIVITY	9126	1	345	17	0.133602	PDCD4	0.179806
COFACTOR_BIOSYNTHETIC_PROCESS	9126	1	345	17	0.133602	ME1	0.17906
NEGATIVE_REGULATION_OF_BIOSYNTHETIC_PROCESS	9126	1	345	17	0.133602	SOD1	0.17832
NEGATIVE_REGULATION_OF_CELLULAR_METABOLIC_PROCESS	9126	7	345	136	0.142992	LIMA1,CHMP1A,SOD1,PDCD4,GSN,ATP8B1,SIRT5	0.190067
TRANSPORT	9126	23	345	504	0.143237	LASP1,EPN1,RAB1A,KRT18,STX12,YWHAH,SNX4,SCIN,ARCN1,COPE,RPS19,SYTL2,PDIA3,FAM3D,DNM1,AP1G1,DOPEY2,AP1M2,CDH1,SEC22B,KIF13B,CHMP1A,ABCC3	0.189613
NUCLEAR_IMPORT	9126	2	345	35	0.14482	PDIA3,CDH1	0.190926
PROTEIN_FOLDING	9126	3	345	54	0.146424	PDIA5,UGGT1,QSOX1	0.192256
ION_HOMEOSTASIS	9126	3	345	54	0.146424	SLC9A1,NDUFS1,SOD1	0.191477
CHROMATIN_REMODELING	9126	1	345	18	0.146719	SIRT5	0.191089
BRAIN_DEVELOPMENT	9126	1	345	18	0.146719	NDUFS4	0.190322
TRNA_METABOLIC_PROCESS	9126	1	345	18	0.146719	SARS	0.189561
DOUBLE_STRAND_BREAK_REPAIR	9126	1	345	18	0.146719	SOD1	0.188805
NEGATIVE_REGULATION_OF_METABOLIC_PROCESS	9126	7	345	137	0.147211	LIMA1,CHMP1A,SOD1,PDCD4,GSN,ATP8B1,SIRT5	0.188687
ESTABLISHMENT_OF_CELLULAR_LOCALIZATION	9126	13	345	272	0.149543	KIF13B,KRT18,PDIA3,PDIA4,YWHAH,AP1G1,DOPEY2,ARCN1,SCIN,COPE,AP1M2,CDH1,SEC22B	0.190919
CELLULAR_BIOSYNTHETIC_PROCESS	9126	11	345	227	0.151562	RPS19,TUFM,TSTA3,RRBP1,RPL26,SOD1,HPGD,SPR,ME1,ALDH9A1,GMDS	0.192735
REGULATION_OF_ANATOMICAL_STRUCTURE_MORPHOGENESIS	9126	1	345	19	0.160084	YWHAH	0.202773
SULFUR_METABOLIC_PROCESS	9126	1	345	19	0.160084	SOD1	0.201981
TRANSFORMING_GROWTH_FACTOR_BETA_RECEPTOR_SIGNALING_PATHWAY	9126	1	345	19	0.160084	HPGD	0.201195
PHOSPHOINOSITIDE_METABOLIC_PROCESS	9126	1	345	19	0.160084	IMPA1	0.200415
NITROGEN_COMPOUND_BIOSYNTHETIC_PROCESS	9126	1	345	19	0.160084	SPR	0.199641
CHROMATIN_ASSEMBLY_OR_DISASSEMBLY	9126	1	345	19	0.160084	SIRT5	0.198874
MEMBRANE_LIPID_METABOLIC_PROCESS	9126	3	345	56	0.160748	IMPA1,PCYT2,SMPD3	0.198933
INTRACELLULAR_TRANSPORT	9126	11	345	230	0.161691	KIF13B,KRT18,PDIA3,YWHAH,AP1G1,DOPEY2,ARCN1,COPE,AP1M2,CDH1,SEC22B	0.199336
ESTABLISHMENT_OF_LOCALIZATION	9126	24	345	539	0.16758	LASP1,EPN1,RAB1A,KRT18,STX12,YWHAH,SNX4,ARCN1,SCIN,COPE,RPS19,SYTL2,FAM3D,PDIA3,PDIA4,DNM1,AP1G1,DOPEY2,AP1M2,CDH1,SEC22B,KIF13B,CHMP1A,ABCC3	0.205812
GLYCEROPHOSPHOLIPID_BIOSYNTHETIC_PROCESS	9126	1	345	20	0.173661	IMPA1	0.212471
STRIATED_MUSCLE_DEVELOPMENT	9126	1	345	20	0.173661	KRT19	0.211669
LIPID_TRANSPORT	9126	1	345	20	0.173661	STX12	0.210874
PROTEIN_SECRETION	9126	1	345	20	0.173661	PDIA4	0.210084
REGULATION_OF_GENE_EXPRESSION_EPIGENETIC	9126	1	345	20	0.173661	SIRT5	0.2093
CELLULAR_LOCALIZATION	9126	13	345	281	0.177815	KIF13B,KRT18,PDIA3,PDIA4,YWHAH,AP1G1,DOPEY2,ARCN1,SCIN,COPE,AP1M2,CDH1,SEC22B	0.21351
HEMOPOIESIS	9126	2	345	39	0.181857	RPS19,SCIN	0.217554
PEPTIDYL_AMINO_ACID_MODIFICATION	9126	2	345	39	0.181857	ABI1,P4HB	0.216752
PROTEIN_TARGETING	9126	4	345	80	0.184841	KIF13B,PDIA3,AP1M2,CDH1	0.219499
ONE_CARBON_COMPOUND_METABOLIC_PROCESS	9126	1	345	21	0.187413	TST	0.221738
REGULATION_OF_CYCLIN_DEPENDENT_PROTEIN_KINASE_ACTIVITY	9126	1	345	21	0.187413	CDK5RAP3	0.220929
RNA_CATABOLIC_PROCESS	9126	1	345	21	0.187413	ISG20	0.220126
LOCOMOTORY_BEHAVIOR	9126	2	345	40	0.191486	MAPK1,SOD1	0.224094
HEMOPOIETIC_OR_LYMPHOID_ORGAN_DEVELOPMENT	9126	2	345	40	0.191486	RPS19,SCIN	0.223285
GROWTH	9126	2	345	40	0.191486	NDUFS3,SOD1	0.222482
SECOND_MESSENGER_MEDIATED_SIGNALING	9126	2	345	40	0.191486	WASF2,NDUFS4	0.221684
REGULATION_OF_TRANSPORT	9126	2	345	40	0.191486	FAM3D,CDH1	0.220892
MACROMOLECULE_LOCALIZATION	9126	8	345	170	0.19442	KIF13B,PDIA3,PDIA4,YWHAH,AP1G1,ARCN1,AP1M2,CDH1	0.223479
ACTIVATION_OF_MAPK_ACTIVITY	9126	1	345	22	0.20131	SOD1	0.230578
ENDOSOME_TRANSPORT	9126	1	345	22	0.20131	DOPEY2	0.229764
RECEPTOR_MEDIATED_ENDOCYTOSIS	9126	1	345	22	0.20131	DNM1	0.228955
NEGATIVE_REGULATION_OF_SIGNAL_TRANSDUCTION	9126	1	345	22	0.20131	TAX1BP3	0.228151
CYTOSKELETON_DEPENDENT_INTRACELLULAR_TRANSPORT	9126	1	345	22	0.20131	KIF13B	0.227353
IMMUNE_SYSTEM_DEVELOPMENT	9126	2	345	42	0.211109	RPS19,SCIN	0.237589
NEGATIVE_REGULATION_OF_GROWTH	9126	1	345	23	0.21532	NDUFS3	0.241487
CHROMOSOME_SEGREGATION	9126	1	345	23	0.21532	CHMP1A	0.240651
ORGANELLE_LOCALIZATION	9126	1	345	23	0.21532	AP1M2	0.239821
TRANSMEMBRANE_RECEPTOR_PROTEIN_SERINE_THREONINE_KINASE_SIGNALING_PATHWAY	9126	1	345	23	0.21532	HPGD	0.238997
DEPHOSPHORYLATION	9126	2	345	43	0.221081	NT5C,PPP2R2A	0.244551
NERVOUS_SYSTEM_DEVELOPMENT	9126	7	345	153	0.222294	NDUFV2,NDUFS4,ALDH3A2,FARP2,SOD1,YWHAH,CYFIP1	0.245054
REGULATION_OF_PROTEIN_MODIFICATION_PROCESS	9126	1	345	24	0.229414	NDUFS4	0.252043
NEGATIVE_REGULATION_OF_CELL_CYCLE	9126	2	345	44	0.231145	CHMP1A,HPGD	0.253084
PROTEIN_IMPORT	9126	2	345	44	0.231145	PDIA3,CDH1	0.252229
RESPONSE_TO_VIRUS	9126	1	345	25	0.243567	ISG20	0.26489
REGULATION_OF_PHOSPHORYLATION	9126	1	345	25	0.243567	NDUFS4	0.264001
EMBRYONIC_DEVELOPMENT	9126	1	345	25	0.243567	SOD1	0.263118
CENTRAL_NERVOUS_SYSTEM_DEVELOPMENT	9126	2	345	46	0.251511	NDUFS4,ALDH3A2	0.270793
NEGATIVE_REGULATION_OF_TRANSCRIPTION	9126	4	345	90	0.253474	PDCD4,ATP8B1,CHMP1A,SIRT5	0.272
POSITIVE_REGULATION_OF_MAP_KINASE_ACTIVITY	9126	1	345	26	0.257755	SOD1	0.275678
POSITIVE_REGULATION_OF_CELL_PROLIFERATION	9126	3	345	69	0.263792	CAPNS1,NDUFS4,CAPN1	0.281204
REGULATION_OF_BIOLOGICAL_QUALITY	9126	10	345	233	0.266961	RPS19,SLC9A1,LIMA1,NDUFS3,NDUFS1,ALDH9A1,STX12,SOD1,YWHAH,GSN	0.283646
MUSCLE_DEVELOPMENT	9126	2	345	48	0.272125	KRT19,SOD1	0.288185
GLYCOPROTEIN_BIOSYNTHETIC_PROCESS	9126	2	345	48	0.272125	TSPAN8,GALNT7	0.287243
CATION_HOMEOSTASIS	9126	2	345	48	0.272125	SLC9A1,SOD1	0.286307
PROGRAMMED_CELL_DEATH	9126	12	345	284	0.277954	MAPK1,PRDX2,CASP3,CASP7,NDUFS3,NDUFS1,HSP90B1,TXNL1,KRT18,TXNDC5,SOD1,SCIN	0.291491
APOPTOSIS_GO	9126	12	345	284	0.277954	MAPK1,PRDX2,CASP3,CASP7,NDUFS3,NDUFS1,HSP90B1,TXNL1,KRT18,TXNDC5,SOD1,SCIN	0.290547
CELL_CELL_SIGNALING	9126	5	345	117	0.281379	MAPK1,FAM3D,ALDH9A1,SOD1,YWHAH	0.293179
RESPONSE_TO_ABIOTIC_STIMULUS	9126	2	345	51	0.303347	ACOT11,SOD1	0.315052
CHEMICAL_HOMEOSTASIS	9126	3	345	74	0.306378	SLC9A1,NDUFS1,SOD1	0.317179
MEMBRANE_ORGANIZATION_AND_BIOGENESIS	9126	4	345	98	0.312216	SNX4,EPN1,SOD1,DNM1	0.322191
HOMEOSTATIC_PROCESS	9126	4	345	98	0.312216	RPS19,SLC9A1,SOD1,NDUFS1	0.321165
TRANSMEMBRANE_RECEPTOR_PROTEIN_TYROSINE_KINASE_SIGNALING_PATHWAY	9126	2	345	52	0.313799	REPS2,ABI1	0.321769
REGULATION_OF_CELL_PROLIFERATION	9126	6	345	146	0.314846	CAPNS1,ABI1,QSOX1,CAPN1,NDUFS4,SCIN	0.321821
PROTEIN_COMPLEX_ASSEMBLY	9126	5	345	124	0.327919	CD2AP,NDUFS7,NDUFS4,NDUFS8,REPS2	0.334126
NEGATIVE_REGULATION_OF_CELL_PROLIFERATION	9126	3	345	79	0.34961	SCIN,ABI1,QSOX1	0.355107
NEGATIVE_REGULATION_OF_NUCLEOBASENUCLEOSIDENUCLEOTIDE_AND_NUCLEIC_ACID_METABOLIC_PROCESS	9126	4	345	103	0.349836	CHMP1A,PDCD4,ATP8B1,SIRT5	0.354223
REGULATION_OF_APOPTOSIS	9126	9	345	228	0.360873	MAPK1,KRT18,TXNDC5,SOD1,PRDX2,CASP3,NDUFS3,SCIN,HSP90B1	0.364256
REGULATION_OF_PROGRAMMED_CELL_DEATH	9126	9	345	228	0.360873	MAPK1,KRT18,TXNDC5,SOD1,PRDX2,CASP3,NDUFS3,SCIN,HSP90B1	0.363122
PHOSPHORYLATION	9126	8	345	204	0.366002	MAPK3,ABI1,TWF1,UQCRC2,UQCRC1,PRDX4,NDUFS4,UQCRB	0.367138
INTRACELLULAR_SIGNALING_CASCADE	9126	15	345	394	0.420565	DDAH1,PDK1,PRKAR2B,PRKAR2A,SGSM3,PRDX4,CASP3,NDUFS4,CASP7,FARP2,TAX1BP3,WASF2,SOD1,YWHAH,PARK7	0.420565

## Sheet: TNT1
Symbol	Total	interestGenesInTerm	interestGenes	TermGenesInTotal	Pvalue	interestGenesInTermList	FDRPval
RRNA_PROCESSING	9126	5	293	15	4.07944e-06	NOP58,NOP56,FBL,POP4,NOP14	0.00120343
RRNA_METABOLIC_PROCESS	9126	5	293	16	6.35183e-06	NOP58,NOP56,FBL,POP4,NOP14	0.000936895
RIBOSOME_BIOGENESIS_AND_ASSEMBLY	9126	5	293	18	1.39451e-05	NOP58,NOP56,FBL,POP4,NOP14	0.00137127
RNA_PROCESSING	9126	15	293	157	4.21254e-05	INTS1,RBM6,DDX17,SRSF5,NOP58,NOP56,SNRNP40,CDC40,HNRNPA0,POP4,NOP14,CDK11B,PRPF8,SCAF11,FBL	0.00310675
RNA_METABOLIC_PROCESS	9126	34	293	535	4.2552e-05	MED14,POP4,ZNF143,SMARCA5,PRPF6,PRPF8,DDX17,CALR,TCF25,HNRNPA0,HCLS1,APOBEC3G,FOXO3,KAT7,CDK11B,SCAF11,INTS1,NOP58,SNRNP40,VEZF1,RBM6,SMARCD2,HMGA1,FBL,SRSF5,NOP56,CDC40,GTF2I,NOP14,SRCAP,POLR2I,ELP3,APEX1,NFIC	0.00251057
CALCIUM_ION_TRANSPORT	9126	3	293	9	0.000115463	CACNA2D1,STIM1,ATP2A1	0.00567693
INACTIVATION_OF_MAPK_ACTIVITY	9126	2	293	4	0.000127946	DUSP22,RGS3	0.00539199
DI__TRI_VALENT_INORGANIC_CATION_TRANSPORT	9126	3	293	13	0.000591668	CACNA2D1,STIM1,ATP2A1	0.0218178
NEGATIVE_REGULATION_OF_MAP_KINASE_ACTIVITY	9126	2	293	6	0.000609657	DUSP22,RGS3	0.0199832
DETECTION_OF_CHEMICAL_STIMULUS	9126	1	293	2	0.00102739	STIM1	0.0303081
NUCLEOBASENUCLEOSIDENUCLEOTIDE_AND_NUCLEIC_ACID_METABOLIC_PROCESS	9126	40	293	787	0.00126699	MED14,POP4,ZNF143,DFFB,SMARCA5,PRPF6,PRPF8,DDX17,HUS1,CALR,TCF25,HNRNPA0,HCLS1,APOBEC3G,FOXO3,KAT7,XPC,CDK11B,SCAF11,IRF4,INTS1,NOP58,SNRNP40,VEZF1,RBM6,SMARCD2,HMGA1,FBL,SRSF5,NOP56,RFC4,CDC40,GTF2I,NOP14,SRCAP,POLR2I,ELP3,APEX1,CENPF,NFIC	0.0339783
METAL_ION_TRANSPORT	9126	4	293	27	0.00148833	STIM1,CACNA2D1,KCNK1,ATP2A1	0.036588
REGULATION_OF_G_PROTEIN_COUPLED_RECEPTOR_PROTEIN_SIGNALING_PATHWAY	9126	2	293	8	0.00162705	RGS14,RGS3	0.0369215
REGULATION_OF_TYROSINE_PHOSPHORYLATION_OF_STAT_PROTEIN	9126	1	293	3	0.00301665	HCLS1	0.0635651
POSITIVE_REGULATION_OF_PEPTIDYL_TYROSINE_PHOSPHORYLATION	9126	1	293	3	0.00301665	HCLS1	0.0593274
STRIATED_MUSCLE_DEVELOPMENT	9126	3	293	20	0.00335736	CENPF,NRD1,MAPK12	0.0619013
REGULATION_OF_GENE_EXPRESSION_EPIGENETIC	9126	3	293	20	0.00335736	H2AFY,HMGA1,H2AFY2	0.0582601
RIBONUCLEOPROTEIN_COMPLEX_BIOGENESIS_AND_ASSEMBLY	9126	7	293	78	0.00342567	SRSF5,NOP58,NOP56,NOP14,SCAF11,FBL,POP4	0.0561429
REGULATION_OF_CELL_SHAPE	9126	2	293	11	0.00446228	CDC42EP1,CDC42EP4	0.0692828
HOMEOSTASIS_OF_NUMBER_OF_CELLS	9126	2	293	12	0.00580965	HCLS1,FOXO3	0.0856924
REGULATION_OF_CELL_MORPHOGENESIS	9126	2	293	12	0.00580965	CDC42EP1,CDC42EP4	0.0816118
BODY_FLUID_SECRETION	9126	1	293	4	0.00590535	COPA	0.0791854
CATION_TRANSPORT	9126	4	293	37	0.00618785	STIM1,CACNA2D1,KCNK1,ATP2A1	0.0793659
BIOPOLYMER_METABOLIC_PROCESS	9126	48	293	1076	0.0068334	DUSP22,POP4,WHSC1L1,ATG7,SMARCA5,ATG3,DDX17,HUS1,HCLS1,APOBEC3G,FOXO3,XPC,CDK11B,NOP58,VEZF1,HMGA1,B3GALT5,NOP56,GTF2I,NOP14,SRCAP,POLR2I,MAPK12,NFIC,MED14,ZNF143,DFFB,MAPKAPK2,PRPF6,PRPF8,CALR,TCF25,HNRNPA0,ATG12,FUT8,KAT7,SCAF11,INTS1,SNRNP40,RBM6,SMARCD2,GALNT6,FBL,SRSF5,RFC4,CDC40,ELP3,APEX1	0.0839939
EXTRACELLULAR_STRUCTURE_ORGANIZATION_AND_BIOGENESIS	9126	2	293	13	0.00737505	NRD1,MUC5AC	0.0870255
REGULATION_OF_TRANSCRIPTION_FROM_RNA_POLYMERASE_II_PROMOTER	9126	10	293	147	0.00764757	MED14,VEZF1,TCF25,ZNF143,SRCAP,FOXO3,SMARCD2,SMARCA5,ELP3,PRPF6	0.0867706
REGULATION_OF_RNA_METABOLIC_PROCESS	9126	15	293	254	0.00773474	MED14,VEZF1,ZNF143,SMARCD2,SMARCA5,HMGA1,PRPF6,CALR,TCF25,SRCAP,HCLS1,FOXO3,KAT7,ELP3,CDK11B	0.0845092
HEMOPOIESIS	9126	4	293	39	0.00775904	FOXO3,RAB3D,HCLS1,CD79A	0.081747
HEMOPOIETIC_OR_LYMPHOID_ORGAN_DEVELOPMENT	9126	4	293	40	0.00864015	FOXO3,RAB3D,HCLS1,CD79A	0.0878912
INSULIN_RECEPTOR_SIGNALING_PATHWAY	9126	2	293	14	0.00916619	BAIAP2,GAB1	0.0901342
SKELETAL_MUSCLE_DEVELOPMENT	9126	2	293	14	0.00916619	NRD1,MAPK12	0.0872266
POSITIVE_REGULATION_OF_PROTEIN_MODIFICATION_PROCESS	9126	2	293	14	0.00916619	ATG7,HCLS1	0.0845008
SYNAPSE_ORGANIZATION_AND_BIOGENESIS	9126	1	293	5	0.00963408	NRD1	0.0861229
REGULATION_OF_JAK_STAT_CASCADE	9126	1	293	5	0.00963408	HCLS1	0.0835898
TYROSINE_PHOSPHORYLATION_OF_STAT_PROTEIN	9126	1	293	5	0.00963408	HCLS1	0.0812016
IMMUNE_RESPONSE	9126	8	293	112	0.00979902	CD74,APOBEC3G,FTH1,RFX1,CD79A,CD97,IK,PSMB10	0.0802975
TRANSCRIPTION_FROM_RNA_POLYMERASE_II_PROMOTER	9126	14	293	239	0.010075	MED14,VEZF1,ZNF143,SMARCD2,SMARCA5,PRPF6,TCF25,GTF2I,SRCAP,POLR2I,FOXO3,ELP3,APEX1,NFIC	0.0803275
IMMUNE_SYSTEM_PROCESS	9126	11	293	174	0.0102139	CD74,RAB3D,HCLS1,APOBEC3G,FOXO3,FTH1,RFX1,CD79A,CD97,IK,PSMB10	0.079292
IMMUNE_SYSTEM_DEVELOPMENT	9126	4	293	42	0.0106053	FOXO3,RAB3D,HCLS1,CD79A	0.0802195
VIRAL_GENOME_REPLICATION	9126	2	293	15	0.0111893	CTBP2,APOBEC3G	0.0825214
REGULATION_OF_TRANSCRIPTIONDNA_DEPENDENT	9126	14	293	246	0.0128919	MED14,VEZF1,ZNF143,SMARCD2,SMARCA5,HMGA1,PRPF6,CALR,TCF25,SRCAP,HCLS1,FOXO3,KAT7,ELP3	0.092759
TRANSCRIPTION_INITIATION	9126	3	293	29	0.0131278	MED14,GTF2I,SMARCA5	0.0922069
POSITIVE_REGULATION_OF_TRANSPORT	9126	2	293	16	0.0134495	STIM1,TRIP6	0.0922695
ICOSANOID_METABOLIC_PROCESS	9126	2	293	16	0.0134495	CD74,CYP4F3	0.0901725
TRANSCRIPTION	9126	21	293	414	0.0138763	MED14,VEZF1,ZNF143,SMARCD2,SMARCA5,HMGA1,PRPF6,CALR,TCF25,GTF2I,SRCAP,POLR2I,HCLS1,APOBEC3G,FOXO3,KAT7,ELP3,APEX1,CENPF,IRF4,NFIC	0.090967
REGULATION_OF_PEPTIDYL_TYROSINE_PHOSPHORYLATION	9126	1	293	6	0.0141463	HCLS1	0.0907208
B_CELL_DIFFERENTIATION	9126	1	293	6	0.0141463	CD79A	0.0887906
NEUTRAL_AMINO_ACID_TRANSPORT	9126	1	293	6	0.0141463	SLC1A5	0.0869408
TRANSCRIPTION_FROM_RNA_POLYMERASE_III_PROMOTER	9126	1	293	6	0.0141463	ZNF143	0.0851665
TRANSCRIPTION_DNA_DEPENDENT	9126	18	293	346	0.0157268	MED14,VEZF1,ZNF143,SMARCD2,SMARCA5,HMGA1,PRPF6,CALR,TCF25,GTF2I,SRCAP,POLR2I,HCLS1,FOXO3,KAT7,ELP3,APEX1,NFIC	0.0927881
NEGATIVE_REGULATION_OF_TRANSFERASE_ACTIVITY	9126	2	293	17	0.0159502	DUSP22,RGS3	0.092261
NEGATIVE_REGULATION_OF_CATALYTIC_ACTIVITY	9126	3	293	31	0.0165446	DUSP22,NOSIP,RGS3	0.0938589
RNA_BIOSYNTHETIC_PROCESS	9126	18	293	348	0.0166156	MED14,VEZF1,ZNF143,SMARCD2,SMARCA5,HMGA1,PRPF6,CALR,TCF25,GTF2I,SRCAP,POLR2I,HCLS1,FOXO3,KAT7,ELP3,APEX1,NFIC	0.092483
REGULATION_OF_TRANSCRIPTION	9126	16	293	303	0.0179867	MED14,VEZF1,ZNF143,SMARCD2,SMARCA5,HMGA1,PRPF6,CALR,TCF25,SRCAP,HCLS1,FOXO3,KAT7,ELP3,CENPF,IRF4	0.0982604
DEFENSE_RESPONSE_TO_VIRUS	9126	1	293	7	0.0193882	APOBEC3G	0.103991
INTERLEUKIN_2_PRODUCTION	9126	1	293	7	0.0193882	IRF4	0.102134
PROTEIN_EXPORT_FROM_NUCLEUS	9126	1	293	7	0.0193882	CALR	0.100342
OLIGOSACCHARIDE_METABOLIC_PROCESS	9126	1	293	7	0.0193882	FUT8	0.0986123
STRIATED_MUSCLE_CONTRACTION_GO_0006941	9126	1	293	7	0.0193882	ATP2A1	0.0969409
POSITIVE_REGULATION_OF_CELL_MIGRATION	9126	1	293	7	0.0193882	TRIP6	0.0953252
POTASSIUM_ION_TRANSPORT	9126	1	293	7	0.0193882	KCNK1	0.0937625
POSITIVE_REGULATION_OF_PROTEIN_AMINO_ACID_PHOSPHORYLATION	9126	1	293	7	0.0193882	HCLS1	0.0922502
SPLICEOSOME_ASSEMBLY	9126	2	293	19	0.0216828	SRSF5,SCAF11	0.101531
REGULATION_OF_ANATOMICAL_STRUCTURE_MORPHOGENESIS	9126	2	293	19	0.0216828	CDC42EP1,CDC42EP4	0.0999443
CHROMATIN_ASSEMBLY_OR_DISASSEMBLY	9126	2	293	19	0.0216828	HMGA1,SMARCA5	0.0984067
REGULATION_OF_NUCLEOBASENUCLEOSIDENUCLEOTIDE_AND_NUCLEIC_ACID_METABOLIC_PROCESS	9126	17	293	337	0.023666	MED14,VEZF1,ZNF143,SMARCD2,SMARCA5,HMGA1,PRPF6,CALR,TCF25,SRCAP,HCLS1,FOXO3,KAT7,ELP3,CDK11B,CENPF,IRF4	0.10578
MACROMOLECULE_BIOSYNTHETIC_PROCESS	9126	12	293	219	0.0241561	RPL18,B3GALT5,RPL18A,FUT8,RPL27A,RPS6KB2,ATG7,RPL8,RPL4,RPL7A,GALNT6,IRF4	0.106359
PROTEIN_SECRETION	9126	2	293	20	0.0249167	PDIA4,DNAJC1	0.108095
POSITIVE_REGULATION_OF_TRANSCRIPTION_FROM_RNA_POLYMERASE_II_PROMOTER	9126	3	293	35	0.0249246	FOXO3,MED14,PRPF6	0.106562
REGULATION_OF_DEFENSE_RESPONSE	9126	1	293	8	0.0253086	APOBEC3G	0.106657
REGULATION_OF_MUSCLE_CONTRACTION	9126	1	293	8	0.0253086	ATP2A1	0.105155
NUCLEOSOME_ASSEMBLY	9126	1	293	8	0.0253086	SMARCA5	0.103695
POSITIVE_REGULATION_OF_CELLULAR_PROTEIN_METABOLIC_PROCESS	9126	3	293	36	0.0273535	ATG7,HCLS1,IRF4	0.110538
REGULATION_OF_GENE_EXPRESSION	9126	18	293	368	0.0278194	MED14,VEZF1,ZNF143,SMARCD2,SMARCA5,HMGA1,PRPF6,H2AFY2,H2AFY,CALR,TCF25,SRCAP,HCLS1,FOXO3,KAT7,ELP3,CENPF,IRF4	0.110901
MYELOID_CELL_DIFFERENTIATION	9126	2	293	21	0.0283955	FOXO3,HCLS1	0.111689
IMMUNE_EFFECTOR_PROCESS	9126	2	293	21	0.0283955	APOBEC3G,CD74	0.11022
MEMBRANE_FUSION	9126	2	293	21	0.0283955	ATG7,STAP1	0.108788
POSITIVE_REGULATION_OF_PROTEIN_METABOLIC_PROCESS	9126	3	293	37	0.0299191	ATG7,HCLS1,IRF4	0.113155
ESTABLISHMENT_OF_PROTEIN_LOCALIZATION	9126	8	293	136	0.0308644	DNAJC1,STAP1,NOP58,CALR,CD74,TRIP6,PDIA4,TOMM20	0.115253
TRNA_PROCESSING	9126	1	293	9	0.0318588	POP4	0.117479
DETECTION_OF_STIMULUS	9126	1	293	9	0.0318588	STIM1	0.116029
PROTEOGLYCAN_METABOLIC_PROCESS	9126	1	293	9	0.0318588	SGSH	0.114614
B_CELL_ACTIVATION	9126	1	293	9	0.0318588	CD79A	0.113233
DNA_FRAGMENTATION_DURING_APOPTOSIS	9126	1	293	9	0.0318588	DFFB	0.111885
REGULATION_OF_IMMUNE_EFFECTOR_PROCESS	9126	1	293	9	0.0318588	APOBEC3G	0.110569
CHROMOSOME_CONDENSATION	9126	1	293	9	0.0318588	DFFB	0.109283
REGULATION_OF_VIRAL_REPRODUCTION	9126	1	293	9	0.0318588	APOBEC3G	0.108027
CELL_PROJECTION_BIOGENESIS	9126	2	293	22	0.0321181	CDC42EP1,CDC42EP4	0.107668
AMINE_TRANSPORT	9126	2	293	22	0.0321181	SLC44A1,SLC1A5	0.106459
DNA_PACKAGING	9126	2	293	22	0.0321181	DFFB,SMARCA5	0.105276
PROTEIN_DNA_COMPLEX_ASSEMBLY	9126	3	293	38	0.0326222	MED14,GTF2I,SMARCA5	0.105753
TRANSLATION	9126	8	293	139	0.0348125	RPL18,RPS6KB2,RPL8,RPL4,RPL7A,RPL18A,RPL27A,IRF4	0.111627
VIRAL_INFECTIOUS_CYCLE	9126	2	293	23	0.0360824	APOBEC3G,CTBP2	0.114455
MAPKKK_CASCADE_GO_0000165	9126	4	293	58	0.0378524	MAPKAPK2,DUSP22,RGS3,CRKL	0.118792
ION_TRANSPORT	9126	4	293	58	0.0378524	STIM1,CACNA2D1,KCNK1,ATP2A1	0.117542
POSITIVE_REGULATION_OF_CELL_DIFFERENTIATION	9126	1	293	10	0.0389925	FOXO3	0.119821
MYOBLAST_DIFFERENTIATION	9126	1	293	10	0.0389925	MAPK12	0.118586
CELLULAR_PROTEIN_COMPLEX_DISASSEMBLY	9126	1	293	10	0.0389925	HMGA1	0.117375
REGULATION_OF_MYELOID_CELL_DIFFERENTIATION	9126	1	293	10	0.0389925	FOXO3	0.11619
INNATE_IMMUNE_RESPONSE	9126	1	293	10	0.0389925	APOBEC3G	0.115028
REGULATION_OF_PROTEIN_IMPORT_INTO_NUCLEUS	9126	1	293	10	0.0389925	TRIP6	0.113889
CELLULAR_COMPONENT_DISASSEMBLY	9126	2	293	24	0.040286	DFFB,HMGA1	0.116513
REGULATION_OF_PROTEIN_MODIFICATION_PROCESS	9126	2	293	24	0.040286	ATG7,HCLS1	0.115382
TRANSCRIPTION_INITIATION_FROM_RNA_POLYMERASE_II_PROMOTER	9126	2	293	24	0.040286	MED14,GTF2I	0.114273
POSITIVE_REGULATION_OF_CELLULAR_COMPONENT_ORGANIZATION_AND_BIOGENESIS	9126	2	293	25	0.0447256	CDC42EP1,CDC42EP4	0.125658
CELLULAR_DEFENSE_RESPONSE	9126	2	293	25	0.0447256	VEZF1,LSP1	0.124472
CHROMATIN_ASSEMBLY	9126	1	293	11	0.0466659	SMARCA5	0.128658
POSITIVE_REGULATION_OF_PHOSPHORYLATION	9126	1	293	11	0.0466659	HCLS1	0.127467
POSITIVE_REGULATION_OF_CYTOKINE_BIOSYNTHETIC_PROCESS	9126	1	293	11	0.0466659	IRF4	0.126298
MESODERM_DEVELOPMENT	9126	1	293	11	0.0466659	IKZF1	0.12515
ADAPTIVE_IMMUNE_RESPONSE_GO_0002460	9126	1	293	11	0.0466659	CD74	0.124022
PROTEIN_COMPLEX_DISASSEMBLY	9126	1	293	11	0.0466659	HMGA1	0.122915
MRNA_SPLICE_SITE_SELECTION	9126	1	293	11	0.0466659	SRSF5	0.121827
POSITIVE_REGULATION_OF_CELLULAR_METABOLIC_PROCESS	9126	7	293	125	0.0478038	MED14,HCLS1,FOXO3,ATG7,HMGA1,PRPF6,IRF4	0.123703
RNA_SPLICING	9126	5	293	83	0.0501665	SRSF5,SNRNP40,PRPF8,CDC40,SCAF11	0.128688
POSITIVE_REGULATION_OF_METABOLIC_PROCESS	9126	7	293	127	0.0516255	MED14,HCLS1,FOXO3,ATG7,HMGA1,PRPF6,IRF4	0.131289
PROTEIN_IMPORT	9126	3	293	44	0.0517567	NOP58,TOMM20,TRIP6	0.130498
POSITIVE_REGULATION_OF_TRANSCRIPTION	9126	5	293	84	0.0526379	FOXO3,MED14,HMGA1,PRPF6,IRF4	0.131595
PROTEIN_LOCALIZATION	9126	8	293	151	0.0540548	NOP58,CALR,CD74,PDIA4,TOMM20,DNAJC1,STAP1,TRIP6	0.134001
VIRAL_REPRODUCTIVE_PROCESS	9126	2	293	27	0.0542974	APOBEC3G,CTBP2	0.133481
CELL_STRUCTURE_DISASSEMBLY_DURING_APOPTOSIS	9126	1	293	12	0.0548372	DFFB	0.133694
MUSCLE_CELL_DIFFERENTIATION	9126	1	293	12	0.0548372	MAPK12	0.132598
FATTY_ACID_BIOSYNTHETIC_PROCESS	9126	1	293	12	0.0548372	CD74	0.13152
ADAPTIVE_IMMUNE_RESPONSE	9126	1	293	12	0.0548372	CD74	0.130459
MACROMOLECULAR_COMPLEX_DISASSEMBLY	9126	1	293	12	0.0548372	HMGA1	0.129416
ANDROGEN_RECEPTOR_SIGNALING_PATHWAY	9126	1	293	12	0.0548372	MED14	0.128389
REGULATION_OF_PROTEIN_SECRETION	9126	1	293	12	0.0548372	DNAJC1	0.127378
CELLULAR_CATION_HOMEOSTASIS	9126	3	293	46	0.0592426	FTL,CALR,FTH1	0.136536
POSITIVE_REGULATION_OF_NUCLEOBASENUCLEOSIDENUCLEOTIDE_AND_NUCLEIC_ACID_METABOLIC_PROCESS	9126	5	293	88	0.0632554	FOXO3,MED14,HMGA1,PRPF6,IRF4	0.144654
POSITIVE_REGULATION_OF_PHOSPHATE_METABOLIC_PROCESS	9126	1	293	13	0.0634667	HCLS1	0.14402
LYMPHOCYTE_DIFFERENTIATION	9126	1	293	13	0.0634667	CD79A	0.142921
APOPTOTIC_NUCLEAR_CHANGES	9126	1	293	13	0.0634667	DFFB	0.141838
DNA_DAMAGE_CHECKPOINT	9126	1	293	13	0.0634667	HUS1	0.140772
ESTABLISHMENT_AND_OR_MAINTENANCE_OF_CELL_POLARITY	9126	1	293	13	0.0634667	MAP7	0.139721
BASE_EXCISION_REPAIR	9126	1	293	13	0.0634667	APEX1	0.138686
MICROTUBULE_BASED_MOVEMENT	9126	1	293	13	0.0634667	KIF1B	0.137667
VIRAL_REPRODUCTION	9126	2	293	29	0.0647621	APOBEC3G,CTBP2	0.139451
MRNA_PROCESSING_GO_0006397	9126	4	293	68	0.0667997	SRSF5,CDK11B,SCAF11,HNRNPA0	0.142796
MUSCLE_DEVELOPMENT	9126	3	293	48	0.067273	NRD1,CENPF,MAPK12	0.142774
GLYCOPROTEIN_BIOSYNTHETIC_PROCESS	9126	3	293	48	0.067273	B3GALT5,FUT8,GALNT6	0.141754
CATION_HOMEOSTASIS	9126	3	293	48	0.067273	FTL,CALR,FTH1	0.140749
REGULATION_OF_BIOLOGICAL_QUALITY	9126	11	293	233	0.0721875	NOP58,CDC42EP1,CDC42EP4,FTL,CALR,CD59,HCLS1,FOXO3,FTH1,COPA,CDK11B	0.149967
POSITIVE_REGULATION_OF_TRANSLATION	9126	1	293	14	0.0725167	IRF4	0.149597
REGULATION_OF_PROTEIN_AMINO_ACID_PHOSPHORYLATION	9126	1	293	14	0.0725167	HCLS1	0.148559
DNA_INTEGRITY_CHECKPOINT	9126	1	293	14	0.0725167	HUS1	0.147534
REGULATION_OF_NUCLEOCYTOPLASMIC_TRANSPORT	9126	1	293	14	0.0725167	TRIP6	0.146524
ACTIVATION_OF_IMMUNE_RESPONSE	9126	1	293	14	0.0725167	CD79A	0.145527
PROTEIN_AMINO_ACID_LIPIDATION	9126	1	293	14	0.0725167	ATG7	0.144543
PEPTIDYL_TYROSINE_PHOSPHORYLATION	9126	1	293	14	0.0725167	HCLS1	0.143573
HISTONE_MODIFICATION	9126	1	293	14	0.0725167	WHSC1L1	0.142616
HUMORAL_IMMUNE_RESPONSE	9126	1	293	14	0.0725167	PSMB10	0.141672
REGULATION_OF_CELLULAR_METABOLIC_PROCESS	9126	19	293	445	0.0801426	MED14,ZNF143,ATG7,DNAJC1,SMARCA5,PRPF6,CALR,TCF25,HCLS1,FOXO3,KAT7,CDK11B,IRF4,VEZF1,SMARCD2,HMGA1,SRCAP,ELP3,CENPF	0.15554
PROTEIN_KINASE_CASCADE	9126	9	293	188	0.0808816	DUSP22,RGS3,HCLS1,MAPKAPK2,TRIP6,RHOA,RHOC,IRAK1,CRKL	0.155948
POSITIVE_REGULATION_OF_TRANSCRIPTIONDNA_DEPENDENT	9126	4	293	72	0.08106	FOXO3,MED14,HMGA1,PRPF6	0.155277
MAINTENANCE_OF_LOCALIZATION	9126	1	293	15	0.0819517	FTH1	0.155973
COVALENT_CHROMATIN_MODIFICATION	9126	1	293	15	0.0819517	WHSC1L1	0.154973
PROTEIN_AMINO_ACID_O_LINKED_GLYCOSYLATION	9126	1	293	15	0.0819517	GALNT6	0.153986
NUCLEOTIDE_EXCISION_REPAIR	9126	1	293	15	0.0819517	XPC	0.153011
PEPTIDYL_TYROSINE_MODIFICATION	9126	1	293	15	0.0819517	HCLS1	0.152049
REGULATION_OF_CYTOKINE_BIOSYNTHETIC_PROCESS	9126	1	293	15	0.0819517	IRF4	0.151098
CELL_CYCLE_CHECKPOINT_GO_0000075	9126	2	293	32	0.0820399	HUS1,XPC	0.150322
REGULATION_OF_MAP_KINASE_ACTIVITY	9126	2	293	32	0.0820399	DUSP22,RGS3	0.149394
RNA_SPLICINGVIA_TRANSESTERIFICATION_REACTIONS	9126	2	293	32	0.0820399	SRSF5,SCAF11	0.148477
PROTEIN_TRANSPORT	9126	6	293	117	0.0822014	STAP1,NOP58,CALR,CD74,TRIP6,TOMM20	0.147862
DEFENSE_RESPONSE	9126	7	293	142	0.0865088	VEZF1,ALOX5AP,LSP1,APOBEC3G,HLA-B,PTPRCAP,CD97	0.154667
PROTEIN_IMPORT_INTO_NUCLEUS	9126	2	293	33	0.0881968	NOP58,TRIP6	0.156735
POSITIVE_REGULATION_OF_RNA_METABOLIC_PROCESS	9126	4	293	74	0.088752	FOXO3,MED14,HMGA1,PRPF6	0.156777
REGULATION_OF_METABOLIC_PROCESS	9126	19	293	451	0.0888235	MED14,ZNF143,ATG7,DNAJC1,SMARCA5,PRPF6,CALR,TCF25,HCLS1,FOXO3,KAT7,CDK11B,IRF4,VEZF1,SMARCD2,HMGA1,SRCAP,ELP3,CENPF	0.15597
RAS_PROTEIN_SIGNAL_TRANSDUCTION	9126	3	293	53	0.0896557	RHOA,G3BP1,CRKL	0.1565
CELL_PROLIFERATION_GO_0008283	9126	12	293	268	0.0906919	MAGED1,DUSP22,NRD1,MAPRE2,GAB1,CD74,CRIP1,CTBP2,HCLS1,FTH1,CD79A,CDK11B	0.157377
JAK_STAT_CASCADE	9126	1	293	16	0.0917378	HCLS1	0.158261
NUCLEAR_ORGANIZATION_AND_BIOGENESIS	9126	1	293	16	0.0917378	DFFB	0.157341
CYTOKINE_METABOLIC_PROCESS	9126	1	293	16	0.0917378	IRF4	0.156431
ESTABLISHMENT_OF_ORGANELLE_LOCALIZATION	9126	1	293	16	0.0917378	CENPF	0.155532
EPIDERMAL_GROWTH_FACTOR_RECEPTOR_SIGNALING_PATHWAY	9126	1	293	16	0.0917378	GAB1	0.154644
LIPOPROTEIN_BIOSYNTHETIC_PROCESS	9126	1	293	16	0.0917378	ATG7	0.153765
REGULATION_OF_INTRACELLULAR_TRANSPORT	9126	1	293	16	0.0917378	TRIP6	0.152896
CYTOKINE_BIOSYNTHETIC_PROCESS	9126	1	293	16	0.0917378	IRF4	0.152037
ION_HOMEOSTASIS	9126	3	293	54	0.0945131	FTL,CALR,FTH1	0.155762
ESTABLISHMENT_AND_OR_MAINTENANCE_OF_CHROMATIN_ARCHITECTURE	9126	3	293	54	0.0945131	HMGA1,SMARCA5,WHSC1L1	0.154896
HOMEOSTATIC_PROCESS	9126	5	293	98	0.094917	FTL,CALR,HCLS1,FOXO3,FTH1	0.154699
MACROMOLECULE_LOCALIZATION	9126	8	293	170	0.0966588	NOP58,CALR,CD74,PDIA4,TOMM20,DNAJC1,STAP1,TRIP6	0.156672
MRNA_METABOLIC_PROCESS	9126	4	293	77	0.100974	SRSF5,CDK11B,SCAF11,HNRNPA0	0.162772
NUCLEAR_IMPORT	9126	2	293	35	0.101068	NOP58,TRIP6	0.162039
POSITIVE_REGULATION_OF_MULTICELLULAR_ORGANISMAL_PROCESS	9126	2	293	35	0.101068	ATP2A1,CD79A	0.161163
REGULATION_OF_RESPONSE_TO_STIMULUS	9126	2	293	35	0.101068	APOBEC3G,CD79A	0.160297
PROTEIN_AMINO_ACID_N_LINKED_GLYCOSYLATION	9126	1	293	17	0.101843	FUT8	0.160661
AXONOGENESIS	9126	1	293	17	0.101843	BAIAP2	0.159806
DNA_CATABOLIC_PROCESS	9126	1	293	17	0.101843	DFFB	0.158961
STEROID_HORMONE_RECEPTOR_SIGNALING_PATHWAY	9126	1	293	17	0.101843	MED14	0.158124
INTRACELLULAR_RECEPTOR_MEDIATED_SIGNALING_PATHWAY	9126	1	293	17	0.101843	MED14	0.157296
CHROMATIN_REMODELING	9126	1	293	18	0.112236	HMGA1	0.172446
POSITIVE_REGULATION_OF_IMMUNE_RESPONSE	9126	1	293	18	0.112236	CD79A	0.171553
TRNA_METABOLIC_PROCESS	9126	1	293	18	0.112236	POP4	0.170669
ACTIN_POLYMERIZATION_AND_OR_DEPOLYMERIZATION	9126	1	293	18	0.112236	WIPF1	0.169793
RESPONSE_TO_HORMONE_STIMULUS	9126	1	293	18	0.112236	HCLS1	0.168927
MONOVALENT_INORGANIC_CATION_TRANSPORT	9126	1	293	18	0.112236	KCNK1	0.16807
CHROMATIN_MODIFICATION	9126	2	293	37	0.114639	HMGA1,WHSC1L1	0.170801
GLYCOPROTEIN_METABOLIC_PROCESS	9126	3	293	59	0.120578	B3GALT5,FUT8,GALNT6	0.178746
REGULATION_OF_IMMUNE_SYSTEM_PROCESS	9126	2	293	38	0.121669	APOBEC3G,CD79A	0.179462
REGULATION_OF_SECRETION	9126	1	293	19	0.12289	DNAJC1	0.18036
AMINO_ACID_TRANSPORT	9126	1	293	19	0.12289	SLC1A5	0.179468
LIPOPROTEIN_METABOLIC_PROCESS	9126	1	293	19	0.12289	ATG7	0.178584
CELLULAR_CARBOHYDRATE_CATABOLIC_PROCESS	9126	1	293	19	0.12289	GUSB	0.177708
CARBOHYDRATE_CATABOLIC_PROCESS	9126	1	293	19	0.12289	GUSB	0.176841
REGULATION_OF_IMMUNE_RESPONSE	9126	1	293	19	0.12289	CD79A	0.175983
REGULATION_OF_BODY_FLUID_LEVELS	9126	2	293	39	0.128853	COPA,CD59	0.183631
CHROMOSOME_ORGANIZATION_AND_BIOGENESIS	9126	4	293	84	0.132522	DFFB,SMARCA5,HMGA1,WHSC1L1	0.187953
CELLULAR_MORPHOGENESIS_DURING_DIFFERENTIATION	9126	1	293	20	0.133776	BAIAP2	0.188822
LEUKOCYTE_DIFFERENTIATION	9126	1	293	20	0.133776	CD79A	0.187923
GROWTH	9126	2	293	40	0.136183	NOP58,CDK11B	0.190398
REGULATION_OF_TRANSPORT	9126	2	293	40	0.136183	STIM1,TRIP6	0.1895
I_KAPPAB_KINASE_NF_KAPPAB_CASCADE	9126	4	293	85	0.137356	TRIP6,RHOA,RHOC,IRAK1	0.190235
CELLULAR_HOMEOSTASIS	9126	3	293	62	0.137544	FTL,CALR,FTH1	0.189605
BIOSYNTHETIC_PROCESS	9126	13	293	317	0.141391	RPL18,RPS6KB2,ATG7,RPL8,RPL7A,RPL4,GALNT6,B3GALT5,CD74,RPL18A,FUT8,RPL27A,IRF4	0.194002
INTRACELLULAR_PROTEIN_TRANSPORT	9126	5	293	110	0.142139	STAP1,NOP58,CALR,CD74,TRIP6	0.194125
ONE_CARBON_COMPOUND_METABOLIC_PROCESS	9126	1	293	21	0.144868	WHSC1L1	0.196941
REGULATION_OF_CELL_MIGRATION	9126	1	293	21	0.144868	TRIP6	0.196037
ACTIVATION_OF_PROTEIN_KINASE_ACTIVITY	9126	1	293	21	0.144868	IRAK1	0.195142
NUCLEAR_TRANSPORT	9126	3	293	65	0.155408	NOP58,CALR,TRIP6	0.208388
NUCLEOCYTOPLASMIC_TRANSPORT	9126	3	293	65	0.155408	NOP58,CALR,TRIP6	0.207445
REGULATION_OF_CELL_DIFFERENTIATION	9126	1	293	22	0.156143	FOXO3	0.207488
DNA_DAMAGE_RESPONSESIGNAL_TRANSDUCTION	9126	1	293	22	0.156143	HUS1	0.206557
CYTOSKELETON_DEPENDENT_INTRACELLULAR_TRANSPORT	9126	1	293	22	0.156143	KIF1B	0.205635
SYNAPTIC_TRANSMISSION	9126	2	293	44	0.166829	QPRT,KIF1B	0.218731
CHROMOSOME_SEGREGATION	9126	1	293	23	0.167578	CENPF	0.218741
ORGANELLE_LOCALIZATION	9126	1	293	23	0.167578	CENPF	0.217777
CARBOHYDRATE_BIOSYNTHETIC_PROCESS	9126	1	293	23	0.167578	FUT8	0.216822
MACROMOLECULAR_COMPLEX_ASSEMBLY	9126	9	293	220	0.170196	SRSF5,MED14,CD74,GTF2I,WIPF1,SMARCA5,IRAK1,HMGA1,SCAF11	0.219248
SMALL_GTPASE_MEDIATED_SIGNAL_TRANSDUCTION	9126	3	293	68	0.174085	RHOA,G3BP1,CRKL	0.223284
NEURITE_DEVELOPMENT	9126	1	293	24	0.17915	BAIAP2	0.228784
PROTEIN_UBIQUITINATION	9126	1	293	24	0.17915	ATG3	0.227798
POSITIVE_REGULATION_OF_BIOLOGICAL_PROCESS	9126	16	293	416	0.182857	MED14,CDC42EP1,CDC42EP4,TIA1,ATG7,STIM1,TRIP6,RHOA,RHOC,HMGA1,PRPF6,ATP2A1,HCLS1,FOXO3,CD79A,IRF4	0.231514
RESPONSE_TO_VIRUS	9126	1	293	25	0.190839	APOBEC3G	0.240587
POSITIVE_REGULATION_OF_RESPONSE_TO_STIMULUS	9126	1	293	25	0.190839	CD79A	0.239563
REGULATION_OF_PHOSPHORYLATION	9126	1	293	25	0.190839	HCLS1	0.238548
DIGESTION	9126	1	293	25	0.190839	COPA	0.237542
CELLULAR_BIOSYNTHETIC_PROCESS	9126	9	293	227	0.194363	RPL18,CD74,RPL18A,RPL27A,RPS6KB2,RPL8,RPL7A,RPL4,IRF4	0.240912
RESPONSE_TO_ENDOGENOUS_STIMULUS	9126	5	293	122	0.198128	HUS1,HCLS1,MAPK12,XPC,APEX1	0.244552
FATTY_ACID_METABOLIC_PROCESS	9126	2	293	48	0.199255	CD74,CYP4F3	0.244917
ANATOMICAL_STRUCTURE_DEVELOPMENT	9126	18	293	479	0.199487	BAIAP2,NRD1,AVIL,IKZF1,RAB3D,HCLS1,FOXO3,GREM1,CD79A,CDC42EP1,CDC42EP4,MAP7,PES1,NCL,FBN2,LAMA3,MAPK12,CENPF	0.244185
REGULATION_OF_DNA_BINDING	9126	1	293	26	0.202625	APEX1	0.247002
ORGANIC_ACID_TRANSPORT	9126	1	293	26	0.202625	SLC1A5	0.245986
NUCLEAR_EXPORT	9126	1	293	26	0.202625	CALR	0.244977
PROTEIN_MODIFICATION_BY_SMALL_PROTEIN_CONJUGATION	9126	1	293	26	0.202625	ATG3	0.243977
ANGIOGENESIS	9126	1	293	26	0.202625	NCL	0.242986
CARBOXYLIC_ACID_TRANSPORT	9126	1	293	26	0.202625	SLC1A5	0.242002
CELLULAR_COMPONENT_ASSEMBLY	9126	9	293	231	0.208819	SRSF5,MED14,CD74,GTF2I,WIPF1,SMARCA5,IRAK1,HMGA1,SCAF11	0.248393
CHEMICAL_HOMEOSTASIS	9126	3	293	74	0.213527	FTL,CALR,FTH1	0.252974
REGULATION_OF_MULTICELLULAR_ORGANISMAL_PROCESS	9126	3	293	74	0.213527	APOBEC3G,ATP2A1,CD79A	0.251962
REGULATION_OF_CELL_ADHESION	9126	1	293	27	0.214492	CYTH1	0.252092
REGULATION_OF_CELLULAR_PROTEIN_METABOLIC_PROCESS	9126	4	293	101	0.223973	ATG7,DNAJC1,HCLS1,IRF4	0.26219
RESPONSE_TO_DNA_DAMAGE_STIMULUS	9126	4	293	101	0.223973	HUS1,XPC,APEX1,MAPK12	0.261154
TRANSMISSION_OF_NERVE_IMPULSE	9126	2	293	51	0.224477	QPRT,KIF1B	0.260711
REGULATION_OF_CELL_GROWTH	9126	1	293	28	0.22642	CDK11B	0.261937
TRANSMEMBRANE_RECEPTOR_PROTEIN_TYROSINE_KINASE_SIGNALING_PATHWAY	9126	2	293	52	0.233021	GAB1,BAIAP2	0.26852
NEURON_DEVELOPMENT	9126	1	293	29	0.238395	BAIAP2	0.273644
DNA_REPAIR	9126	3	293	79	0.248092	HUS1,XPC,APEX1	0.283671
NEGATIVE_REGULATION_OF_CELL_PROLIFERATION	9126	3	293	79	0.248092	MAGED1,FTH1,CTBP2	0.282576
PROTEIN_OLIGOMERIZATION	9126	1	293	30	0.2504	IRAK1	0.284108
POSITIVE_REGULATION_OF_IMMUNE_SYSTEM_PROCESS	9126	1	293	30	0.2504	CD79A	0.28302
NEGATIVE_REGULATION_OF_TRANSCRIPTION_FROM_RNA_POLYMERASE_II_PROMOTER	9126	1	293	30	0.2504	TCF25	0.281939
LYMPHOCYTE_ACTIVATION	9126	1	293	30	0.2504	CD79A	0.280867
CELL_DEVELOPMENT	9126	13	293	355	0.250904	MAGED1,DUSP22,TIA1,BAIAP2,DFFB,NRD1,TXNDC5,CALR,CD74,ATG12,RAB3D,MAPK12,FOXO3	0.280366
PROTEIN_TARGETING	9126	3	293	80	0.25515	NOP58,CALR,TRIP6	0.284035
REGULATION_OF_PROTEIN_METABOLIC_PROCESS	9126	4	293	107	0.259982	ATG7,DNAJC1,HCLS1,IRF4	0.288326
ANATOMICAL_STRUCTURE_MORPHOGENESIS	9126	7	293	189	0.261862	CDC42EP1,CDC42EP4,MAP7,PES1,BAIAP2,NCL,FBN2	0.289323
NEGATIVE_REGULATION_OF_CELLULAR_PROTEIN_METABOLIC_PROCESS	9126	1	293	31	0.262423	DNAJC1	0.288861
JNK_CASCADE	9126	1	293	31	0.262423	CRKL	0.287787
ANATOMICAL_STRUCTURE_FORMATION	9126	1	293	31	0.262423	NCL	0.286721
VASCULATURE_DEVELOPMENT	9126	1	293	31	0.262423	NCL	0.285663
UBIQUITIN_CYCLE	9126	1	293	31	0.262423	ATG3	0.284613
CELL_MIGRATION	9126	2	293	56	0.267714	NRD1,TRIP6	0.289288
NEUROLOGICAL_SYSTEM_PROCESS	9126	4	293	109	0.272283	QPRT,EFEMP1,KIF1B,RDH10	0.293152
ESTABLISHMENT_OF_LOCALIZATION	9126	19	293	539	0.282025	DNAJC1,STAP1,STIM1,SLC1A5,KIF1B,CALR,CD74,ATP2A1,COPA,NOP58,KCNK1,PDIA4,SLC44A1,CACNA2D1,TRIP6,SEC23B,TOMM20,CYTH1,CENPF	0.302536
REGULATION_OF_SIGNAL_TRANSDUCTION	9126	5	293	138	0.282872	RGS3,HCLS1,RHOA,RHOC,RGS14	0.302346
POSITIVE_REGULATION_OF_SIGNAL_TRANSDUCTION	9126	3	293	84	0.283757	RHOA,RHOC,HCLS1	0.302196
REGULATION_OF_PROTEIN_KINASE_ACTIVITY	9126	3	293	84	0.283757	DUSP22,RGS3,IRAK1	0.301109
POSITIVE_REGULATION_OF_CELLULAR_PROCESS	9126	14	293	394	0.284352	MED14,CDC42EP1,CDC42EP4,ATG7,TIA1,STIM1,TRIP6,RHOA,RHOC,HMGA1,PRPF6,HCLS1,FOXO3,IRF4	0.300659
INTRACELLULAR_SIGNALING_CASCADE	9126	14	293	394	0.284352	MED14,DUSP22,RGS3,GUCY1A3,DFFB,MAPKAPK2,TRIP6,RHOA,RHOC,HUS1,HCLS1,IRAK1,G3BP1,CRKL	0.299585
DNA_METABOLIC_PROCESS	9126	6	293	166	0.284692	RFC4,HUS1,KAT7,DFFB,XPC,APEX1	0.298876
SENSORY_PERCEPTION	9126	2	293	59	0.294111	EFEMP1,RDH10	0.30767
ORGAN_DEVELOPMENT	9126	10	293	282	0.296678	NRD1,NCL,IKZF1,LAMA3,RAB3D,HCLS1,MAPK12,FOXO3,CD79A,CENPF	0.309258
ORGANELLE_ORGANIZATION_AND_BIOGENESIS	9126	13	293	369	0.297833	NOP58,MAP7,POP4,WIPF1,WHSC1L1,DFFB,SMARCA5,RHOA,HMGA1,KIF1B,FBL,NOP56,NOP14	0.309368
REGULATION_OF_KINASE_ACTIVITY	9126	3	293	86	0.298242	DUSP22,RGS3,IRAK1	0.308706
SYSTEM_PROCESS	9126	7	293	197	0.29908	GUCY1A3,EFEMP1,KIF1B,RDH10,ATP2A1,QPRT,COPA	0.308492
PROTEIN_RNA_COMPLEX_ASSEMBLY	9126	2	293	60	0.302952	SRSF5,SCAF11	0.311397
REGULATION_OF_TRANSFERASE_ACTIVITY	9126	3	293	88	0.312814	DUSP22,RGS3,IRAK1	0.320417
CARBOHYDRATE_METABOLIC_PROCESS	9126	4	293	116	0.316191	TFF1,GUSB,SGSH,FUT8	0.322756
CELL_CELL_SIGNALING	9126	4	293	117	0.322546	IK,KIF1B,QPRT,CD97	0.328107
SIGNAL_TRANSDUCTION	9126	28	293	829	0.340344	DUSP22,RGS3,BAIAP2,MAPRE2,HUS1,CD74,CD59,HCLS1,GUCY1A3,RPS6KB2,RHOA,RHOC,GAB1,GTF2I,MAPK12,CRKL,MED14,RAP2A,CLIC2,STAP1,DFFB,MAPKAPK2,CD79A,IRAK1,G3BP1,TRIP6,INPP1,RGS14	0.345022
PROTEIN_COMPLEX_ASSEMBLY	9126	4	293	124	0.367331	CD74,IRAK1,HMGA1,WIPF1	0.371105
ESTABLISHMENT_OF_CELLULAR_LOCALIZATION	9126	9	293	272	0.376234	NOP58,CALR,CD74,PDIA4,DNAJC1,STAP1,TRIP6,KIF1B,CENPF	0.378802
REGULATION_OF_DEVELOPMENTAL_PROCESS	9126	9	293	275	0.389287	MAGED1,CDC42EP1,CDC42EP4,TIA1,TXNDC5,CALR,CD74,FOXO3,CENPF	0.390611
SYSTEM_DEVELOPMENT	9126	13	293	395	0.390557	BAIAP2,NRD1,AVIL,IKZF1,RAB3D,HCLS1,FOXO3,GREM1,CD79A,NCL,LAMA3,MAPK12,CENPF	0.390557

## Sheet: TNT2
Symbol	Total	interestGenesInTerm	interestGenes	TermGenesInTotal	Pvalue	interestGenesInTermList	FDRPval
RNA_SPLICING	9126	11	304	83	1.74761e-05	SNRPD1,SNRPD2,SRSF6,SRRM1,SNRPA1,DDX39A,SF3B4,USP39,SNRNP70,SF3A2,SFPQ	0.00410688
SPLICEOSOME_ASSEMBLY	9126	5	304	19	2.44522e-05	SNRPD1,SNRPD2,SF3A2,SRSF6,USP39	0.00287314
PROTEIN_RNA_COMPLEX_ASSEMBLY	9126	9	304	60	2.49472e-05	SNRPD1,EIF5A,SNRPD2,SRSF6,EIF3B,EIF3G,USP39,SF3A2,EIF4B	0.0019542
CIRCADIAN_RHYTHM	9126	2	304	3	3.66121e-05	PTGDS,HEBP1	0.00215096
RIBONUCLEOPROTEIN_COMPLEX_BIOGENESIS_AND_ASSEMBLY	9126	10	304	78	4.96779e-05	SNRPD1,EIF5A,SNRPD2,SRSF6,DKC1,EIF3B,EIF3G,USP39,SF3A2,EIF4B	0.00233486
RNA_PROCESSING	9126	15	304	157	6.55353e-05	RBM3,SNRPD1,SNRPD2,SRSF6,INTS4,SRRM1,SNRPA1,DDX39A,PABPC1,DKC1,SF3B4,USP39,SNRNP70,SF3A2,SFPQ	0.0025668
RNA_SPLICINGVIA_TRANSESTERIFICATION_REACTIONS	9126	6	304	32	6.976e-05	SNRPD1,SNRPD2,SRSF6,USP39,SF3A2,DDX39A	0.00234194
DIGESTION	9126	5	304	25	0.000134788	APOA4,TFF3,MUC2,MEP1A,FABP2	0.00395939
CELLULAR_BIOSYNTHETIC_PROCESS	9126	18	304	227	0.000200641	SULT1A2,MRPL52,RPS19,EIF4A3,PTGDS,CMPK1,NACA,RPL38,RPL31,RPL26,RPL28,RPL21,EIF5A,EIF3B,EIF3G,EIF4B,HSP90AB1,HSP90AA1	0.00523895
TRANSLATION	9126	13	304	139	0.000211602	EIF5A,MRPL52,RPS19,EIF3B,EIF3G,EIF4B,EIF4A3,NACA,RPL38,RPL31,RPL26,RPL28,RPL21	0.00497264
PROTEIN_FOLDING	9126	7	304	54	0.000378498	BAG5,HSP90AA1,CCT6A,CLPX,TTC1,HSPE1,AHSA1	0.00808609
MRNA_PROCESSING_GO_0006397	9126	8	304	68	0.000392426	SNRPD1,SNRPD2,SRSF6,DDX39A,USP39,PABPC1,SF3A2,SFPQ	0.00768501
MRNA_METABOLIC_PROCESS	9126	8	304	77	0.000988902	SNRPD1,SNRPD2,SRSF6,DDX39A,USP39,PABPC1,SF3A2,SFPQ	0.0178763
PHOTORECEPTOR_CELL_MAINTENANCE	9126	1	304	2	0.00110612	USH1C	0.018567
BIOSYNTHETIC_PROCESS	9126	20	304	317	0.0020654	RPS19,EIF4A3,CMPK1,NACA,RPL38,RPL31,RPL26,RPL28,RPL21,SULT1A2,MRPL52,GCNT3,PTGDS,EIF5A,EIF3B,EIF3G,EIF4B,HSP90AB1,HSP90AA1,SCP2	0.032358
RHYTHMIC_PROCESS	9126	2	304	9	0.00264777	PTGDS,HEBP1	0.0388891
NITROGEN_COMPOUND_BIOSYNTHETIC_PROCESS	9126	3	304	19	0.00314819	HSP90AB1,SULT1A2,HSP90AA1	0.0435191
REGIONALIZATION	9126	1	304	3	0.00324514	TRIM14	0.0423671
RESPONSE_TO_STEROID_HORMONE_STIMULUS	9126	1	304	3	0.00324514	KRT19	0.0401373
INNATE_IMMUNE_RESPONSE	9126	2	304	10	0.00368984	APOA4,DMBT1	0.0433556
MRNA_SPLICE_SITE_SELECTION	9126	2	304	11	0.00494942	SF3A2,SRSF6	0.0553864
RESPONSE_TO_DRUG	9126	2	304	11	0.00494942	TOP1,MVP	0.0528689
TRANSLATIONAL_INITIATION	9126	4	304	34	0.00499366	EIF5A,EIF3B,EIF3G,EIF4B	0.0510222
CELL_STRUCTURE_DISASSEMBLY_DURING_APOPTOSIS	9126	2	304	12	0.00643808	DFFA,CASP3	0.0630395
MACROMOLECULE_BIOSYNTHETIC_PROCESS	9126	14	304	219	0.00644357	MRPL52,RPS19,GCNT3,EIF4A3,NACA,RPL38,RPL31,RPL26,RPL28,RPL21,EIF5A,EIF3B,EIF3G,EIF4B	0.0605696
NUCLEOBASENUCLEOSIDENUCLEOTIDE_AND_NUCLEIC_ACID_TRANSPORT	9126	3	304	24	0.0075725	EIF5A,SLC28A2,DDX39A	0.0684438
APOPTOTIC_NUCLEAR_CHANGES	9126	2	304	13	0.00816546	DFFA,CASP3	0.0710698
REGULATION_OF_ANGIOGENESIS	9126	2	304	14	0.0101395	HTATIP2,SERPINF1	0.0850993
POSITIVE_REGULATION_OF_CYTOKINE_SECRETION	9126	1	304	5	0.0103469	PYCARD	0.0838459
REGULATION_OF_JAK_STAT_CASCADE	9126	1	304	5	0.0103469	HGS	0.081051
MALE_GONAD_DEVELOPMENT	9126	1	304	5	0.0103469	CSDE1	0.0784364
REGULATION_OF_TRANSLATIONAL_INITIATION	9126	3	304	27	0.0115672	EIF5A,EIF3G,EIF4B	0.0849463
NUCLEOBASENUCLEOSIDENUCLEOTIDE_AND_NUCLEIC_ACID_METABOLIC_PROCESS	9126	37	304	787	0.0123926	GDA,PABPC1,HTATIP2,CMPK1,SF3B4,USP39,SF3A2,SFPQ,SNRPD1,SNRPD2,DFFA,PNP,PTMA,TMF1,DKC1,ZMIZ2,PYCARD,THRAP3,XRCC5,INTS4,SLC28A2,RUVBL1,SNRNP70,RBM3,SNRPA1,DDX39A,POLD4,BCLAF1,SRSF6,SUB1,ABCE1,POLR2G,NASP,SRRM1,SAP18,ELP2,TPMT	0.0882503
NUCLEAR_ORGANIZATION_AND_BIOGENESIS	9126	2	304	16	0.0148511	CASP3,DFFA	0.102647
VIRAL_REPRODUCTION	9126	3	304	29	0.0148624	CALCOCO2,EIF5A,ACE2	0.0997902
INTERLEUKIN_1_SECRETION	9126	1	304	6	0.0151808	PYCARD	0.0990966
B_CELL_DIFFERENTIATION	9126	1	304	6	0.0151808	TPD52	0.0964183
POSITIVE_REGULATION_OF_PROTEIN_SECRETION	9126	1	304	6	0.0151808	PYCARD	0.093881
CHROMATIN_REMODELING	9126	2	304	18	0.020606	RBBP4,NASP	0.124164
RNA_EXPORT_FROM_NUCLEUS	9126	2	304	18	0.020606	EIF5A,DDX39A	0.12106
NEGATIVE_REGULATION_OF_ANGIOGENESIS	9126	1	304	7	0.0207893	SERPINF1	0.119158
EPITHELIAL_CELL_DIFFERENTIATION	9126	1	304	7	0.0207893	DMBT1	0.116321
SUPEROXIDE_METABOLIC_PROCESS	9126	1	304	7	0.0207893	APOA4	0.113616
FEEDING_BEHAVIOR	9126	1	304	7	0.0207893	GCG	0.111034
PROTEIN_EXPORT_FROM_NUCLEUS	9126	1	304	7	0.0207893	EIF5A	0.108566
REGULATION_OF_CATABOLIC_PROCESS	9126	1	304	7	0.0207893	HGS	0.106206
TRIACYLGLYCEROL_METABOLIC_PROCESS	9126	1	304	7	0.0207893	DGAT1	0.103946
CELLULAR_COMPONENT_ASSEMBLY	9126	13	304	231	0.0223033	SRSF6,KRT19,VIL1,USP39,SF3A2,SNRPD1,EIF5A,SNRPD2,APOA4,EIF3B,EIF3G,EIF4B,THRAP3	0.109193
REGULATION_OF_CYTOKINE_SECRETION	9126	1	304	8	0.0271158	PYCARD	0.130045
FOCAL_ADHESION_FORMATION	9126	1	304	8	0.0271158	ACTN3	0.127444
PYRIMIDINE_NUCLEOTIDE_METABOLIC_PROCESS	9126	1	304	8	0.0271158	CMPK1	0.124945
CELL_MATURATION	9126	1	304	8	0.0271158	KRT19	0.122543
MACROMOLECULAR_COMPLEX_ASSEMBLY	9126	12	304	220	0.0323586	SRSF6,VIL1,USP39,SF3A2,SNRPD1,EIF5A,SNRPD2,APOA4,EIF3B,EIF3G,EIF4B,THRAP3	0.143477
RNA_METABOLIC_PROCESS	9126	25	304	535	0.0334052	PABPC1,HTATIP2,SF3B4,USP39,SF3A2,SFPQ,SNRPD1,SNRPD2,TMF1,DKC1,ZMIZ2,THRAP3,INTS4,RUVBL1,SNRNP70,RBM3,SNRPA1,DDX39A,SRSF6,SUB1,ABCE1,POLR2G,SRRM1,SAP18,ELP2	0.145375
DEVELOPMENTAL_MATURATION	9126	1	304	9	0.0341067	KRT19	0.145729
B_CELL_ACTIVATION	9126	1	304	9	0.0341067	TPD52	0.143126
CALCIUM_INDEPENDENT_CELL_CELL_ADHESION	9126	1	304	9	0.0341067	CLDN3	0.140615
DEVELOPMENT_OF_PRIMARY_SEXUAL_CHARACTERISTICS	9126	1	304	9	0.0341067	CSDE1	0.138191
REGULATION_OF_ACTIN_POLYMERIZATION_AND_OR_DEPOLYMERIZATION	9126	1	304	9	0.0341067	LIMA1	0.135849
DNA_FRAGMENTATION_DURING_APOPTOSIS	9126	1	304	9	0.0341067	DFFA	0.133584
VIRAL_INFECTIOUS_CYCLE	9126	2	304	23	0.0395997	EIF5A,ACE2	0.152556
REGULATION_OF_TRANSLATION	9126	4	304	57	0.0405822	EIF5A,EIF4A3,EIF3G,EIF4B	0.15382
PATTERN_SPECIFICATION_PROCESS	9126	1	304	10	0.0417109	TRIM14	0.155588
MYOBLAST_DIFFERENTIATION	9126	1	304	10	0.0417109	KRT19	0.153157
GLUCOSE_CATABOLIC_PROCESS	9126	1	304	10	0.0417109	ALDOB	0.150801
NEGATIVE_REGULATION_OF_CYTOSKELETON_ORGANIZATION_AND_BIOGENESIS	9126	1	304	10	0.0417109	LIMA1	0.148516
REGULATION_OF_ACTIN_FILAMENT_LENGTH	9126	1	304	10	0.0417109	LIMA1	0.146299
MORPHOGENESIS_OF_AN_EPITHELIUM	9126	1	304	10	0.0417109	DMBT1	0.144148
RNA_3END_PROCESSING	9126	1	304	10	0.0417109	PABPC1	0.142059
AMINE_BIOSYNTHETIC_PROCESS	9126	1	304	10	0.0417109	SULT1A2	0.140029
REGULATION_OF_CELLULAR_COMPONENT_SIZE	9126	1	304	10	0.0417109	LIMA1	0.138057
REGULATION_OF_NEUROGENESIS	9126	1	304	10	0.0417109	SERPINF1	0.13614
DNA_MODIFICATION	9126	1	304	10	0.0417109	PNP	0.134275
POSITIVE_REGULATION_OF_SECRETION	9126	1	304	10	0.0417109	PYCARD	0.13246
CYTOKINE_SECRETION	9126	1	304	10	0.0417109	PYCARD	0.130694
CELLULAR_COMPONENT_DISASSEMBLY	9126	2	304	24	0.044175	CASP3,DFFA	0.136594
G2_M_TRANSITION_OF_MITOTIC_CELL_CYCLE	9126	1	304	11	0.0498801	USH1C	0.152231
ACTIVATION_OF_NF_KAPPAB_TRANSCRIPTION_FACTOR	9126	1	304	11	0.0498801	PYCARD	0.15028
LIPID_HOMEOSTASIS	9126	1	304	11	0.0498801	APOA4	0.148377
BONE_REMODELING	9126	1	304	11	0.0498801	OSTF1	0.146523
REGULATION_OF_BLOOD_PRESSURE	9126	1	304	11	0.0498801	CHGA	0.144714
CYTOKINE_AND_CHEMOKINE_MEDIATED_SIGNALING_PATHWAY	9126	1	304	11	0.0498801	PYCARD	0.142949
ACTIN_FILAMENT_BUNDLE_FORMATION	9126	1	304	11	0.0498801	LIMA1	0.141227
NUCLEAR_EXPORT	9126	2	304	26	0.0540735	EIF5A,DDX39A	0.151277
ANGIOGENESIS	9126	2	304	26	0.0540735	HTATIP2,SERPINF1	0.149497
NEGATIVE_REGULATION_OF_DEVELOPMENTAL_PROCESS	9126	7	304	124	0.0548659	KRT18,SERPINF1,MAPK8,HTATIP2,DFFA,CASP3,SH3GLB1	0.149924
NEGATIVE_REGULATION_OF_APOPTOSIS	9126	6	304	103	0.0558717	DFFA,KRT18,MAPK8,HTATIP2,CASP3,SH3GLB1	0.150918
NEGATIVE_REGULATION_OF_PROGRAMMED_CELL_DEATH	9126	6	304	103	0.0558717	DFFA,KRT18,MAPK8,HTATIP2,CASP3,SH3GLB1	0.149203
REPRODUCTION	9126	6	304	103	0.0558717	BYSL,RUVBL1,CSDE1,BRD2,EIF5A,ACE2	0.147526
MUSCLE_CELL_DIFFERENTIATION	9126	1	304	12	0.0585685	KRT19	0.152929
FATTY_ACID_BIOSYNTHETIC_PROCESS	9126	1	304	12	0.0585685	PTGDS	0.151248
POSITIVE_REGULATION_OF_TRANSCRIPTION_FACTOR_ACTIVITY	9126	1	304	12	0.0585685	PYCARD	0.149604
HOMEOSTASIS_OF_NUMBER_OF_CELLS	9126	1	304	12	0.0585685	RPS19	0.147996
RIBONUCLEOTIDE_METABOLIC_PROCESS	9126	1	304	12	0.0585685	CMPK1	0.146421
DEFENSE_RESPONSE_TO_BACTERIUM	9126	1	304	12	0.0585685	DMBT1	0.14488
ANDROGEN_RECEPTOR_SIGNALING_PATHWAY	9126	1	304	12	0.0585685	THRAP3	0.143371
TISSUE_REMODELING	9126	1	304	12	0.0585685	OSTF1	0.141893
REGULATION_OF_PROTEIN_SECRETION	9126	1	304	12	0.0585685	PYCARD	0.140445
STEROID_BIOSYNTHETIC_PROCESS	9126	1	304	12	0.0585685	SCP2	0.139026
VIRAL_REPRODUCTIVE_PROCESS	9126	2	304	27	0.0593868	EIF5A,ACE2	0.139559
NUCLEAR_TRANSPORT	9126	4	304	65	0.0648306	HTATIP2,EIF5A,DDX39A,HNRNPA1	0.150844
NUCLEOCYTOPLASMIC_TRANSPORT	9126	4	304	65	0.0648306	HTATIP2,EIF5A,DDX39A,HNRNPA1	0.149365
REGULATION_OF_PROTEIN_METABOLIC_PROCESS	9126	6	304	107	0.0658881	EIF5A,EIF3G,EIF4B,HGS,LIMA1,EIF4A3	0.150327
LYMPHOCYTE_DIFFERENTIATION	9126	1	304	13	0.0677327	TPD52	0.15305
NUCLEOTIDE_BIOSYNTHETIC_PROCESS	9126	1	304	13	0.0677327	CMPK1	0.151592
NEGATIVE_REGULATION_OF_TRANSLATION	9126	1	304	13	0.0677327	EIF4A3	0.150162
REPRODUCTIVE_PROCESS	9126	4	304	68	0.0756303	EIF5A,BYSL,CSDE1,ACE2	0.166104
POSITIVE_REGULATION_OF_TRANSLATION	9126	1	304	14	0.0773315	EIF5A	0.168268
POST_GOLGI_VESICLE_MEDIATED_TRANSPORT	9126	1	304	14	0.0773315	KRT18	0.166724
CARBOHYDRATE_TRANSPORT	9126	1	304	14	0.0773315	SLC5A1	0.165208
RESPONSE_TO_BACTERIUM	9126	1	304	14	0.0773315	DMBT1	0.16372
RESPONSE_TO_TEMPERATURE_STIMULUS	9126	1	304	14	0.0773315	ACOT11	0.162258
OXYGEN_AND_REACTIVE_OXYGEN_SPECIES_METABOLIC_PROCESS	9126	1	304	14	0.0773315	APOA4	0.160822
SKELETAL_MUSCLE_DEVELOPMENT	9126	1	304	14	0.0773315	KRT19	0.159412
HUMORAL_IMMUNE_RESPONSE	9126	1	304	14	0.0773315	DMBT1	0.158025
POSITIVE_REGULATION_OF_DNA_BINDING	9126	1	304	14	0.0773315	PYCARD	0.156663
RESPONSE_TO_BIOTIC_STIMULUS	9126	4	304	69	0.0794341	HSPE1,ABCE1,TOR1B,DMBT1	0.159547
NEGATIVE_REGULATION_OF_CELLULAR_PROTEIN_METABOLIC_PROCESS	9126	2	304	31	0.0829294	LIMA1,EIF4A3	0.165156
ANATOMICAL_STRUCTURE_FORMATION	9126	2	304	31	0.0829294	HTATIP2,SERPINF1	0.163768
VASCULATURE_DEVELOPMENT	9126	2	304	31	0.0829294	HTATIP2,SERPINF1	0.162403
NITROGEN_COMPOUND_METABOLIC_PROCESS	9126	6	304	114	0.0858688	SULT1A2,ASS1,HSP90AB1,PEPD,HSP90AA1,SLC3A1	0.16677
VIRAL_GENOME_REPLICATION	9126	1	304	15	0.0873262	EIF5A	0.16821
POSITIVE_REGULATION_OF_BINDING	9126	1	304	15	0.0873262	PYCARD	0.166843
RRNA_PROCESSING	9126	1	304	15	0.0873262	DKC1	0.165497
INTERACTION_WITH_HOST	9126	1	304	15	0.0873262	ACE2	0.164173
PROTEIN_AMINO_ACID_O_LINKED_GLYCOSYLATION	9126	1	304	15	0.0873262	GCNT3	0.16287
RESPONSE_TO_UV	9126	1	304	15	0.0873262	MAPK8	0.161588
RESPONSE_TO_HYPOXIA	9126	1	304	15	0.0873262	CLDN3	0.160325
NEGATIVE_REGULATION_OF_PROTEIN_METABOLIC_PROCESS	9126	2	304	32	0.0893544	LIMA1,EIF4A3	0.162777
JAK_STAT_CASCADE	9126	1	304	16	0.0976798	HGS	0.176575
NEGATIVE_REGULATION_OF_CELLULAR_BIOSYNTHETIC_PROCESS	9126	1	304	16	0.0976798	EIF4A3	0.175227
ICOSANOID_METABOLIC_PROCESS	9126	1	304	16	0.0976798	PTGDS	0.1739
RRNA_METABOLIC_PROCESS	9126	1	304	16	0.0976798	DKC1	0.172592
DNA_CATABOLIC_PROCESS	9126	1	304	17	0.108357	DFFA	0.19003
STEROID_HORMONE_RECEPTOR_SIGNALING_PATHWAY	9126	1	304	17	0.108357	THRAP3	0.188622
INTRACELLULAR_RECEPTOR_MEDIATED_SIGNALING_PATHWAY	9126	1	304	17	0.108357	THRAP3	0.187235
NEGATIVE_REGULATION_OF_BIOSYNTHETIC_PROCESS	9126	1	304	17	0.108357	EIF4A3	0.185869
NUCLEAR_IMPORT	9126	2	304	35	0.109808	HTATIP2,HNRNPA1	0.186992
POSITIVE_REGULATION_OF_TRANSCRIPTION_FROM_RNA_POLYMERASE_II_PROMOTER	9126	2	304	35	0.109808	ZMIZ2,THRAP3	0.185647
REGULATION_OF_METABOLIC_PROCESS	9126	19	304	451	0.116629	PABPC1,HTATIP2,EIF4A3,TMF1,EIF5A,EIF3G,EIF4B,ZMIZ2,PYCARD,THRAP3,HGS,LIMA1,RUVBL1,BCLAF1,SUB1,SAP18,HSP90AB1,ELP2,HSP90AA1	0.19577
GAMETE_GENERATION	9126	2	304	36	0.116993	RUVBL1,BRD2	0.194989
RESPONSE_TO_OXIDATIVE_STRESS	9126	2	304	36	0.116993	APOA4,OXSR1	0.193616
REGULATION_OF_TRANSCRIPTION_FROM_RNA_POLYMERASE_II_PROMOTER	9126	7	304	147	0.1175	SUB1,HTATIP2,RUVBL1,SAP18,ELP2,ZMIZ2,THRAP3	0.193095
ACTIN_POLYMERIZATION_AND_OR_DEPOLYMERIZATION	9126	1	304	18	0.119326	LIMA1	0.194734
RIBOSOME_BIOGENESIS_AND_ASSEMBLY	9126	1	304	18	0.119326	DKC1	0.193391
RESPONSE_TO_HORMONE_STIMULUS	9126	1	304	18	0.119326	KRT19	0.192066
REGULATION_OF_CELLULAR_PROTEIN_METABOLIC_PROCESS	9126	5	304	101	0.120384	EIF5A,EIF3G,EIF4B,LIMA1,EIF4A3	0.19245
NEGATIVE_REGULATION_OF_CELL_PROLIFERATION	9126	4	304	79	0.122842	EIF2AK2,HGS,RBBP4,GPNMB	0.195053
CHROMATIN_MODIFICATION	9126	2	304	37	0.12435	RBBP4,NASP	0.196122
RESPONSE_TO_CHEMICAL_STIMULUS	9126	8	304	175	0.129996	KRT19,ABAT,OXSR1,APOA4,TOP1,MVP,HSPE1,TOR1B	0.20366
REGULATION_OF_SECRETION	9126	1	304	19	0.130555	PYCARD	0.203182
AMINO_ACID_TRANSPORT	9126	1	304	19	0.130555	SLC3A1	0.201846
LIPOPROTEIN_METABOLIC_PROCESS	9126	1	304	19	0.130555	APOA4	0.200526
CELLULAR_CARBOHYDRATE_CATABOLIC_PROCESS	9126	1	304	19	0.130555	ALDOB	0.199224
CARBOHYDRATE_CATABOLIC_PROCESS	9126	1	304	19	0.130555	ALDOB	0.197939
RESPONSE_TO_ORGANIC_SUBSTANCE	9126	1	304	19	0.130555	ABAT	0.19667
BEHAVIOR	9126	3	304	59	0.132919	ABAT,PTGDS,GCG	0.198956
HEMOPOIESIS	9126	2	304	39	0.139542	TPD52,RPS19	0.207547
FEMALE_PREGNANCY	9126	1	304	20	0.142015	BYSL	0.209897
STRIATED_MUSCLE_DEVELOPMENT	9126	1	304	20	0.142015	KRT19	0.208585
RESPONSE_TO_EXTRACELLULAR_STIMULUS	9126	1	304	20	0.142015	RPS19	0.207289
LIPID_TRANSPORT	9126	1	304	20	0.142015	APOA4	0.20601
LEUKOCYTE_DIFFERENTIATION	9126	1	304	20	0.142015	TPD52	0.204746
REGULATION_OF_TRANSCRIPTION_FACTOR_ACTIVITY	9126	1	304	20	0.142015	PYCARD	0.203498
PROTEIN_SECRETION	9126	1	304	20	0.142015	PYCARD	0.202264
MITOCHONDRIAL_TRANSPORT	9126	1	304	20	0.142015	HSP90AA1	0.201046
HEMOPOIETIC_OR_LYMPHOID_ORGAN_DEVELOPMENT	9126	2	304	40	0.147363	TPD52,RPS19	0.207367
ALCOHOL_METABOLIC_PROCESS	9126	3	304	62	0.151241	ALDOB,ADH6,ADH4	0.211558
ACTIN_FILAMENT_ORGANIZATION	9126	1	304	21	0.153678	LIMA1	0.213695
GLUCOSE_METABOLIC_PROCESS	9126	1	304	21	0.153678	ALDOB	0.212438
ONE_CARBON_COMPOUND_METABOLIC_PROCESS	9126	1	304	21	0.153678	PCMT1	0.211195
RESPONSE_TO_LIGHT_STIMULUS	9126	1	304	21	0.153678	MAPK8	0.209967
MYELOID_CELL_DIFFERENTIATION	9126	1	304	21	0.153678	RPS19	0.208754
RNA_CATABOLIC_PROCESS	9126	1	304	21	0.153678	ABCE1	0.207554
POSITIVE_REGULATION_OF_DEVELOPMENTAL_PROCESS	9126	6	304	133	0.155302	SERPINF1,HTATIP2,EIF5A,CASP3,BCLAF1,PYCARD	0.208549
MULTI_ORGANISM_PROCESS	9126	4	304	86	0.158546	BYSL,ABCE1,ACE2,DMBT1	0.211695
REGULATION_OF_CELLULAR_METABOLIC_PROCESS	9126	18	304	445	0.159101	PABPC1,HTATIP2,EIF4A3,TMF1,EIF5A,EIF3G,EIF4B,ZMIZ2,PYCARD,THRAP3,LIMA1,RUVBL1,BCLAF1,SUB1,SAP18,HSP90AB1,ELP2,HSP90AA1	0.211236
IMMUNE_SYSTEM_DEVELOPMENT	9126	2	304	42	0.163413	TPD52,RPS19	0.215742
RESPONSE_TO_OTHER_ORGANISM	9126	2	304	42	0.163413	ABCE1,DMBT1	0.214537
APOPTOTIC_PROGRAM	9126	2	304	42	0.163413	CASP3,DFFA	0.213345
NEGATIVE_REGULATION_OF_SIGNAL_TRANSDUCTION	9126	1	304	22	0.165518	HGS	0.214899
AMINE_TRANSPORT	9126	1	304	22	0.165518	SLC3A1	0.213718
SEXUAL_REPRODUCTION	9126	2	304	43	0.171627	RUVBL1,BRD2	0.220395
NEGATIVE_REGULATION_OF_GROWTH	9126	1	304	23	0.17751	CDHR2	0.226712
DNA_RECOMBINATION	9126	1	304	23	0.17751	XRCC5	0.225486
CELLULAR_PROTEIN_METABOLIC_PROCESS	9126	30	304	784	0.179377	MAPK8,PARP4,CCT6A,EIF4A3,TTC1,CASP3,OXSR1,EIF5A,CLPX,EIF3B,EIF3G,EIF4B,RPS19,LIMA1,PEPD,NACA,RPL38,RPL31,RPL26,RPL28,RPL21,APOA4,HSPE1,MRPL52,GCNT3,AHSA1,BAG5,PCMT1,KALRN,HSP90AA1	0.226633
NEGATIVE_REGULATION_OF_BIOLOGICAL_PROCESS	9126	15	304	374	0.182756	SERPINF1,MAPK8,EIF2AK2,CDHR2,HGS,LIMA1,HTATIP2,EIF4A3,DFFA,CASP3,BCLAF1,GPNMB,KRT18,RBBP4,SH3GLB1	0.229666
LIPID_CATABOLIC_PROCESS	9126	1	304	24	0.189632	APOA4	0.23704
TRANSCRIPTION_INITIATION_FROM_RNA_POLYMERASE_II_PROMOTER	9126	1	304	24	0.189632	THRAP3	0.235786
DNA_REPLICATION	9126	3	304	68	0.19048	POLD4,DKC1,NASP	0.235594
CELLULAR_MACROMOLECULE_METABOLIC_PROCESS	9126	30	304	795	0.200551	MAPK8,PARP4,CCT6A,EIF4A3,TTC1,CASP3,OXSR1,EIF5A,CLPX,EIF3B,EIF3G,EIF4B,RPS19,LIMA1,PEPD,NACA,RPL38,RPL31,RPL26,RPL28,RPL21,APOA4,HSPE1,MRPL52,GCNT3,AHSA1,BAG5,PCMT1,KALRN,HSP90AA1	0.246751
RESPONSE_TO_VIRUS	9126	1	304	25	0.201861	ABCE1	0.247069
POSITIVE_REGULATION_OF_CELLULAR_COMPONENT_ORGANIZATION_AND_BIOGENESIS	9126	1	304	25	0.201861	EIF5A	0.245789
EMBRYONIC_DEVELOPMENT	9126	1	304	25	0.201861	NASP	0.244522
ORGAN_MORPHOGENESIS	9126	3	304	70	0.204221	SERPINF1,FABP1,HTATIP2	0.246113
NEGATIVE_REGULATION_OF_CELLULAR_PROCESS	9126	14	304	357	0.211247	MAPK8,EIF2AK2,CDHR2,HGS,LIMA1,HTATIP2,EIF4A3,DFFA,CASP3,BCLAF1,GPNMB,KRT18,RBBP4,SH3GLB1	0.253281
REGULATION_OF_DNA_BINDING	9126	1	304	26	0.214176	PYCARD	0.255489
ORGANIC_ACID_TRANSPORT	9126	1	304	26	0.214176	SLC3A1	0.254199
CARBOXYLIC_ACID_TRANSPORT	9126	1	304	26	0.214176	SLC3A1	0.252922
NEGATIVE_REGULATION_OF_CELLULAR_COMPONENT_ORGANIZATION_AND_BIOGENESIS	9126	1	304	26	0.214176	LIMA1	0.251657
REGULATION_OF_CYTOSKELETON_ORGANIZATION_AND_BIOGENESIS	9126	1	304	26	0.214176	LIMA1	0.250405
CELL_CELL_ADHESION	9126	2	304	48	0.214269	CLDN3,APOA4	0.249273
ACTIN_FILAMENT_BASED_PROCESS	9126	4	304	97	0.22181	KRT19,LIMA1,VIL1,FLNB	0.256776
REGULATION_OF_APOPTOSIS	9126	9	304	228	0.229602	KRT18,MAPK8,HTATIP2,EIF5A,DFFA,CASP3,BCLAF1,SH3GLB1,PYCARD	0.264493
REGULATION_OF_PROGRAMMED_CELL_DEATH	9126	9	304	228	0.229602	KRT18,MAPK8,HTATIP2,EIF5A,DFFA,CASP3,BCLAF1,SH3GLB1,PYCARD	0.263202
POSITIVE_REGULATION_OF_CELLULAR_METABOLIC_PROCESS	9126	5	304	125	0.237665	EIF5A,HSP90AB1,HSP90AA1,ZMIZ2,THRAP3	0.271123
PROTEIN_METABOLIC_PROCESS	9126	32	304	870	0.238273	MAPK8,PARP4,CCT6A,EIF4A3,TTC1,CASP3,OXSR1,VIL1,EIF5A,CLPX,EIF3B,EIF3G,EIF4B,RPS19,HGS,LIMA1,PEPD,NACA,RPL38,RPL31,RPL26,RPL28,RPL21,APOA4,HSPE1,MRPL52,GCNT3,AHSA1,BAG5,PCMT1,KALRN,HSP90AA1	0.270504
CELL_MATRIX_ADHESION	9126	1	304	28	0.238992	ACTN3	0.270015
REGULATION_OF_CELL_GROWTH	9126	1	304	28	0.238992	CDHR2	0.268723
REGULATION_OF_CELLULAR_COMPONENT_ORGANIZATION_AND_BIOGENESIS	9126	4	304	100	0.240267	EIF5A,EIF3G,EIF4B,LIMA1	0.26887
RESPONSE_TO_ABIOTIC_STIMULUS	9126	2	304	51	0.240843	ACOT11,MAPK8	0.268237
REGULATION_OF_GENE_EXPRESSION	9126	14	304	368	0.245538	HTATIP2,EIF4A3,RUVBL1,TMF1,BCLAF1,SUB1,EIF5A,EIF3G,SAP18,EIF4B,ELP2,ZMIZ2,PYCARD,THRAP3	0.272176
POSITIVE_REGULATION_OF_METABOLIC_PROCESS	9126	5	304	127	0.248744	EIF5A,HSP90AB1,HSP90AA1,ZMIZ2,THRAP3	0.274436
TRANSCRIPTION_INITIATION	9126	1	304	29	0.251457	THRAP3	0.276133
CELL_SUBSTRATE_ADHESION	9126	1	304	29	0.251457	ACTN3	0.274848
LIPID_METABOLIC_PROCESS	9126	8	304	209	0.262026	PTGDS,MTTP,APOA4,ACOX1,APOBR,ACOT7,DGAT1,SCP2	0.285074
LYMPHOCYTE_ACTIVATION	9126	1	304	30	0.263939	TPD52	0.285832
NUCLEOTIDE_METABOLIC_PROCESS	9126	1	304	30	0.263939	CMPK1	0.284521
ESTABLISHMENT_AND_OR_MAINTENANCE_OF_CHROMATIN_ARCHITECTURE	9126	2	304	54	0.267923	RBBP4,NASP	0.287497
TRANSCRIPTION_FROM_RNA_POLYMERASE_II_PROMOTER	9126	9	304	239	0.274603	HTATIP2,RUVBL1,TMF1,SUB1,POLR2G,SAP18,ELP2,ZMIZ2,THRAP3	0.293326
CELL_PROLIFERATION_GO_0008283	9126	10	304	268	0.281295	SERPINF1,EIF2AK2,HGS,DKC1,GPNMB,GCG,PDZK1,RBBP4,NASP,EIF5A	0.299115
MACROMOLECULE_CATABOLIC_PROCESS	9126	4	304	107	0.284777	DFFA,ALDOB,HGS,ABCE1	0.301454
ANATOMICAL_STRUCTURE_MORPHOGENESIS	9126	7	304	189	0.294784	TPD52,KRT18,SERPINF1,LIMA1,HTATIP2,FABP1,DMBT1	0.310647
CHROMOSOME_ORGANIZATION_AND_BIOGENESIS	9126	3	304	84	0.306615	DKC1,RBBP4,NASP	0.321672
REGULATION_OF_DEVELOPMENTAL_PROCESS	9126	10	304	275	0.309828	SERPINF1,MAPK8,HTATIP2,DFFA,CASP3,BCLAF1,KRT18,EIF5A,SH3GLB1,PYCARD	0.323598
GLYCOPROTEIN_METABOLIC_PROCESS	9126	2	304	59	0.313704	APOA4,GCNT3	0.326197
LIPID_BIOSYNTHETIC_PROCESS	9126	2	304	59	0.313704	PTGDS,SCP2	0.32476
SENSORY_PERCEPTION	9126	2	304	59	0.313704	USH1C,OAT	0.323335
DNA_METABOLIC_PROCESS	9126	6	304	166	0.316607	XRCC5,NASP,DFFA,PNP,POLD4,DKC1	0.324902
ACTIN_CYTOSKELETON_ORGANIZATION_AND_BIOGENESIS	9126	3	304	88	0.337005	KRT19,LIMA1,FLNB	0.344332
REGULATION_OF_RNA_METABOLIC_PROCESS	9126	9	304	254	0.339696	PABPC1,HTATIP2,RUVBL1,TMF1,SUB1,SAP18,ELP2,ZMIZ2,THRAP3	0.345578
CATABOLIC_PROCESS	9126	6	304	175	0.365523	ALDOB,HGS,ABCE1,CES2,APOA4,DFFA	0.370249
BIOPOLYMER_METABOLIC_PROCESS	9126	37	304	1076	0.3748	PARP4,HTATIP2,SF3B4,USP39,SF3A2,SNRPD1,SNRPD2,TMF1,OXSR1,ZMIZ2,THRAP3,HGS,POLD4,POLR2G,PCMT1,KALRN,SAP18,MAPK8,PABPC1,SFPQ,DFFA,PNP,DKC1,XRCC5,INTS4,RUVBL1,SNRNP70,RBM3,SNRPA1,DDX39A,SRSF6,GCNT3,SUB1,ABCE1,NASP,SRRM1,ELP2	0.378017
CELL_DEVELOPMENT	9126	12	304	355	0.403243	SERPINF1,MAPK8,PARP4,HTATIP2,DFFA,CASP3,BCLAF1,KRT19,KRT18,EIF5A,SH3GLB1,PYCARD	0.404966
ESTABLISHMENT_OF_LOCALIZATION	9126	18	304	539	0.43319	HTATIP2,SLC3A1,TPD52,KRT18,HNRNPA1,PTGDS,EIF5A,SLC5A1,PYCARD,CLCA1,RPS19,SLC28A2,APOA4,DDX39A,SEC23A,ABCD4,KALRN,HSP90AA1	0.43319

## Sheet: TNT3
Symbol	Total	interestGenesInTerm	interestGenes	TermGenesInTotal	Pvalue	interestGenesInTermList	FDRPval
RESPONSE_TO_STEROID_HORMONE_STIMULUS	9126	1	64	3	0.000144596	GSTM3	0.0199543
FEMALE_GAMETE_GENERATION	9126	1	64	4	0.000287883	DYNLL1	0.0198639
AMINO_ACID_CATABOLIC_PROCESS	9126	2	64	21	0.000399805	GCSH,BCKDHB	0.018391
AMINE_CATABOLIC_PROCESS	9126	2	64	22	0.000460622	GCSH,BCKDHB	0.0158914
MONOCARBOXYLIC_ACID_TRANSPORT	9126	1	64	5	0.000477633	AKR1C1	0.0131827
EPITHELIAL_TO_MESENCHYMAL_TRANSITION	9126	1	64	5	0.000477633	CTNNB1	0.0109856
NITROGEN_COMPOUND_CATABOLIC_PROCESS	9126	2	64	24	0.000599362	GCSH,BCKDHB	0.011816
DIGESTION	9126	2	64	25	0.000677695	TFF2,AKR1C1	0.0116902
PERIPHERAL_NERVOUS_SYSTEM_DEVELOPMENT	9126	1	64	6	0.000713209	GSTM3	0.0109359
AGING	9126	1	64	7	0.000993978	LIMS1	0.0137169
BILE_ACID_METABOLIC_PROCESS	9126	1	64	7	0.000993978	AKR1C1	0.0124699
NOTCH_SIGNALING_PATHWAY	9126	1	64	7	0.000993978	ADAM10	0.0114307
MYELOID_LEUKOCYTE_DIFFERENTIATION	9126	1	64	8	0.00131931	CDC42	0.014005
CYTOSKELETON_ORGANIZATION_AND_BIOGENESIS	9126	5	64	175	0.00136238	NUBP1,DYNLL1,RHOT1,DSTN,CDC42	0.0134292
N_TERMINAL_PROTEIN_AMINO_ACID_MODIFICATION	9126	1	64	10	0.00210122	METAP1	0.0193312
COFACTOR_CATABOLIC_PROCESS	9126	1	64	10	0.00210122	SDHC	0.018123
PIGMENT_BIOSYNTHETIC_PROCESS	9126	1	64	10	0.00210122	AP3D1	0.017057
LIPID_HOMEOSTASIS	9126	1	64	11	0.00255657	AKR1C1	0.0196004
PIGMENT_METABOLIC_PROCESS	9126	1	64	11	0.00255657	AP3D1	0.0185688
CARBOXYLIC_ACID_METABOLIC_PROCESS	9126	4	64	139	0.00282957	GCSH,AKR1C1,MIF,BCKDHB	0.019524
ORGANIC_ACID_METABOLIC_PROCESS	9126	4	64	141	0.00300987	GCSH,AKR1C1,MIF,BCKDHB	0.0197792
FATTY_ACID_BIOSYNTHETIC_PROCESS	9126	1	64	12	0.00305405	MIF	0.0191572
REGULATION_OF_CELL_MORPHOGENESIS	9126	1	64	12	0.00305405	CDC42	0.0183243
ACTIN_CYTOSKELETON_ORGANIZATION_AND_BIOGENESIS	9126	3	64	88	0.00330183	DSTN,CDC42,DYNLL1	0.0189855
ELECTRON_TRANSPORT_GO_0006118	9126	2	64	44	0.00354954	AKR1C1,SDHC	0.0195935
ESTABLISHMENT_AND_OR_MAINTENANCE_OF_CELL_POLARITY	9126	1	64	13	0.00359306	CDC42	0.0190708
MICROTUBULE_BASED_MOVEMENT	9126	1	64	13	0.00359306	RHOT1	0.0183645
AEROBIC_RESPIRATION	9126	1	64	14	0.00417301	SDHC	0.020567
NEGATIVE_REGULATION_OF_CELL_ADHESION	9126	1	64	14	0.00417301	ADAM10	0.0198578
ACTIN_FILAMENT_BASED_PROCESS	9126	3	64	97	0.00468135	DSTN,CDC42,DYNLL1	0.0215342
ICOSANOID_METABOLIC_PROCESS	9126	1	64	16	0.00545343	MIF	0.0242766
SECONDARY_METABOLIC_PROCESS	9126	1	64	17	0.00615275	AP3D1	0.0265337
CELLULAR_RESPIRATION	9126	1	64	17	0.00615275	SDHC	0.0257297
CELLULAR_CATABOLIC_PROCESS	9126	4	64	169	0.00648848	GCSH,AUH,BCKDHB,SDHC	0.0263356
ACTIN_POLYMERIZATION_AND_OR_DEPOLYMERIZATION	9126	1	64	18	0.00689072	DSTN	0.0271691
PROTEIN_HOMOOLIGOMERIZATION	9126	1	64	18	0.00689072	AKR1C1	0.0264144
RESPONSE_TO_HORMONE_STIMULUS	9126	1	64	18	0.00689072	GSTM3	0.0257005
CATABOLIC_PROCESS	9126	4	64	175	0.00749727	GCSH,AUH,BCKDHB,SDHC	0.0272269
REGULATION_OF_ANATOMICAL_STRUCTURE_MORPHOGENESIS	9126	1	64	19	0.00766678	CDC42	0.0271286
LEUKOCYTE_DIFFERENTIATION	9126	1	64	20	0.00848037	CDC42	0.0292573
MYELOID_CELL_DIFFERENTIATION	9126	1	64	21	0.00933096	CDC42	0.0314066
RNA_CATABOLIC_PROCESS	9126	1	64	21	0.00933096	AUH	0.0306589
MONOCARBOXYLIC_ACID_METABOLIC_PROCESS	9126	2	64	63	0.00968551	AKR1C1,MIF	0.0310837
AMINO_ACID_METABOLIC_PROCESS	9126	2	64	64	0.0101117	GCSH,BCKDHB	0.031714
CELLULAR_PROTEIN_COMPLEX_ASSEMBLY	9126	1	64	22	0.010218	NUBP1	0.0313352
CELL_PROJECTION_BIOGENESIS	9126	1	64	22	0.010218	CDC42	0.030654
AMINE_TRANSPORT	9126	1	64	22	0.010218	SLC44A2	0.0300018
CYTOSKELETON_DEPENDENT_INTRACELLULAR_TRANSPORT	9126	1	64	22	0.010218	RHOT1	0.0293767
PROTEIN_COMPLEX_ASSEMBLY	9126	3	64	124	0.0110168	CDC42,NUBP1,AKR1C1	0.0310268
POSITIVE_REGULATION_OF_CELLULAR_COMPONENT_ORGANIZATION_AND_BIOGENESIS	9126	1	64	25	0.0130924	CDC42	0.0361351
EMBRYONIC_DEVELOPMENT	9126	1	64	25	0.0130924	ADAM10	0.0354266
CELLULAR_DEFENSE_RESPONSE	9126	1	64	25	0.0130924	CD5L	0.0347453
ORGANIC_ACID_TRANSPORT	9126	1	64	26	0.01412	AKR1C1	0.0367652
CARBOXYLIC_ACID_TRANSPORT	9126	1	64	26	0.01412	AKR1C1	0.0360843
NEGATIVE_REGULATION_OF_CELLULAR_COMPONENT_ORGANIZATION_AND_BIOGENESIS	9126	1	64	26	0.01412	CDC42	0.0354283
REGULATION_OF_CELL_ADHESION	9126	1	64	27	0.0151813	ADAM10	0.037411
ENERGY_DERIVATION_BY_OXIDATION_OF_ORGANIC_COMPOUNDS	9126	1	64	27	0.0151813	SDHC	0.0367547
AMINO_ACID_AND_DERIVATIVE_METABOLIC_PROCESS	9126	2	64	78	0.0172303	GCSH,BCKDHB	0.0409962
COENZYME_METABOLIC_PROCESS	9126	1	64	29	0.0174034	SDHC	0.0407062
PROTEIN_OLIGOMERIZATION	9126	1	64	30	0.0185631	AKR1C1	0.0426952
NEGATIVE_REGULATION_OF_PROTEIN_METABOLIC_PROCESS	9126	1	64	32	0.0209776	CDC42	0.0474576
GENERATION_OF_PRECURSOR_METABOLITES_AND_ENERGY	9126	2	64	89	0.0243661	AKR1C1,SDHC	0.0542343
GAMETE_GENERATION	9126	1	64	36	0.0261729	DYNLL1	0.0573311
RESPONSE_TO_OXIDATIVE_STRESS	9126	1	64	36	0.0261729	TXNRD2	0.0564353
PROTEIN_AMINO_ACID_DEPHOSPHORYLATION	9126	1	64	36	0.0261729	PPP2CA	0.055567
HEMOPOIESIS	9126	1	64	39	0.030375	CDC42	0.0635115
PEPTIDYL_AMINO_ACID_MODIFICATION	9126	1	64	39	0.030375	METAP1	0.0625635
HOMEOSTATIC_PROCESS	9126	2	64	98	0.0312244	RHOT1,AKR1C1	0.0633672
HEMOPOIETIC_OR_LYMPHOID_ORGAN_DEVELOPMENT	9126	1	64	40	0.0318316	CDC42	0.0636631
RESPONSE_TO_CHEMICAL_STIMULUS	9126	3	64	175	0.0340818	GSTM3,NDRG1,TXNRD2	0.0671898
AMINE_METABOLIC_PROCESS	9126	2	64	102	0.0345656	GCSH,BCKDHB	0.0671839
COFACTOR_METABOLIC_PROCESS	9126	1	64	42	0.0348256	SDHC	0.0667491
IMMUNE_SYSTEM_DEVELOPMENT	9126	1	64	42	0.0348256	CDC42	0.0658347
SEXUAL_REPRODUCTION	9126	1	64	43	0.0363623	DYNLL1	0.0678107
DEPHOSPHORYLATION	9126	1	64	43	0.0363623	PPP2CA	0.0669066
CELL_DEVELOPMENT	9126	5	64	355	0.0374988	CTNNB1,PPP2CA,MIF,GSTM3,RHOT1	0.0680899
REGULATION_OF_PROTEIN_METABOLIC_PROCESS	9126	2	64	107	0.0389931	METAP1,CDC42	0.0698838
STEROID_METABOLIC_PROCESS	9126	1	64	45	0.0395127	AKR1C1	0.0699071
ORGANELLE_ORGANIZATION_AND_BIOGENESIS	9126	5	64	369	0.0439424	NUBP1,DYNLL1,CDC42,RHOT1,DSTN	0.0767602
FATTY_ACID_METABOLIC_PROCESS	9126	1	64	48	0.0444249	MIF	0.0766329
NITROGEN_COMPOUND_METABOLIC_PROCESS	9126	2	64	114	0.045654	GCSH,BCKDHB	0.0777809
LIPID_METABOLIC_PROCESS	9126	3	64	209	0.0585989	MIF,ACAD8,AKR1C1	0.0986176
REGULATION_OF_TRANSLATION	9126	1	64	57	0.060402	METAP1	0.100427
LIPID_BIOSYNTHETIC_PROCESS	9126	1	64	59	0.0641853	MIF	0.105447
POSITIVE_REGULATION_OF_DEVELOPMENTAL_PROCESS	9126	2	64	133	0.0663567	PPP2CA,CDC42	0.107732
MACROMOLECULAR_COMPLEX_ASSEMBLY	9126	3	64	220	0.0681252	NUBP1,CDC42,AKR1C1	0.109317
CELLULAR_HOMEOSTASIS	9126	1	64	62	0.0700061	RHOT1	0.111044
CELL_SURFACE_RECEPTOR_LINKED_SIGNAL_TRANSDUCTION_GO_0007166	9126	3	64	227	0.074584	GNB2,ADAM10,MIF	0.116961
CELLULAR_BIOSYNTHETIC_PROCESS	9126	3	64	227	0.074584	MIF,AP3D1,METAP1	0.115647
CELLULAR_COMPONENT_ASSEMBLY	9126	3	64	231	0.0784109	NUBP1,CDC42,AKR1C1	0.12023
POSITIVE_REGULATION_OF_I_KAPPAB_KINASE_NF_KAPPAB_CASCADE	9126	1	64	67	0.0800729	SLC44A2	0.121429
MICROTUBULE_BASED_PROCESS	9126	1	64	71	0.0884308	RHOT1	0.132646
REGULATION_OF_I_KAPPAB_KINASE_NF_KAPPAB_CASCADE	9126	1	64	71	0.0884308	SLC44A2	0.13122
CHEMICAL_HOMEOSTASIS	9126	1	64	74	0.0948633	AKR1C1	0.139267
MRNA_METABOLIC_PROCESS	9126	1	64	77	0.101427	AUH	0.147336
G_PROTEIN_COUPLED_RECEPTOR_PROTEIN_SIGNALING_PATHWAY	9126	1	64	79	0.105872	GNB2	0.152191
CELLULAR_LIPID_METABOLIC_PROCESS	9126	2	64	166	0.110558	MIF,AKR1C1	0.157289
POSITIVE_REGULATION_OF_SIGNAL_TRANSDUCTION	9126	1	64	84	0.117208	SLC44A2	0.165048
CELLULAR_CARBOHYDRATE_METABOLIC_PROCESS	9126	1	64	84	0.117208	SDHC	0.163381
I_KAPPAB_KINASE_NF_KAPPAB_CASCADE	9126	1	64	85	0.119512	SLC44A2	0.164926
CELLULAR_MACROMOLECULE_CATABOLIC_PROCESS	9126	1	64	87	0.124153	AUH	0.169635
REGULATION_OF_DEVELOPMENTAL_PROCESS	9126	3	64	275	0.126665	PPP2CA,CDC42,MIF	0.17137
BIOPOLYMER_CATABOLIC_PROCESS	9126	1	64	92	0.135942	AUH	0.182136
PROGRAMMED_CELL_DEATH	9126	3	64	284	0.137817	PPP2CA,MIF,RHOT1	0.182872
APOPTOSIS_GO	9126	3	64	284	0.137817	PPP2CA,MIF,RHOT1	0.181131
ANATOMICAL_STRUCTURE_MORPHOGENESIS	9126	2	64	189	0.146545	DYNLL1,CDC42	0.190785
REGULATION_OF_CELLULAR_COMPONENT_ORGANIZATION_AND_BIOGENESIS	9126	1	64	100	0.155293	CDC42	0.200284
REGULATION_OF_CELLULAR_PROTEIN_METABOLIC_PROCESS	9126	1	64	101	0.157749	METAP1	0.201568
NEGATIVE_REGULATION_OF_APOPTOSIS	9126	1	64	103	0.162684	MIF	0.205967
NEGATIVE_REGULATION_OF_PROGRAMMED_CELL_DEATH	9126	1	64	103	0.162684	MIF	0.204094
REPRODUCTION	9126	1	64	103	0.162684	DYNLL1	0.202256
MACROMOLECULE_CATABOLIC_PROCESS	9126	1	64	107	0.172636	AUH	0.212713
INTRACELLULAR_PROTEIN_TRANSPORT	9126	1	64	110	0.180167	AP3D1	0.220027
BIOSYNTHETIC_PROCESS	9126	3	64	317	0.181866	MIF,AP3D1,METAP1	0.220153
CARBOHYDRATE_METABOLIC_PROCESS	9126	1	64	116	0.195375	SDHC	0.23445
PROTEIN_TRANSPORT	9126	1	64	117	0.197926	AP3D1	0.235464
RESPONSE_TO_ENDOGENOUS_STIMULUS	9126	1	64	122	0.210744	GSTM3	0.248569
REGULATION_OF_APOPTOSIS	9126	2	64	228	0.214641	MIF,PPP2CA	0.251021
REGULATION_OF_PROGRAMMED_CELL_DEATH	9126	2	64	228	0.214641	MIF,PPP2CA	0.248911
NEGATIVE_REGULATION_OF_DEVELOPMENTAL_PROCESS	9126	1	64	124	0.215896	MIF	0.24828
INTRACELLULAR_TRANSPORT	9126	2	64	230	0.218312	AP3D1,RHOT1	0.248984
REGULATION_OF_BIOLOGICAL_QUALITY	9126	2	64	233	0.223845	AKR1C1,RHOT1	0.253201
NEGATIVE_REGULATION_OF_CELLULAR_PROCESS	9126	3	64	357	0.240613	CDC42,ADAM10,MIF	0.269957
ESTABLISHMENT_OF_PROTEIN_LOCALIZATION	9126	1	64	136	0.247019	AP3D1	0.274909
NEGATIVE_REGULATION_OF_METABOLIC_PROCESS	9126	1	64	137	0.249624	CDC42	0.275585
REGULATION_OF_SIGNAL_TRANSDUCTION	9126	1	64	138	0.25223	SLC44A2	0.276252
TRANSLATION	9126	1	64	139	0.254837	METAP1	0.27691
DEFENSE_RESPONSE	9126	1	64	142	0.262662	CD5L	0.283183
PROTEIN_METABOLIC_PROCESS	9126	7	64	870	0.262987	METAP1,NUBP1,PPP2CA,CDC42,AKR1C1,ADAM10,L2HGDH	0.281335
NEGATIVE_REGULATION_OF_BIOLOGICAL_PROCESS	9126	3	64	374	0.26687	CDC42,ADAM10,MIF	0.283293
TRANSPORT	9126	4	64	504	0.278129	SLC44A2,AKR1C1,AP3D1,RHOT1	0.292991
ESTABLISHMENT_OF_CELLULAR_LOCALIZATION	9126	2	64	272	0.297788	AP3D1,RHOT1	0.311324
POSITIVE_REGULATION_OF_CELLULAR_PROCESS	9126	3	64	394	0.298427	PPP2CA,SLC44A2,CDC42	0.309646
CELLULAR_LOCALIZATION	9126	2	64	281	0.315168	AP3D1,RHOT1	0.324576
CELLULAR_MACROMOLECULE_METABOLIC_PROCESS	9126	6	64	795	0.322284	METAP1,DSTN,NUBP1,PPP2CA,ADAM10,L2HGDH	0.329446
ESTABLISHMENT_OF_LOCALIZATION	9126	4	64	539	0.326684	SLC44A2,AKR1C1,AP3D1,RHOT1	0.331488
PROTEIN_MODIFICATION_PROCESS	9126	3	64	413	0.328853	PPP2CA,ADAM10,METAP1	0.331253
POSITIVE_REGULATION_OF_BIOLOGICAL_PROCESS	9126	3	64	416	0.333682	PPP2CA,SLC44A2,CDC42	0.333682

## Sheet: TNT4
Symbol	Total	interestGenesInTerm	interestGenes	TermGenesInTotal	Pvalue	interestGenesInTermList	FDRPval
REGULATION_OF_SYNAPSE_STRUCTURE_AND_ACTIVITY	9126	2	82	6	1.37162e-05	YWHAG,YWHAH	0.0024552
SPERMATID_DEVELOPMENT	9126	1	82	2	7.97601e-05	HSPA2	0.00713853
SPERMATID_DIFFERENTIATION	9126	1	82	2	7.97601e-05	HSPA2	0.00475902
CELL_DEVELOPMENT	9126	10	82	355	0.000310265	HDAC3,PRDX2,HSPA2,ANXA5,S100A4,YWHAG,YWHAH,STK4,GLO1,PTPN6	0.0138843
ANTI_APOPTOSIS	9126	4	82	81	0.000777683	GLO1,HDAC3,PRDX2,ANXA5	0.0278411
EPITHELIAL_TO_MESENCHYMAL_TRANSITION	9126	1	82	5	0.000783704	S100A4	0.0233805
NEGATIVE_REGULATION_OF_SECRETION	9126	1	82	5	0.000783704	APOA1	0.0200404
IMMUNE_EFFECTOR_PROCESS	9126	2	82	21	0.000827484	APOA1,C2	0.0185149
NEGATIVE_REGULATION_OF_DEVELOPMENTAL_PROCESS	9126	5	82	124	0.000840486	YWHAH,GLO1,HDAC3,PRDX2,ANXA5	0.0167163
REGULATION_OF_CELL_DIFFERENTIATION	9126	2	82	22	0.000951956	YWHAG,YWHAH	0.01704
INTERLEUKIN_1_SECRETION	9126	1	82	6	0.0011687	APOA1	0.0190179
SUPEROXIDE_METABOLIC_PROCESS	9126	1	82	7	0.00162664	SOD2	0.024264
PROTEIN_STABILIZATION	9126	1	82	7	0.00162664	APOA1	0.0223976
REGULATION_OF_CYTOKINE_SECRETION	9126	1	82	8	0.00215622	APOA1	0.0275688
REGULATION_OF_MUSCLE_CONTRACTION	9126	1	82	8	0.00215622	MYL9	0.0257308
PRODUCTION_OF_MOLECULAR_MEDIATOR_OF_IMMUNE_RESPONSE	9126	1	82	8	0.00215622	APOA1	0.0241227
NEGATIVE_REGULATION_OF_APOPTOSIS	9126	4	82	103	0.00227871	GLO1,HDAC3,PRDX2,ANXA5	0.0239934
NEGATIVE_REGULATION_OF_PROGRAMMED_CELL_DEATH	9126	4	82	103	0.00227871	GLO1,HDAC3,PRDX2,ANXA5	0.0226605
ACTIN_FILAMENT_BASED_MOVEMENT	9126	1	82	9	0.00275614	MYL6	0.0259657
RHO_PROTEIN_SIGNAL_TRANSDUCTION	9126	2	82	32	0.00287421	APOA1,ARHGDIB	0.0257242
REGULATION_OF_DEVELOPMENTAL_PROCESS	9126	7	82	275	0.00317813	HDAC3,PRDX2,ANXA5,YWHAG,YWHAH,STK4,GLO1	0.0270898
MRNA_PROCESSING_GO_0006397	9126	3	82	68	0.00318766	LSM3,EFTUD2,TXNL4A	0.025936
IMMUNE_RESPONSE	9126	4	82	112	0.00327979	C2,IL16,APOA1,ARHGDIB	0.0255253
REGULATION_OF_NEUROGENESIS	9126	1	82	10	0.00342512	YWHAH	0.0255457
CYTOKINE_SECRETION	9126	1	82	10	0.00342512	APOA1	0.0245239
NEURON_DIFFERENTIATION	9126	2	82	35	0.00372006	YWHAG,YWHAH	0.0256112
RESPONSE_TO_OXIDATIVE_STRESS	9126	2	82	36	0.00403219	PRDX2,SOD2	0.0267319
PROTEIN_AMINO_ACID_DEPHOSPHORYLATION	9126	2	82	36	0.00403219	PTPN6,PTPRE	0.0257772
MESODERM_DEVELOPMENT	9126	1	82	11	0.00416192	HCK	0.0256891
ADAPTIVE_IMMUNE_RESPONSE_GO_0002460	9126	1	82	11	0.00416192	C2	0.0248328
LIPID_HOMEOSTASIS	9126	1	82	11	0.00416192	APOA1	0.0240317
ACUTE_INFLAMMATORY_RESPONSE	9126	1	82	11	0.00416192	C2	0.0232807
CDC42_PROTEIN_SIGNAL_TRANSDUCTION	9126	1	82	11	0.00416192	APOA1	0.0225753
ADAPTIVE_IMMUNE_RESPONSE	9126	1	82	12	0.00496528	C2	0.0261408
REGULATION_OF_PROTEIN_SECRETION	9126	1	82	12	0.00496528	APOA1	0.0253939
MRNA_METABOLIC_PROCESS	9126	3	82	77	0.00498415	LSM3,EFTUD2,TXNL4A	0.0247823
GENERATION_OF_NEURONS	9126	2	82	41	0.0058295	YWHAG,YWHAH	0.0282022
MEIOTIC_CELL_CYCLE	9126	1	82	13	0.00583399	HSPA2	0.0274812
NEGATIVE_REGULATION_OF_BIOLOGICAL_PROCESS	9126	8	82	374	0.00617869	APOA1,ARHGDIB,HDAC3,PRDX2,WARS,ANXA5,YWHAH,GLO1	0.0283586
RNA_SPLICING	9126	3	82	83	0.00649933	LSM4,EFTUD2,TXNL4A	0.0290845
DEPHOSPHORYLATION	9126	2	82	43	0.00666261	PTPN6,PTPRE	0.029088
ACTIVATION_OF_IMMUNE_RESPONSE	9126	1	82	14	0.00676682	C2	0.0288396
NEGATIVE_REGULATION_OF_CELL_ADHESION	9126	1	82	14	0.00676682	ARHGDIB	0.0281689
OXYGEN_AND_REACTIVE_OXYGEN_SPECIES_METABOLIC_PROCESS	9126	1	82	14	0.00676682	SOD2	0.0275287
SKELETAL_MUSCLE_DEVELOPMENT	9126	1	82	14	0.00676682	MYL6	0.0269169
HUMORAL_IMMUNE_RESPONSE	9126	1	82	14	0.00676682	C2	0.0263318
SYNAPTIC_TRANSMISSION	9126	2	82	44	0.00710436	YWHAG,YWHAH	0.027057
REGULATION_OF_PROTEIN_STABILITY	9126	1	82	15	0.00776259	APOA1	0.028948
SYSTEM_PROCESS	9126	5	82	197	0.00843638	CRYZ,YWHAG,YWHAH,MYL6,MYL9	0.0308186
LIPOPROTEIN_BIOSYNTHETIC_PROCESS	9126	1	82	16	0.00882012	APOA1	0.031576
STEROID_HORMONE_RECEPTOR_SIGNALING_PATHWAY	9126	1	82	17	0.00993825	YWHAH	0.0348813
INTRACELLULAR_RECEPTOR_MEDIATED_SIGNALING_PATHWAY	9126	1	82	17	0.00993825	YWHAH	0.0342105
NEUROGENESIS	9126	2	82	51	0.0106808	YWHAG,YWHAH	0.0360728
TRANSMISSION_OF_NERVE_IMPULSE	9126	2	82	51	0.0106808	YWHAG,YWHAH	0.0354047
POSITIVE_REGULATION_OF_IMMUNE_RESPONSE	9126	1	82	18	0.0111158	C2	0.0361769
TRNA_METABOLIC_PROCESS	9126	1	82	18	0.0111158	WARS	0.0355309
HORMONE_METABOLIC_PROCESS	9126	1	82	18	0.0111158	YWHAH	0.0349076
ACTIN_FILAMENT_BASED_PROCESS	9126	3	82	97	0.0111519	MYL6,ARPC5,ARHGDIB	0.034417
RAS_PROTEIN_SIGNAL_TRANSDUCTION	9126	2	82	53	0.011862	APOA1,ARHGDIB	0.035988
SPLICEOSOME_ASSEMBLY	9126	1	82	19	0.0123517	TXNL4A	0.0368493
REGULATION_OF_SECRETION	9126	1	82	19	0.0123517	APOA1	0.0362452
REGULATION_OF_ANATOMICAL_STRUCTURE_MORPHOGENESIS	9126	1	82	19	0.0123517	YWHAH	0.0356606
PROTEIN_AMINO_ACID_AUTOPHOSPHORYLATION	9126	1	82	19	0.0123517	STK4	0.0350946
LIPOPROTEIN_METABOLIC_PROCESS	9126	1	82	19	0.0123517	APOA1	0.0345462
REGULATION_OF_IMMUNE_RESPONSE	9126	1	82	19	0.0123517	C2	0.0340147
RNA_PROCESSING	9126	4	82	157	0.0133368	LSM4,LSM3,EFTUD2,TXNL4A	0.0361712
GLYCEROPHOSPHOLIPID_BIOSYNTHETIC_PROCESS	9126	1	82	20	0.0136448	APOA1	0.036454
PROTEIN_AUTOPROCESSING	9126	1	82	20	0.0136448	STK4	0.0359179
STRIATED_MUSCLE_DEVELOPMENT	9126	1	82	20	0.0136448	MYL6	0.0353974
LIPID_TRANSPORT	9126	1	82	20	0.0136448	APOA1	0.0348917
CELLULAR_MORPHOGENESIS_DURING_DIFFERENTIATION	9126	1	82	20	0.0136448	YWHAH	0.0344003
PROTEIN_SECRETION	9126	1	82	20	0.0136448	APOA1	0.0339225
PROGRAMMED_CELL_DEATH	9126	6	82	284	0.0136605	HDAC3,PRDX2,ANXA5,STK4,GLO1,PTPN6	0.0334963
APOPTOSIS_GO	9126	6	82	284	0.0136605	HDAC3,PRDX2,ANXA5,STK4,GLO1,PTPN6	0.0330437
NEGATIVE_REGULATION_OF_CELLULAR_PROCESS	9126	7	82	357	0.0145458	ARHGDIB,HDAC3,PRDX2,WARS,ANXA5,YWHAH,GLO1	0.0347161
GLUCOSE_METABOLIC_PROCESS	9126	1	82	21	0.014994	G6PD	0.0353148
CYTOSKELETON_DEPENDENT_INTRACELLULAR_TRANSPORT	9126	1	82	22	0.0163982	MYL6	0.0381205
REGULATION_OF_APOPTOSIS	9126	5	82	228	0.0164706	STK4,GLO1,HDAC3,PRDX2,ANXA5	0.0377979
REGULATION_OF_PROGRAMMED_CELL_DEATH	9126	5	82	228	0.0164706	STK4,GLO1,HDAC3,PRDX2,ANXA5	0.0373195
NEUROLOGICAL_SYSTEM_PROCESS	9126	3	82	109	0.01652	CRYZ,YWHAG,YWHAH	0.0369635
CELLULAR_LIPID_CATABOLIC_PROCESS	9126	1	82	23	0.0178563	YWHAH	0.0394603
LIPID_CATABOLIC_PROCESS	9126	1	82	24	0.0193674	YWHAH	0.0422776
PHOSPHOLIPID_BIOSYNTHETIC_PROCESS	9126	1	82	24	0.0193674	APOA1	0.0417682
NEURITE_DEVELOPMENT	9126	1	82	24	0.0193674	YWHAH	0.0412709
IMMUNE_SYSTEM_PROCESS	9126	4	82	174	0.0199575	C2,IL16,APOA1,ARHGDIB	0.0420282
POSITIVE_REGULATION_OF_RESPONSE_TO_STIMULUS	9126	1	82	25	0.0209302	C2	0.0435641
MEMBRANE_LIPID_BIOSYNTHETIC_PROCESS	9126	1	82	26	0.0225439	APOA1	0.0463834
NEGATIVE_REGULATION_OF_CELLULAR_COMPONENT_ORGANIZATION_AND_BIOGENESIS	9126	1	82	26	0.0225439	YWHAH	0.0458564
SMALL_GTPASE_MEDIATED_SIGNAL_TRANSDUCTION	9126	2	82	68	0.0230616	APOA1,ARHGDIB	0.0463824
REGULATION_OF_CELL_ADHESION	9126	1	82	27	0.0242074	ARHGDIB	0.0481458
GLYCEROPHOSPHOLIPID_METABOLIC_PROCESS	9126	1	82	28	0.0259196	APOA1	0.0509848
INFLAMMATORY_RESPONSE	9126	2	82	72	0.0267557	APOL3,C2	0.0520572
NEURON_DEVELOPMENT	9126	1	82	29	0.0276797	YWHAH	0.053276
REGULATION_OF_MULTICELLULAR_ORGANISMAL_PROCESS	9126	2	82	74	0.0287146	MYL9,C2	0.0546799
POSITIVE_REGULATION_OF_IMMUNE_SYSTEM_PROCESS	9126	1	82	30	0.0294866	C2	0.0555589
PROTEIN_PROCESSING	9126	1	82	32	0.033237	STK4	0.0619732
RNA_SPLICINGVIA_TRANSESTERIFICATION_REACTIONS	9126	1	82	32	0.033237	TXNL4A	0.0613343
G_PROTEIN_COUPLED_RECEPTOR_PROTEIN_SIGNALING_PATHWAY	9126	2	82	79	0.0339368	APOA1,PTPN6	0.0619866
CYTOKINE_PRODUCTION	9126	1	82	34	0.0371634	APOA1	0.0671944
POSITIVE_REGULATION_OF_MULTICELLULAR_ORGANISMAL_PROCESS	9126	1	82	35	0.0391903	C2	0.0701506
REGULATION_OF_RESPONSE_TO_STIMULUS	9126	1	82	35	0.0391903	C2	0.069456
I_KAPPAB_KINASE_NF_KAPPAB_CASCADE	9126	2	82	85	0.0408098	APOL3,PRDX4	0.0716171
GAMETE_GENERATION	9126	1	82	36	0.0412584	HSPA2	0.0717015
CHROMATIN_MODIFICATION	9126	1	82	37	0.0433669	HDAC3	0.0746411
ACTIN_CYTOSKELETON_ORGANIZATION_AND_BIOGENESIS	9126	2	82	88	0.0444907	ARPC5,ARHGDIB	0.075846
REGULATION_OF_IMMUNE_SYSTEM_PROCESS	9126	1	82	38	0.0455149	C2	0.07686
PEPTIDYL_AMINO_ACID_MODIFICATION	9126	1	82	39	0.0477015	STK4	0.0797997
POST_TRANSLATIONAL_PROTEIN_MODIFICATION	9126	5	82	305	0.0560194	PRDX4,HCK,STK4,PTPN6,PTPRE	0.092847
SEXUAL_REPRODUCTION	9126	1	82	43	0.0568175	HSPA2	0.0933058
PHOSPHOLIPID_METABOLIC_PROCESS	9126	1	82	43	0.0568175	APOA1	0.0924576
SKELETAL_DEVELOPMENT	9126	1	82	44	0.0591848	PRDX1	0.0954422
STEROID_METABOLIC_PROCESS	9126	1	82	45	0.0615858	YWHAH	0.0984273
INTRACELLULAR_SIGNALING_CASCADE	9126	6	82	394	0.0632642	APOL3,APOA1,ARHGDIB,PRDX4,YWHAH,STK4	0.100215
MUSCLE_DEVELOPMENT	9126	1	82	48	0.0689834	MYL6	0.108316
RESPONSE_TO_CHEMICAL_STIMULUS	9126	3	82	175	0.072324	SOD2,PRDX2,HSPA2	0.112574
CYTOSKELETON_ORGANIZATION_AND_BIOGENESIS	9126	3	82	175	0.072324	MYL6,ARPC5,ARHGDIB	0.111603
RESPONSE_TO_STRESS	9126	5	82	328	0.074125	APOL3,C2,PRDX2,HSPA2,SOD2	0.113405
PROTEIN_MODIFICATION_PROCESS	9126	6	82	413	0.0771507	PRDX4,HCK,ADPRH,STK4,PTPN6,PTPRE	0.117034
PROTEIN_AMINO_ACID_PHOSPHORYLATION	9126	3	82	181	0.0796571	STK4,PRDX4,HCK	0.11982
ESTABLISHMENT_AND_OR_MAINTENANCE_OF_CHROMATIN_ARCHITECTURE	9126	1	82	54	0.084587	HDAC3	0.126176
CELL_CELL_SIGNALING	9126	2	82	117	0.087946	YWHAG,YWHAH	0.130102
RESPONSE_TO_WOUNDING	9126	2	82	117	0.087946	APOL3,C2	0.129036
PROTEIN_KINASE_CASCADE	9126	3	82	188	0.0886649	APOL3,STK4,PRDX4	0.129033
MEMBRANE_LIPID_METABOLIC_PROCESS	9126	1	82	56	0.0900067	APOA1	0.129929
CELLULAR_PROTEIN_METABOLIC_PROCESS	9126	10	82	784	0.0911113	MMP14,C2,WARS,APOA1,PRDX4,HCK,ADPRH,STK4,PTPN6,PTPRE	0.130471
BIOPOLYMER_MODIFICATION	9126	6	82	431	0.0918499	PRDX4,HCK,ADPRH,STK4,PTPN6,PTPRE	0.130485
CELLULAR_MACROMOLECULE_METABOLIC_PROCESS	9126	10	82	795	0.0981676	MMP14,C2,WARS,APOA1,PRDX4,HCK,ADPRH,STK4,PTPN6,PTPRE	0.138362
LIPID_BIOSYNTHETIC_PROCESS	9126	1	82	59	0.0983227	APOA1	0.137498
SENSORY_PERCEPTION	9126	1	82	59	0.0983227	CRYZ	0.136432
PROTEIN_RNA_COMPLEX_ASSEMBLY	9126	1	82	60	0.101142	TXNL4A	0.139264
ALCOHOL_METABOLIC_PROCESS	9126	1	82	62	0.106847	G6PD	0.145997
PHOSPHORYLATION	9126	3	82	204	0.111007	STK4,PRDX4,HCK	0.150532
AMINO_ACID_METABOLIC_PROCESS	9126	1	82	64	0.112637	WARS	0.151594
LIPID_METABOLIC_PROCESS	9126	3	82	209	0.118464	YWHAH,APOA1,CPNE1	0.158247
POSITIVE_REGULATION_OF_I_KAPPAB_KINASE_NF_KAPPAB_CASCADE	9126	1	82	67	0.121471	APOL3	0.161061
ESTABLISHMENT_OF_PROTEIN_LOCALIZATION	9126	2	82	136	0.123234	APOA1,YWHAH	0.162198
RESPONSE_TO_BIOTIC_STIMULUS	9126	1	82	69	0.127453	HSPA2	0.166526
M_PHASE	9126	1	82	70	0.13047	HSPA2	0.169233
REGULATION_OF_I_KAPPAB_KINASE_NF_KAPPAB_CASCADE	9126	1	82	71	0.133504	APOL3	0.171922
DEFENSE_RESPONSE	9126	2	82	142	0.135314	APOL3,C2	0.173008
MULTICELLULAR_ORGANISMAL_DEVELOPMENT	9126	6	82	477	0.136082	ARHGDIB,YWHAG,YWHAH,PRDX1,HCK,MYL6	0.172756
ANATOMICAL_STRUCTURE_DEVELOPMENT	9126	6	82	479	0.138214	YWHAG,YWHAH,PRDX1,HCK,STK4,MYL6	0.174227
CHEMICAL_HOMEOSTASIS	9126	1	82	74	0.1427	APOA1	0.178624
SYSTEM_DEVELOPMENT	9126	5	82	395	0.143659	YWHAG,YWHAH,PRDX1,HCK,MYL6	0.178576
PROTEOLYSIS	9126	2	82	147	0.145683	MMP14,C2	0.179843
PROTEIN_LOCALIZATION	9126	2	82	151	0.154163	YWHAH,APOA1	0.189008
PROTEIN_METABOLIC_PROCESS	9126	10	82	870	0.154857	MMP14,C2,WARS,APOA1,PRDX4,HCK,ADPRH,STK4,PTPN6,PTPRE	0.188567
RIBONUCLEOPROTEIN_COMPLEX_BIOGENESIS_AND_ASSEMBLY	9126	1	82	78	0.155163	TXNL4A	0.187664
AMINO_ACID_AND_DERIVATIVE_METABOLIC_PROCESS	9126	1	82	78	0.155163	WARS	0.186404
REGULATION_OF_BIOLOGICAL_QUALITY	9126	3	82	233	0.157113	APOA1,YWHAG,YWHAH	0.187488
NEGATIVE_REGULATION_OF_CELL_PROLIFERATION	9126	1	82	79	0.158312	WARS	0.187668
NERVOUS_SYSTEM_DEVELOPMENT	9126	2	82	153	0.158461	YWHAG,YWHAH	0.186609
BIOPOLYMER_METABOLIC_PROCESS	9126	12	82	1076	0.16387	TXNL4A,WARS,LSM4,LSM3,PRDX4,HCK,ADPRH,PTPN6,PTPRE,SOD2,EFTUD2,STK4	0.191717
TISSUE_DEVELOPMENT	9126	1	82	82	0.16783	HCK	0.195075
SECRETION_BY_CELL	9126	1	82	83	0.171024	APOA1	0.197505
POSITIVE_REGULATION_OF_SIGNAL_TRANSDUCTION	9126	1	82	84	0.174229	APOL3	0.199917
CELLULAR_CARBOHYDRATE_METABOLIC_PROCESS	9126	1	82	84	0.174229	G6PD	0.198644
CHROMOSOME_ORGANIZATION_AND_BIOGENESIS	9126	1	82	84	0.174229	HDAC3	0.197386
POSITIVE_REGULATION_OF_TRANSCRIPTION	9126	1	82	84	0.174229	YWHAH	0.196145
POSITIVE_REGULATION_OF_NUCLEOBASENUCLEOSIDENUCLEOTIDE_AND_NUCLEIC_ACID_METABOLIC_PROCESS	9126	1	82	88	0.187144	YWHAH	0.209368
CELLULAR_LIPID_METABOLIC_PROCESS	9126	2	82	166	0.187255	YWHAH,APOA1	0.20819
MACROMOLECULE_LOCALIZATION	9126	2	82	170	0.196381	YWHAH,APOA1	0.216989
RESPONSE_TO_EXTERNAL_STIMULUS	9126	2	82	173	0.203298	APOL3,C2	0.223253
RNA_METABOLIC_PROCESS	9126	6	82	535	0.204232	TXNL4A,WARS,SOD2,LSM4,LSM3,EFTUD2	0.222912
SIGNAL_TRANSDUCTION	9126	9	82	829	0.208291	ARHGDIB,APOL3,APOA1,PRDX4,PTPN6,RAP2B,YWHAH,ANXA5,STK4	0.225964
HOMEOSTATIC_PROCESS	9126	1	82	98	0.219954	APOA1	0.23718
REGULATION_OF_CELLULAR_COMPONENT_ORGANIZATION_AND_BIOGENESIS	9126	1	82	100	0.226582	YWHAH	0.242863
ESTABLISHMENT_OF_CELLULAR_LOCALIZATION	9126	3	82	272	0.228148	YWHAH,APOA1,MYL6	0.243087
AMINE_METABOLIC_PROCESS	9126	1	82	102	0.233224	WARS	0.247024
SECRETION	9126	1	82	103	0.23655	APOA1	0.249074
REPRODUCTION	9126	1	82	103	0.23655	HSPA2	0.247617
ORGANELLE_ORGANIZATION_AND_BIOGENESIS	9126	4	82	369	0.237007	ARPC5,ARHGDIB,HDAC3,MYL6	0.246652
ANATOMICAL_STRUCTURE_MORPHOGENESIS	9126	2	82	189	0.241069	YWHAH,STK4	0.24943
CELLULAR_LOCALIZATION	9126	3	82	281	0.245626	YWHAH,APOA1,MYL6	0.252685
CELL_CYCLE_PHASE	9126	1	82	106	0.246545	HSPA2	0.25218
ORGAN_DEVELOPMENT	9126	3	82	282	0.247588	PRDX1,HCK,MYL6	0.251808
INTRACELLULAR_PROTEIN_TRANSPORT	9126	1	82	110	0.259896	YWHAH	0.262832
MACROMOLECULE_BIOSYNTHETIC_PROCESS	9126	2	82	219	0.314413	APOA1,WARS	0.316179
POSITIVE_REGULATION_OF_BIOLOGICAL_PROCESS	9126	4	82	416	0.318595	APOL3,C2,YWHAH,STK4	0.318595
