# Supplementary material for: A region-resolved mucosa proteome of the human stomach
Source: Nat Commun. 2019 Jan 3;10:39. doi: 10.1038/s41467-018-07960-x (PMC6318339; doi:10.1038/s41467-018-07960-x)
Supplement: Supplementary file 11 — Supplementary Data 8 [file 41467_2018_7960_MOESM11_ESM.xlsx]

## Sheet: Tissue specific proteins
GeneSymbol	tissue_specific	Exp016944Py	Exp016945Py	Exp016946Py	Exp016947Py	Exp016954Py	Exp016956Py	Exp016957Py	Exp016958Py	Exp016959Py	Exp025442Py	Exp016920An	Exp016921An	Exp016932An	Exp016937An	Exp016942An	Exp016953An	Exp016955An	Exp016963An	Exp016964An	Exp016965An	Exp016916AI	Exp016918AI	Exp016919AI	Exp016931AI	Exp016936AI	Exp016948AI	Exp016949AI	Exp016972AI	Exp016973AI	Exp016974AI	Exp016975AI	Exp016980AI	Exp016981AI	Exp025437AI	Exp025434AI	Exp016905GC	Exp016910GC	Exp016915GC	Exp016925GC	Exp016930GC	Exp016935GC	Exp016940GC	Exp016943GC	Exp016962GC	Exp016979GC	Exp025441GC	Exp025446GC	Exp016904LC
ACE2	intestine	0	0	0	0	0	0	0	0	0	0	0	0	0	0	0	0	0	0	0	0	0	0	0	0	0	0	0	0	0	0	0	0	0	0	0	0	0	0	0	0	0	0	0	0	0	0	0	0
ACY3	intestine	0	0.374	0	0	0	0	0	0	0	0	0	0.011	0	0	0	0	0	0	0	0	0	0	0	0	0	0	0	0	0	0	0	0	0.071	0	0	0	0.491	0	0	0	0	0	0	0	0	0	0	0
ANXA13	intestine	0	3.975	0	0	0	0.434	0.528	0	0.369	0.248	0	0.385	0	0	0	0	0	0	0	0	0	0	0.585	0	0	0	0	0	0	0	0	0	0	0	0	0	0.681	0	0	0	0	0	0	0	0.288	0	0	0
C19orf77	intestine	0	3.412	0	0	0	0.212	0.451	0.133	0	0	0	0	0	0	0	0	0	0	0	0.077	0	0	0	0	0	0	0	0	0	0	0	0	0	0	0	0	0.446	0	0	0	0	0	0	0.209	0	0	0	0
CDH17	intestine	0	16.96	0	0	0.026	0.828	1.068	0	0	0	0	0	0	0	0	0	0	0	0	0	0	0	0.374	0	0	0	0	0	0	0	0	0	0	0	0	0	0.581	0	0	0	0	0	0	0	0	0	0	0
CLCA1	intestine	0	30.705	0	0	0	0.323	4.9	0	0.021	0.022	0	0.992	0	0	0	0	0	0	0	0	0	0	0.845	0	0	0	0	0	0	0	0.019	0	0	0	0	0	0.185	0	0	0	0	0	0	0	0	0	0	0
CLDN3	intestine	0	0	0	0	0	0	0	0	0	0	0	0	0	0	0	0	0	0	0	0	0	0	0	0	0	0	0	0	0	0	0	0	0	0	0	0	0	0	0	0	0	0	0	0	0	0	0	0
CPS1	intestine	0	13.574	0	0.022	0.254	0.508	1.798	0	0	0.163	0	3.914	0	0	0	0	0	0	0	0	0	0	7.999	0	0	0	0	0	0	0	0	0	0	0	0	0.686	0.505	0	0	0	1.424	0	0	0	0	0	0	0.035
DEFA6	intestine	0	0	0	0	0	0	0	0	0	0	0	0	0	0	0	0	0	0	0	0	0	0	0	0	0	0	0	0	0	0	0	0	0	0	0	0	0	0	0	0	0	0	0	0	0	0	0	0
DMBT1	intestine	1.114	2.541	0	0	0.375	0	0.147	0	0	0.069	0	0	0	0	0.649	0.774	0	0	0	0	0	0	0	0	0	0	0	0	0	0	0	0	0	0	0	0	0	0	0	0	0	0	0	0	0	0	0	0
ENPEP	intestine	0	0	0	0	0	0	0	0	0	0	0	0	0	0	0	0	0	0	0	0	0	0	0	0	0	0	0	0	0	0	0	0	0	0	0	0	0	0	0	0	0	0	0	0	0	0	0	0
FABP1	intestine	0	570.844	0	0	0.409	14.689	29.643	0	0	4.331	0	2.655	0	0	0	0	0	0	0	0	0	0	5.963	0	0	0	0	0	0	0	2.708	0	0	0	0	0	130.817	0	0	0	0	0	0	0	0	0	0	0
FABP2	intestine	0	8.519	0	0	0	0	1.359	0	0	0	0	0	0	0	0	0	0	0	0	0	0	0	0	0	0	0	0	0	0	0	0	0	0	0	0	0	2.357	0	0	0	0	0	0	0	0	0	0	0
GCNT3	intestine	0	0.16	0	0	0.349	0.117	0.124	0	0	0.029	0	0	0	0	0	1.227	0	0	0	0	0	0	0.096	0	0	0	0	0	0	0	0	0	0	0	0	0	0.209	0.196	0	0	0	0	0	0	0.06	0	0	0
GDA	intestine	0	1.715	0	0	0.06	0.054	0.428	0	0	0	0	0.041	0	0	0	0.064	0	0	0.057	0	0	0	2.312	0	0	0	0	0.037	0	0	0.199	0.076	0.192	0	0	0	0.77	0	0	0	0	0	0	0	1.337	0	0.034	0
GPA33	intestine	0	8.429	0	0	0	0.266	1.149	0	0	0	0	0	0	0	0	0	0	0	0	0	0	0	0	0	0	0	0	0	0	0	0	0	0	0	0	0	0.877	0	0	0	0	0	0	0	0	0	0	0
HKDC1	intestine	0	1.342	0	0	0	0.272	0.478	0	0	0.244	0	0	0	0	0	0	0	0	0	0	0	0	0	0	0	0	0	0	0	0	0	0	0	0	0	0	0.142	0	0	0	0	0	0	0	0	0	0	0.465
HNF4A	intestine	0	0	0	0	0	0	0	0	0	0	0	0	0	0	0	0	0	0	0	0	0	0	0	0	0	0	0	0	0	0	0	0	0	0	0	0	0	0	0	0	0	0	0	0	0	0	0	0
ITLN1	intestine	0	7.041	0	0	0	0	0.858	0	0	0.08	0	0.577	0	0	0	0	0	0	0	0	0	0	1.048	0	0	0	0	0	0	0	0	0	0	0	0	0	0	0	0	0	0	0	0	0	0	0	0	0
ITLN2	intestine	0	0	0	0	0	0	0	0	0	0	0	0	0	0	0	0	0	0	0	0	0	0	0	0	0	0	0	0	0	0	0	0	0	0	0	0	0	0	0	0	0	0	0	0	0	0	0	0
KHK	intestine	0	1.479	0	0	0	0	0.311	0	0	0	0	0	0	0	0	0	0	0	0	0	0	0	0	0	0	0	0	0	0	0	0	0	0	0	0	0	0	0	0	0	0	0	0	0	0	0	0	0
MEP1A	intestine	0	0	0	0	0	0	0	0	0	0	0	0	0	0	0	0	0	0	0	0	0	0	0	0	0	0	0	0	0	0	0	0	0	0	0	0	0	0	0	0	0	0	0	0	0	0	0	0
MGAM	intestine	0	0.075	0	0	0	0.006	0	0	0	0	0	0	0	0	0	0	0	0	0	0	0	0	0	0	0	0	0	0	0	0	0	0	0	0	0	0	0	0	0	0	0	0	0	0	0	0	0	0
MME	intestine	0	0.34	0	0	0	0	0	0.046	0.055	0	0	0	0	0	0	0	0	0	0	0	0	0	0	0	0	0	0	0	0	0	0	0	0	0	0	0	0	0	0	0	0	0	0	0	0	0	0	0
MTTP	intestine	0	10.332	0	0	0	0.115	0.477	0	0	0	0	0	0	0	0	0	0	0	0	0	0	0	0	0	0	0	0	0	0	0	0	0	0	0	0	0	0.847	0	0	0	0	0	0	0	0	0	0	0
MUC2	intestine	0	5.175	0	0	0	1.678	1.084	0	0	0.282	0	2.508	0	0	0	0	0	0	0	0	0	0	4.193	0	0	0	0	0	0	0	0	0	0	0	0	0	0	0	0	0	0	0	0	0	0	0	0	0
MYO7B	intestine	0	0	0	0	0	0	0	0	0	0	0	0	0	0	0	0	0	0	0	0	0	0	0	0	0	0	0	0	0	0	0	0	0	0	0	0	0	0	0	0	0	0	0	0	0	0	0	0
OLFM4	intestine	0	0.12	0	0	0	0	0	0	0	0	0	0	0	0	0.335	0.29	0	0	0	0	0	0	0	0	0	0	0	0	0	0	0	0	0	0	0	0	0	0	0	0	0	0	0	0	0.08	0	0	0
RBP2	intestine	0	42.745	0	0	0	0	6.205	0	0	0	0	0	0	0	0	0	0	0	0	0	0	0	0	0	0	0	0	0	0	0	0	0	0	0	0	0	4.49	0	0	0	0	0	0	0	0	0	0	0
REEP6	intestine	0	1.832	0	0	0	1.838	0	0	0	0	0	0	0	0	0	0	0	0	0	0	0	0	0	0	0	0	0	0	0	0	0	0	0	0	0	0	0	0	0	0	0	0	0	0.085	0	0	0	0
REG4	intestine	0	11.444	0	0	2.89	1.397	2.63	0.239	0.273	2.077	0	0	0	0	0	0.847	0	0	0	0	0	0	2.232	0	0	0	0	0	0	0	0	0	0	0	0	0	1.593	0	0	0	0	0	0	0	0.154	0	0	0
SI	intestine	0	2.437	0	0	0	0.029	0.096	0	0	0	0	0	0	0	0	0	0	0	0	0	0	0	0	0	0	0	0	0	0	0	0	0	0	0	0	0	0.212	0	0	0	0	0	0	0	0	0	0	0
SULT1E1	intestine	0	0.256	0	0	0	0	0	0	0	0	0	0	0	0	0	0	0	0	0	0	0	0	0	0	0	0	0	0	0	0	0	0	0	0	0	0.053	0	0	0	0	0	0	0	0.206	0	0	0	0
UGT2A3	intestine	0	0.437	0.082	0	0	0.076	0.02	0	0	0	0	0	0.103	0	0	0	0.114	0	0	0.046	0	0	0	0	0	0	0	0	0	0	0	0	0	0	0	0	0	0	0	0	0	0	0	0	0.015	0	0	0
VNN1	intestine	0	0	0	0	0	0	0	0	0	0	0	0	0	0	0	0	0	0	0	0	0	0	0	0	0	0	0	0	0	0	0	0	0	0	0	0	0	0	0	0	0	0	0	0	0	0	0	0
A4GNT	stomach	0	0	0.176	0	0.018	0.1	0.564	0.143	0.101	0.728	0	0.205	0.261	0	0	0	0.139	0.113	0.35	0.17	0	0	0.094	0	0	0	0	0	0	0.437	0.087	0.155	0.115	0	0	0	0	0	0	0	0	0	0	0	0.387	0	0	0
ADH1C	stomach	89.68	85.096	154.321	58.118	30.759	208.232	36.387	89.765	243.159	29.14	50.893	56.31	156.025	144.506	62.476	45.032	48.48	175.231	46.278	250.503	309.49	140.681	58.719	60.106	157.269	254.398	209.365	56.88	64.006	67.48	46.157	146.843	121.813	323.224	213.858	20.503	56.074	20.487	8.447	76.567	28.385	37.556	3.165	48.842	35.105	29.252	25.618	17.197
AGR2	stomach	1714.06	3426.47	3736.09	4000.7	1455.8	1940.86	1316.77	2733.22	2314.05	2435.86	4651.81	3585.64	4007.52	3378.19	1192.05	1274.54	1812.3	2131.66	1893.86	2406.78	4481.73	1702.61	3796.13	1855.54	2382.72	1667.07	2156.33	3329.01	2413.53	3784.01	3915.61	1685.04	1939.98	2915.11	1517.83	1321.25	2978.43	1748.87	767.019	1974.21	402.197	462.978	423.636	1135.9	3483.18	742.535	958.028	1189.27
AKR1B10	stomach	210.181	509.27	326.653	232.19	152.128	366.888	179.038	310.901	269.339	150.94	404.296	376.417	306.701	472.929	109.675	182.546	274.68	504.896	342.663	388.616	391.179	116.441	359.471	293.985	355.711	293.782	312.364	219.638	233.406	224.211	267.751	265.466	493.936	216.618	208.832	175.524	658.23	232.881	123.589	392.892	109.883	167.619	46.97	492.936	471.506	210.149	201.771	167.377
ANKRD22	stomach	0.321	0.144	0.815	1.375	0	0.464	1.071	1.415	0.655	1.856	1.037	1.045	0	0	1.008	0	1.13	0	0.388	1.338	1.051	0.347	0.917	0.284	0	0.444	0.195	0.693	1.106	1.808	0.652	0.996	1.342	0.553	0	0.596	0.981	0.522	1.143	0.414	0.752	0	0	0.928	1.643	0.432	0.702	1.638
ANXA10	stomach	55.014	135.863	113.849	83.159	59.446	174.37	46.97	84.458	117.824	57.341	82.13	67.053	117.83	116.323	36.698	46.341	138.503	140.869	79.71	164.821	52.062	51.377	72.738	84.978	121.15	51.027	38.446	71.511	96.041	137.967	117.999	93.033	123.956	132.686	52.316	77.749	149.291	24.269	35.506	87.279	24.87	72.246	3.368	98.109	114.08	48.263	105.732	67.422
ATP4A	stomach	0	0	11.406	12.678	0	3.441	0.677	0	0.578	1.079	1.858	0	37.666	5.908	0	0	10.405	0.781	0.786	25.83	8.209	37.377	0.283	44.325	3.554	50.109	0.622	6.599	58.791	63.03	3.432	28.363	20.513	0.648	116.342	138.505	0.369	40.154	132.006	58.125	160.761	160.102	39.892	154.297	4.476	161.255	136.647	52.733
ATP4B	stomach	0	0	7.665	10.005	0	1.532	0.177	0	0	0.374	0	0	24.802	4.869	0	0	5.41	0.231	0	23.515	4.942	27.483	0	29.09	3.782	22.692	0	1.829	33.239	28.74	2.307	15.001	18.164	0	169.122	107.337	0	16.29	115.597	39.162	39.378	98.581	170.117	173.17	2.584	189.43	145.202	43.014
B4GALNT3	stomach	0	0.026	0.125	0	0	0.195	0.052	0.126	0.162	0.008	0.103	0.088	0.071	0.041	0	0	0.06	0.164	0.047	0.181	0.112	0.026	0.184	0.102	0	0.15	0.023	0	0.317	0.075	0.436	0.257	0.25	0	0.088	0.099	0.131	0.089	0.022	0.064	0	0.023	0.086	0.148	0.37	0.027	0.097	0.067
BCAS1	stomach	21.023	27.891	89.52	61.762	3.661	37.761	44.231	68.816	89.43	32	54.317	63.031	38.532	41.827	42.147	22.664	54.604	52.666	34.498	57.773	58.913	48.21	63.847	27.368	68.074	49.213	7.855	58.62	61.767	37.88	93.201	8.191	11.288	85.708	6.826	18.544	33.479	8.031	32.73	32.394	16.428	16.446	17.884	28.711	29.116	32.732	21.53	22.211
C6orf58	stomach	1.83	4.599	3.629	1.757	5.002	2.38	6.854	1.238	1.814	15.631	5.182	7.257	1.963	0.354	1.934	1.399	2.825	1.632	4.252	3.138	0	0	6.941	0	1.983	0	0	0	0	0	0.509	0	0	0.593	0	0	0	0	0	0	0	0	0	0	0.7	0	0	0
CA9	stomach	1.378	1.359	12.075	12.1	0.519	12.772	2.662	11.387	12.158	4.678	6.791	7.32	26.081	9.489	1.629	0.744	12.724	8.325	3.627	13.481	17.446	21.063	9.542	11.572	11.599	35.813	4.937	7.082	18.875	21.692	5.224	5.553	8.288	7.055	26.415	34.795	0.858	12.296	51.528	22.535	28.795	29.107	75.806	45.778	4.674	40.527	45.255	14.923
CAPN9	stomach	0.226	0.692	3.301	0.786	0.312	2.247	0.475	0.853	0.69	0.025	3.672	3.581	1.823	1.08	0.229	0.636	0.109	0.92	0.608	1.979	1.144	1.197	3.587	0.723	1.404	0.872	1.901	1.719	1.097	1.5	3.406	1.875	2.885	1.306	0.659	0.329	2.058	0	0.309	0.822	0	0.37	0	1.92	1.82	0.176	0.21	0.044
CLDN18	stomach	2.099	11.698	3.679	5.17	1.698	8.528	4.525	7.677	5.323	5.328	10.119	15.252	5.595	7.975	5.219	3.469	7.193	4.467	5.342	11.717	4.957	9.477	17.036	3.233	28.862	0.61	0	4.57	2.855	3.895	3.747	1.33	2.553	0.276	0	3.607	5.92	2.992	24.439	2.171	58.983	4.598	30.668	10.639	3.52	7.092	5.91	1.978
CTSE	stomach	48.952	52.046	90.945	72.604	14.662	82.892	33.079	221.705	276.472	63.541	119.541	142.291	144.323	164.912	44.251	11.686	197.473	156.865	57.57	125.428	265.639	93.963	142.249	123.859	107.439	453.649	456.84	161.753	125.314	36.82	193.023	99.677	79.119	153.449	298.559	50.341	205.359	22.305	41.323	158.334	30.116	34.611	21.78	125.798	92.296	118.538	68.962	31.889
EPS8L3	stomach	0.352	1.101	0.607	0.315	0.599	1.659	1.194	0.948	1.245	0.211	1.307	0.837	0.377	0.195	0.211	0.559	0.773	0.719	0.756	1.077	0.261	0.235	0.874	0.242	0.131	0.394	1.777	0.689	0.171	0.272	0.691	0.519	0.818	0.94	0.522	0	0.76	0.151	0	0.298	0	0	0	0.205	1.205	0	0.034	0.046
FA2H	stomach	0.355	0.612	0.555	0.115	0.205	0.451	0.177	0.449	0.399	0.524	0.557	0.606	0.711	0.256	0.162	0.201	0.523	0.666	0.593	0.762	0.253	0.686	0.443	0.384	0.31	0.549	0.286	0.192	0.138	0.251	0.297	0.76	0.631	0.299	0.571	0.23	0.54	0.31	0.116	0	0	0	0.307	0.206	0.771	0.159	0.095	0.248
GALNT5	stomach	0.061	0.296	0.053	0.048	0.041	0.122	0.171	0.196	0.271	0.343	0.922	0.32	0.195	0.154	0.048	0.029	0.188	0.091	0.127	0.135	0.627	0.035	0.328	0.441	0.047	0	0.106	0.141	0.049	0.065	0.172	0.134	0.341	0.236	0	0	0.133	0.095	0	0.048	0	0	0	0	0.381	0	0.019	0
GALNT6	stomach	0.327	0.794	0.918	0.586	0.449	1.256	0.686	2.384	2.469	1.465	3.276	3.275	1.675	0.864	1.905	0.327	0.762	0.814	0.748	2.344	3.788	5.821	4.079	1.366	0.713	0	0.511	0.95	0.996	1.042	1.931	0.926	0.728	1.522	0.957	0.116	1.729	0.333	0.1	0.41	0.151	0	0	0.321	0.949	0.163	2.668	0.099
GAST	stomach	490.74	367.436	315.543	418.447	69.676	1077.39	178.736	455.864	514.243	356.468	219.053	803.723	220.639	281.867	356.996	131.962	313.791	327.588	272.291	315.893	627.338	8.887	85.66	6.87	1986.41	0	150.921	338.852	0	0	60.262	11.927	10.392	52.679	0	0	5.426	0	0	34.681	0	0	0	0	29.335	0	0	0
GHRL	stomach	0	0.569	0	0	0	0	0.385	0	0	2.151	0	0	0	0	0	0.119	0	0	0	0	0	1.93	0	28.164	0	0	0	0	0.244	0	0	0	0.516	0	0	68.352	0.162	5.187	73.808	32.823	48.03	5.403	125.988	73.963	0	9.248	29.491	10.242
GIF	stomach	0	0	0.348	0.22	0	0.183	0.022	0	0	0	0	0	1.442	0	0	0	0.301	0	0.112	1.043	0.167	4.368	0	1.548	0	2.537	0	0.238	9.472	12.526	0.148	1.85	1.871	0	3.167	8.055	0	3.626	7.21	3.623	6.479	5.331	1.624	8.329	0.705	5.29	6.062	5.056
GKN1	stomach	1355.23	1519.35	2809.73	460.663	78.207	2258.82	849.902	1324.08	1924.42	48.877	792.154	2764.71	1793.77	2470.92	138.575	160.712	635.478	2951.16	852.336	2222.63	1185.37	1102.96	2475.74	4281.38	1446.03	151.302	84.829	2539.71	4969.7	12753.7	11292.3	2944.76	6802.11	293.38	15.577	3628.36	4734.98	627.056	419.663	3371.38	91.419	1394.91	11.795	6456.56	1977.01	2797.41	1102.33	1442.02
GKN2	stomach	356.022	327.824	476.452	146.789	116.992	722.737	198.339	614.833	631.454	91.511	856.904	928.978	371.77	716.957	174.43	196.98	470.068	694.398	403.203	693.363	1506.53	224.403	684.118	728.84	408.72	1188.62	569.797	959.986	633.838	546.332	546.527	885.895	953.697	928.437	372.373	331.879	842.455	460.351	588.352	480.761	221.691	327.359	0	1053.34	872.216	728.489	599.816	111.873
IGFALS	stomach	0	0.131	0.198	0.041	0.027	0.574	0.106	0.143	0.29	0.143	0.025	0.032	0.082	0.018	0	0.031	0.045	0.076	0.012	0.307	0	0	0	0.079	0	1.086	0.182	0.057	0.396	0.124	0.059	0.071	0.071	0	0.321	0.05	0	0.857	0.999	0.041	0	0	0.123	0.35	0	0.057	1.023	0.409
KCNE2	stomach	0	0	0	0	0	0	0	0	0	0	0	0	0	0	0	0	0	0	0	0	0	0.668	0	0	0	0	0	0	1.605	0	0	0	0.591	0	0	0.748	0	0	0.423	0	0	0	1.409	0.656	0	0.969	0.81	0.785
LIPF	stomach	0.766	3.844	43.039	11.31	10.217	9.037	27.146	4.122	5.284	505.833	4.433	0.751	80.031	12.352	1.41	9.931	18.462	11.41	21.058	50.755	10.572	3083.53	11.633	1925.04	18.006	1021.67	17.062	122.397	847.765	4041.51	5.194	172.609	311.399	18.395	605.906	5733.85	14.484	500.909	4680.1	1835.22	2064.47	2449.89	2185.76	1500.04	5.694	1843.51	3783.54	1302.62
LIPH	stomach	0	0	0	0	0	0.132	0.03	0	0.048	0	0	0	0	0	0	0	0	0	0	0	0	0	0	0	0	0	0.113	0	0	0.094	0.083	0.029	0.072	0.138	0	0	0.056	0	0	0	0	0	0	0.077	0.044	0	0.029	0
MUC1	stomach	11.312	7.906	28.293	9.903	12.761	32.571	11.028	16.884	19.475	6.656	14.918	19.561	13.228	32.919	7.832	8.043	18.882	20.273	18.671	41.137	28.27	10.903	14.067	23.288	21.155	23.18	36.951	10.642	7.604	16.039	11.396	15.431	11.52	19.768	20.078	8.175	18.753	5.898	9.335	14.908	22.627	5.519	3.356	10.683	12.788	1.272	10.975	7.188
MUC5AC	stomach	49.697	78.92	217.626	50.725	17.104	190.424	60.429	160.46	209.384	116.63	221.702	222.436	146.474	177.515	43.547	32.243	129.317	184.327	78.266	160.077	420.975	96.263	269.788	109.835	223.065	147.064	416.737	184.755	67.761	147.58	300.961	113.591	145.909	525.022	279.805	50.818	133.579	31.656	38.393	142.635	37.782	20.798	50.282	124.182	107.89	154.702	175.568	17.684
MUC6	stomach	1.247	2.573	2.65	4.052	2.26	4.928	3.16	1.45	1.101	11.808	3.183	1.414	4.396	2.825	2.552	1.498	6.406	1.502	3.043	2.996	1.574	3.363	1.731	0.972	4.707	0.891	4.551	1.572	3.84	5.576	2.137	1.762	1.486	7.69	6.787	1.034	0	0.143	0.595	0.88	1.432	0.635	0.741	0.235	2.026	0.311	0.476	0.695
NQO1	stomach	115.774	171.015	155.469	61.18	19.601	299.383	0.302	95.826	141.02	32.937	54.888	223.518	144.278	266.013	89.247	28.535	105.881	132.147	0.082	294.15	47.807	51.437	269.197	105.847	241.381	107.488	0	55.155	67.818	83.324	80.662	0.729	52.361	0	42.291	0	87.629	23.719	24.902	122.818	24.561	119.103	24.605	233.548	0.304	78.619	66.01	16.207
PGA3	stomach	0	0	67.66	0	1.488	18.507	7.761	4.225	5.305	2.891	1.513	0	173.121	28.798	0	0	11.454	9.941	10.248	157.067	19.142	485.774	0	934.155	12.49	998.445	0	0	941.883	0	0	164.201	352.149	0	1868.68	2566.57	5.676	232.077	2539.2	1302.9	2032.12	0	2956.47	1659.53	0	3024.72	2108.22	460.802
PGC	stomach	1269.84	449.392	1124.84	906.083	349.323	2148.78	330.398	592.085	726.074	387.736	285.836	541.981	2108.51	1446.2	1058.47	627.217	1468.66	2386.13	1606.74	1273.9	1332.66	818.998	425.332	2974.91	2392.24	2301.37	1224.79	1094.61	870.187	1576.86	509.583	2001	1639.2	1143.19	2414.29	3118.91	13.805	67.115	2792.78	2092.32	2426.2	2839.43	3296.75	1398.58	936.765	3205.3	1675.98	392.671
PSCA	stomach	0	0	0	0	0	0	0	0	0	0	0	0	0	0	0	0	0	0	0	0	0	0	0	0	0	0	117.118	0	0	0	0	0	0	48.138	271.658	0	0	0	0	0	0	0	0	0	0	0	0	0
RAB27B	stomach	5.242	5.063	10.867	4.833	11.011	16.254	6.355	9.634	16.866	5.743	6.67	8.553	8.486	9.521	3.13	8.972	18.013	16.149	8.503	23.084	11.614	5.751	9.006	6.644	6.483	17.82	9.023	6.887	9.126	32.702	18.217	35.179	22.348	5.604	7.081	3.194	4.928	3.167	2.837	11.3	1.908	3.318	2.521	6.927	37.488	3.52	9.601	1.542
S100P	stomach	426.964	591.215	675.054	343.901	172.204	1363.06	731.489	1407.48	1162.91	330.579	415.11	744.367	816.369	1034.73	332.807	392.448	1263.81	1521.8	563.002	880.114	654.603	212.164	749.111	662.828	716.853	1424.32	635.929	980.831	503.369	738.198	1110.35	1334.05	950.215	736.826	530.285	532.482	2130.83	482.356	417.931	994.269	451.943	544.715	168.801	2038.16	522.532	1383.01	514.739	299.004
SCGN	stomach	0.51	1.517	5.157	0.637	0.29	5.013	1.221	8.057	12.135	0.567	1.591	1.284	0.349	0.847	0.855	1.67	1.123	5.266	0.972	2.161	1.712	0.917	1.142	1.202	0.65	0.142	4.477	3.517	0.359	0.582	6.381	1.377	1.439	3.113	0	3.014	0	0	0	2.677	0	0	0.181	0.605	2.257	0	0.272	0
SDR16C5	stomach	0	16.474	0.196	0	0.166	14.957	0	0.169	0.14	0.246	0.108	9.275	0.042	0	12.247	0.317	0.126	0.137	0.324	0.17	0.151	0	0	0	0	0	0	12.85	0	0.068	0.113	6.506	1.614	0	0	0	0.096	0.054	0	0	0	0	0	0	0.35	0	0	0
SLC26A9	stomach	0	0	0	0	0	0	0	0	0	0	0	0	0	0	0	0	0	0	0	0	0	0	0	0	0	0	0	0	0.264	0.006	0	0.097	0.071	0	0	0.106	0	0.019	0	0	0	0	0	0	0	0	0.164	0.026
SLC5A5	stomach	0.342	0.533	1.487	0	0.081	0.865	1.221	0.974	0.801	0.181	0.882	2.288	0	1.619	0.534	0.592	0.945	1.112	1.047	0.69	3.4	0.468	2.372	0.642	0.748	0.719	0.515	1.292	0.751	1.23	1.061	1.769	3.625	0.769	0.42	0.649	2.126	1.025	0.319	1.044	1.028	0.847	0.047	2.555	1.716	1.301	0.737	0.472
SST	stomach	1.385	3.558	0	2.711	0	2.258	0	0.127	9.226	0	2.1	3.185	0	0	0	0	1.968	0.342	0	0.194	0	0	0	0	14.917	0	0.799	0	0	0	0	0.065	0	0	0	0	0	0	0	0	0	0.028	0	0	4.898	0	0.441	0
SULT1B1	stomach	1.826	6.343	6.554	1.377	0.384	15.267	4.956	6.591	6.82	0.427	3.194	14.024	5.651	3.361	0.578	0.931	8.22	12.956	4.125	22.516	6.948	5.179	15.53	8.367	4.108	1.165	0	4.185	4.681	7.409	8.533	7.005	10.827	0	2.11	16.671	10.3	4.72	7.772	9.825	7.042	7.326	4.324	28.659	8.166	13.319	17.132	9.056
SULT1C2	stomach	11.171	16.555	6.918	6.032	4.821	14.556	9.627	8.091	5.004	15.11	21.974	35.933	10.942	17.613	7.412	7.101	25.12	5.97	14.001	14.168	14.076	4.353	26.426	7.969	20.201	3.756	5.46	10.455	2.239	10.091	9.104	11.066	4.385	5.55	2.87	10.231	20.883	1.861	3.878	11.479	4.524	3.839	7.413	8.674	4.605	1.844	2.807	2.835
TESC	stomach	3.679	3.203	7.979	3.288	2.238	7.528	3.966	6.982	8.405	2.406	6.596	5.432	5.046	10.351	2.128	2.997	4.193	4.921	4.89	7.618	9.055	5.214	8.008	4.506	6.235	7.013	2.861	5.68	7.764	8.066	9.234	8.048	6.075	6.624	4.438	2.267	6.601	3.714	3.243	7.054	3.827	2.82	4.172	8.141	6.88	2.826	3.602	2.045
TFF1	stomach	0	0	0	0	0	0	0	0	0	83.535	0	0	0	0	0	0	0	0	0	0	0	0	0	0	0	0	729.78	0	0	0	0	0	0	0	0	0	0	0	0	0	0	0	0	0	0	476.128	64.088	0
TFF2	stomach	0	0	0	0	0	0	0	0	0	30.075	0	0	0	0	0	0	0	0	0	0	0	0	0	0	0	0	154.885	0	0	0	0	0	0	310.662	0	0	0	0	0	0	0	0	0	0	0	267.572	156.442	0
VSIG1	stomach	5.446	6.406	12.398	0	0	5.683	5.58	5.15	13.57	2.285	2.644	4.437	2.926	0	0.858	3.401	0	10.227	11.982	8.097	3.787	2.869	3.994	1.841	2.105	5.192	2.191	15.026	10.511	13.401	26.113	13.755	33.856	0	1.741	11.764	8.887	1.554	0	6.859	0	0	2.137	24.693	14.815	8.467	16.42	7.341
VSIG2	stomach	3.686	5.73	3.929	3.623	1.049	9.424	3.724	6.401	11.171	3.299	7.433	5.171	6.975	7.416	2.569	2.182	3.878	13.594	3.957	7.739	9.689	1.435	8.736	7.782	6.339	10.264	8.956	4.347	3.221	5.462	6.556	4.549	5.586	6.58	6.045	5.59	5.963	3.334	16.798	10.506	0	7.237	4.561	5.373	4.642	4.455	3.945	2.288
[truncated: 150 more columns]
